# Supplementary material for: Developing and Applying Heterogeneous Phylogenetic Models with XRate
Source: PLoS One. 2012 Jun 5;7(6):e36898. doi: 10.1371/journal.pone.0036898 (PMC3367922; doi:10.1371/journal.pone.0036898)
Supplement: Text S1 — contains example grammars referred to in the text, as well as small and large test Stockholm alignments. The alignment of poliovirus genomes along with the grammars used to produce Figure 3 are also included along with a Makefile indicating how the data was analyzed. Typing make help in the directory containing the Makefile will display the demonstrations available to users. (ZIP) [file pone.0036898.s001.zip]

Archive with 36 entries (32 files):
- example_grammars/
- example_grammars/autodiscgamma.eg
- example_grammars/DLESS.eg
- example_grammars/JC69.eg
- example_grammars/Makefile
- example_grammars/Makefile~
- example_grammars/nielsen-yang.eg
- example_grammars/PhastCons.eg
- example_grammars/polio.full.stk
- example_grammars/polio.small.stk
- example_grammars/RASER.eg
- example_grammars/README
- example_grammars/test.stk
- example_grammars/trained/
- example_grammars/trained/annotated_stockholm/
- example_grammars/trained/annotated_stockholm/polio.full.codon.stk
- example_grammars/trained/annotated_stockholm/polio.full.pfold.stk
- example_grammars/trained/annotated_stockholm/polio.full.PhastCons.stk
- example_grammars/trained/annotated_stockholm/polio.full.XDecoder.stk
- example_grammars/trained/annotated_stockholm/polio.small.codon.stk
- example_grammars/trained/annotated_stockholm/polio.small.pfold.stk
- example_grammars/trained/annotated_stockholm/polio.small.PhastCons.stk
- example_grammars/trained/annotated_stockholm/polio.small.XDecoder.stk
- example_grammars/trained/codon.eg
- example_grammars/trained/pfold.eg
- example_grammars/trained/phastcons.eg
- example_grammars/trained/wigs/
- example_grammars/trained/wigs/polio.full.codon.wig
- example_grammars/trained/wigs/polio.full.pfold.wig
- example_grammars/trained/wigs/polio.full.PhastCons.wig
- example_grammars/trained/wigs/polio.full.XDecoder.wig
- example_grammars/trained/wigs/polio.small.codon.wig
- example_grammars/trained/wigs/polio.small.pfold.wig
- example_grammars/trained/wigs/polio.small.PhastCons.wig
- example_grammars/trained/wigs/polio.small.XDecoder.wig
- example_grammars/trained/xdecoder.eg
