# Supplementary material for: Developing and Applying Heterogeneous Phylogenetic Models with XRate
Source: PLoS One. 2012 Jun 5;7(6):e36898. doi: 10.1371/journal.pone.0036898 (PMC3367922; doi:10.1371/journal.pone.0036898)
Supplement: Text S1 — contains example grammars referred to in the text, as well as small and large test Stockholm alignments. The alignment of poliovirus genomes along with the grammars used to produce Figure 3 are also included along with a Makefile indicating how the data was analyzed. Typing make help in the directory containing the Makefile will display the demonstrations available to users. (ZIP) [file pone.0036898.s001.zip › example_grammars/autodiscgamma.eg]

;; Autocorrelated discretized gamma distribution, as per (Yang, 1994) and (Yang, 1995)

;; Begin by defining the number of rate classes and the gamma shape parameter (scale parameter is fixed at 1)
(&define CLASSES 4)
(&define SHAPE 0.5)

;; Scheme stuff
(&scheme-discard
;; Import Scheme list library
 (use-modules (srfi srfi-1))
 ;; Define rate classes
 ;; Uses the DART-provided Scheme function (discrete-gamma-medians alpha beta K)
 (define RATES (discrete-gamma-medians SHAPE SHAPE CLASSES)))

;; Now comes the grammar
(grammar
 (name AutoDiscGamma)
 (parametric)

 ;; Probability parameters
 (pgroup

  ;; Initial distribution over states
  ((&foreach-token TOK ((&. p TOK) (&/ 1 &TOKENS))))
  ;; The above expression should evaluate to
  ;; ((pa .25) (pc .25) (pg .25) (pt .25))

  ;; Probability of staying in the same rate class, or leaving
  ((stayProb .9) (leaveProb .1)))

 ;; Main loop over classes
 (&foreach-integer
  CLASS
  (1 CLASSES)

  ;; Markov chain for residue substitution
  (chain
   (update-policy parametric)
   (terminal ((&. X CLASS)))

   ;; initial probability distribution
   (&foreach-token
    TOK
    (initial (state (TOK)) (prob (&. p TOK))))

   ;; mutation rates
   (&foreach-token
    SRC
    (&foreach-token
     DEST
     (&?
      (&= SRC DEST)
      ()
      (mutate (from (SRC)) (to (DEST)) (rate ((&scheme (list-ref RATES (&- CLASS 1))) * (&. p DEST))))))))

  ;; transformation rules for state S{CLASS}

  (transform
   (from (START))
   (to ((&. S CLASS)))
   (prob (&/ 1 CLASSES)))

  (transform
   (from ((&. S CLASS)))
   (to ((&. X CLASS) (&. S CLASS *)))
   (annotate
    (row CONSERVATION)
    (column (&. X CLASS))
    (label (&chr (&+ (&- CLASS 1) (&ord a))))))  ;; classes are annotated 'a' (slowest), 'b', 'c' ...

  (transform
   (from ((&. S CLASS *)))
   (to ()) (prob 1))

  ;; transitions
  (&foreach-integer
   DEST_CLASS
   (1 CLASSES)
   (transform
    (from ((&. S CLASS *)))
    (to ((&. S DEST_CLASS)))
    (prob (&?
	   (&= CLASS DEST_CLASS)
	   (stayProb)
	   (leaveProb / (&- CLASSES 1))))))) ;; end main loop over classes

 ;; Add a START->END transition, so empty alignments don't have zero likelihood
 (transform
  (from (START))
  (to ())))  ;; end grammar


(alphabet
 (name RNA)
 (token (a c g u))
 (complement (u g c a))
 (extend (to n) (from a) (from c) (from g) (from u))
 (extend (to x) (from a) (from c) (from g) (from u))
 (extend (to t) (from u))
 (extend (to r) (from a) (from g))
 (extend (to y) (from c) (from u))
 (extend (to m) (from a) (from c))
 (extend (to k) (from g) (from u))
 (extend (to s) (from c) (from g))
 (extend (to w) (from a) (from u))
 (extend (to h) (from a) (from c) (from u))
 (extend (to b) (from c) (from g) (from u))
 (extend (to v) (from a) (from c) (from g))
 (extend (to d) (from a) (from g) (from u))
 (wildcard *))  ;; end alphabet RNA
