# Supplementary material for: Developing and Applying Heterogeneous Phylogenetic Models with XRate
Source: PLoS One. 2012 Jun 5;7(6):e36898. doi: 10.1371/journal.pone.0036898 (PMC3367922; doi:10.1371/journal.pone.0036898)
Supplement: Text S1 — contains example grammars referred to in the text, as well as small and large test Stockholm alignments. The alignment of poliovirus genomes along with the grammars used to produce Figure 3 are also included along with a Makefile indicating how the data was analyzed. Typing make help in the directory containing the Makefile will display the demonstrations available to users. (ZIP) [file pone.0036898.s001.zip › example_grammars/DLESS.eg]

(grammar
 (name DLESS)
 ;; Allow us to declare/use parameters
 (parametric)
  (pgroup ((stayProb 0.9) (leaveProb 0.1)))
 (rate (slowRate .01) (normalRate 1.0))
 (&define SEED 0.001)
 (&foreach-node state
    (rate ( (&cat r_ state) SEED) ))

 ;; Each state has a transition from start
 (&foreach-node state1
    (transform (from (start)) (to (state1)) (prob (&div 1 &NODES))))
 
 ;; Emission rule(s)
 (&foreach-node state
   (transform (from (state))(to ((&cat hybrid_chain_ state) (&cat state *))))
   ;; Each state can transition to end - we assign this prob 1
   ;; since the alignment length directs when this transition occurs
   (transform (from ((&cat state *))) (to ()) (prob 1))
   ;; Transitions between states
   (&foreach-node state2
        (&if (&eq state state2)
            ;; If state1==state2, this is a self-transition
            (transform (from ((&cat state *))) (to (state)) (prob stayProb))
            ;; Otherwise, this is an inter-state transition
            ;; with probability leaveProb / (# nodes - 1)
            (transform (from ((&cat state *))) (to (state2))
            (prob (&div leaveProb (&sub &NODES 1)))))))

 ;; Define two Markov chains - slow and normal.  These will later be 
 ;; the 'components' of our hybrid chain model.
 ;; Slow Markov chain
 (chain 
  (update-policy parametric)
  ( terminal (NUC_slow) )
  (&foreach-token tok1
      (initial (state (tok1)) ( prob (&div 1 &TOKENS))))
  (&foreach-token tok1
      (&foreach-token tok2
          (&if (&eq tok1 tok2) 
	    ()
            (mutate (from (tok1)) (to (tok2)) (rate (slowRate)))))))
 ;; Normal-rate Markov chain
 (chain 
  (update-policy parametric)
  ( terminal (NUC_regular) )
  (&foreach-token tok1
      (initial (state (tok1)) ( prob (&div 1 &TOKENS))))
  (&foreach-token tok1
      (&foreach-token tok2
          (&if (&eq tok1 tok2) 
	    ()
            (mutate (from (tok1)) (to (tok2)) (rate (normalRate)))))))

   ;; Hybrid chains, one defined for each tree node. 
   ;; The slow chain is used below a given node, and the regular chain
   ;; is used above it
   (&foreach-node state1
     (hybrid-chain 
      (terminal ( (&cat hybrid_chain_ state1)))
      (row (&cat : state1))
      (components
       ((label 0) (terminal (NUC_regular)))
       ((label 1) (terminal (NUC_slow))))))
   );; end grammar

;; Standard DNA alphabet
(alphabet
 (name DNA)
 (token (a c g t))
 (complement (t g c a))
 (extend (to n) (from a) (from c) (from g) (from t))
 (extend (to x) (from a) (from c) (from g) (from t))
 (extend (to u) (from t))
 (extend (to r) (from a) (from g))
 (extend (to y) (from c) (from t))
 (extend (to m) (from a) (from c))
 (extend (to k) (from g) (from t))
 (extend (to s) (from c) (from g))
 (extend (to w) (from a) (from t))
 (extend (to h) (from a) (from c) (from t))
 (extend (to b) (from c) (from g) (from t))
 (extend (to v) (from a) (from c) (from g))
 (extend (to d) (from a) (from g) (from t))
 (wildcard *)
)  ;; end alphabet DNA
