# Supplementary material for: Developing and Applying Heterogeneous Phylogenetic Models with XRate
Source: PLoS One. 2012 Jun 5;7(6):e36898. doi: 10.1371/journal.pone.0036898 (PMC3367922; doi:10.1371/journal.pone.0036898)
Supplement: Text S1 — contains example grammars referred to in the text, as well as small and large test Stockholm alignments. The alignment of poliovirus genomes along with the grammars used to produce Figure 3 are also included along with a Makefile indicating how the data was analyzed. Typing make help in the directory containing the Makefile will display the demonstrations available to users. (ZIP) [file pone.0036898.s001.zip › example_grammars/JC69.eg]

(grammar
 (name JukesCantor69)
 ;; Transformation rules. These follow the pattern for a null model with rate matrix X.
 (transform (from (S)) (to (X S*)))
 (transform (from (S*)) (to (S)) (prob 1))
 (transform (from (S*)) (to ()) (prob 1))
 (update-rules 0)
 (rate (u .3333))
 ;; Rate matrix
 (chain
  ;; The state of this chain is a single nucleotide X.
  (terminal (X))
  ;; Treat initial probabilities and mutation rates as functions, not variables.
  (update-policy parametric)

  ;; initial probability distribution
  (initial (state (a)) (prob .25))
  (initial (state (c)) (prob .25))
  (initial (state (g)) (prob .25))
  (initial (state (t)) (prob .25))

  (&foreach-token tok1
  		  (&foreach-token tok2
		          (&if (&eq tok1 tok2)
			              () ;; XRate will normalize each matrix row
				      (mutate (from (tok1)) (to (tok2)) (rate u)) ) ) )
  );; end chain
 );; end grammar

;; Standard DNA alphabet
(alphabet
 (name DNA)
 (token (a c g t))
 (complement (t g c a))
 (extend (to n) (from a) (from c) (from g) (from t))
 (extend (to x) (from a) (from c) (from g) (from t))
 (extend (to u) (from t))
 (extend (to r) (from a) (from g))
 (extend (to y) (from c) (from t))
 (extend (to m) (from a) (from c))
 (extend (to k) (from g) (from t))
 (extend (to s) (from c) (from g))
 (extend (to w) (from a) (from t))
 (extend (to h) (from a) (from c) (from t))
 (extend (to b) (from c) (from g) (from t))
 (extend (to v) (from a) (from c) (from g))
 (extend (to d) (from a) (from g) (from t))
 (wildcard *)
)  ;; end alphabet DNA
