# Supplementary material for: Developing and Applying Heterogeneous Phylogenetic Models with XRate
Source: PLoS One. 2012 Jun 5;7(6):e36898. doi: 10.1371/journal.pone.0036898 (PMC3367922; doi:10.1371/journal.pone.0036898)
Supplement: Text S1 — contains example grammars referred to in the text, as well as small and large test Stockholm alignments. The alignment of poliovirus genomes along with the grammars used to produce Figure 3 are also included along with a Makefile indicating how the data was analyzed. Typing make help in the directory containing the Makefile will display the demonstrations available to users. (ZIP) [file pone.0036898.s001.zip › example_grammars/Makefile~]

trained/annotated_stockholm/$(alignment).%.stk: trained/%.eg
	xrate -g trained/$*.eg $(alignment).stk -l 300 --annotate -s -wig trained/wigs/$(alignment).$*.wig > $@

test.%.stk: test.stk %.eg
	xrate -g $*.eg test.stk --annotate -s $(xrate_args)

help:
	@echo  "First make sure that xrate is in your path: type\n\twhich xrate"
	@echo  "If there is no output, try adding the DART 'bin' directory to your PATH shell variable\n"
	@echo  "To analyze the alignment 'test.stk' using grammar 'G',, type:"
	@echo "\t make test.G.stk grammar=G"
	@echo "For example:"
	@echo "\tmake test.PhastCons.stk grammar=PhastCons"
	@echo  "\nTo run analyses on the full polio genome alignment, type:\n\t make polio.full"
	@echo  "To see commands used to run these analyses, type:\n\t make -n polio.full"
	@echo  "NOTE: these commands may take multiple hours to finish.  There is a smaller polio alignment: polio.small.stk for testing/experimenting.  To analyze this alignment, type: \n\t make polio.small"
	@echo "The polio analysis grammars  are in the 'trained' folder."
	@echo "WIG files from these analyses will appear in the  'trained/wig' folder"
	@echo "\t RNA structure analysis with XDecoder.eg"
	@echo "\t Conservation analysis with PhastCons.eg"
	@echo "\t Coding potential with codon.eg"
	@echo "\t RNA structure analysis with pfold.eg"

polio.%:
	for grammar in codon phastcons pfold xdecoder; do \
		$(MAKE) trained/annotated_stockholm/$@.$$grammar.stk alignment=$@; \
	done;
