# Supplementary material for: Developing and Applying Heterogeneous Phylogenetic Models with XRate
Source: PLoS One. 2012 Jun 5;7(6):e36898. doi: 10.1371/journal.pone.0036898 (PMC3367922; doi:10.1371/journal.pone.0036898)
Supplement: Text S1 — contains example grammars referred to in the text, as well as small and large test Stockholm alignments. The alignment of poliovirus genomes along with the grammars used to produce Figure 3 are also included along with a Makefile indicating how the data was analyzed. Typing make help in the directory containing the Makefile will display the demonstrations available to users. (ZIP) [file pone.0036898.s001.zip › example_grammars/PhastCons.eg]

(grammar
 (name PhastCons)
 ;; Allow us to declare/use parameters
 (parametric)
  (pgroup ((stayProb 0.9) (leaveProb 0.1)))
 (&define numStates 3)

 (&define SEED 0.001)
 (&foreach-integer state (1 numStates)
		   (rate ( (&cat r_ state) SEED) ))

 (&warn (&sub 10.1 19.2))

 ;; Each state has a transition from start
 (&foreach-integer state1 (1 numStates)
    (transform (from (start)) (to (state1)) (prob (&div 1 numStates))))
 
 ;; Emission rule(s)
 (&foreach-integer state (1 numStates)
   ;; Each state emits a chain of the same name		   
   (transform (from (state))(to ((&cat chain_ state) (&cat state *))))
   ;; Each state can transition to end - we assign this prob 1
   ;; since the alignment length directs when this transition occurs
   (transform (from ((&cat state *))) (to ()) (prob 1))
   ;; Transitions between states
   (&foreach-integer state2 (1 numStates)
        (&if (&eq state state2)
            ;; If state1==state2, this is a self-transition
            (transform (from ((&cat state *))) (to (state)) (prob stayProb))
            ;; Otherwise, this is an inter-state transition
            ;; with probability leaveProb / (numStates - 1)
            (transform (from ((&cat state *))) (to (state2))
            (prob (&div leaveProb (&sub numStates 1)))))))

   ;; Rate matrices - one defined for each state
   ;; having a scaled substitution rate. 
   (&foreach-integer state1 (1 numStates)
     (chain 
      (update-policy parametric)
      (terminal ( (&cat chain_ state1)))
      (&foreach-token tok1
        (initial (state (tok1)) ( prob (&div 1 &TOKENS))))
      (&foreach-token tok1
	(&foreach-token tok2
	  (&if (&eq tok1 tok2) 
	    ()
            (mutate (from (tok1)) (to (tok2)) (rate (&cat r_ state1))))))))
 );; end grammar

;; Standard DNA alphabet
(alphabet
 (name DNA)
 (token (a c g t))
 (complement (t g c a))
 (extend (to n) (from a) (from c) (from g) (from t))
 (extend (to x) (from a) (from c) (from g) (from t))
 (extend (to u) (from t))
 (extend (to r) (from a) (from g))
 (extend (to y) (from c) (from t))
 (extend (to m) (from a) (from c))
 (extend (to k) (from g) (from t))
 (extend (to s) (from c) (from g))
 (extend (to w) (from a) (from t))
 (extend (to h) (from a) (from c) (from t))
 (extend (to b) (from c) (from g) (from t))
 (extend (to v) (from a) (from c) (from g))
 (extend (to d) (from a) (from g) (from t))
 (wildcard *)
)  ;; end alphabet DNA
