# Supplementary material for: Developing and Applying Heterogeneous Phylogenetic Models with XRate
Source: PLoS One. 2012 Jun 5;7(6):e36898. doi: 10.1371/journal.pone.0036898 (PMC3367922; doi:10.1371/journal.pone.0036898)
Supplement: Text S1 — contains example grammars referred to in the text, as well as small and large test Stockholm alignments. The alignment of poliovirus genomes along with the grammars used to produce Figure 3 are also included along with a Makefile indicating how the data was analyzed. Typing make help in the directory containing the Makefile will display the demonstrations available to users. (ZIP) [file pone.0036898.s001.zip › example_grammars/polio.full.stk]

# STOCKHOLM 1.0
#=GF NH 	(((POL3L37: 0.29775, AF541919: 0.001): 0.20394, ((AF462419: 0.00423,	AF462418: 0.04519): 0.001, ((AF405666: 0.16744, (AF405669: 0.13872,	(AF405690: 0.02417, AF405682: 0.05114): 0.08746): 0.06564): 0.10009,	((HPO132961: 0.13578, HPO132960: 0.00634): 0.12049, (HPO416942:	0.01439, ((POLIO1A: 0.00597, mahoney:.01):.01, NC_002058: 0.00045): 0.00598): 0.01750):0.10722): 0.17057): 0.19117): 0.15266, ((AY278551: 0.21273, (AF448783:	0.21094, AF448782: 0.14570): 0.08157): 0.001, ((AY056701: 0.63280,	AY278553: 0.24103): 0.37412, ((POL2CG1: 0.01710, POL2LAN: 0.00845):	0.39473, (HPO293918: 0.37824, PIP03XX: 0.31012): 0.35334): 0.01095):	0.21027): 0.22313, (AY278552: 0.07026, (AY278550: 0.01491, (AY278549:	0.01523, AY177685: 0.01087): 0.02709): 0.001): 0.001);
#=GC RdFrame 222222222222222222222222222222222222222222222222222222222222222222222222222222222222222222222222222222222222222222222222222222222222222222222222222222222222222222222222222222222222222222222222222222222222222222222222222222222222222222222222222222222222222222222222222222222222222222222222222222222222222222222222222222222222222222222222222222222222222222222222222222222222222222222222222222222222222222222222222222222222222222222222222222222222222222222222222222222222222222222222222222222222222222222222222222222222222222222222222222222222222222222222222222222222222222222222222222222222222222222222222222222222222222222222222222222222222222222222222222222222222222222222222222222222222222222222222222222222222222222222222222222222222222222201201201201201201201201201201201201201201201201201201201201201201201201201201201201201201201201201201201201201201201201201201201201201201201201201201201201201201201201201201201201201201201201201201201201201201201201201201201201201201201201201201201201201201201201201201201201201201201201201201201201201201201201201201201201201201201201201201201201201201201201201201201201201201201201201201201201201201201201201201201201201201201201201201201201201201201201201201201201201201201201201201201201201201201201201201201201201201201201201201201201201201201201201201201201201201201201201201201201201201201201201201201201201201201201201201201201201201201201201201201201201201201201201201201012012012012012012012012012012012012012012012012012012012012012012012012012012012012012012012012012012012012012012012012012012012012012012012012012012012012012012012012012012012012012012012012012012012012012012012012012012012012012012012012012012012012012012012012012012012012012012012012012012012012012012012012012012012012012012012012012012012012012012012012012012012012012012012012012012012012012012012012012012012012012012012012012012012012012012012012012012012012012012012012012012012012012012012012012012012012012012012012012012012012012012012012012012012012012012012012012012012012012012012012012012012012012012012012012012012012012012012012012012012012012012012012012012012012012012012012012012012012012012012012012012012012012012012012012012012012012012012012012012012012012012012012012012012012012012012012012012012012012012012012012012012012012012012012012012012012012012012012012012012012012012012012012012012012012012012012012012012012012012012012012012012012012012012012012012012012012012012012012012012012012012012012012012012012012120120120120120120120120120120120122012012012012012012012012012012012012012012012012012012012120120120120120120120120120120120120120120120120120120120120120120120120120120120120120120120120120120120120120120120120120120120120120120120120120120120120120120120120120120120120120120120120120120120120120120120120120120120120120120120120120120120120120120120120120120120120120120120120120120120120120120120120120120120120120120120120120112012012012012012012012012012012012012012012012012012012012012012012012012012012012012012012012012012012012012012012012012012012012012012012012012012012012012012012012012012012012012012012012012012012012012012012012012012012012012001201201201201201201201201201201201201201201201201201201201201201201201201201201201201201201201201201201201201201201201201201201201201201201201201201201201201201201201201201201201201201201201201201201012012012012012012012012012012012012012012012012012012012012012012012012012012012012012012012012012012012012012012012012012012012012012012012012012012012012012012012012012012012012012012012012012012012012012012012012012012012012012012012012012012012012012012012012012012012012012012012012012012012012012012012012012012012012012012012012012012012012012012012012012012012012012012012012012012012012012012012012012012012012012012012012012012012012012012012012012012012012012012012012012012012012012012012012012012012012012012012012012012012012012012012012012012012012012012012012012012012012012012011201201201201201201201201201201201201201201201201201201201201201201201201201201201201201201201201201201201201201201201201201201201201201201201201201201201201201201201201201201201201201201201201201201201201201201201201201201201201201201201201201201201201201201201201201201201201201201201201201201201201201201201201201201201201201201201201201201201201201201201201201201201201201201201201201201201201201201201201201201201201201201201201201201201201201201201201201201201201201201201201201201201201201201201201201201201201201201201201201201201201201201201201201201201201201201201201201201201201201201201201201201201201201201201201201201201201201201201201201201201201201201201201201201201201201201201201201201201201201201201201201201201201201201201201201201201201201201201201201201201201201201201201201201201201201201201201201201201201201201201201201201201201201201201201201201201201201201201201201201201201201201201201201201201201201201201201201201201201201201201201201201201201201201201201201201201201201201201201201201201201201201201201201201201201201201201201201201201201201201201201201201201201201201201201201201201201201201201201201201201201201201201201201201201201201201201201201201201201201201201201201201201201201201201201201201201201201201201201201201201201201201201201201201201201201201201201201201201201201201201201201201201201120120120120120120120120120120120120120120120120120120120120120120120120120120120120120120120120120120120120120120120120120120120120120120120120120120120120120120120120120120120120120120120120120120120120120120120120120120120120120120120120120120120120120120120120120120120120120120120120120120120120120120120120120120120120120120120120120120120120120120120120120120120120120120120120120120120120120120120120120120120120120120120120120120120120120120120120120120120120120120120120120120120120120120120120120120120120120120120120120120120120120120120120120120120120120120120120120120120120120120120120120120120120120120120120120120120120120120120120120120120120120120120120120120120120120120120120120120120120120120120120120120120120120120120120120120120120120120120120120120120120120120120120120120120120120120120120120120120120120120120120120120120120120120120120120120120120120120120120120120120120120120120120120120120120120120120120120120120120120120120120120120120120120120120120120120120120120120120120120120120120120120120120120120120120120120120120120120120120120120120120120120120120120120120120120120120120120120120120120120120120120120120120120120120120120120120120120120120120120120120120120120120120120120120120120120120120120120120120120120120120120120120120120120120120120120120120120120120120120120120120120120120120120120120120120120120120120120120120120120120120120120120120120120120120120120120120120120120120120120120120120120120120120120120120120120120120120120120120120120120120120120120120120120120120120120120120120120120120120120120120120120120120120120120120120120120120120120120120120120120120120120120120120120120120120120120120120120120120120120120120120120120120120120120120120120120120120120120120120120120120120120120120120120120120120120120120120120120120120120120120120120120120120120120120120120120120120120120120120120120120120120120120120120120120120120120120120120120120120120120120120120120120120120120120120120120120120120120120120120120120120120120120120120120120120120120120120120120120120120120120120120120120120120120120120120120120120120120120120120120120120120122222222222222222222222222222222222222222222222222222222222222222222222


 AY056701 NNNNNNNNNNNNNNNNNNNNNNNNNNNNNNNNNNNNNNNNNNNNNNNNNNNNNNNNNNNNNNNNNNNNNN
HPO293918 TTAAAACAGCTCTGGGGTTGCTCCCACCCCAGAGGCCCACGTGGCGGCCAGTACTCTGGTATTGCGGTAC
  PIP03XX TTAAAACAGCTCTGGGGTTGTTCCCACCCCAGAGGCCCACGTGGCGGCTAGTACACTGGTATCACGGTAC
 AY278553 TTAAAACAGCTCTGGGGTTGTTCCCACCCCGGAGGCCCACGTGGCGGCTAGTACTCTGGTATCACGGTAC
  POL2CG1 TTAAAACAGCTCTGGGGTTGTTCCCACCCCAGAGGCCCACGTGGCGGCCAGTACACTGGTATCGCGGTAC
  POL2LAN TTAAAACAGCTCTGGGGTTGTTCCCACCCCAGAGGCCCACGTGGCGGCCAGTACACTGGTATTGCGGTAC
  POL3L37 TTAAAACAGCTCTGGGGTTGTTCCCACCCCAGAGGCCCACGTGGCGGCTAGTACACTGGTATCACGGTAC
 AF541919 NNNNNNNNNNTCTGGGGTTGTTCCCACCCCAGAGGCCCACGTGGCGGCTAGTACACTGGTATCACGGTAC
 AF405666 TTAAAACAGCTCTGGGGTTGCACCCACCCCAGAGGCCCACGTGGCGGCTAGTACTCCGGTATTGCGGTAC
 AF405669 TTAAAACAGCTCTGGGGTTGCACCCACCCCAGAGGCCCACGTGGCGGCTAGTACTCCGGTATTGCGGTAC
 AF405682 TTAAAACAGCTCTGGGGTTGCACCCACCCCAGAGGCCCACGTGGCGGCTAGTACTCCGGTATTGCGGTAC
 AF405690 TTAAAACAGCTCTGGGGTTGCACCCACCCCAGAGGCCCACGTGGCGGCTAGTACTCCGGTATTGCGGTAC
 AF462418 TTAAAACAGCTCTGGGGTTGCACCCACCCCAGAGGCCCACGTGGCGGCTAGTACTCCGGTATTGCGGTAC
 AF462419 TTAAAACAGCTCTGGGGTTGCACCCACCCCAGAGGCCCACGTGGCGGCTAGTACTCCGGTATTGCGGTAC
HPO416942 TTAAAACAGCTCTGGGGTTGTACCCACCCCAGAGGCCCACGCGGCGGCTAGTACTCCGGTATTGCGGTAC
  POLIO1A TTAAAACAGCTCTGGGGTTGTACCCACCCCAGAGGCCCACGTGGCGGCTAGTACTCCGGTATTGCGGTAC
NC_002058 TTAAAACAGCTCTGGGGTTGTACCCACCCCAGAGGCCCACGTGGCGGCTAGTACTCCGGTATTGCGGTAC
  mahoney TTAAAACAGCTCTGGGGTTGTACCCACCCCAGAGGCCCACGTGGCGGCTAGTACTCCGGTATTGCGGTAC
HPO132961 TTAAAACAGCTCTGGGGTTGTTCCCACCCCAGAGGCCCACGTGGCGGCCAGTACTCTGGTATCACGGTAC
HPO132960 TTAAAACAGCTCTGGGGTTGTTCCCACCCCAGAGGCCCACGTGGCGGCCAGTACTCTGGTATCACGGTAC
 AF448783 TTAAAACAGCTCTGGGGTTGTTCCCACCCCAGAGGCCCACGTGGCGGCCAGTACACCGGTATTACGGTAC
 AF448782 TTAAAACAGCTCTGGGGTTGTTCCCACCCCAGAGGCCCACGTGGCGGCTAGTACACTGGTATTACGGTAC
 AY278551 TTAAAACAGCTCTGGGGTTGTACCCACCCCAGAGGCCCACGTGGCGGCTAGCACTCCGGTATTACGGTAC
 AY278552 TTAAAACAGCTCTGGGGTTGTACCCACCCCAGAGGCCCACGTGGCGGCTAGCACTCCGGTATTACGGTAC
 AY278550 TTAAAACAGCTCTGGGGTTGTACCCACCCCAGAGGCCCACGTGGCGGCTAGCACTCCGGTATTACGGTAC
 AY278549 TTAAAACAGCTCTGGGGTTGTACCCACCCCAGAGGCCCACGTGGCGGCTAGCACTCCGGTATTACGGTAC
 AY177685 TTAAAACAGCTCTGGGGTTGTACCCACCCCAGAGGCCCACGTGGCGGCTAGCACTCCGGTATTACGGTAC

 AY056701 NNNNNNNNNNNNNNNNNNNNNNNNNNNNNNNNNNNNNNNNNNNNNNNNNNNNNNNNNNNNNNNNNNNNNN
HPO293918 CTTTGTACGCCTGTTTTATACTCCCTCCCCGCAACTTAGAAATCCACA---AAGTTCAATAG-AGGGGGT
  PIP03XX CCTTGTACGCCTGTTTTATACTCCCTTCCCGTAACTTAGAAGTATACAACCAAGTTCAATAGAAGGGGGT
 AY278553 CCTTGTACGCCTGTTTTATACTCCCCTCCCGTAATTTAGAAGTTCAAAATTAAGTTCAATAGAAGGGGGT
  POL2CG1 CTTTGTACGCCTGTTTTATACTCCCTTCCCGTAACTTAGAAGCACAACGCCAAGTTCAATAGAAGGGGGT
  POL2LAN CTTTGTACGCCTGTTTTATACTCCCTTCCCGTAACTTAGAAGCACAATGCCAAGTTCAATAGGAGGGGGT
  POL3L37 CTTTGTACGCCTGTTTTATACTCCCTCCCCGCAACTTAGAAGCATACAATCAAGCTCAATAGGAGGGGGT
 AF541919 CTTTGTACGCCTGTTTTATACTCCCTCCCCGCAACTTAGAAGCATACAATCAAGCTCAATAGGAGGGGGT
 AF405666 CCTTGTACGCCTGTTTTATACTCCCTTCCCGTAACTTAGAAGCATGAAACCAAGTTCAATAGAAGGGGGT
 AF405669 CCTTGTACGCCTGTTTTATACTCCCTTCCCGTAACTTAGACGCACGACACCAAGTTCAATAGAAGGGGGT
 AF405682 CCTTGTACGCCTGTTTTATACTCCCTTCCCGTAACTTAGACGCACGAAACCAAGTTCAATAGAAGGGGGT
 AF405690 CCTTGTACGCCTGTTTTATACTCCCTTCCCGTAACTTAGACGCACGAAACCAAGTTCAATAGAAGGGGGT
 AF462418 CCTTGTACGCCTGTTTTATACTCCCTTCCCGTAACTTAGACGCACAAAACCAAGTTCAATAGAAGGGGGT
 AF462419 CCTTGTACGCCTGTTTTATACTCCCTTCCCGTAACTTAGACGCACAAAACCAAGTTCAATAGAAGGGGGT
HPO416942 CCTTGTACGCCTGTTTTATACTCCCTTCCCGTAACTTAGACGCACAAAACCAAGTTCAATAGAAGGGGGT
  POLIO1A CCTTGTACGCCTGTTTTATACTCCCTTCCCGTAACTTAGACGCACAAAACCAAGTTCAATAGAAGGGGGT
NC_002058 CCTTGTACGCCTGTTTTATACTCCCTTCCCGTAACTTAGACGCACAAAACCAAGTTCAATAGAAGGGGGT
  mahoney CCTTGTACGCCTGTTTTATACTCCCTTCCCGTAACTTAGACGCACAAAACCAAGTTCAATAGAAGGGGGT
HPO132961 CTTTGTACGCCTGTTTTATACTCCCTTCCCGAAACTTAGACGCATGAAACCAAGTTCAGTAGAAGGGGGT
HPO132960 CTTTGTACGCCTGTTTTATACTCCCTTCCCGCAACTTAGACGCATAAAACCAAGTTCAATAGAAGGGGGT
 AF448783 CCTTGTACGCCTGTTTTATACTCCCTTCCCGTAACTTAGAAGCCAAGAACCAAGTTCAATAGAAGGGGGT
 AF448782 CCTTGTACGCCTGTTTTATACTCCCTTCCCGTAACTTAGAAGCATGTAACCAAGTTCAATAGAAGGGGGT
 AY278551 CCTTGTGCGCCTGTTTTATACTCCCCTCCCGCAACTTAGAAGCACGAAACCAAGTTCAATAGAAGGGGGT
 AY278552 CCTTGTGCGCCTGTTTTATACTCCCCTCCCGCAACTTAGAAGCACGAAACCAAGTTCAATAGAAGGGGGT
 AY278550 CCTTGTGCGCCTGTTTTATACTCCCCTCCCGCAACTTAGAAGCACGAAACCAAGTTCAATAGAAAGGGGT
 AY278549 CCTTGTGCGCCTGTTTTATACTCCCCTCCCGCAACTTAGAAGCACGAAACCAAGTTCAATAGAAGGGGGT
 AY177685 CCTTGTGCGCCTGTTTTATACTCCCCTCCCGCAACTTAGAAGCACGAAACCAAGTTCAATAGAAGGGGGT

 AY056701 NNNNNNNNNNNNNNNNNNNNNNNNNNNNNNNNNNNNNNNNNNNNNNNNNGTATAGGCTGTACTCACGGCT
HPO293918 GCAAACCAGCACCACCACGAACAAGCACTTCTGTTTCCCCGGTGATGTCGTATAAGCTGTACCCACGGCT
  PIP03XX ACAAACCAGTACCACCACGAACAAGCACTTCTGTTTCCCCGGTGAAGTTGCATAGATTGTTCCCACGGTC
 AY278553 ACAAACCAGTACCACCACGAACAAGCACTTCTGTTTCCCCGGTGAGGTTGCATAGACTGTACCCACGGTT
  POL2CG1 ACAAACCAGTACCACCACGAACAAGCACTTCTGTTCCCCCGGTGAGGCTGTATAGGCTGTTTCCACGGCT
  POL2LAN ACAAACCAGTACCACCACGAACAAGCACTTCTGTTCCCCCGGTGAGGCTGTATAGGCTGTTTCCACGGCT
  POL3L37 GCAAGCCAGCGCCTCCGTGGGCAAGCACTACTGTTTCCCCGGTGAGGCCGCATAGACTGTTCCCACGGTT
 AF541919 GCAAGCCAGCGCCTCCGTGGGCAAGCACTACTGTTTCCCCGGTGAGGCCGCATAGACTGTTCCCACGGTT
 AF405666 GCAAACCAGTACCACCACGAACAAGCACTTCTGTTTCCCCGGTGATGTTGTATAGACTGCTTGCGTGGTC
 AF405669 GCAAACCAGTACCACCACGAACAAGCACTTCTGTTTCCCCGGTGATGTTGTATAGACTGCTTGCGTGGTC
 AF405682 GCAAACCAGTACCACCACGAACAAGCACTTCTGTTTCCCCGGTGATGTCGTATAGACTGCTTGCGTGGTC
 AF405690 GCAAACCAGTACCACCACGAACAAGCACTTCTGTTTCCCCGGTGATGTTGTATAGACTGCTTGCGTGGTC
 AF462418 ACAAACCAGTACCACCACGAACAAGCACTTCTGTTTCCCCGGTGATGTTGTATAGACTGCTTGCGTGGTT
 AF462419 ACAAACCAGTACCACCACGAACAAGCACTTCTGTTTCCCCGGTGATGTTGTATAGACTGCTTGCGTGGTT
HPO416942 ACAAACCAGTACCACCACGAACAAGCACTTCTGTTTCCCCGGTGATGTTGTATAGACTGCTTGCGTGGTT
  POLIO1A ACAAACCAGTACCACCACGAACAAGCACTTCTGTTTCCCCGGTGATGTCGTATAGACTGCTTGCGTGGTT
NC_002058 ACAAACCAGTACCACCACGAACAAGCACTTCTGTTTCCCCGGTGATGTCGTATAGACTGCTTGCGTGGTT
  mahoney ACAAACCAGTACCACCACGAACAAGCACTTCTGTTTCCCCGGTGATGTCGTATAGACTGCTTGCGTGGTT
HPO132961 GCAAGCCAGTACCACCACGAACAAGCACTTCTGTTTCCCCGGTGATGTTGTATAGACTGCTCGCGTGGTT
HPO132960 ACAAGCCAGTACCACCACGAACAAGCACTTCTGTTTCCCCGGTGATGTTGTATAGACTGCTCGCGTGGTT
 AF448783 ACAAACCAGTACCACCACGAACAAGCACTTCTGTTTCCCCGGTGAAGTTGCATAGACTGTTCCCACGGTT
 AF448782 ACAAACCAGTACCACCACGAACGAGCACTTCTGTTTCCCCGGTGAGATTGTATAAGCTGTTCCCACGGCC
 AY278551 ACAAACCAGTACCACTACGAACAAGCACTTCTGTTTCCCCGGTGACATTGCATAGACTGCTCACGCGGTT
 AY278552 ACAAACCAGTACCACTACGAACAAGCACTTCTGTTTCCCCGGTGACATTGCATAGACTGCTCACGCGGTT
 AY278550 ACAAACCAGTACCACTACGAACAAGCACTTCTGTTTCCCCGGTGACATTGCATAGACTGCTCACGCGGTT
 AY278549 ACAAACCAGTACCACTACGAACAAGCACTTCTGTTTCCCCGGTGACATTGCATAGACTGCTCACGCGGTT
 AY177685 ACAAACCAGTACCACTACGAACAAGCACTTCTGTTTCCCCGGTGACATCGCATAGACTGCTCACGCGGTT

 AY056701 GAAAACAAACGATCCGTTATCCGCTTAGGTACTTCGAGAAGCCTAGTACCATCTTGGAATCTTCGACGCG
HPO293918 GAAGGCGACGGATCCGTTATCCGCTTGAGTACTTCGAGAAGCCTAGTATTACCTTGGAATCTTCGACGCG
  PIP03XX GAAAGCGACTGATCCGTTACCCGCTCATGTACTTCGGGAAGCCTAGTATCACTTCGGACTCTTCGATGCG
 AY278553 GAAGGCGACTGATCCGTTATCCGCTCTTGTACTTCGGGAAGCCCAGTATCATCTTCGGATCTTCGATGCG
  POL2CG1 AAAAGCGGCTGATCCGTTATCCGCTCATGTACTTCGAGAAGCCTAGTATCACCTTGGAATCTTCGATGCG
  POL2LAN AAAAGCGGCTGATCCGTTATCCGCTCATGTACTTCGAGAAGCCTAGTATCACCTTGGAATCTTCGATGCG
  POL3L37 GAAAGTGGCCGATCCGTTATCCGCTCATGTACTTCGAGAAGCCTAGTATCGCTCTGGAATCTTCGACGCG
 AF541919 GAAAGTGTCCGATCCGTTATCCGCTCATGTACTTCGAGAAGCCTAGTATCGCTCTGGAATCTTCGACGCG
 AF405666 GAAAGCGACGGATCCGTCATCCGCTTATGTACTTCGAGAAGCCCAGTACCACCTCGGAATCTTCGACGCG
 AF405669 GAAAGCGACGGATCCGTTACCCGCTTATGTACTTCGAGAAGCCCAGTACCACCTCGGAATCTTCGACGCG
 AF405682 GAAAGCGACGGATCCGTCATCCGCTTATGTACTTCGAGAAGCCCAGTACCACCTCGGGATCTTCGACGCG
 AF405690 GAAAGCGACGGATCCGTCATCCGCTTATGTACTTCGAGAAGCCCAGTACCACCTCGGGATCTTCGACGCG
 AF462418 GAAAGCGACGGATCCGTTATCCGCTTATGTACTTCGAGAAGCCCAGTACCACCTCGGAATCTTCGATGCG
 AF462419 GAAAGCGACGGATCCGTTATCCGCTTATGTACTTCGAGAAGCCCAGTACCACCTCGGAATCTTCGATGCG
HPO416942 GAAAGCGACGGATCCGTTATCCGCTTATGTACTTCGAGAAGCCCAGTACCACCTCGGAATCTTCGATGCG
  POLIO1A GAAAGCGACGGATCCGTTATCCGCTTATGTACTTCGAGAAGCCCAGTACCACCTCGGAATCTTCGATGCG
NC_002058 GAAAGCGACGGATCCGTTATCCGCTTATGTACTTCGAGAAGCCCAGTACCACCTCGGAATCTTCGATGCG
  mahoney GAAAGCGACGGATCCGTTATCCGCTTATGTACTTCGAGAAGCCCAGTACCACCTCGGAATCTTCGATGCG
HPO132961 GAAAGCGACGGATCCGTTATCCGCTTGTGTACTTCGAGAAGCCCAGTACCACCTTGGAATCTTCGATGCG
HPO132960 GAAAGCGACAGATCCGTTATCCGCTTGTGTACTTCGAGAAGCCCAGTACCACCTTGGAATCTTCGATGCG
 AF448783 GAAAGTGACTGATCCGTTATCCGCTCAACTACTTCGAGAAGCCCAGTATCATCTTGGAATCTTCGATGCG
 AF448782 GAAAACGATCGATCCGTTACCCGCTCTTGCACTTCGAGAAGCCTAGTATCATCTTGGGATCTTCGATGCG
 AY278551 GAAAGTGATCGATCCGTTACCCGCTTGTGTACTTCGAAAAGCCTAGTATCACCTTGGAATCTTCGACGCG
 AY278552 GAAAGTGATCGATCCGTTACCCGCTTGTGTACTTCGAAAAGCCTAGTATCGCCTTGGAATCTTCGACGCG
 AY278550 GAAAGTGATCGATCCGTTACCCGCTTGTGTACTTCGAAAAGCCTAGTATCGCCTTGGAATCTTCGACGCG
 AY278549 GAAAGTGATCGATCCGTTACCCGCTTGTGTACTTCGAAAAGCCTAGTATCGCCTTGGAATCTTCGACGCG
 AY177685 GAAAGTGATCGATCCGTTACCCGCTTGTGTACTTCGAAAAGCCTAGTATCGCCTTGGAATCTTCGACGCG

 AY056701 TTGCGCTCAGCACTCTACCCC-GAGTGTAGCTTAGGCTGATGAGTCTGGGCGTTCCCCACCGGTGACGGT
HPO293918 TTGCGCTCAGCACTCTACCCC-GAGTGTAGCTTAGGTCGATGAGTCTGGGCACGCCCCACCGGCGACGGT
  PIP03XX TTGCGCTCAGCACTCAACCCCAGAGTGTAGCTTAGGTCGATGAGTCTGGACAAACCTCACTGGCGACAGT
 AY278553 TTGCGCTCAGCACTCAACCCCAGAGTGTAGCTTAGGCTGATGAGTCTGGACAATCCTCACTGGTGACAGT
  POL2CG1 TTGCGCTCAACACTCAACCCCAGAGTGTAGCTTAGGTCGATGAGTCTGGACGTTCCTCACCGGCGACGGT
  POL2LAN TTGCGCTCAACACTCAACCCCAGAGTGTAGCTTAGGTCGATGAGTCTGGACGTTCCTCACCGGCGACGGT
  POL3L37 TTGCGCTCAGCACTCAACCCCGGAGTGTAGCTTGGGCCGATGAGTCTGGACAGTCCCCACTGGCGACAGT
 AF541919 TTGCGCTCAGCACTCAACCCCGGAGTGTAGCTTGGGCCGATGAGTCTGGACAGTCCCCACTGGCGACAGT
 AF405666 TTGCGCTCAGCACTCAACCCCAGAGTGTAGCTTAGGCTGATGAGTCTGGACGTCCCTCACCGGTGACGGT
 AF405669 TTGCGCTCAGCACTCAACCCCAGAGTGTAGCTTAGGCTGATGAGTCTGGACGTCCCCCACCGGTGACGGT
 AF405682 TTGCGCTCAGCACTCAACCCCAGAGTGTAGCTTAGGCTGATGAGTCTGGACGTCCCTCACCGGTGACGGT
 AF405690 TTGCGCTCAGCACTCAACCCCAGAGTGTAGCTTAGGCTGATGAGTCTGGACGTCCCTCACCGGTGACGGT
 AF462418 TTGCGCTCAGCACTCAACCCCAGAGTGTAGCTTAGGCTGATGAGTCTGGACATTCCTCACCGGTGACGGT
 AF462419 TTGCGCTCAGCACTCAACCCCAGAGTGTAGCTTAGGCTGATGAGTCTGGACATCCCTCACCGGTGACGGT
HPO416942 TTGCGCTCAGCACTCAACCCCAGAGTGTAGCTTAGGCTGATGAGTCTGGACATCCCTCACCGGTGACGGT
  POLIO1A TT--GGTTAGCACTCAACCCCAGAGTGTAGCTTAGGCTGATGAGTCTGGACATCCCTCACCGGTGACGGT
NC_002058 TTGCGCTCAGCACTCAACCCCAGAGTGTAGCTTAGGCTGATGAGTCTGGACATCCCTCACCGGTGACGGT
  mahoney TTGCGCTCAGCACTCAACCCCAGAGTGTAGCTTAGGCTGATGAGTCTGGACATCCCTCACCGGTGACGGT
HPO132961 TTGCGCTCGACACTCAATCCCAGAGTGTAGCTTAGGCTGATGAGTCTGGACATTCCCCACCGGTGACGGT
HPO132960 TTGCGCTCAGCACTCAACCCCAGAGTGTAGCTTAGGCTGATGAGTCTGGACATCCCCCACCGGTGACGGT
 AF448783 TTGCGCTCAGCACTCGACCCCGGAGTGTAGCTTAGGCTGATGAGTCTGGACGTTCCCCACTGGTGACAGT
 AF448782 TTGCGCTCAGCACTCTACCCCAGAGTGTAGCTTAGGTCGATGAGTCTGGACATTCCTCACCGGCGACGGT
 AY278551 TTGCGCTCAGCACCCGACCCCGGGGTGTAGCTTAGGCTGATGAGTCTGGACATTCCTCACCGGTGACGGT
 AY278552 TTGCGCTCAGCACCCGACCCCGGGGTGTAGCTTAGGCTGATGAGTCTGGACATTCCTCACCGGTGACGGT
 AY278550 TTGCGCTCAGCACCCGACCCCGGGGTGTAGCTTAGGCTGATGAGTCTGGACATTCCTCACCGGTGACGGT
 AY278549 TTGCGCTCAGCACCCGACCCCGGGGTGTAGCTTAGGCTGATGAGTCTGGACATTCCTCACCGGTGACGGT
 AY177685 TTGCGCTCAGCACCCGACCCCGGGGTGTAGCTTAGGCTGATGAGTCTGGACATTCCTCACCGGTGACGGT

 AY056701 GGCCCAGGCTGCGTTGGCGGCCTACCCATGGCTCACGCCATGGGACGCTAGTTGTGAACAAGGTGTGAAG
HPO293918 GGCCCAGGCTGCGTTGGCGGCCTACCCATGGCTATCACCATGGGACGCTAGTTGTGAACAAGGTGTGAAG
  PIP03XX GGTCCAGGCTGCGTTGGCGGCCTACCTGTGGCCAAAGCCACAGGACGCTAGTTGTGAACAAGGTGTGAAG
 AY278553 GGTCCAGGCTGCGTTGGCGGCCTACCTGTGGCCAAAGCCACAGGACGCTAGATGTGAACAAGGTGTGAAG
  POL2CG1 GGTCCAGGCTGCGTTGGCGGCCTACCTGTGGCCAAAGCCACAGGACGCTAGTTGTGAACAAGGTGTGAAG
  POL2LAN GGTCCAGGCTGCGTTGGCGGCCTACCTGTGGCCAAAGCCACAGGACGCTAGTTGTGAACAAGGTGTGAAG
  POL3L37 GGTCCAGGCTGCGCTGGCGGCCCACCTGTGGCCAAAGCCACGGGACGCTAGTTGTGAACAGGGTGTGAAG
 AF541919 GGTCCAGGCTGCGCTGGCGGCCCACCTGTGGCCAAAGCCACGGGACGCTAGTTGTGAACAGGGTGTGAAG
 AF405666 GGTCCAGGCTGCGTTGGCGGCCTACCCATGGCATACGCCATGGGACGCTAGTTGTGAACAAGGTGTGAAG
 AF405669 GGTCCAGGCTGCGTTGGCGGCCTACCTATGGCTTACGCCATGGGACGCTAGTTGTGAACAAGGTGTGAAG
 AF405682 GGTCCAGGCTGCGTTGGCGGCCTACCCATGGTTTACGCCATGGGACGCTAGTTGTGAACAAGGTGTGAAG
 AF405690 GGTCCAGGCTGCGTTGGCGGCCTACCTATGGCTTACGCCATGGGACGCTAGTTGTGAACAAGGTGTGAAG
 AF462418 GGTCCAGGCTGCGTTGGCGGCCTACCTATGGCTAACGCCATGGGACGCTAGTTGTGAACAAGGTGTGAAG
 AF462419 GGTCCAGGCTGCGTTGGCGGCCTACCTATGGCTAACGCCATGGGACGCTAGTTGTGAACAAGGTGTGAAG
HPO416942 GGTCCAGGCTGCGTTGGCGGCCTACCTATGGCTAACGCCATGGGACGCTAGTTGTGAACAAGGTGTGAAG
  POLIO1A GTTCCAGGCTGCGTTGGCGGCCTACCTATGGCTAACG-CATGGGACGCTAGTTGTGAACAAGGTGTGAAG
NC_002058 GGTCCAGGCTGCGTTGGCGGCCTACCTATGGCTAACGCCATGGGACGCTAGTTGTGAACAAGGTGTGAAG
  mahoney GGTCCAGGCTGCGTTGGCGGCCTACCTATGGCTAACGCCATGGGACGCTAGTTGTGAACAAGGTGTGAAG
HPO132961 GGTCCAGGCTGCGTTGGCGGCCTACCCATGGCCGACGCCATGGGACGCTAGTTGTGAACAAGGTGTGAAG
HPO132960 GGTCCAGGCTGCGTTGGCGGCCTACCCATGGCTAACGCCATGGGACGCTAGTTGTGAACAGGGTGTGAAG
 AF448783 GGTCCAGGCTGCGTTGGCGGCCTACCTGTGGCCAAAGCCACAGGACGCTAGTTGTGAACAAGGTGTGAAG
 AF448782 GGTCCAGGCTGCGTTGGCGGCCTACCTGTGGCCAAAGCCACAGGACGCTAGTTGTAAACAAGGTGTGAAG
 AY278551 GGTCCAGGCTGCGTTGGCGGCCTACCTATGGCTAACGCCATAGGACGCTAGATGTGAACAAGGTGTGAAG
 AY278552 GGTCCAGGCTGCGTTGGCGGCCTACCTATGGCTAACGCCATAGGACGTTAGATGTGAACAAGGTGTGAAG
 AY278550 GGTCCAGGCTGCGTTGGCGGCCTACCTATGGCTAACGCCATAGGACGCTAGATGTGAACAAGGTGTGAAG
 AY278549 GGTCCAGGCTGCGTTGGCGGCCTACCTATGGCTAACGCCATAGGACGTTAGATGTGAACAAGGTGTGAAG
 AY177685 GGTCCAGGCTGCGTTGGCGGCCTACCTATGGCTAACGCCATAGGACGTTAGATGTGAACAAGGTGTGAAG

 AY056701 AGCCTATTGAGCTACCTAAGAGTCCTCCGGCCCCTGAATGCGGCTAATCCTAACCACGGAGCAAGTGCCT
HPO293918 AGCCTATTGAGCTACCCAAGAGTCCTCCGGCCCCTGAATGCGGCTAATCCTAACCACGGAGCAAGTGTCC
  PIP03XX AGCCTACTGAGCTACATGAGAGTCCTCCGGCCCCTGAATGCGGCTAATCTCAACCACGGAGCAGGTAGTC
 AY278553 AGCCCACTGAGCTACAAGAGAGTCCTCCGGCCCCTGAATGCGGCTAATCCCAACCACGGAGCAGGTAGTT
  POL2CG1 AGCCTATTGAGCTACCTGAGAGTCCTCCGGCCCCTGAATGCGGCTAATCCTAACCACGGAGCAGGCAGTG
  POL2LAN AGCCTATTGAGCTACCTGAGAGTCCTCCGGCCCCTGAATGCGGCTAATCCTAACCACGGAGCAGGCAGTG
  POL3L37 AGCCTATTGAGCTACATGAGAGTCCTCCGGCCCCTGAATGCGGCTAATCCTAACCATGGAGCAGGCAGCT
 AF541919 AGCCTATTGAGCTACATGAGAGTCCTCCGGCCCCTGAATGCGGCTAATCCTAACCATGGAGCAGGCAGCT
 AF405666 AGCCTATTGAGCTACATAAGAATCCTCCGGCCCCTGAATGCGGCTAATCCCAACCTCGGAGCAGGTGGTC
 AF405669 AGCCTATTGAGCTACATAAGAATCCTCCGGCCCCTGAATGCGGCTAATCCCAACCTCGGAGCAGGTGGTC
 AF405682 AGCCTATTGAGCTACATAAGAATCCTCCGGCCCCTGAATGCGGCTAATCCCAACCTCGGAGCAGGTGGTC
 AF405690 AGCCTATTGAGCTACATAAGAATCCTCCGGCCCCTGAATGCGGCTAATCCCAACCTCGGAGCAGGTGGTC
 AF462418 AGCCTATTGAGCTACATAAGAATCCTCCGGCCCCTGAATGCGGCTAATCCTAACCTCGGGGCAGGTGGTC
 AF462419 AGCCTATTGAGCTACATAAGAATCCTCCGGCCCCTGAATGCGGCTAATCCCAACCTCGGGGCAGGTGGTC
HPO416942 AGCCTATTGAGCTACATAAGAATCCTCCGGCCCCTGAATGCGGCTAATCCCAACCTCGGAGCAGGTGGTC
  POLIO1A AGCCTATTGAGCTACATAAGAATCCTCCGGCCCCTGAATGCGGCTAATCCCAACCTCGGAGCAGGTGGTC
NC_002058 AGCCTATTGAGCTACATAAGAATCCTCCGGCCCCTGAATGCGGCTAATCCCAACCTCGGAGCAGGTGGTC
  mahoney AGCCTATTGAGCTACATAAGAATCCTCCGGCCCCTGAATGCGGCTAATCCCAACCTCGGAGCAGGTGGTC
HPO132961 AGCCTATTGAGCTACATAAGAGTCCTCCGGCCCCTGAATGCGGCTAATCCCAACCTCGGAGCAGGTGGTC
HPO132960 AGCCTATTGAGCTACATAAGAGTCCTCCGGCCCCTGAATGCGGCTAATCCCAACCTCGGAGCAGGTGGTC
 AF448783 AGCCTATTGAGCTAATTGAGAATCCTCCGGCCCCTGAATGCGGCTAATCCCAACCACGGAGCAGGTGGTT
 AF448782 AGCCTATTGAGCTGCAAGAGAGTCCTCCGGCCCCTGAATGCGGCTAATCCCAACCACGGAGCAGGTGGTT
 AY278551 AGCCTATTGAGCTACATAAGAGTCCTCCGGCCCCTGAATGCGGCTAATCCTAACCACGGAGCAGGCGGTC
 AY278552 AGCCTATTGAGCTACATAAGAGTCCTCCGGCCCCTGAATGCGGCTAATCCTAACCACGGAGCAGGCGGTC
 AY278550 AGCCTATTGAGCTACATAAGAGTCCTCCGGCCCCTGAATGCGGCTAATCCTAACCACGGAGCAGGCGGTC
 AY278549 AGCCTATTGAGCTACATAAGAGTCCTCCGGCCCCTGAATGCGGCTAATCCTAACCACGGAGCAGGCGGTC
 AY177685 AGCCTATTGAGCTACATAAGAGTCCTCCGGCCCCTGAATGCGGCTAATCCTAACCACGGAGCAGGCGGTC

 AY056701 TCAGCCCAGAAGGTAGCTTGTCGTAACGCGCAAGTCTGTGGCGGAACCGACTACTTTGGGTGTCCGTGTT
HPO293918 TCAACCCAGGGGATGGCTTGTCGTAACGCGAAAGTCTGTGGCGGAACCGACTACTTTGGGTGTCCGTGTT
  PIP03XX ACAAACCAGTGATTTGCCTGTCGTAACGCGAAAGTCTGTGGCGGAACCGACTACTTTGGGTGTCCGTGTT
 AY278553 GCAAACCAGCAGCCGGCCTGTCGTAACGCGCAAGTCTGTGGCGGAACCGACTACTTTGGGTGACCGTGTT
  POL2CG1 GCAATCCAGCGACCAGCCTGTCGTAACGCGCAAGTTCGTGGCGGAACCGACTACTTTGGGTGTCCGTGTT
  POL2LAN GCAATCCAGCGACCAGCCTGTCGTAACGCGCAAGTTCGTGGCGGAACCGACTACTTTGGGTGTCCGTGTT
  POL3L37 GCAACCCAGCAGCCAGCCTGTCGTAACGCGCAAGTCCGTGGCGGAACCGACTACTTTGGGTGTCCGTGTT
 AF541919 GCAACCCAGCAGCCAGCCTGTCGTAACGCGCAAGTCCGTGGCGGAACCGACTACTTTGGGTGTCCGTGTT
 AF405666 ACAAACCAGTGATTGGCCTGTCGTAACGCGCAAGTCCGTGGCGGAACCGACTACTTTGGGTGTCCGTGTT
 AF405669 ACAAACCAGTGATTGGCCTGTCGTAACGCGCAAGTCCGTGGCGGAACCGACTACTTTGGGTGTCCGTGTT
 AF405682 ACAAACCAGTGATTGGCCTGTCGTAACGCGCAAGTCCGTGGCGGAACCGACTACTTTGGGTGTCCGTGTT
 AF405690 ACAAACCAGTGATTGGCCTGTCGTAACGCGCAAGTCCGTGGCGGAACCGACTACTTTGGGTGTCCGTGTT
 AF462418 ACAAACCAGTGATTAACCTGTCGTAACGCGCAAGCCCGTGGCGGAACCGACTACTTTGGGTGTCCGTGTT
 AF462419 ACAAACCAGTGATTGGCCTGTCGTAACGCGCAAGTCCGAGGCGGAACCGACTACTTTGGGTGTCCGTGTT
HPO416942 ACAAACCAGTGATTGGCCTGTCGTAACGCGCAAGTCCGTGGCGGAACCGACTACTTTGGGTGTCCGTGTT
  POLIO1A ACAAACCAGTGATTGGCCTGTCGTAACGCGCAAGTCCGTGGCGGAACCGACTACTTTGGGTGTCCGTGTT
NC_002058 ACAAACCAGTGATTGGCCTGTCGTAACGCGCAAGTCCGTGGCGGAACCGACTACTTTGGGTGTCCGTGTT
  mahoney ACAAACCAGTGATTGGCCTGTCGTAACGCGCAAGTCCGTGGCGGAACCGACTACTTTGGGTGTCCGTGTT
HPO132961 ACACACCAGTGACTGGCCTGTCGTAACGCGCAAGTCCGTGGCGGAACCGACTACTTTGGGTGTCCGTGTT
HPO132960 ACATACCAGTGACTGGCCTGTCGTAACGCGCAAGTCCGTGGCGGAACCGACTACTTTGGGTGTCCGTGTT
 AF448783 ACAACCCAGTAACTGGCCTGTCGTAACGCGTAAGTCTGTGGCGGAACCGACTACTTTGGGTGTCCGTGTT
 AF448782 GCAACCCAGTAACTGGCCTGTCGTAACGCGTAAGTCTGTGGCGGAACCGACTACTTTGGGTGTCCGTGTT
 AY278551 GCGAACCAGTGACTGGCTTGTCGTAACGCGCAAGTCTGTGGCGGAACCGACTACTTTGGGTGTCCGTGTT
 AY278552 GCGAACCAGTGACTGGCTTGTCGTAACGCGCAAGTCTGTGGCGGAACCGACTACTTTGGGTGTCCGTGTT
 AY278550 GCGAACCAGTGACTGGCTTGTCGTAACGCGCAAGTCTGTGGCGGAACCGACTACTTTGGGTGTCCGTGTT
 AY278549 GCGAACCAGTGACTGGCTTGTCGTAACGCGCAAGTCTGTGGCGGAACCGACTACTTTGGGTGTCCGTGTT
 AY177685 GCGAACCAGTGACTGGCTTGTCGTAACGCGCAAGTCTGTGGCGGAACCGACTACTTTGGGTGTCCGTGTT

 AY056701 TCCCCTTATTTCATTGTGGCTGCTTGCGG-GACTATAATTGATTGCCATCATAAAGCGATTTGGATTGGC
HPO293918 TCCTTTTATTTTATTATGGCTGCTTATGGTGACAATCAAAGGTTGTTACCATAAAGCAATTTGGATTGGC
  PIP03XX TCCTTTTATTCCATTATGGCTGCTTATGGTGACAATCCTAGATTGTTATCATAAAGTGAGCTGGATTGGC
 AY278553 TCCTTTTATCTTTCAATGGCTGCTTATGGTGACAATCATTGATTGTTATCATAAAGCGACTTGGATTGGC
  POL2CG1 TCCTTTTATTTTACAATGGCTGCTTATGGTGACAATTATTGATAGTTATCATAAAGCAAATTGGATTGGC
  POL2LAN TCCTTTTATTTTACAATGGCTGCTTATGGTGACAATCATTGATTGTTATCATAAAGCAAATTGGATTGGC
  POL3L37 TCCTTTTATTCTTGAATGGCTGCTTATGGTGACAATCATAGATTGTTATCATAAAGCGAGTTGGATTGGC
 AF541919 TCCTTTTATTCTTGAATGGCTGCTTATGGTGACAATCATAGATTGTTATCATAAAGCGAGTTGGATTGGC
 AF405666 TCCTTTTATATTATTATGGCTGCTTATGGTGACAATCACAGATTGTTATCATAAAGCGATTTGGATTGGC
 AF405669 TCCTTTTATTTTATTATGGCTGCTTATGGTGACAATCACAGATTGTTATCATAAAGCGAATTGGATTAGC
 AF405682 TCCTTTTATTTTATTATGGCTGCTTATGGTGACAATCACAGATTGTTATCATAAAGCGAATTGGATTGGC
 AF405690 TCCTTTTATTTTATTATGGCTGCTTATGGTGACAATCACAGATTGTTATCATAAAGCGAATTGGATTGGC
 AF462418 TCCTTTTATTTTATAGTGGCTGCTTATGGTGACAATCACGGATTGTTATCATAAAGCGAATTGGATTGGC
 AF462419 TCCTTTTATTTTATTGTGGCTGCTTATGGTGACAATCACAGATTGTTATCATAAAGCGAATTGGATTGGC
HPO416942 TCCTTTTATTTTATTGTGGCTGCTTATGGTGACAATCACAGATTGTTATCATAAAGCGAATTGGATTGGC
  POLIO1A TCCTTTTATTTTATTGTGGCTGCTTATGGTGACAATCACAGATTGTTATCATAAAGCGAATTGGATTGGC
NC_002058 TCCTTTTATTTTATTGTGGCTGCTTATGGTGACAATCACAGATTGTTATCATAAAGCGAATTGGATTGGC
  mahoney TCCTTTTATTTTATTGTGGCTGCTTATGGTGACAATCACAGATTGTTATCATAAAGCGAATTGGATTGGC
HPO132961 TCCTTTTATTTTATGCTGGCTGCTTATGGTGACAATCACAGATTGTTATCATAAAGCGAATTGGATTGGC
HPO132960 TCCTTTTATTTTATAATGGCTGCTTATGGTGACAATCACAGATTGTCGTCATAAAGCGAATTGGATTGGC
 AF448783 TCCTTTTATTCTATAATGGCTGCTTATGGTGACAATCACAGATTGTTATCATAAAGCGAATTGGATTGGC
 AF448782 TCCTTTTATTTTATAATGGCTGCTTATGGTGACAATCATAGATTGTTATCATAAAGCGAATTGGATTGGC
 AY278551 TCCTGTTATTTTATCATGGCTGCTTATGGTGACAATCAGAGATTGTTATCATAAAGCAAATTGGATTGGC
 AY278552 TCCTGTTATTTTATCATGGCTGCTTATGGTGACAATCAGAGATTGTTATCATAAAGCGAATTGGATTGGC
 AY278550 TCCTGTTATTTTATCATGGCTGCTTATGGTGACAATCAGAGATTGTTATCATAAAGCGAATTGGATTGGC
 AY278549 TCCTGTTATTTTATCATGGCTGCTTATGGTGACAATCAGAGATTGTTATCATAAAGCGAATTGGATTGGC
 AY177685 TCCTGTTATTTTATCATGGCTGCTTATGGTGACAATCAGAGATTGTTATCATAAAGCGAATTGGATTGGC

 AY056701 CATCCGGAGAAAGTTAAACACGTTGTTTATTTATTCGTTGGATTCACCTCATTAACCCAAATTACACCCA
HPO293918 CATCCGGTGAGAATCAAACATATTATCTACCTGTTTGTTGGGTTTTCTTCTTTTACTTGAACAATACCTC
  PIP03XX CATCCGGTGAAAATCAAGCACATTATATATTTGTTTGTTGGGTTTAACCCTCTGATTGCACGCACTCTTG
 AY278553 CATCCGGTGAAATTTAAGTGCGTCAGCTATCCATTTATTGGATTTACCCCACTAAAACCACATACGCCTG
  POL2CG1 CATCCGGTGAGAATTTGATTATTAAATTACTCTCTTGTTGGGATTGCTCCTTTGAAATCCTGTGCACTCA
  POL2LAN CATCCGGTGAGAATTTGATTATTAAATTACTCTCTTGTTGGGATTGCTCCTTTGAAATCTTGTGCACTCA
  POL3L37 CATCCAGTGTGAATCAGATTAATTACTCCCTTGTTTGTTGGATCCACTCC--CGAAACGTTTTACTCCTT
 AF541919 CATCCAGTGTGAATCAGAGTAATTACTCCCTTGTTTGTTGGATCCACTCC--CGAAACGTTTTACTCCTT
 AF405666 CATCCGGTGAAAGTGAGATTCATTATCTATCTGTTTGCTGGATTCGCTCCATTGAGTGTGTTTACTCTAA
 AF405669 CATCCGGTGAAAGTGAGACTCATTATCTACCTGTTCGCTGGATTCGCTCCATTGAGTGTGTTTACTCTAA
 AF405682 CATCCGGTGAAAGTGAGATTCATTATCTATTAGTTTGCTGGATTCGCCCCATTGAGTGTGTTTACTTTAA
 AF405690 CATCCGGTGAAAGTGAGATTCATTATCTATCTGTTTGCTGGATTCGCTCCATTGAGTGTGTTTACTTTAA
 AF462418 CATCCGGTGAAAGTGAGATTCATTATCTATCTGTTTGCTGGATTCGCTCCATTGAGTGTGTTTACTCTAA
 AF462419 CATCCGGTGAAAGTGAGATTCATTATCTATCTGTTTGCTGGATTCGCTCCATTGAGTGTGTTTACTCCAA
HPO416942 CATCCGGTGAAAGTGAGATTCGTTATCTATCTGTTTGCTGGATTTGCTCCATTGAGTGTGTTTACTCTAA
  POLIO1A CATCCGGTGAAAGTGAGACTCATTATCTATCTGTTTGCTGGATCCGCTCCATTGAGTGTGTTTACTCTAA
NC_002058 CATCCGGTGAAAGTGAGACTCATTATCTATCTGTTTGCTGGATCCGCTCCATTGAGTGTGTTTACTCTAA
  mahoney CATCCGGTGAAAGTGAGACTCATTATCTATCTGTTTGCTGGATCCGCTCCATTGAGTGTGTTTACTCTAA
HPO132961 CATCCGGTGATAGTGAAACTCATTACTTGACTGTTTGCTGAATTTGCTCCATTGTAAGTGTTTGCCCTGA
HPO132960 CATCCGGTGATAGTGAAATTCATTACTTAACTGTTTACTGGATTCGCTCCACCGCAAGTGTTTGCTCTGA
 AF448783 CATCCGGTGAGAGTTAAGACAATTATCCACTTGTTCATTGGATTTACCCCTCTGACTAATTACACACTCA
 AF448782 CATCCGGTGAGAGTTAAGACAATTATCCACTTGTTTGTTGGATTTACCCCTCTGACTAATTACACACTCA
 AY278551 CATCCGGTGAGTATTGTGTCAGGTACACAACTGTTCGTTGGAACCACT---------GTGTTATCTTTAC
 AY278552 CATCCGGTGAGTGTTGTGTCAGGTATACAACTGTTTGTTGGAACCACT---------GTGTTAGCTTTAC
 AY278550 CATCCGGTGAGTGTTGTGTCAGGTATACAACTGTTTGTTGGAACCACT---------GTGTTAGCTTTAC
 AY278549 CATCCGGTGAGTGTTGTGTCAAGTATACAACTGTTTGTTGGAACCACT---------GTGTTAGCTTTAC
 AY177685 CATCCGGTGAGTGTTGTGTCAGGTATACAACTGTTTGTTGGAACCACT---------GTGTTAGCTTTAC

 AY056701 GCTTGATATATATAGTGTTGCCGACTAGACAAAATCACCACAATGGGCGCTCAGGTCTCATCCCAGAAAG
HPO293918 TAATAATAACTGCTATATTGTCAATAAGACATTATCATCACAATGGGGGCGCAAGTTTCATCCCAAAAAG
  PIP03XX GCTTGGTTAGGATTATTGTGTGGAAAAGGCACCATAGTTACAATGGGTGCTCAAGTTTCATCCCAAAAAG
 AY278553 GCCTTAGT------GTTG--TTGGTGAGACGCTACCATCAAAATGGGTGCTCAGGTTTCTTCTCAGAAAG
  POL2CG1 CACCTATTGGAATTACCTCATTGTTGAGATATTATTACCACTATGGGCGCCCAAGTCTCATCACAGAAAG
  POL2LAN CACCTATTGGAATTACCTCATTGTTAAGATATCATCACCACTATGGGCGCCCAAGTCTCATCACAGAAAG
  POL3L37 AACTTATTGAAATTGTTT------GAAGACAGCAGTGTCACAATGGGAGCTCAAGTATCATCCCAAAAAG
 AF541919 AACTTATTGAAATTGTTT------GAAGACAGCAGTGTCACAATGGGAGCTCAAGTATCATCCCAAAAAG
 AF405666 GTATAATTTCAACAGTTATTTCAAGCAGACAATTGTACCATAATGGGTGCTCAGGTTTCATCACAGAAAG
 AF405669 GTACAATTTCAACAGTTATTTTAATCAGACAATTGTACCATAATGGGTGCTCAGGTTTCATCACAGAAAG
 AF405682 GTATAATTTCAACAGTTATTTCAAACAGACAATTGTACCACAATGGGTGCTCAGGTTTCATCACAGAAAG
 AF405690 GTATAATTTCAACAGTTATTTCAAACAGACAATTGTACCACAATGGGTGCTCAGGTTTCATCACAGAAAG
 AF462418 GTACAATTTCAACGGTTATTTCAATCAGACAATTGTATCATAATGGGTGCTCAGGTTTCATCACAGAAAG
 AF462419 GTACAATTTCAACAGTTATTTCAATCAGACAATTGTATTATAATGGGTGCTCAGGTTTCATCACAGAAAG
HPO416942 GTACAATTTCAACAGCTATTTCAATCAGACAATTGTATCATAATGGGTGCTCAGGTTTCATCACAGAAAG
  POLIO1A GTACAATTTCAACAGTTATTTCAATCAGACAATTGTATCATAATGGGTGCTCAGGTTTCATCACAGAAAG
NC_002058 GTACAATTTCAACAGTTATTTCAATCAGACAATTGTATCATAATGGGTGCTCAGGTTTCATCACAGAAAG
  mahoney GTACAATTTCAACAGTTATTTCAATCAGACAATTGTATCATAATGGGTGCTCAGGTTTCATCACAGAAAG
HPO132961 GTACAATTTTAATAGTTACTTTGATTGGACAATTGTACTATAATGGGTGCTCAGGTTTCATCACAGAAGG
HPO132960 GTACAATTTCAATAGTTACTTTAAGTAGACAATTGTATTACAATGGGTGCTCAGGTTTCATCACAGAAGG
 AF448783 ACCTTATTAGAATTGTAGTTCTAGTGAGATACTACTGTCATAATGGGAGCCCAGGTTTCATCTCAAAAAG
 AF448782 ACTTTATTAGGATTGTCATTCTAGTGAGATATTACCATCACAATGGGAGCCCAAGTTTCATCTCAAAAAG
 AY278551 TTCTCATTTAACCAATTA-ATCAATAAAACAACAATACTACAATGGGCGCCCAAGTTTCATCACAGAAAG
 AY278552 TTCTCATTTAACCAATTA-ATCAATAAAACAACAATACTACAATGGGCGCCCAAGTTTCATCACAGAAAG
 AY278550 TTCTCATTTAACCAATTA-ATCAATAAAACAACAATACTACAATGGGCGCCCAAGTTTCATCACAGAAAG
 AY278549 TTCTCATTTAACCAATTA-ATCAATAAAACAACAATACTACAATGGGCGCCCAAGTTTCATCACAGAAAG
 AY177685 TTCTCATTTAACCAATTA-ATCAATAAAACAACAATACTACAATGGGCGCCCAAGTTTCATCACAGAAAG

 AY056701 TTGGCGCTCACGAGAATTCGAATAGAGCGTATGGAGGCTCTACCATCAACTACACCACCATCAATTACTA
HPO293918 TTGGAGCGCATGAGAATTCTAATAGGGCGTACGGTGGTTCCACCATCAACTACACCACCATTAACTACTA
  PIP03XX TTGGAGCCCATGAGAACTCGAATAGGGCATATGGTGGTTCTACCATCAATTACACCACTATCAATTATTA
 AY278553 TTGGTGCACACGAGAACTCAAATAGGGCATATGGTGGATCTACAATCAATTACACCACAATTAATTACTA
  POL2CG1 TTGGAGCCCATGAGAATTCAAACAGAGCTTATGGTGGATCCACCATTAATTACACTACTATTAATTATTA
  POL2LAN TTGGAGCCCATGAGAATTCAAACAGAGCTTATGGCGGATCCACCATTAATTACACTACTATTAATTATTA
  POL3L37 TAGGCGCTCACGAGAATTCTAACCGAGCCTACGGTGGTTCTACGATCAACTACACCACAATTAATTATTA
 AF541919 TAGGCGCTCACGAGAATTCTAACCGAGCCTACGGTGGTTCTACGATCAACTACACCACAATTAATTATTA
 AF405666 TGGGCGCACATGAAAACTCAAATAGGGCGTATGGTGGTTCTACCATCAATTACACCACCATTAATTATTA
 AF405669 TGGGAGCACATGAAAACTCAAACAGAGCGTACGGTGGTTCTACCATTAATTACACCACCATTAATTATTA
 AF405682 TGGGTGCACATGAAAACTCAAATAGAGCATATGGCGGCTCTACCATCAATTACACCACCATTAATTATTA
 AF405690 TGGGTGCACATGAAAACTCAAATAGAGCGTATGGTGGCTCTACCATCAATTACACCACCATTAATTATTA
 AF462418 TGGGCGCACATGAAAACTCAAATAGAGCGTATGGTGGTTCTACCATTAATTACACCACCATTAATTATTA
 AF462419 TGGGCGCACATGAAAACTCAAATAGAGCGTATGGTGGTTCTACCATTAATTACACCACCATTAATTATTA
HPO416942 TGGGCGCACATGAAAACTCAAATAGAGCGTATGGTGGTTCTACCATTAATTACACCACCATTAATTATTA
  POLIO1A TGGGCGCACATGAAAACTCAAATAGAGCGTATGGTGGTTCTACCATTAATTACACCACCATTAATTATTA
NC_002058 TGGGCGCACATGAAAACTCAAATAGAGCGTATGGTGGTTCTACCATTAATTACACCACCATTAATTATTA
  mahoney TGGGCGCACATGAAAACTCAAATAGAGCGTATGGTGGTTCTACCATTAATTACACCACCATTAATTATTA
HPO132961 TGGGCGCACATGAAAACTCAAATAAAGCGAGTGGAGGTTCTACCATTAATTATACCACCATTAATTATTA
HPO132960 TGGGCGCACATGAAAACTCAAATAAAGCGTATGGTGGTTCTACCATTAATTACACCACCATTAATTATTA
 AF448783 TTGGAGCTCACGAAAATTCAAACAGAGCTTATGGTGGGTCCACCATCAATTACACTACAATCAATTACTA
 AF448782 TTGGAGCCCACGAAAATTCAAATAGAGCCTATGGCGGGTCCACCATCAATTACACTACAATCAATTACTA
 AY278551 TTGGAGCCCACGAAAATTCAAACAGAGCCTATGGCGGGTCCACCATCAATTACACTACAATCAATTACTA
 AY278552 TTGGAGCCCACGAAAATTCAAACAGAGCCTATGGCGGGTCCACCATCAATTACACTACAATCAATTACTA
 AY278550 TTGGAGCCCACGAAAATTCAAACAGAGCCTATGGCGGGTCCACCATCAATTACACTACAATCAATTACTA
 AY278549 TTGGAGCCCACGAAAACTCAAACAGAGCATATGGCGGGTCCACCATCAATTACACTACAATCAATTACTA
 AY177685 TTGGAGCCCACGAAAATTCAAACAGAGCCTATGGCGGGTCCACCATCAATTACACTACAATCAATTACTA

 AY056701 TAGAGATTCGGCCAGTAACGCAGCCTCAAAGCAGGACTTCTCCCAAGACCCATCCAAATTTACTGAGCCT
HPO293918 CAAGGACTCAGCTAGTAACGCTGCATCCAAACAAGATTACTCCCAGGATCCCTCTAAGTTTACTGAACCA
  PIP03XX CAAGGATTCAGCAAGCAATGCCGCATCTAAGCAAGACTATTCCCAGGATCCCTCTAAATTCACCGAACCA
 AY278553 CAGAGACTCGGCTAGCAATGCAGCCTCCAAACAAGATTTCTCTCAAGACCCATCCAAGTTCACTGAACCT
  POL2CG1 CAGGGATTCTGCGAGCAATGCCGCTAGTAAGCAGGACTTTGCACAAGACCCATCCAAGTTCACTGAACCC
  POL2LAN CAGGGATTCTGCGAGCAATGCCGCTAGTAAGCAGGACTTTGCACAAGACCCATCCAAGTTCACTGAACCT
  POL3L37 TAAAGATTCCGCAAGTAATGCGGCGTCCAAGCAAGATTACTCACAGGATCCATCAAAATTCACCGAGCCA
 AF541919 TAAAGATTCCGCAAGTAATGCGGCGTCCAAACAAGATTACTCACAGGATCCATCAAAATTCACCGAGCCA
 AF405666 TAGAGATTCGGCTAGTAATGCGGCTACGAAACAGGACTTCTCTCAAGACCCTTCCAAGTTCACCGAGCCC
 AF405669 TAGAGATTCAGCTAGTAACGCGGCTACGAAACAGGACTTCTCTCAAGACCCTTCCAAGTTCACCGAGCCC
 AF405682 CAGAGATTCAGCTAGTAACGCGGCTACGAAACAGGACTTCTCTCAAGACCCTTCCAAGTTCACCGAGCCT
 AF405690 CAGAGATTCAGCTAGTAACGCGGCTACGAAACAGGACTTCTCTCAAGACCCTTCCAAGTTCACCGAGCCC
 AF462418 TAGAGATTCAGCTAGTAACGCGGCTTCTAAACAGGACTTTTCTCAAGACCCTTCCAAGTTCACCGAGCCC
 AF462419 TAGAGATTCAGCTAGTAACGCGGCTTCGAAACAGGACTTCTCTCAAGACCCTTCCAAGTTCACCGAGCCC
HPO416942 TAGAGATTCAGCTAGTAACGCGGCTTCGAAACAGGACTTCTCTCAAGACCCTTCCAAGTTCACCGAGCCC
  POLIO1A TAGAGATTCAGCTAGTAACGCGGCTTCGAAACAGGACTTCTCTCAAGACCCTTCCAAGTTCACCGAGCCC
NC_002058 TAGAGATTCAGCTAGTAACGCGGCTTCGAAACAGGACTTCTCTCAAGACCCTTCCAAGTTCACCGAGCCC
  mahoney TAGAGATTCAGCTAGTAACGCGGCTTCGAAACAGGACTTCTCTCAAGACCCTTCCAAGTTCACCGAGCCC
HPO132961 TAGGGACTCAGCTAGTAACGCGGCATCAAAACAGGACTTTTCCCAAGATCCCTCTAAATTCACCGAGCCC
HPO132960 TAGAGACTCAGCTAGTAACGCGGCTTCAAAACAGGACTTCTCTCAAGACCCTTCCAAATTCACCGAGCCC
 AF448783 TAGGGACTCTGCGAGCAATGCAGCAAGCAAGCAAGATTTTGCACAAGATCCGTCCAAGTTTACCGAACCC
 AF448782 TAGGGACTCTGCGAGCAATGCAGCAAGCAAGCAAGATTTTGCACAAGATCCATCCAAGTTTACCGAACCC
 AY278551 TAGGGATTCTGCAAGCAATGCAGCAAGTAAGCAAGATTTTGCACAAGATCCGTCCAAGTTCACCGAACCC
 AY278552 TAGGGACTCTGCAAGCAATGCAGCAAGCAAGCAAGATTTTGCACAAGATCCGTCCAAGTTCACCGAACCC
 AY278550 TAGGGACTCTGCAAGCAATGCAGCAAGCAAGCAAGATTTTGCACAAGATCCGTCCAAGTTCACCGAACCC
 AY278549 TAGGGACTCTGCAAGCAATGCAGCAAGCAAGCAAGATTTTGCACAAGATCCGTCCAAGTTCACTGAACCC
 AY177685 TAGGGACTCTGCAAGCAATGCAGCAAGCAAGCAAGATTTTGCACAAGATCCGTCCAAGTTCACCGAACCC

 AY056701 GTAAAAGATGTGTTGATAAAAACAGCCCCAATGCTAAATTCTCCAAATATTGAAGCCTGTGGATACAGTG
HPO293918 CTGAAAGACGTATTGATTAAGACGGCACCAGCTCTCAACTCTCCAAATGTTGAGGCATGTGGGTACAGTG
  PIP03XX CTGAAGGATGTGTTAATTAAGACAGCACCAGCTCTCAACTCTCCAAATGTTGAGGCATGTGGATACAGCG
 AY278553 ATAAAAGATGTGTTAATCAAAACAGCCCCAATGTTGAACTCTCCAAATATTGAAGCGTGTGGATATAGTG
  POL2CG1 ATTAAAGATGTTCTCATTAAGACCGCTCCCACGCTAAACTCTCCTAATATCGAGGCGTGTGGGTATAGCG
  POL2LAN ATTAAAGATGTTCTCATTAAGACCGCTCCCACACTAAACTCTCCTAATATCGAGGCGTGTGGGTATAGCG
  POL3L37 CTAAAGGACGTGCTCATAAAAACAGCTCCAGCACTCAATTCACCAAATGTGGAAGCGTGTGGGTATAGTG
 AF541919 CTAAAGGACGTGCTCATAAAAACAGCTCCAGCACTCAATTCACCAAATGTGGAAGCGTGTGGGTATAGTG
 AF405666 ATCAAGGATGTCCTGATAAAAACAGCCCCAATGCTAAACTCGCCAAACATAGAGGCTTGCGGGTATAGCG
 AF405669 ATCAAGGATGTCCTGATAAAAACAGCCCCAATGCTAAACTCGCCAAACATAGAGGCTTGCGGGTATAGCG
 AF405682 ATCAAGGATGTCCTGATAAAAACAGCCCCGATGCTAAACTCGCCAAACATAGAGGCTTGCGGGTATAGCG
 AF405690 ATCAAGGATGTCCTGATAAAAACAGCCCCGATGCTAAACTCGCCAAACATAGAGGCTTGCGGGTATAGCG
 AF462418 ATCAAGGATGTCTTGATTAAAACATCCCCAATGCTAAACTCGCCAAACATAGAGGCTTGCGGGTATAGCG
 AF462419 ATCAAGGATGTCCTGATAAAAACATCCCCAATGCTAAACTCGCCAAACATAGAGGCTTGCGGGTATAGCG
HPO416942 ATCAAGGATGCCCTGATAAAAACAGCCCCAATGCTAAACTCGCCAAACATAGAGGCTTGCGGGTATAGCG
  POLIO1A ATCAAGGATGTCCTGATAAAAACAGCCCCAATGCTAAACTCGCCAAACATAGAGGCTTGCGGGTATAGCG
NC_002058 ATCAAGGATGTCCTGATAAAAACAGCCCCAATGCTAAACTCGCCAAACATAGAGGCTTGCGGGTATAGCG
  mahoney ATCAAGGATGTCCTGATAAAAACAGCCCCAATGCTAAACTCGCCAAACATAGAGGCTTGCGGGTATAGCG
HPO132961 ATAAAGGATGTCCTGATAAAAACGGCCCCAACGCTAAACTCACCAAATATAGAAGCTTGTGGGTATAGCG
HPO132960 ATCAAGGATGTCCTGGTAAAAACAGCCCCAATGCTAAACTCACCAAATATAGAAGCTTGTGGGTATAGCG
 AF448783 ATTAAGGACGTCCTCATCAAGACCGCCCCCATGCTAAACTCCCCAAACATAGAGGCGTGTGGTTACAGTG
 AF448782 ATTAAGGACGTCCTCATTAAGACCGCTCCCATGCTAAACTCCCCAAACATTGAGGCGTGTGGTTATAGTG
 AY278551 ATTAAGGACGTCCTCATTAAGACCGCTCCCATGCTAAACTCCCCAAACATTGAGGCGTGTGGTTATAGCG
 AY278552 ATTAAGGACGTCCTTATTAAGACCTCTCCCATGCTAAACTCCCCAAACATTGAGGCGTGTGGTTATAGTG
 AY278550 ATTAAGGACGTCCTTATTAAGACCGCTCCCATGCTAAACTCCCCAAACATTGAGGCGTGTGGTTATAGTG
 AY278549 ATTAAGGACGTTCTTATTAAGACCGCTCCCATGCTAAACTCCCCAAACATTGAGGCGTGTGGTTATAGTG
 AY177685 ATTAAGGACGTCCTTATTAAGACCGCTCCCATGCTAAACTCCCCAAACATTGAGGCGTGTGGTTATAGTG

 AY056701 ACAGAGTCTTGAATTATACATTGGGAAATTCCACCATCACCACTCAGGAGGCAGCTAATTCGGTGGTCGC
HPO293918 ACAGGGTGCTGCAACTGACCTTGGGCAACTCCACTATAACAACCCAAGAGGCAGCAAATTCAGTAGTTGC
  PIP03XX ATAGGGTGTTGCAATTGACCCTAGGCAACTCCACCATAACAACGCAAGAGGCGGCCAATTCAGTGGTCGC
 AY278553 ACAGAGTCTTGCAGCTGACACTAGGGAACTCCACTATTACTACACAAGAGGCTGCCAATTCGGTGGTTGC
  POL2CG1 ACAGAGTGATGCAACTAACCCTAGGCAATTCTACCATTACCACACAGGAGGCGGCCAATTCTGTCGTTGC
  POL2LAN ACAGAGTGATGCAACTAACCCTAGGCAATTCCACCATTACCACACAGGAGGCGGCCAATTCTGTCGTTGC
  POL3L37 ATAGAGTGTTGCAACTCACTTTAGGCAATTCCACTATTACTACACAGGAGGCAGCAAATTCAGTAGTGGC
 AF541919 ATAGAGTGTTGCAACTCACTTTAGGCAATTCCACTATTACTACACAGGAGGCAGCAAATTCAGTAGTGGC
 AF405666 ATAGAGTACTGCAATTAACACTGGGAAACTCCACTATAACCACACAGGAGGCGGCTAATTCAGTGGTCGC
 AF405669 ATAGAGTACTGCAATTAACACTGGGAAACTCTACTATAACCACACAGGAGGCGGCTAATTCAGTGGTCGC
 AF405682 ATAGAGTACTGCAATTAACACTGGGAAACTCCACTATAACTACACAGGAGGCGGCCAATTCAGTGGTTGC
 AF405690 ATAGAGTACTGCAATTAACACTGGGAAACTCCACTATAACCACACAGGAGGCGGCTAATTCAGTGGTTGC
 AF462418 ATAGAGTACTGCAATTAACACTGGGAAACTCCACTATAACCACACAGGAGGCGGCTAATTCAGTAGTCGC
 AF462419 ATAGAGTACTGCAATTAACACTGGGAAACTCCACTATAACCACACAGGAGGCGGCTAATTCAGTAGTCGC
HPO416942 ATAGAGTACTGCAATTAACACTGGGAAACTCCACTATAACCACGCAGGAGGCGGCTAATTCAGTAGTCGC
  POLIO1A ATAGAGTACTGCAATTAACACTGGGAAACTCCACTATAACCACACAGGAGGCGGCTAATTCAGTAGTCGC
NC_002058 ATAGAGTACTGCAATTAACACTGGGAAACTCCACTATAACCACACAGGAGGCGGCTAATTCAGTAGTCGC
  mahoney ATAGAGTACTGCAATTAACACTGGGAAACTCCACTATAACCACACAGGAGGCGGCTAATTCAGTAGTCGC
HPO132961 ATAGAGTGATGCAATTAACACTGGGAAACTCTACTATAACCACACAGGAGGCAGCCAACTCAGTAGTCGC
HPO132960 ATAGAGTGCTGCAATTAACACTGGGAAACTCCACTATAACCACACAGGAAGCAGCTAATTCAGTGGTCGC
 AF448783 ACAGAGTAATGCAGCTAACTCTGGGCAATTCAACGATCACCACCCAAGAAGCGGCCAATTCTGTTGTTGC
 AF448782 ACAGGGTAATGCAGCTAACTCTGGGCAATTCAACGATTACCACCCAAGAAGCGGCCAATTCTGTTGTTGC
 AY278551 ACAGGGTAATGCAGCTAACTCTGGGCAATTCAACGATCACCACTCAAGAAGCGGCCAATTCTGTTGTTGC
 AY278552 ACAGGGTAATGCAGCTAACTCTGGGCAATTCAACGATCACCACCCAAGAAGCGGCCAATTCTGTTGTTGC
 AY278550 ACAGGGTAATGCAGCTAACTCTGGGCAATTCAACGATCACCACCCAAGAAGCGGCCAATTCTGTTGTTGC
 AY278549 ACAGGGTAATGCAGCTAACTCTGGGCAATTCAACGATCACCACCCAAGAAGCGGCCAATTCTGTTGTTGC
 AY177685 ACAGGGTAATGCAGCTAACTCTGGGCAATTCAACGATCACCACCCAAGAAGCGGCCAATTCTGTTGTTGC

 AY056701 TTATGGACGATGGCCAGAGTATTTGAGAGATAGCGAGGCCAATCCAGTTGATCAACCGACTGAACCAGAT
HPO293918 ATATGGACGATGGCCCGAGTTTATTCGAGATGATGAAGCTAACCCAGTGGATCAACCAACAGAGCCGGAT
  PIP03XX GTATGGTCGTTGGCCTGAGTTTATCCGAGATGACGAAGCAAATCCAGTGGACCAACCAACAGAGCCGGAC
 AY278553 CTACGGACGATGGCCTGAGTACCTGAGAGACAGCGAGGCCAACCCAGTGGACCAACCAACAGAGCCAGAC
  POL2CG1 ATACGGCCGGTGGCCCGAGTACATCAAGGATTCAGAAGCAAATCCTGTGGACCAGCCAACTGAGCCGGAC
  POL2LAN ATACGGCCGGTGGCCCGAGTACATCAAGGACTCAGAAGCAAATCCTGTGGACCAGCCAACTGAACCGGAC
  POL3L37 TTACGGACGTTGGCCTGAGTTTATTAGAGATGACGAAGCAAACCCGGTGGACCAACCAACTGAACCAGAT
 AF541919 TTACGGACGTTGGCCTGAGTTTATTAGAGATGACGAAGCAAACCCGGTGGACCAACCAACTGAACCAGAT
 AF405666 TTATGGGCGTTGGCCTGAATATCTGAGGGATAGCGAAGCTAATCCAGTGGACCAGCCGACAGAGCCAGAC
 AF405669 TTATGGGCGTTGGCCTGAATATCTGAGGGACAGCGAAGCCAACCCAGTGGATCAGCCGACAGAGCCAGAC
 AF405682 TTATGGGCGTTGGCCTGAATATCTGAGGGACAGCGAAGCCAATCCAGTGGATCAGCCGACAGAGCCAGAC
 AF405690 TTATGGGCGTTGGCCTGAATATCTGAGGGACAGCGAAGCCAATCCAGTGGATCAGCCGACAGAGCCAGAC
 AF462418 TTATGGGCGTTGGCCTGAATATCTGAGAGACAGCGAAGCCAATCCAGTGGACCAGCCGACAGAACCAGAC
 AF462419 TTATGGGCGTTGGCCTGAATATCTGAGGGACAGCGAAGCCAATCCAGTGGACCAGCCGACAGAACCAGAC
HPO416942 TTATGGGCGTTGGCCTGAATATCTGAGGGACAGCGAAGCCAATCCAGTGGACCAGCCGACTGAACCAGAC
  POLIO1A TTATGGGCGTTGGCCTGAATATCTGAGGGACAGCGAAGCCAATCCAGTGGACCAGCCGACAGAACCAGAC
NC_002058 TTATGGGCGTTGGCCTGAATATCTGAGGGACAGCGAAGCCAATCCAGTGGACCAGCCGACAGAACCAGAC
  mahoney TTATGGGCGTTGGCCTGAATATCTGAGGGACAGCGAAGCCAATCCAGTGGACCAGCCGACAGAACCAGAC
HPO132961 CTACGGGCGTTGGCCTGAATATCTGAGGGACAGCGAGGCTAATCCAGTGGACCAACCGACAGAACCAGAT
HPO132960 CTACGGGCGTTGGCCTGAATATCTGAGGGACAGCGAGGCCAATCCAGTGGACCAGCCGACAGAACCAGAT
 AF448783 CTACGGCAGATGGCCTGAATATATCAGAGACACTGAGGCAAATCCTGTAGACCAACCAACCGAGCCCGAT
 AF448782 CTACGGCAGATGGCCTGAATATATCAGAGACACCGAGGCAAATCCTGTAGACCAACCAACCGAGCCCGAT
 AY278551 CTACGGTAGATGGCCTGAATACATCAGAGATACCGAGGCAAATCCTGTAGACCAACCAACCGAGCCCGAT
 AY278552 CTACGGTAGATGGCCTGAATACATCAGAGATACCGAGGCAAATCCTGTAGACCAACCAACCGAGCCCGAT
 AY278550 CTACGGTAGATGGCCTGAATACATCAGAGATACCGAGGCAAATCCTGTAGACCAACCAACCGAGCCCGAT
 AY278549 CTACGGTAGATGGCCTGAATACATCAGAGATACCGAAGCAAATCCTGTAGACCAACCAACCGAGCCCGAT
 AY177685 CTACGGTAGATGGCCTGAATACATCAGAGATACCGAGGCAAATCCTGTAGACCAACCAACCGAGCCCGAT

 AY056701 GTTGCAGCATGGAGGTTTTACACACTTGAAACAGTCTCTTGGACGAAAGAGTCAAAGGGGTGGTGGTGGA
HPO293918 GTGGCAACTTGTAGGTTCTACACATTAGACACAGTCATGTGGGGCAAGGAATCCAAGGGGTGGTGGTGGA
  PIP03XX GTAGCAACTTCTAGGTTTTACACGCTGGACACAGTCATGTGGGGCAAAGAGTCCAGGGGATGGTGGTGGA
 AY278553 GTTGCCGCGTGCAGGTTTTACACGCTAGACACCGTGTCCTGGACAAAGGAATCCCGAGGGTGGTGGTGGA
  POL2CG1 GTTGCCGCATGCAGGTTTTACACACTAGACACTGTTACTTGGCGCAAGGAGTCCAGAGGGTGGTGGTGGA
  POL2LAN GTTGCCGCGTGCAGGTTTTACACACTAGACACTGTTACTTGGCGCAAGGAGTCCAGAGGGTGGTGGTGGA
  POL3L37 GTGGCTACATGCAGATTCTACACACTAGACACTGTAATGTGGGGTAAGGAGTCGAAAGGCTGGTGGTGGA
 AF541919 GTGGCTACATGCAGATTCTACACACTAGACACTGTAATGTGGGGTAAGGAGTCGAAAGGCTGGTGGTGGA
 AF405666 GTCGCTGCATGCAGGTTTTACACGCTGGACACCGTGTCTTGGACGAAGGAGTCGCGAGGGTGGTGGTGGA
 AF405669 GTCGCTGCATGCAGGTTTTATACGCTGGACACCGTGTCTTGGACGAAAGAGTCGCGAGGGTGGTGGTGGA
 AF405682 GTCGCTGCATGCAGATTTTATACGCTGGACACCGTGTCTTGGACGAAAGAGTCGCGAGGGTGGTGGTGGA
 AF405690 GTCGCTGCATGCAGGTTTTATACGCTGGACACCGTGTCTTGGACGAAAGAGTCGCGAGGGTGGTGGTGGA
 AF462418 GTCGCTGCATGCAGGTTTTACACGCTAGACACCGTGTCTTGGACGAAAGAGTCGCGAGGGTGGTGGTGGA
 AF462419 GTCGCTGCATGCAGGTTTTATACGCTAGACACCGTGTCTTGGACGAAAGAGTCGCGAGGGTGGTGGTGGA
HPO416942 GTCGCTGCATGCAGGTTTTATACGCTAGACACCGTGTCTTGGACGAAAGAGTCGCGAGGGTGGTGGTGGA
  POLIO1A GTCGCTGCATGCAGGTTTTATACGCTAGACACCGTGTCTTGGACGAAAGAGTCGCGAGGGTGGTGGTGGA
NC_002058 GTCGCTGCATGCAGGTTTTATACGCTAGACACCGTGTCTTGGACGAAAGAGTCGCGAGGGTGGTGGTGGA
  mahoney GTCGCTGCATGCAGGTTTTATACGCTAGACACCGTGTCTTGGACGAAAGAGTCGCGAGGGTGGTGGTGGA
HPO132961 GTCGCTGCATGCAGGTTTTACACGTTGGATACCGTGTCTTGGACAAAAGAGTCGCGAGGGTGGTGGTGGA
HPO132960 GTCGCTGCATGCAGGTTTTACACGCTAGATACCGTGTCTTGGACAAAAGAGTCGCGAGGGTGGTGGTGGA
 AF448783 GTAGCTGCGTGCAGGTTCTACACATTAGATACCGTCACTTGGCGCAAGGAGTCCAGAGGGTGGTGGTGGA
 AF448782 GTAGCTGCGTGCAGGTTCTACACATTAGACACCGTCACTTGGCGCAAGGAGTCCAGAGGGTGGTGGTGGA
 AY278551 GTAGCCGCGTGCAGGTTCTACACGTTAGATACCGTCAATTGGCGCAAGGAGTCCAGAGGGTGGTGGTGGA
 AY278552 GTAGCCGCGTGCAGGTTCTACACATTAGATACCGTCACTTGGCGCAAGGAGTCCAGAGGGTGGTGGTGGA
 AY278550 GTAGCCGCGTGCAGGTTCTACACATTAGATACCGTCACTTGGCGCAAGGAGTCCAGAGGGTGGTGGTGGA
 AY278549 GTAGCCGCGTGCAGGTTCTACACATTAGATACCGTCACTTGGCGCAAGGAGTCCAGAGGGTGGTGGTGGA
 AY177685 GTAGCCGCGTGCAGGTTCTACACATTAGATACCGTCACTTGGCGCAAGGAGTCCAGAGGGTGGTGGTGGA

 AY056701 AACTACCGAACACACTAAGGGACATGGGACTATTCGGGCAAAACATGTACTACCATTACCTGGGTAGGTC
HPO293918 AGCTACCAGACGCTCTCAGAGACATGGGGCTGTTTGGGCAAAATATGTATTATCACTACTTAGGGAGATC
  PIP03XX AATTACCAGATGCTCTCAGAGACATGGGGCTGTTTGGACAAAATATGTATTACCACTACTTAGGGAGATC
 AY278553 AATTACCCGACGCACTTAGAGATATGGGGCTGTTCGGTCAAAACATGTATTATCATTACCTAGGCAGGTC
  POL2CG1 AACTGCCTGATGCGCTAAAGGATATGGGATTATTCGGCCAGAACATGTTCTACCACTACCTCGGGAGGGC
  POL2LAN AACTGCCTGATGCACTAAAGGACATGGGATTATTCGGCCAGAACATGTTCTACCACTACCTCGGGAGGGC
  POL3L37 AGTTACCTGACGCACTGAGAGACATGGGTCTGTTTGGACAAAACATGTATTACCACTACCTAGGAAGATC
 AF541919 AGTTACCTGACGCACTGAGAGACATGGGTCTGTTTGGACAAAACATGTATTATCACTACCTAGGAAGATC
 AF405666 AGTTGCCTGATGCACTGCGGGACATGGGACTCTTTGGTCAAAATATGTACTACCACTACTTGGGTAGGTC
 AF405669 AGTTGCCTGATGCACTGCGGGACATGGGACTCTTTGGTCAAAATATGTACTACCACTACTTAGGTAGGTC
 AF405682 AGTTGCCTGATGCACTGCGGGACATGGGACTCTTTGGTCAAAATATGTACTACCACTACTTAGGTAGGTC
 AF405690 AGTTGCCTGATGCACTGCGGGACATGGGACTCTTTGGTCAAAATATGTACTACCACTACTTAGGTAGGTC
 AF462418 AGTTGCCTGATGCACTGCGGGACATGGGACTCTTTGGCCAAAATATGTACTACCACTACCTAGGTAGGTC
 AF462419 AGTTGCCTGATGCACTGCGGGACATGGGACTCTTTGGCCAAAATATGTACTACCACTACCTAGGTAGGTC
HPO416942 AGTTGCCTGATGCACTGAGGGACATGGGACTCTTTGGGCAAAATATGTACTACCACTACCTAGGTAGGTC
  POLIO1A AGTTGCCTGATGCACTGAGGGACATGGGACTCTTTGGGCAAAATATGTACTACCACTACCTAGGTAGGTC
NC_002058 AGTTGCCTGATGCACTGAGGGACATGGGACTCTTTGGGCAAAATATGTACTACCACTACCTAGGTAGGTC
  mahoney AGTTGCCTGATGCACTGAGGGACATGGGACTCTTTGGGCAAAATATGTACTACCACTACCTAGGTAGGTC
HPO132961 AGCTGCCTGATGCACTGCGGGATATGGGGCTTTTTGGCCAAAACATGTACTACCATTACCTAGGTAGGTC
HPO132960 AGCTGCCTGATGCACTGCGGGACATGGGACTTTTTGGCCAAAATATGTACTACCATTACCTAGGTAGGTC
 AF448783 AACTACCAGACGCTTTAAAAGACATGGGGTTATTTGGACAAAACATGTTTTATCACTATCTTGGGAGGGC
 AF448782 AACTACCAGACGCTTTAAAAGACATGGGGTTATTTGGTCAAAACATGTTTTATCACTATCTTGGGAGGGC
 AY278551 AATTACCAGACGCTTTAAAAGACATGGGGTTATTTGGTCAAAACATGTTTTATCACTATCTTGGGAGGGC
 AY278552 AACTACCAGACGCTTTAAAAGACATGGGGTTATTTGGTCAAAACATGTTTTATCACTATCTTGGGAGGGC
 AY278550 AACTACCAGACGCTTTAAAAGACATGGGGTTATTTGGTCAAAACATGTTTTATCACTATCTTGGGAGGGC
 AY278549 AACTACCAGACGCTTTAAAAGACATGGGGTTATTTGGTCAAAACATGTTTTATCACTATCTTGGGAGGGC
 AY177685 AACTACCAGACGCTTTAAAAGACATGGGGTTATTTGGTCAAAACATGTTTTATCACTATCTTGGGAGGGC

 AY056701 AGGGTACACAGTACACGTGCAGTGTAATGCGTCCAAATTCCACCAGGGGGCGCTTGGCGTGTTTGCTGTG
HPO293918 AGGCTACACGGTGCACGTCCAGTGCAATGCATCTAAATTCCATCAGGGCTCGCTGGGAGTGTTTGCTATA
  PIP03XX AGGATATACAGTGCACGTCCAGTGCAACGCCTCTAAATTTCATCAGGGCTCATTGGGAGTATTCGCCATA
 AY278553 TGGCTATACCGTACATGTACAGTGCAATGCCTCCAAATTTCACCAGGGGGCACTTGGCGTGTTTGCCGTG
  POL2CG1 TAGCTATACTGTGCACGTACAGTGTAATGCTTCAAAGTTTCACCAGGGCGCCCTCGGGGTATTTGCAGTT
  POL2LAN TGGCTATACTGTGCACGTACAGTGTAATGCTTCAAAGTTTCACCAGGGCGCCCTCGGGGTATTCGCAGTT
  POL3L37 CGGGTACACTGTGCACGTGCAGTGTAATGCATCCAAATTTCACCAAGGTGCACTCGGGGTGTTTGCGATT
 AF541919 CGGGTACACTGTGCACGTGCAGTGTAATGCATCCAAATTTCACCAAGGTGCACTCGGGGTGTTTGCGATT
 AF405666 CGGGTACACCGTGCATGTACAGTGTAATGCCTCCAAATTCCACCAGGGAGCACTAGGGGTATTCGCCGTA
 AF405669 CGGGTACACCGTGCATGTACAGTGTAATGCCTCCAAATTCCACCAGGGAGCACTAGGGGTATTCGCCGTA
 AF405682 CGGGTACACCGTGCATGTACAGTGTAATGCCTCCAAATTCCACCAGGGAGCACTAGGGGTATTCGCCGTA
 AF405690 CGGGTACACCGTGCATGTACAGTGTAATGCCTCCAAATTCCACCAGGGAGCACTAGGGGTATTCGCCGTA
 AF462418 CGGGTACACCGTGCATGTACAGTGTAACGCCTCCAAATTCCACCAGGGGGCACTAGGGGTATTCGCCGTA
 AF462419 CGGGTACACCGTGCATGTACAGTGTAACGCCTCCAAATTCCACCAGGGGGCACTAGGGGTATTCGCCGTA
HPO416942 CGGGTACACCGTGCATGTACAGTGCAACGCCTCCAAATTCCACCAGGGGGCACTAGGGGTGTTCGCCGTA
  POLIO1A CGGGTACACCGTGCATGTACAGTGTAACGCCTCCAAATTCCACCAGGGGGCACTAGGGGTATTCGCCGTA
NC_002058 CGGGTACACCGTGCATGTACAGTGTAACGCCTCCAAATTCCACCAGGGGGCACTAGGGGTATTCGCCGTA
  mahoney CGGGTACACCGTGCATGTACAGTGTAACGCCTCCAAATTCCACCAGGGGGCACTAGGGGTATTCGCCGTA
HPO132961 TGGTTACACCGTGCATGTACAGTGCAACGCCTCCAAGTTTCATCAGGGGGCACTAGGGGTATTCGCTGTA
HPO132960 TGGTTACACCGTGCATGTACAGTGTAACGCCTCCAAATTCCATCAGGGGGCACTAGGGGTATTCGCTGTA
 AF448783 TGGCTACACAGTACACGTACAGTGTAATGCTTCAAAGTTTCATCAAGGGGCTTTAGGGGTGTTTGCGGTT
 AF448782 TGGCTACACAGTGCACGTACAGTGTAATGCTTCAAAATTTCATCAAGGAGCTCTAGGGGTGTTTGCAGTT
 AY278551 TGGCTACACAGTGCACGTACAATGCAATGCTTCAAAGTTTCATCAAGGAGCTCTAGGGGTGTTTGCAGTT
 AY278552 TGGCTACACAGTGCACGTACAGTGCAATGCTTCAAAGTTTCATCAAGGAGCTCTAGGGGTGTTTGCAGTT
 AY278550 TGGCTACACAGTGCACGTACAGTGCAATGCTTCAAAGTTTCATCAAGGAGCTCTAGGGGTGTTTGCAGTT
 AY278549 TGGCTACACAGTGCACGTACAGTGCAATGCTTCAAAGTTTCATCAAGGAGCTCTAGGGGTGTTTGCAGTT
 AY177685 TGGCTACACAGTGCACGTACAGTGCAATGCTTCAAAGTTTCATCAAGGAGCTCTAGGGGTGTTTGCAGTT

 AY056701 CCAGAAATGTGTTTGGCCGGGGACAGTAACACCACGCCCACGCACACTAGTTACCAGAACGCAAATCCAG
HPO293918 CCAGAATATTGTCTGGCCGGGGATAGTGACACAG-----AGATACACCAGCTATGCGAATGCCAACCCGG
  PIP03XX CCAGAATTCTGTCTGGCTGGGGACAGTGATACAA-----AGATACACCAGCTACGCGAACGCTAACCCAG
 AY278553 CCAGAGATGTGTCTGGCTGGTGACAGCAACACCACGCCTACACACACCAGTTATCAGAACGCCAACCCGG
  POL2CG1 CCAGAAATGTGCCTGGCAGGCGACAGTG---CAACCCACATGCTTACAAAATATGAGAATGCAAATCCGG
  POL2LAN CCAGAAATGTGCCTGGCAGGCGACAGCA---CAACCCACATGTTTACAAAATATGAGAATGCAAATCCGG
  POL3L37 CCTGAGTATTGTCTGGCGGGTGACAGTGACACAA-----AGGTACACTAGTTATGCAAATGCGAATCCAG
 AF541919 CCTGAGTATTGTCTGGCGGGTGACAGTGACACAA-----AGGTACACTAGTTATGCAAATGCGAATCCAG
 AF405666 CCAGAGATGTGTCTAGCCGGGGATAGTAACACCACTACCATGCACACCAGCTATCAAAATGCCAATCCTG
 AF405669 CCAGAGATGTGTCTAGCCGGGGATAGCAACACCACTACCATGCACACCAGCTACCAAAATGCCAATCCTG
 AF405682 CCAGAGATGTGTCTAGCCGGGGATAGCAACACCACTACCATGCACACCAGCTATCAAAATGCCAATCCTG
 AF405690 CCAGAGATGTGTCTAGCCGGGGATAGCAACACCACTACCATGCACACCAGCTATCAAAATGCCAATCCTG
 AF462418 CCGGAGATGTGTCTGGCCGGAGATAGCAACACCACTACCATGCACACCAGCTATCAAAACGCCAATCCTG
 AF462419 CCAGAGATGTGTCTGGCCGGGGATAGCAACACCACTACCATGCACACCAGCTATCAAAATGCCAATCCTG
HPO416942 CCAGAGATGTGTCTGGCCGGGGATAGCAACACCACTACCATGTACACCAGCTATCAAAATGCCAATCCTG
  POLIO1A CCAGAGATGTGTCTGGCCGGGGATAGCAACACCACTACCATGCACACCAGCTATCAAAATGCCAATCCTG
NC_002058 CCAGAGATGTGTCTGGCCGGGGATAGCAACACCACTACCATGCACACCAGCTATCAAAATGCCAATCCTG
  mahoney CCAGAGATGTGTCTGGCCGGGGATAGCAACACCACTACCATGCACACCAGCTATCAAAATGCCAATCCTG
HPO132961 CCAGAGATGTGTTTGGCCGGAGATAGTAACACCACCACCATGCACACCAGCTATCAAAATGCCAACCCAG
HPO132960 CCAGAGATGTGTTTGGCCGGGGATAGTAACACCACTACCATGCACACCAGCTATCAAAATGCCAACCCTG
 AF448783 CCAGAAATGTGTTTAGCTGGTGATAGTA---CAACTCACATGTTCACAAAGTACGAGAATGCGAATCCAG
 AF448782 CCAGAAATGTGTTTAGCTGGCGATAGCA---CAACTCACATGTTCACAAAGTACGAGAATGCGAATCCAG
 AY278551 CCAGAAATGTGTTTAGCCGGGGATAGCA---CAACTCACATGTTCACAAAGTACGAGAATGCGAATCCAG
 AY278552 CCAGAAATGTGTTTAGCTGGTGATAGCA---CAACTCACATGTTCACAAAGTACGAGAATGCGAATCCAG
 AY278550 CCAGAAATGTGTTTGGCTGGTGATAGCA---CAACTCACATGTTCACAAAGTACGAGAATGCGAATCCAG
 AY278549 CCAGAAATGTGTTTAGCTGGTGATAGCA---CAACTCACATGTTCACAAAGTACGAGAATGCGAATCCAG
 AY177685 CCAGAAATGTGTTTAGCTGGTGATAGCA---CAACTCACATGTTCACAAAGTACGAGAATGCGAATCCAG

 AY056701 GTGAGAAGGGGGGCACCTTTACAGGTACGTTCACACCAGACAATAACCAAACGACACCCGCTCGCAG-TT
HPO293918 GTGAGAAAGGGGGAAAGTTTTATGCCCAATTCAACAAGGACACTGCCGTCACTTCTCCAAAAAGGGAGTT
  PIP03XX GTGAGAAAGGAGGGAAGTTTTATGCTCAATTTAATAAAGATACTGCTGTAACCTCCCCAAAAAGGGAATT
 AY278553 GCGAGAAAGGAGGTACCTTCACAGGCACATTCACACCCGACAACAACCAAACATCACCCGCCCGTAGGTT
  POL2CG1 GTGAGAAAGGGGGTGAGTTCAAAGGGAGTTTTACTCTGGATACTAACGCTACCAACCCTGCACGCAACTT
  POL2LAN GTGAGAAAGGGGGTGAATTCAAAGGGAGTTTTACTCTGGATACTAACGCTACCAACCCTGCACGCAACTT
  POL3L37 GTGAAAGAGGGGGAAAATTTTACTCCCAATTCAACAAGGATAACGCAGTAACATCCCCAAAAAGAGAGTT
 AF541919 GTGAAAGAGGGGGAAAATTTTACTCCCAATTCAACAAGGATAACACAGTAACATCCCCAAAAAGAGAGTT
 AF405666 GCGAGAGAGGAGGTACTTTCACGGGCACGTTCACTCCTGACGGCAACCAGACATCACCTGCCCGTAGGTT
 AF405669 GCGAGAAAGGAGGCACTTTCACGGGTACGTTCACTCCTGACGACAACCAGACATCACCTGCCCGTAGGTT
 AF405682 GCGAGAGAGGAGGCACTTTCACGGGCACGTTCACTCCTGACGGCAACCAGACATCACCTGCCCGTAGGTT
 AF405690 GCGAGAGAGGAGGCACTTTCACGGGCACGTTCACTCCTGACGGCAACCAGACATCACCTGCCCGTAGGTT
 AF462418 GCGAGAAAGGAGGTACTTTCACGGGTACGTTCACTCCTGACGACAACCAGACATCACCTGCCCGTAGGTT
 AF462419 GCGAGAAAGGAGGCACTTTCACGGGTACGTTCACTCCTGACGACAACCAGACATCACCTGCCCGTAGGTT
HPO416942 GCGAGAAAGGAGGCACTTTCACGGGTACATTCACTCCTGACAACAACCAGACATCACCTGCCCGCAGGTT
  POLIO1A GCGAGAAAGGAGGCACTTTCACGGGTACGTTCACTCCTGACAACAACCAGACATCACCTGCCCGCNAGTT
NC_002058 GCGAGAAAGGAGGCACTTTCACGGGTACGTTCACTCCTGACAACAACCAGACATCACCTGCCCGCAGGTT
  mahoney GCGAGAAAGGAGGCACTTTCACGGGTACGTTCACTCCTGACAACAACCAGACATCACCTGCCCGCAGGTT
HPO132961 GTGAGAAAGGAGGCACCTTTACAGGTACGTTCACTCCTGACACTAACCAGACATCGCCTACCCGTAGGTT
HPO132960 GTGAGAAAGGAGGCACTTTTACAGGTACATTCACTCCTGATACTAACCAGACATCACCTGCCCGTAGGTT
 AF448783 GCGAAAAAGGAGGTGAGTTTAAAGGGAGCTTCACCCTGGACACCAACGCCACTAACCCTGCACGGAACTT
 AF448782 GCGAAAAAGGAGGTGAATTCAAAGGGAGCTTCACCCTGGATACCAACGCCACTAACCCTGCACGTAACTT
 AY278551 GCGAAAAAGGAGGTGAATTCAAAGGGAGTTTCACCCTTGATACCAACGCCACTAACCCTGCACGGAATTT
 AY278552 GCGAAAAAGGAGGTGAATTCAAAGGGAGTTTCACCCTTGATACCAACGCCACTAACCCTGCACGGAACTT
 AY278550 GCGAAAAAGGAGGTGAATTCAAAGGGAGTTTCACCCTTGATACCAACGCCACTAACCCTGCACGGAACTT
 AY278549 GCGAAAAAGGAGGCGAATTCAAAGGGAGTTTCACCCTTGATACCAACGCCACTAACCCTGCACGGAACTT
 AY177685 GCGAAAAAGGAGGTGAATTCAAAGGGAGTTTCACCCTTGATACCAACGCCACTAACCCTGCACGGAACTT

 AY056701 TTGTCCTGTGGATTACCTCTTCGGAAATGGCACCCTACTGGGCAATGCGTCGATTTCCGATCANNNNNTA
HPO293918 TTGCCCAGTAGACTACCTATTGGGTTGTGGGGTGTTAGTGGGAAATGCTTTTGCGTTTCCTCACCAAATC
  PIP03XX TTGTCCAGTAGACTATTTACTAGGATGTGGTGTTTTGATAGGGAATGCTTTTGTGTTCCCCCACCAGATT
 AY278553 CTGCCCTGTGGATTACCTCTTCGGAAACGGAACTCTATTGGGTAATGCATTTGTGTTCCCACACCAAATA
  POL2CG1 TTGTCCCGTTGATTATCTCTTCGGGAGCCGAGTACTGGCGGGAAATGCGTTTGTTTACCCACATCAGATA
  POL2LAN TTGTCCCGTTGATTATCTCTTCGGGAGCGGAGTACTGGCGGGAAATGCGTTTGTTTACCCACATCAGATA
  POL3L37 CTGCCCAGTGGATTATCTCCTGGGATGTGGGGTGTTACTGGGAAATGCCTTTGTATACCCACATCAAATC
 AF541919 CTGCCCAGTGGATTATCTCCTGGGATGTGGGGTGTTATTGGGAAATGCCTTTGTATACCCACATCAAATC
 AF405666 CTGTCCGGTGGATTACCTCTTTGGAAATGGCACGTTAATGGGGAATGCTTTTGTGTTCCCGCACCAGATA
 AF405669 CTGTCCGGTGGATTACCTCTTTGGAAATGGCACGTTATTGGGAAATGCTTTTGTGTTCCCGCACCAGATA
 AF405682 CTGTCCGGTGGATTACCTCTTTGGAAATGGCACGTTATTGGGGAATGCTTTTGTGTTCCCGCACCAGATA
 AF405690 CTGTCCGGTGGATTACCTCTTTGGAAATGGCACGTTATTGGGGAATGCTTTTGTGTTCCCGCACCAGATA
 AF462418 CTGCCCGGTGGATTACCTCTTTGGAAATGGCACGTTATTGGGGAATGCCTTTGTGTTCCCGCACCAGATA
 AF462419 CTGCCCGGTGGATTACCTCTTTGGAAATGGCACGTTATTGGGGAATGCCTTTGTGTTCCCGCACCAGATA
HPO416942 CTGCCCGGTGGATTACCTCTTTGGAAATGGCACGTTGTTGGGGAATGCCTTTGTGTTCCCGCACCAGATA
  POLIO1A CTGCCCGGTGGATTACCTCCTTGGAAATGGCACGTTGTTGGGGAATGCCTTTGTGTTCCNGCACNAGATA
NC_002058 CTGCCCGGTGGATTACCTCCTTGGAAATGGCACGTTGTTGGGGAATGCCTTTGTGTTCCCGCACCAGATA
  mahoney CTGCCCGGTGGATTACCTCCTTGGAAATGGCACGTTGTTGGGGAATGCCTTTGTGTTCCCGCACCAGATA
HPO132961 TTGTCCAGTGGATTATCTTTTTGGAAATGGTACGCTATTAGGGAATGCCTTTGTGTTCCCGCACCAGATA
HPO132960 CTGCCCAGTGGATTACCTTTTTGGAAATGGTACGCTATTAGGGAATGCCTTTGTGTTCCCGCACCAGATA
 AF448783 TTGCCCAGTAGATTATCTCTTCGGGAGTGGAGTGCTGGTGGGGAATGCGTTTGTCTATCCACACCAAATA
 AF448782 TTGCCCAGTAGATTACCTCTTCGGGAGTGGAGTGCTGGTAGGGAATGCGTTTGTTTATCCACACCAAATA
 AY278551 CTGCCCAGTTGATTATCTCTTCGGGAGTGGAGTGCTGGTAGGGAATGCATTTGTTTATCCACATCAAATA
 AY278552 CTGCCCAGTTGATTACCTCTTCGGGAGTGGAGTGCTGGTAGGGAATGCATTTGTTTATCCACATCAAATA
 AY278550 CTGCCCAGTTGATTACCTCTTCGGGAGTGGAGTGCTGGTAGGGAATGCATTTGTTTATCCACATCAAATA
 AY278549 CTGCCCAGTTGATTACCTCTTCGGGAGTGGAGTGCTGGTAGGGAATGCATTTGTTTATCCACATCAAATA
 AY177685 CTGCCCAGTTGATTACCTCTTCGGGAGTGGAGTGCTGGTAGGGAATGCATTTGTTTATCCACATCAAATA

 AY056701 ATAAACTTACGGACCAACAACTGTGCTACACTGGTACTACCTTACGTGAACTCCCTCTCGCTAGATAGTA
HPO293918 ATTAACTTGAGAACCAACAACAGTGCCACTCTTGTGTTACCCTATGTGAACGCACTATCAATTGATTCAA
  PIP03XX ATCAACTTAAGAACCAACAACAGTGCCACCCTAGTATTACCCTATGTAAATGCACTGTCTATAGATTCAA
 AY278553 ATCAACCTACGGACTAACAACTGTGCTACATTGGTGCTCCCGTATGTGAACTCCCTCTCCATAGACAGTA
  POL2CG1 ATTAATCTGCGCACCAACAACTGTGCCACGTTGGTGCTGCCATACGTTAATTCACTTTCCATAGACAGCA
  POL2LAN ATTAATCTGCGCACCAACAACTGTGCCACGTTGGTGCTGCCATACGTTAATTCACTTTCCATAGACAGCA
  POL3L37 ATTAATCTGAGGACCAACAACAGCGCAACTATTGTCCTACCATATGTGAATGCTTTGGCCATTGATTCAA
 AF541919 ATTAATCTGAGGACCAACAACAGCGCAACTATTGTCCTACCATATGTGAATGCTTTGGCCATTGATTCAA
 AF405666 ATAAACCTACGAACCAACAATTGTGCTACACTGGTGCTCCCTTACGTGAACTCCCTCTCGATAGATAGTA
 AF405669 ATAAACCTACGGACCAACAACTGTGCTACACTGGTACTCCCTTACGTGAACTCCCTCTCGATAGATAGTA
 AF405682 ATAAACCTGCGGACCAATAACTGTGCTACACTGGTACTCCCTTACGTGAACTCCCTCTCGATAGATAGTA
 AF405690 ATAAACCTACGGACCAATAACTGTGCTACACTGGTACTCCCTTACGTGAACTCCCTCTCGATAGATAGTA
 AF462418 ATAAACCTACGGACCAACAACTGTGCTACACTGGTACTCCCTTACGTGAACTCCCTCTCGATAGATAATA
 AF462419 ATAAACCTACGGACCAACAACTGTGCTACACTGGTACTCCCTTACGTGAACTCCCTCTCGATAGATAGTA
HPO416942 ATAAACCTACGGACCAACAACTGTGCTACACTGGTACTCCCTTACGTGAACTCCCTGTCGATAGATAGTA
  POLIO1A ATAAACTTACGGACCAACAACTGTGCTACACTGGTACTACCTTACGTGAACTCCCTCTCGCTAGATAGTA
NC_002058 ATAAACCTACGGACCAACAACTGTGCTACACTGGTACTCCCTTACGTGAACTCCCTCTCGATAGATAGTA
  mahoney ATAAACCTACGGACCAACAACTGTGCTACACTGGTACTCCCTTACGTGAACTCCCTCTCGATAGATAGTA
HPO132961 ATAAACCTGCGAACCAACAACTGCGCTACACTGGTGCTCCCTTACGTGAATTCCCTTTCGATAGATAGCA
HPO132960 ATAAACCTACGGACCAACAACTGCGCTACACTGGTGCTCCCTTACGTGAACTCCCTTTCGATAGACAGTA
 AF448783 ATAAACCTACGCACTAACAACTGTGCTACGCTAGTATTGCCCTATGTGAACTCACTCTCAATAGATAGCA
 AF448782 ATAAACCTGCGCACTAACAACTGTGCTACGCTGGTATTGCCCTATGTAAACTCACTCTCAATAGATAGCA
 AY278551 ATAAACCTGCGCACCAACAACTGTGCTACGCTAGTATTGCCCTATGTAAACTCACTCTCAATAGATAGCA
 AY278552 ATAAACCTGCGCACTAACAACTGTGCTACGCTAGTATTGCCCTATGTAAACTCACTCTCAATAGATAGCA
 AY278550 ATAAACCTGCGCACTAACAACTGTGCTACGCTAGTATTGCCCTATGTAAACTCACTCTCAATAGATAGCA
 AY278549 ATAAACCTGCGCACTAACAACTGTGCTACGCTAGTATTGCCCTATGTAAACTCACTCTCAATAGATAGCA
 AY177685 ATAAACCTGCGCACCAACAACTGTGCTACGCTAGTATTGCCCTATGTAAACTCACTCTCAATAGATAGCA

 AY056701 TGGTAAAGCACAATAATTGGGGAATTGCAATATTACCATTGGCCCCATTAAATTTTGCCAATGAATCATC
HPO293918 TGGTCAAACACAACAACTGGGGCATTGCCATCCTCCCCCTGTCACCATTGGATTTTGCACAGGATTCATC
  PIP03XX TGGTCAAGCACAATAATTGGGGCATTGCTATTCTCCCCCTGTCACCATTGGATTTTGCACAAGACTCATC
 AY278553 TGGTTAAGCACAACAACTGGGGGATTGCGATTGTACCTCTAGCCCCACTAAACTTTGCTAACGAATCATC
  POL2CG1 TGACAAAACACAACAATTGGGGAATTGCTATCCTTCCGCTGGCACCACTTGACTTTGCCACCGAGTCCTC
  POL2LAN TGACAAAACACAACAATTGGGGAATTGCTATCCTTCCGCTGGCACCACTTGACTTTGCCACCGAGTCCTC
  POL3L37 TGGTTAAACACAACAACTGGGGCATTGCCATTCTGCCCTTATCACCGCTGGATTTTGCTCAAGATTCATC
 AF541919 TGGTTAAACACAACAACTGGGGCATTGCCATTCTGCCCTTATCACCGCTGGATTTTGCTCAAGATTCATC
 AF405666 TGGTAAAACACAATAATTGGGGGATTGCAATATTACCATTGGCCCCATTAAATTTTGCTAGTGAGTCCTC
 AF405669 TGGTGAAGCACAATAATTGGGGAATTGCAATATTGCCATTGGCCCCATTAAATTTCGCTAGTGAGTCCTC
 AF405682 TGGTAAAGCACAATAATTGGGGAATTGCAATATTACCATTGGCCCCATTAAATTTTGCTAGTGAGTCCTC
 AF405690 TGGTAAAGCACAATAATTGGGGAATTGCAATATTACCATTGGCCCCATTAAATTTTGCTAGTGAGTCCTC
 AF462418 TGGTAAAGCACAATAATTGGGGAATTGCAATATTACCATTGGCCCCATTAAATTTTGCTAGTGAGTCCTC
 AF462419 TGGTAAAGCACAATAATTGGGGAATTGCAATATTACCATTGGCCCCATTAAATTTTGCTAGTGAGTCCTC
HPO416942 TGGTAAAGCACAATAATTGGGGAATTGCGATATTACCATTGGCCCCGTTAAATTTTGCTAGTGAGTCTTC
  POLIO1A TGGTAAAGCACAATAATTGGGGAATTGCAATATTACCATTGGCCCCATTAAATTTTGTTAGTGAGTCCTC
NC_002058 TGGTAAAGCACAATAATTGGGGAATTGCAATATTACCATTGGCCCCATTAAATTTTGCTAGTGAGTCCTC
  mahoney TGGTAAAGCACAATAATTGGGGAATTGCAATATTACCATTGGCCCCATTAAATTTTGCTAGTGAGTCCTC
HPO132961 TGGTAAAACACAACAATTGGGGAATTGCAATATTACCACTGGCCCCTTTAAATTTCGCCAGTGAATCCTC
HPO132960 TGGTAAAACACAATAATTGGGGAATTGCAATATTACCACTGGCCCCTTTAAATTTTGCCAATGAATCCTC
 AF448783 TGACAAAGCACAACAATTGGGGAATCGCCATCCTCCCCCTGGCGCCACTGGACTTCGCCACTGAATCCTC
 AF448782 TGACAAAGCACAACAACTGGGGGATCGCCATCCTCCCCCTGGCGCCACTGGACTTTGCCACTGAATCTTC
 AY278551 TGACAAAGCACAACAACTGGGGGATCGCTATCCTCCCCCTGGCGCCACTAGACTTTGCCACTGAATCTTC
 AY278552 TGACAAAGCACAACAACTGGGGGATCGCTATCCTCCCCCTGGCGCCACTAGACTTTGCCACTGAATCTTC
 AY278550 TGACAAAGCACAACAACTGGGGGATCGCTATCCTCCCCCTGGCGCCACTAGACTTTGCCACTGAATCTTC
 AY278549 TGACAAAACACAACAACTGGGGGATCGCTATCCTTCCCCTGGCGCCACTAGACTTTGCTACTGAATCTTC
 AY177685 TGACAAAGCACAACAACTGGGGGATCGCTATCCTCCCCCTGGCGCCACTAGACTTTGCCACTGAATCTTC

 AY056701 CCCAGAAATCCCCATTACTCTAACCATAGCACCAATGTGTTGTGAGTTCAATGGATTAAGGAATATTACC
HPO293918 AGTGGAGATACCCATCACAGTTACGATAGCTCCAATGTGCAGTGAGTTCAACGGGCTACGCAACGTTACC
  PIP03XX AGTGGAGATACCCATTACAGTCACAATAGCTCCGATGTGCAGTGAGTTCAATGGTTTGCGCAACGTTACA
 AY278553 CCCAGAGATCCCGATCACCCTGACTATAGCACCAATGTGTTGTGAATTCAATGGACTGAGAAACATCACT
  POL2CG1 CACTGAGATACCCATTACTCTAACTATTGCCCCTATGTGTTGTGAATTCAATGGGTTGCGCAACATCACT
  POL2LAN CACTGAGATACCCATTACTCTAACTATTGCCCCTATGTGTTGTGAATTCAATGGGTTGCGCAACATCACT
  POL3L37 AGTTGAAATTCCAATTACTGTGACAATTGCCCCAATGTGTAGCGAGTTCAACGGCCTTCGCAACGTGACT
 AF541919 AGTTGAAATTCCAATTACTGTGACAATTGCCCCAATGTGTAGCGAGTTCAACGGCCTTCGCAACGTGACT
 AF405666 CCCAGAGATTCCAATCACTCTGACCATAGCCCCCATGTGCTGTGAGTTCAATGGATTGAGAAACATTACC
 AF405669 CCCAGAAATTCCAATCACCCTGACCATAGCCCCCATGTGCTGTGAGTTCAATGGATTGAGAAACATCACC
 AF405682 CCCAGAGATTCCAATCACTCTGACCATAGCCCCCATGTGCTGTGAATTCAATGGATTGAGAAACATTACC
 AF405690 CCCAGAGATTCCAATCACTCTGACCATAGCCCCCATGTGCTGTGAATTCAATGGATTGAGAAACATTACC
 AF462418 CCCAGAGATTCCAATCACCTTGACTATAGCCCCTATGTGCTGTGAGTTCAATGGATTGAGAAACATTACC
 AF462419 CCCAGAGATTCCAATCACCTTGACCATAGCCCCTATGTGCTGTGAGTTCAATGGATTAAGAAACATTACC
HPO416942 CCCAGAGATTCCAATCACCTTGACCATAGCCCCTATGTGCTGTGAGTTCAATGGATTAAGAAACATCACC
  POLIO1A CCCAGAGATTCCAATCACCTTGACCATAGCCCCTATGTGCTGTGAGTTCAATGGATTAAGAAACATCACC
NC_002058 CCCAGAGATTCCAATCACCTTGACCATAGCCCCTATGTGCTGTGAGTTCAATGGATTAAGAAACATCACC
  mahoney CCCAGAGATTCCAATCACCTTGACCATAGCCCCTATGTGCTGTGAGTTCAATGGATTAAGAAACATCACC
HPO132961 CACTGAGATTCCAATTACTTTGACCATAGCCCCCATGTGCTGTGAGTTTAATGGGTTAAGAAATATTACC
HPO132960 CCCCGAGATTCCAATCACTTTGACCATAGCCCCCATGTGCTGTGAGTTCAATGGGTTAAGAAACATTACC
 AF448783 CACTGAGATACCCATTACACTAACCATTGCTCCCATGTGCTGTGAATTCAATGGTTTACGCAATATCACT
 AF448782 CACTGAGATACCCATTACACTGACCATTGCTCCCATGTGCTGCGAGTTCAATGGTTTACGCAACATCACT
 AY278551 CACTGAGATACCCATTACACTGACCATTGCTCCCATGTGCTGCGAATTCAATGGTTTACGCAACATCACT
 AY278552 CACTGAGATACCCATTACACTGACCATTGCTCCCATGTGCTGCGAATTCAATGGTTTACGCAACATCACT
 AY278550 CACTGAGATACCCATTACACTGACCATTGCTCCCATGTGCTGCGAATTCAATGGTTTACGCAACATCACT
 AY278549 CACTGAGATACCCATTACACTGACCATTGCTCCCATGTGCTGCGAATTCAATGGTTTGCGCAACATCACT
 AY177685 CACTGAGATACCCATTACACTGACCATTGCTCCCATGTGCTGCGAATTCAATGGTTTACGCAACATCACT

 AY056701 TTACCTCGGTTGCAGGGACTACCTGTCATGAACACTCCTGGCAGTAACCAGTACCTCACCGCTGACAACT
HPO293918 GCCCCAAAACTCCAAGGACTACCAGTATTGAACACTCCTGGTAGCAACCAGTACCTGACCTCAGACAATC
  PIP03XX GCCCCAAAGCTTCAAGGACTACCAGTGCTGAATACACCAGGCAGCAATCAGTACCTAACTTCGGACAACC
 AY278553 CTGCCACGACTGCAAGGATTGCCTGTCATGAACACCCCTGGTAGTAACCAATACCTCACTGCTGATAACT
  POL2CG1 GTACCCAGAACTCAAGGGTTGCCAGTCTTAAACACTCCAGGAAGCAACCAGTACTTAACAGCAGACAACT
  POL2LAN GTACCCAGAACTCAAGGGTTGCCAGTCTTAAACACTCCAGGAAGCAACCAGTACTTAACAGCAGACAACT
  POL3L37 GCACCTAAATTTCAAGGACTACCAGTGTTGAACACTCCTGGTAGTAACCAGTACCTGACGTCAGACAACC
 AF541919 GCACCTAAATTTCAAGGACTACCAGTGTTGAACACTCCTGGTAGTAACCAGTACCTGACGTCAGACAACC
 AF405666 CTACCACGCTTGCAGGGCCTGCCAGTTATGAACACCCCTGGTAGTAATCAATATCTTACTGCAGACAACT
 AF405669 CTGCCACGCTTACAGGGCCTGCCGGTTATGAACACCCCTGGTAGTAATCAATATCTTACTGCAGACAACT
 AF405682 TTGCCACGTTTGCAGGGCCTGCCGGTTATGAACACCCCTGGTAGTAATCAATATCTTACTGCAGACAACT
 AF405690 CTGCCACGTTTGCAGGGCCTGCCGGTTATGAACACCCCTGGTAGTAATCAATATCTTACTGCAGACAACT
 AF462418 CTGCCACGCTTACAGGGCCTGCCGGTCATGAACACCCCTGGTAGCAACCAATATCTTACTGCAGACAACT
 AF462419 CTGCCACGCTTACAGGGCCTGCCGGTCATGAACACCCCTGGTAGCAATCAATATCTTACTGCAGACAACT
HPO416942 CTGCCACGCTTACAGGGCCTGCCGGTCATGAACACCCCTGGTAGTAATCAATATCTTACTGCAGACAACT
  POLIO1A CTGCCACGCTTACAGGGCCTGCCGGTCATGAACACCCCTGGTAGCAATCAATATCTTACTGCAGACAACT
NC_002058 CTGCCACGCTTACAGGGCCTGCCGGTCATGAACACCCCTGGTAGCAATCAATATCTTACTGCAGACAACT
  mahoney CTGCCACGCTTACAGGGCCTGCCGGTCATGAACACCCCTGGTAGCAATCAATATCTTACTGCAGACAACT
HPO132961 CTACCACGCTTACAGGGTCTGCCGGTCATGAACACCCCCGGTAGTAACCAATATCTCACTGCAGACAATT
HPO132960 CTACCACGCTTACAGGGCCTACCGGTCATGAACACCCCTGGTAGCAATCAATATCTCACTGCAGACAATT
 AF448783 GTACCAAGAACCCAAGGATTACCAGTCCTGAATACTCCAGGGAGTAACCAGTACCTGACCGCAGACAACT
 AF448782 GTGCCAAGAGCCCAAGGATTACCAGTCCTGAACACTCCAGGGAGTAATCAGTACCTGACCGCAGACAATT
 AY278551 GTGCCAAGAACCCAAGGGTTACCAGTCCTGAACACTCCAGGGAGTAACCAGTACCTGACCGCAGACAATT
 AY278552 GTGCCAAGAACCCAAGGATTACCAGTCCTGAACACTCCAGGGAGTAACCAGTACCTGACCGCAGACAATT
 AY278550 GTGCCAAGAACCCAAGGATTACCAGTCCTGAACACTCCAGGGAGTAACCAGTACCTGACCGCAGACAATT
 AY278549 GTGCCAAGAACCCAAGGATTACCAGTCCTGAACACTCCAGGGAGTAACCAGTACCTGACCGCAGACAATT
 AY177685 GTGCCAAGAACCCAAGGATTACCAGTCCTGAACACTCCAGGGAGTAACCAGTACCTAACCGCAGACAATT

 AY056701 TTCAGTCTCCGTGTGCATTACCTGAATTCGATGTAACACCCCCTATTGATATACCCGGGGAAGTCAAGAA
HPO293918 ATCAGTCCCCGTGTGCTATACCAGAATTTGATGTTACGCCACCGATTGACATTCCCGGAGAGGTCAAAAA
  PIP03XX ACCAGTCCCCATGTGCAATCCCAGAGTTTGATGTCACGCCACCAATCGACATACCTGGGGAAGTCAAAAA
 AY278553 TCCAGTCGCCGTGTGCATTGCCTGAGTTTGACGTGACCCCACCCATTGATATACCTGGAGAAGTTAAAAA
  POL2CG1 ATCAATCTCCATGTGCGATACCCGAGTTTGATGTGACACCACCCATAGACATCCCGGGGGAAGTGCGCAA
  POL2LAN ATCAATCCCCATGTGCGATACCCGAGTTTGATGTAACACCACCCATAGACATCCCGGGGGAAGTGCGCAA
  POL3L37 ACCAATCACCATGCGCAATCCCAGAATTTGATGTCACTCCGCCTATTGATATCCCAGGTGAGGTTAAAAA
 AF541919 ACCAATCACCATGCGCAATCCCAGAATTTGATGTCACTCCGCCTATTGATATCCCAGGTGAGGTTAAAAA
 AF405666 TCCAGTCACCGTGTGCACTGCCTGAATTTGATGTGACCCCACCTATTGACATACCCGGTGAAGTTAAGAA
 AF405669 TCCAGTCACCGTGTGCGCTACCTGAATTTGATGTGACCCCACCTATTGACATACCCGGTGAAGTTAAGAA
 AF405682 TCCAGTCACCGTGTGCGCTACCTGAATTTGATGTGACCCCACCTATTGACATACCCGGTGAAGTTAAGAA
 AF405690 TCCAGTCACCGTGTGCGCTGCCTGAATTTGATGTGACCCCACCTATTGACATACCCGGTGAAGTTAAGAA
 AF462418 TCCAGTCACCGTGTGCGCTGCCTGAATTTGATGTGACCCCACCTATTGACATACCCGGTGAAGTTAAGAA
 AF462419 TCCAGTCACCGTGCGCGCTGCCTGAATTTGATGTGACCCCACCTATTGACATACCCGGTGAAGTTAAGAA
HPO416942 TCCAGTCACCGTGTGCGCTGCCTGAATTTGATGTGACCCCACCTATTGACATACCCGGTGAAGTTAAGAA
  POLIO1A TCCAGTCACCGTGTGCGCTGCCTGAATTTGATGTGACCCCACCTATTGACATACCCGGTGAAGTAAAGAA
NC_002058 TCCAGTCACCGTGTGCGCTGCCTGAATTTGATGTGACCCCACCTATTGACATACCCGGTGAAGTAAAGAA
  mahoney TCCAGTCACCGTGTGCGCTGCCTGAATTTGATGTGACCCCACCTATTGACATACCCGGTGAAGTAAAGAA
HPO132961 TCCAGTCACCGTGTGCACTACCTGAATTTGATGTGACCCCACCTATAGACATACCCGGTGAAGTCAAGAA
HPO132960 TCCAGTCACCGTGTGCGCTGCCTGAATTTGATGTGACTCCACCTATTGACATACCCGGTGAAGTTAAGAA
 AF448783 ACCAGTCCCCGTGTGCGATACCTGAGTTTGATGTCACTCCACCCATAGATATACCAGGGGAGGTGCGCAA
 AF448782 ACCAGTCCCCGTGTGCGATACCTGAGTTTGATGTCACTCCACCCATAGATATACCAGGGGAGGTGCGCAA
 AY278551 ACCAGTCTCCGTGTGCGATACCTGAGTTTGATGTCACTCCACCCATAGACATACCAGGGGAGGTGCGCAA
 AY278552 ACCAGTCTCCGTGTGCGATACCTGAGTTCGATGTCACTCCACCCATAGACATACCAGGGGAGGTGCGCAA
 AY278550 ACCAGTCTCCGTGTGCGATACCTGAGTTTGATGTCACTCCACCCATAGACATACCAGGGGAGGTGCGCAA
 AY278549 ACCAGTCTCCGTGTGCGATACCTGAGTTTGATGTCACTCCACCCATAGACATACCAGGGGAGGTGCGCAA
 AY177685 ACCAGTCTCCGTGTGCGATACCTGAGTTTGATGTCACTCCACCCATAGACATACCAGGGGAGGTGCGCAA

 AY056701 TATGATGGAATTGGCTGAGATTGACACTATGATTCCTTTTGATTTGAGTGCTACCAAAAAGAACACCATG
HPO293918 TATGATGGAGCTGGCCGAGATAGATACCATGATCCCTTTGAACTTAAAC---ACTAAGAGGAATACCATG
  PIP03XX TGTGATGGAATTGGCTGAAATAGACACTATGATTCCTCTGAATCTGAAT---ACCAAGAGGAATACCATG
 AY278553 CATGATGGAGTTGGCTGAGATCGACACCATGATTCCCTTTGACTTGAGCGCCACAAAGAAAAACACTATG
  POL2CG1 CATGATGGAATTGGCAGAGATAGACACTATGATACCTCTCAATCTGAGC-CAGC--GCAAGAACACCATG
  POL2LAN CATGATGGAATTGGCAGAGATAGACACCATGATACCTCTCAATCTGAAC-CAGC--GCAAGAACACCATG
  POL3L37 CATGATGGAGCTCGCCGAGATAGACACCATGATTCCTCTCAATTTGAGC---ACCAAGAGAAACACAATG
 AF541919 CATGATGGAGCTCGCCGAGATAGACACCATGATTCCTCTCAATTTGAAC---ACCAAGAGAAACACAATG
 AF405666 CATGATGGAATTGGCAGAAATCGACACCATGATTCCCTTTGACTTAAGTGCAACAAAAAAGAACACCATG
 AF405669 CATGATGGAATTGGCAGAGATCGACACCATGATCCCCTTTGACTTAAGTGCAACAAAAAAGAACACCATG
 AF405682 CATGATGGAATTGGCAGAAATCGACACCATGATTCCCCTTGACTTAAGTGCAACAAAAAAGAACACCATG
 AF405690 CATGATGGAATTGGCAGAAATCGACACCATGATTCCCCTTGACTTAAGTGCAACAAAAAAGAACACCATG
 AF462418 CATGATGGAATTGGCAGAAATCGACACCATGATTCCCTTTGACTTAAGTGCAACAAAAAAGAACACCATG
 AF462419 CATGATGGAATTGGCAGAAATCGACACCATGATTCCCTTTGACTTAAGTGCAAAAAAAAAGAACACCATG
HPO416942 CATGATGGAATTGGCAGAAATCGACACCATGATTCCTTTTGACTTAAGTGCCACAAAAAAGAACACCATG
  POLIO1A CATGATGGAATTGGCAGAAATCGACACCATGATTCCCTTTGACTTAAGTGCCACAAAAAAGAACACCATG
NC_002058 CATGATGGAATTGGCAGAAATCGACACCATGATTCCCTTTGACTTAAGTGCCACAAAAAAGAACACCATG
  mahoney CATGATGGAATTGGCAGAAATCGACACCATGATTCCCTTTGACTTAAGTGCCACAAAAAAGAACACCATG
HPO132961 TATGATGGAATTAGCAGAAATTGATACCATGATTCCCCTCAACTTAAGTGCAACAAAAAAGAACACCATG
HPO132960 TATGATGGAATTGGCGGAAATTGATACCATGATTCCCTTTAACTTAAGTGCAACAAAAAAGAACACTATG
 AF448783 CATGATGGAATTGGCGGAAATTGACACCATGATACCCCTCAACTTAAGT-CAAC--GCAAGAACACAATG
 AF448782 CATGATGGAATTGGCGGAAATAGACACTATGATACCCCTCAACTTAAGT-CAAC--GCAAGAACACAATG
 AY278551 CATGATGGAATTGGCGGAAATAGATACCATGATACCCCTCAACTTAAGT-CAAC--GCAAGAACACAATG
 AY278552 CATGATGGAATTGGCGGAAATAGACACCATGATACCCCTCAACTTAAGT-CAAC--GCAAGAACACAATG
 AY278550 CATGATGGAATTGGCGGAAATAGACACCATGATACCCCTCAACTTAAGT-CAAC--GCAAGAACACAATG
 AY278549 CATGATGGAATTGGCGGAAATAGACACCATGATACCCCTCAACTTAAGT-CAAC--GCAAGAACACAATG
 AY177685 CATGATGGAATTGGCGGAAATAGACACCATGATACCCCTCAACTTAAGT-CAAC--GCAAGAACACAATG

 AY056701 GAAATGTACAGGGTTCAACTGAGTGACAAACCACACACAGATGATCCAATACTTTGCCTGTCGCTATCGC
HPO293918 GACATGTACAGAGTTAGGTTGAGCGATAGTGCCAACTTGAGTGATCCAATCTTGTGTCTGTCTTTGTCAC
  PIP03XX GACATGTACAGAGTGAGGTTGAGCGACAGCGCCAACCTGAGCGGTCCAATCTTATGCCTGTCTCTGTCAC
 AY278553 GAAATGTACAGAGTCCAGTTAAGTGATAAACCACACACAGATGACCCAATACTCTGTCTATCGTTGTCCC
  POL2CG1 GATATGTACAGAGTCGAACTGAATGATGCGGCTCACTCTGACACACCAATATTGTGTCTTTCACTGTCTC
  POL2LAN GATATGTACAGAGTCGAACTGAATGATGCGGCTCACTCTGACACACCAATATTGTGTCTCTCACTGTCTC
  POL3L37 GACATGTACAGAGTTACTCTGAGCGACAGTGCCGATCTATCGCAACCAATTTTGTGCTTGTCACTATCCC
 AF541919 GACATGTACAGAGTTACTCTGAGCGACAGTGCCAATCTATCGCAACCAATTTTGTGCTTGTCACTATCCC
 AF405666 GAAATGTATAGGGTTCGGTTAAGTGACAAACCACATACAGACGATCCCATACTCTGCCTGTCACTTTCCC
 AF405669 GAAATGTATAGGGTTCGGTTAAGTGACAAACCACATACAGACGACCCCATACTCTGCTTGTCACTCTCCC
 AF405682 GAAATGTATAGGGTTCGGTTAAGTGATAAACCACATACAGACGATCCCATACTCTGCCTGTCACTCTCCC
 AF405690 GAAATGTATAGGGTTCGGTTAAGTGATAAACCACATACAGACGATCCCATACTCTGCCTGTCACTCTCCC
 AF462418 GAAATGTATAGGGTTCGGTTAAGTGACAAACCACATACAGACGATCCCATACTCTGCCTGTCACTCTCTC
 AF462419 GAAATGTATAGGGTTCGGTTAAGTGACAAACCACATACAGACGATCCCATACTCTGCCTGTCACTCTCTC
HPO416942 GAAATGTATAGGGTTCGGTTAAGTGACAAACCACATACAGACGATCCCATACTCTGCCTGTCACTCTCTC
  POLIO1A GAAATGTATAGGGTTCGGTTAAGTGACAAACCACATACAGCCGCCTCCATACTCTGCCTGTCACTCTCTC
NC_002058 GAAATGTATAGGGTTCGGTTAAGTGACAAACCACATACAGACGATCCCATACTCTGCCTGTCACTCTCTC
  mahoney GAAATGTATAGGGTTCGGTTAAGTGACAAACCACATACAGACGATCCCATACTCTGCCTGTCACTCTCTC
HPO132961 GACATGTACAGGGTCCAGCTAAATGACAATCCGCATACGGATAAACCTATACTCTGCCTGTCACTCTCTC
HPO132960 GACATGTACAGGGTCCAGCTAAATGACAACCCACATACGGATGATCCCATACTCTGCCTGTCACTCTCTC
 AF448783 GACATGTATAGGGTCGAGTTGAATGACGCGGCTCACTCTGACACGCCAATCTTGTGTCTCTCGTTATCCC
 AF448782 GACATGTATAGAGTCGAGTTGAGTGACGCGGCTCACTCTGACACGCCGATCTTGTGTCTCTCGTTGTCCC
 AY278551 GAAATGTATAGAGTCGAGTTGAGCGACATGGCTCACTCCGACACGCCTATCTTGTGTCTCTCGTTGTCCC
 AY278552 GACATGTATAGAGTCGAGTTGAGCGACACGGCTCACTCTGACACGCCGATCTTGTGTCTCTCGTTGTCCC
 AY278550 GACATGTATAGAGTCGAGTTGAGCGACGCGGCTCACTCTGACATGCCGATCCTGTGTCTCTCGTTGTCCC
 AY278549 GACATGTATAGAGTCGAGTTGAGCGACACGGCTCACTCTGACACGCCGATCTTGTGTCTCTCGTTGTCCC
 AY177685 GACATGTATAGAGTCGAGTTGAGCGACACGGCTCACTCTGACACGCCGATCTTGTGTCTCTCGTTGTCCC

 AY056701 CAGCCTCCGACCCTAGGTTATCCCATACTATGCTTGGAGAGATCTTAAATTATTATACACATTGGGCGGG
HPO293918 CGGCGGCCGATCCACGTTTGTCACACACCATGCTAGGAGAGGTGTTGAATTATTACACACATTGGGCCGG
  PIP03XX CGGCAGCAGACCCTCGCTTATCACACACTATGTTAGGGGAGGTTTTGAACTACTACACACACTGGGCTGG
 AY278553 CAGCATCGGACCCAAGGTTGTCTCACACCATGCTTGGAGAAATTTTGAATTATTACACACATTGGGCAGG
  POL2CG1 CAGCATCAGATCCTAGGCTAGCACACACTATGCTAGGTGAAATACTGAACTACTACACACACTGGGCAGG
  POL2LAN CAGCATCAGATCCTAGGCTAGCACACACTATGCTAGGTGAAATACTGAACTACTACACACACTGGGCAGG
  POL3L37 CAGCATCTGATCCGCGCTTGTCACACACCATGCTTGGGGAAGTACTGAACTATTATACTCATTGGGCCGG
 AF541919 CAGCATTTGATCCGCGCTTGTCACACACCATGCTTGGGGAAGTACTGAACTATTATACTCATTGGGCCGG
 AF405666 CAGCTTCAGATCCTAGGTTGTCACATACTATGCTAGGAGAAATTCTAAATTACTACACACACTGGGCAGG
 AF405669 CAGCTTCAGATCCTAGGTTGTCACATACTATGCTTGGAGAAATTCTAAATTACTACACACACTGGGCAGG
 AF405682 CAGCTTCAGATCCAAGGTTGTCACATACTATGCTAGGAGAAATTTTAAATTACTACACACACTGGGCAGG
 AF405690 CAGCTTCAGATCCAAGGTTGTCACATACTATGCTAGGAGAAATTTTAAATTACTACACACACTGGGCAGG
 AF462418 CAGCTTCAGATCCTAGGTTGTCACATACTATGCTTGGAGAAATCCTAAATTACTACACACATTGGGCAGG
 AF462419 CAGCTTCAGATCCTAGGTTGTCACATACTATGCTTGGAGAAATCCTAAATTACTACACACACTGGGCAGG
HPO416942 CAGCTTCAGATCCTAGGTTGTCACATACTATGCTTGGAGAAATCCTAAATTACTACACACACTGGGCAGG
  POLIO1A CAGCCTCAGATCCTAGGTTGTCACATACTATGCTTGGAGAAATCCTAAATTACTACACACACTGGGCAGG
NC_002058 CAGCTTCAGATCCTAGGTTGTCACATACTATGCTTGGAGAAATCCTAAATTACTACACACACTGGGCAGG
  mahoney CAGCTTCAGATCCTAGGTTGTCACATACTATGCTTGGAGAAATCCTAAATTACTACACACACTGGGCAGG
HPO132961 CAGCTTCGGACCCTAGGTTGTCTCATACTATGCTTGGAGAGGTCCTAAATTACTACACGCATTGGGCAGG
HPO132960 CAGCTTCAGACCCTAGGTTGTCACATACCATGCTTGGAGAGATCCTAAATTACTACACACATTGGGCAGG
 AF448783 CCGCCTCAGATCCCAGGTTGGCACACACCATGTTAGGTGAGATACTAAATTACTACACACACTGGGCAGG
 AF448782 CCGCCTCAGACCCCAGATTGGCACACACTATGTTAGGTGAGATATTAAATTACTATACACACTGGGCAGG
 AY278551 CCGCTTCAGACCCCAGATTGGCACACACTATGTTGGGTGAGATATTAAATTATTACACACACTGGGCAGG
 AY278552 CCGCTTCAGACCCCAGATTGGCACACACTATGTTGGGTGAGATATTAAATTACTACACACACTGGGCAGG
 AY278550 CCGCTTCAGACCCCAGATTGGCACACACTATGTTGGGTGAGATATTAAATTACTACACGCACTGGGCAGG
 AY278549 CCGCTTCAGACCCCAGATTGGCACACACTATGTTGGGTGAGATATTAAATTACTACACACACTGGGCAGG
 AY177685 CCGCTTCAGACCCCAGATTGGCATACACTATGTTGGGTGAGATATTAAATTACTACACACACTGGGCAGG

 AY056701 ATCCTTAAAGTTCACATTCCTGTTTTGTGGTTCCATGATGGCAACCGGGAAACTGTTGGTGTCCTATGCT
HPO293918 ATCCTTAAAATTCACCTTCCTGTTTTGTGGTTCTATGATGGCTACTGGAAAGTTATTGGTCGCCTACGCC
  PIP03XX ATCCCTGAAGTTCACTTTCTTATTCTGTGGCTCTATGATGGCTACTGGAAAGCTGTTAGTCGCTTACGCC
 AY278553 ATCCTTGAAGTTTACTTTCCTATTCTGTGGTTCCATGATGGCGACTGGCAAACTGTTGGTCTCATACGCA
  POL2CG1 GTCTTTGAAGTTCACATTTCTCTTCTGCGGCTCAATGATGGCCACTGGTAAATTGCTAGTGTCCTATGCA
  POL2LAN GTCATTGAAGTTCACATTTCTCTTCTGCGGCTCAATGATGGCCACTGGTAAATTGCTAGTGTCCTATGCA
  POL3L37 GTCCTTGAAATTTACCTTCCTGTTCTGTGGTTCAATGATGGCTACGGGGAAAATCCTAGTGGCCTATGCA
 AF541919 GTCCTTGAAATTTACCTTCCTGTTCTGTGGTTCAATGATGGCTACGGGGAAAATCCTAGTGGCCTATGCA
 AF405666 ATCCCTGAAGTTTACGTTTCTGTTTTGCGGATCCATGATGGCGACTGGTAAACTGTTAGTGTCGTACGCG
 AF405669 ATCCCTGAAGTTCACGTTTCTGTTCTGCGGATCCATGATGGCAACTGGCAAATTGTTAGTGTCATACGCG
 AF405682 ATCCCTGAAGTTCACGTTTCTGTTCTGCGGATCCATGATGGCAACTGGCAAACTGTTAGTGTCATACGCG
 AF405690 ATCCCTGAAGTTCACGTTTCTGTTCTGCGGATCCATGATGGCAACTGGCAAACTGTTAGTGTCATACGCG
 AF462418 ATCCCTGAAGTTCACGTTTCTGTTCTGTGGATCCATGATGGCAACTGGCAAACTGTTGGTGTCATACGCG
 AF462419 ATCCCTGAAATTCACGTTTCTGTTCTGTGGATCCATGATGGCAACTGGCAAACTGTTGGTGTCATACGCG
HPO416942 ATCCCTGAAGTTCACGTTTCTGTTCTGTGGATCCATGATGGCAACTGGCAAACTGTTGGTGTCATACGCG
  POLIO1A ATCCCTGAAGTTCACGTTTCTGTTCTGTGGATCCATGATGGCAACTGGCAAACTGTTGGTGTCATACGCG
NC_002058 ATCCCTGAAGTTCACGTTTCTGTTCTGTGGATTCATGATGGCAACTGGCAAACTGTTGGTGTCATACGCG
  mahoney ATCCCTGAAGTTCACGTTTCTGTTCTGTGGATTCATGATGGCAACTGGCAAACTGTTGGTGTCATACGCG
HPO132961 ATCTCTGAAGTTCACGTTTCTGTTCTGTGGGTCCATGATGGCAACTGGCAAACTGTTGGTATCATACGCG
HPO132960 ATCCCTGAAGTTCACGTTTCTGTTCTGTGGGTCCATGATGGCAACTGGCAAACTGTTGGTGTCATACGCG
 AF448783 GTCCTTGAAATTTACTTTCCTCTTTTGTGGCTCAATGATGGCCACCGGAAAGTTGTTGGTTTCTTATGCA
 AF448782 GTCCTTGAAATTTACTTTTCTCTTTTGTGGCTCAATGATGGCCACCGGAAAGTTATTGGTTTCTTACGCA
 AY278551 GTCCTTGAAATTTACCTTTCTCTTTTGCGGCTCAATGATGGCCACCGGAAAGTTGTTGGTTTCTTACGCA
 AY278552 GTCCTTGAAATTTACCTTTCTCTTTTGCGGCTCAATGATGGCCACCGGAAAGTTATTGGTTTCTTACGCA
 AY278550 GTCCTTGAAATTTACCTTTCTCTTTTGCGGCTCAATGATGGCCACCGGAAAGTTATTGGTTTCTTACGCA
 AY278549 GTCCTTGAAATTTACTTTTCTCTTTTGCGGCTCAATGATGGCCACCGGAAAGTTATTGGTTTCTTACGCA
 AY177685 GTCCTTGAAATTTACCTTTCTCTTTTGCGGCTCAATGATGGCCACCGGAAAGTTATTGGTTTCTTACGCA

 AY056701 CCCCCCGGGGCCGACCCGCCAAAGAAGCGCAAAGAGGCGATGTTGGGGACACATGTAATTTGGGACATTG
HPO293918 CCTCCAGGAGCGCAACCACCGACCAGCCGTAAGGAGGCTATGCTAGGAACACATGTTATCTGGGACTTGG
  PIP03XX CCTCCGGGAGCACAACCACCGACCAGTCGCAAGGAGGCAATGCTCGGCACGCATGTCATTTGGGACTTGG
 AY278553 CCCCCCGGAGCTGATCCACCCAAGAAGCGCAAAGAAGCAATGCTGGGGACGCATGTCATCTGGGACATAG
  POL2CG1 CCTCCTGGTGCGAAAGCCCCTGAAAGCCGCAAAGAAGCGATGCTCGGCACCCACGTGATCTGGGACATCG
  POL2LAN CCTCCTGGTGCGGAAGCCCCTAAAAGCCGCAAAGAAGCGATGCTCGGCACCCACGTGATCTGGGACATCG
  POL3L37 CCACCAGGTGCACAACCCCCCACCAGCCGTAAGGAGGCTATGTTGGGCACACATGTCATTTGGGATCTTG
 AF541919 CCACCAGGTGCACAACCCCCCACCAGCCGTAAGGAGGCTATGTTGGGCACACATGTCATTTGGGATCTTG
 AF405666 CCTCCTGGAGCCGACCCACCAAAGAAGCGCAAGGAGGCGATGTTGGGAACACATGTGATTTGGGACATAG
 AF405669 CCCCCTGGAGCCGATCCACCAAAGAAGCGCAAGGAGGCGATGTTGGGAACACATGTGATCTGGGACATAG
 AF405682 CCTCCTGGAGCCGACCCACCAAAGAAGCGCAAGGAGGCGATGTTGGGAACACATGTGATCTGGGACATAG
 AF405690 CCTCCTGGAGCCGACCCACCAAAGAAGCGCAAGGAGGCGATGTTGGGAACACATGTGATCTGGGACATAG
 AF462418 CCTCCTGGAGCCGATCCACCAAAGAAGCGTAAGGAGGCGATGTTGGGAACACATGTGATCTGGGACATAG
 AF462419 CCTCCTGGAGCCGACCCACCAAAGAAGCGTAAGGAGGCGATGTTGGGAACACATGTGATCTGGGACATAG
HPO416942 CCTCCTGGAGCCGACCCACCAAAGAAGCGTAAGGAGGCGATGCTGGGAACACATGTGATCTGGGACATAG
  POLIO1A CCTCCTGGAGCCGACCCACCAAAGAAGCGTAAGGAGGCGATGTTGGGAACACATGTGATCTGGGACATAG
NC_002058 CCTCCTGGAGCCGACCCACCAAAGAAGCGTAAGGAGGCGATGTTGGGAACACATGTGATCTGGGACATAG
  mahoney CCTCCTGGAGCCGACCCACCAAAGAAGCGTAAGGAGGCGATGTTGGGAACACATGTGATCTGGGACATAG
HPO132961 CCTCCCGGGGCCGACCCGCCGAAGAGACGTAAGGAGGCGATGTTGGGAACACATGTGATTTGGGACATAG
HPO132960 CCTCCTGGGGCCGACCCGCCAAAGAGGCGTAAGGAGGCGATGTTGGGGACACATGTGATTTGGGACATAG
 AF448783 CCACCCGGAGCAGAGGCCCCCAAGAGCCGCAAAGAAGCAATGCTTGGAACACATGTGATATGGGATATTG
 AF448782 CCACCCGGAGCAGAGGCCCCCAAGAGCCGCAAAGAAGCAATGCTTGGGACTCATGTGATATGGGACATTG
 AY278551 CCACCCGGAGCAAAGGCCCCCACGGATCGCAAAGAAGCAATGCTTGGGACACATGTGATATGGGACATTG
 AY278552 CCACCCGGAGCAGAGGCCCCCAAGAGTCGCAAAGAAGCAATGCTTGGGACACATGTGATATGGGACATTG
 AY278550 CCACCCGGAGCAGAGGCCCCCAAGAGTCGCAAAGAAGCAATGCTTGGGACACATGTGATATGGGACATTG
 AY278549 CCACCCGGAGCAGAGGCCCCCAAGAGTCGCAAAGAAGCAATGCTTGGGACACATGTGATATGGGACATTG
 AY177685 CCACCCGGAGCAGAGGCCCCCAAGAGTCGCAAAGAAGCAATGCTTGGGACACATGTAATATGGGACATTG

 AY056701 GATTGCAATCCTCCTGTACCATGGTAGTGCCCTGGATTAGCAATACAACATATAGGCAGACTATTGATGA
HPO293918 GTTTGCAGTCGTCATGCACAATGGTCGTACCGTGGATCAGCAATGTGATGTATAGGCAAACCACGCAGGA
  PIP03XX GCCTACAATCCTCATGTACGATGGTTGTACCGTGGATCAGCAATGTGACATACAGACAGACTACACAGGA
 AY278553 GATTACAGTCCTCTTGCACCATGGTGGTACCTTGGATTAGTAACACAACGTACAGACAGACCATTGACGA
  POL2CG1 GGTTACAGTCATCATGCACTATGGTGGTACCTTGGATTAGCAACACCACATACAGACAAACTATCAACGA
  POL2LAN GATTACAGTCATCATGCACTATGGTGGTACCTTGGATTAGCAACACCACATACAGACAAACCATCAACGA
  POL3L37 GCCTGCAATCATCTTGTACTATGGTGGTGCCGTGGATTAGTAATGTGACATACAGACAGACTACACAAGA
 AF541919 GCCTGCAATCATCTTGTACTATGGTGGTGCCGTGGATTAGTAATGTGACATACAGACAGACTACACAAGA
 AF405666 GACTGCAGTCATCATGTACTATGGTAGTGCCATGGATTAGCAACACCACATATCGGCAAACCATAGATGA
 AF405669 GACTGCAGTCCTCATGTACTATGGTAGTGCCATGGATTAGCAACACCACATATCGGCAAACCATAGATGA
 AF405682 GACTGCAGTCCTCATGTACTATGGTAGTGCCATGGATTAGCAACACCACATATCGGCAAACCATAGATGA
 AF405690 GACTGCAGTCCTCATGTACTATGGTAGTGCCATGGATTAGCAACACCACATATCGGCAAACCATAGATGA
 AF462418 GACTGCAGTCCTCATGTACTATGGTAGTGCCATGGATTAGCAACACCACGTACCGGCAAACCATAGATGA
 AF462419 GACTGCAGTCCTCATGTACTATGGTAGTGCCATGGATTAGCAACACCACGTATCGGCAAACCATAGATGA
HPO416942 GACTGCAGTCCTCATGTACTATGGTAGTGCCATGGATTAGCAACACCACGTATCGGCAAACCATAGATGA
  POLIO1A GACTGCAGTCCTCATGTACTATGGTAGTGCCATGGATTAGCAACAGCACGTATCGGCAAACCATAGATGA
NC_002058 GACTGCAGTCCTCATGTACTATGGTAGTGCCATGGATTAGCAACACCACGTATCGGCAAACCATAGATGA
  mahoney GACTGCAGTCCTCATGTACTATGGTAGTGCCATGGATTAGCAACACCACGTATCGGCAAACCATAGATGA
HPO132961 GACTGCAGTCTTCATGTACTATGGTAGTGCCATGGATTAGCAACACCACGTACCGGCAAACCACAAATGA
HPO132960 GACTGCAGTCCTCATGTACTATGGTAGTGCCATGGATTAGCAACACCACGTACCGGCAAACCATAAATGA
 AF448783 GGTTGCAGTCTTCATGTACTATGGTGGTACCTTGGATTAGTAATACCACATACAGACAAACCATCAACGA
 AF448782 GGTTGCAGTCTTCATGCACTATGGTGGTACCTTGGATCAGTAATACCACATACAGACAAACTATCAACGA
 AY278551 GGTTACAGTCTTCATGCACTATGGTGGTACCTTGGATCAGTAATACCACATACAGACAAACCATCAACGA
 AY278552 GGTTGCAGTCTTCATGCACTATGGTGGTACCTTGGATCAGTAATACCACATACAGACAAACCATCAACGA
 AY278550 GGTTACAGTCTTCATGCACTATGGTGGTACCTTGGATCAGTAATACCACATACAGACAAACCATCAACGA
 AY278549 GGTTGCAGTCTTCATGCACTATGGTGGTACCTTGGATCAGTAATACCACATACAGACAAACCATCAACGA
 AY177685 GGTTGCAGTCTTCATGCACTATGGTGGTACCTTGGATCAGTAATACCACATACAGACAAACCATCAACGA

 AY056701 CAGCTTCACTGAAGGTGGCTACATTAGTGTATTTTACCAAACTAGAATAGTGGTCCCCCTAAGCACGCCC
HPO293918 TAGTTTCACTGAAGGAGGATACATTAGCATGTTTTACCAGACTAGAATTGTGGTTCCTTTATCAACCCCA
  PIP03XX CAGTTTTACTGAAGGGGGATACATCAGCATGTTCTATCAAACCAGAATTGTGGTTCCTTTATCAACCCCA
 AY278553 CAGCTTTACTGAGGGTGGTTACATTAGTGTTTTCTACCAGACCAGAATAGTGGTCCCCCTTTCAACACCC
  POL2CG1 TAGCTTCACAGAAGGAGGGTATATCAGTATGTTTTACCAAACTAGAGTTGTTGTGCCATTGTCCACTCCT
  POL2LAN TAGCTTCACAGAAGGAGGGTACATCAGTATGTTTTACCAAACTAGAGTTGTTGTGCCATTGTCCACCCCT
  POL3L37 TAGTTTCACTGAGGGCGGATATATCAGCATGTTCTACCAAACAAGAATTGTGGTGCCACTGTCCACCCCT
 AF541919 TAGTTTCACTGAGGGCGGATATATCAGCATGTTCTACCAAACAAGAATTGTGGTGCCACTGTCCACCCCT
 AF405666 TAGTTTCACCGAAGGCGGATACATCAGCGTCTTCTACCAAACCAGAATAGTCGTCCCTCTTTCGACACCC
 AF405669 TAGTTTCACCGAAGGCGGATACATCAGCGTCTTCTACCAAACCAGAATAGTCGTCCCTCTTTCGACACCC
 AF405682 TAGTTTCACCGAAGGCGGATACATYAGCGTCTTCTACCAAACCAGAATAGTCGTCCCCCTTTCGACACCC
 AF405690 TAGTTTCACCGAAGGCGGATACATCAGCGTCTTCTACCAAACCAGAATAGTCGTCCCTCTTTCGACACCC
 AF462418 TAGTTTCACCGAAGGCGGATACATCAGCGTCTTCTACCAAACCAGAATAGTCGTCCCTCTTTCGACACCC
 AF462419 TAGTTTCACCGAAGGCGGATACATCAGCGTCTTCTACCAAACCAGAATAGTCGTCCCTCTTTCGACACCC
HPO416942 TAGTTTCACCGAAGGCGGATACATCAGCATCTTCTACCAAACCAGAATAGTCGTCCCTCTTTCGACACCC
  POLIO1A TAGTTTCACCGAAGGCGGATACATCAGCGTCTTCTACCAAACTAGAATAGTCGTCCCTCTTTCGACACCC
NC_002058 TAGTTTCACCGAAGGCGGATACATCAGCGTCTTCTACCAAACTAGAATAGTCGTCCCTCTTTCGACACCC
  mahoney TAGTTTCACCGAAGGCGGATACATCAGCGTCTTCTACCAAACTAGAATAGTCGTCCCTCTTTCGACACCC
HPO132961 TAGCTTCACCGAAGGCGGGTATGTCAGCGTCTTCTACCAAACCAGAGTAGTCGTCCCTCTTTCGACTCCC
HPO132960 TAGCTTTACCGAAGGCGGATACATCAGCGTCTTCTACCAAACCAGAGTAGTCGTCCCTCTTTCGACACCC
 AF448783 TAGTTTCACAGAAGGAGGCTACATTAGTATGTTTTATCAAACTAGGGTTGTTGTCCCGTTGTCCACACCC
 AF448782 TAGTTTCACAGAAGGTGGCTACATTAGCATGTTCTATCAAACTAGGGTTGTTGTCCCGTTGTCCACACCC
 AY278551 TAGTTTCACAGAAGGTGGCTACATTAGCATGTTCTATCAAACTAGGGTTGTTGTCCCGTTGTCCACACCC
 AY278552 TAGTTTCACAGAAGGTGGCTACATTAGCATGTTCTATCAAACTAGGGTTGTTGTCCCGTTGTCCACACCC
 AY278550 TAGTTTCACGGAAGGTGGCTACATTAGCATGTTCTATCAAACTAGGGTTGTTGTCCCGTTGTCCACACCC
 AY278549 TAGTTTCACAGAAGGTGGCTACATTAGCATGTTCTATCAAACTAGGGTTGTTGTCCCGTTGTCCACACCC
 AY177685 TAGTTTCACAGAAGGTGGCTACATTAGCATGTTCTATCAAACTAGGGTTGTTGTCCCGTTGTCCACACCC

 AY056701 AGGGAAATGGATATTCTCGGGTTTGTGTCGGCTTGCAACGATTTCAGCGTGCGCTTGTTGCGTGACACCA
HPO293918 AAGGCTATGGATATGCTAGGCTTTGTGTCAGCGTGCAACGACTTCAGTGTGCGGTTGCTGCGCGATACCA
  PIP03XX AAGGCGATGGACATGTTGGGGTTTGTTTCAGCGTGCAACGATTTCAGTGTACGGTTGCTGCGCGACACAA
 AY278553 AGAGAAATGGACATTCTTGGATTCGTGTCAGCTTGCAATGACTTTAGTGTTCGCTTACTTCGCGACACCA
  POL2CG1 AGAAAGATGGACATATTGGGCTTTGTGTCAGCCTGCAATGACTTCAGTGTGCGCCTGTTGCGTGACACGA
  POL2LAN AGAAAGATGGACATATTGGGCTTTGTGTCAGCCTGCAATGACTTCAGTGTGCGCCTGTTGCGTGACACGA
  POL3L37 AAGAGTATGAGCATGCTGGGGTTTGTGTCAGCCTGTAATGATTTCAGTGTGCGATTGCTGCGAGACACCA
 AF541919 AAGAGTATGAGCATGCTGGGGTTTGTGTCAGCGTGTAATGATTTCAGTGTGCGATTGCTGCGAGACACCA
 AF405666 AGAGAGATGGACATTCTTGGTTTCGTGTCAGCGTGTAATGACTTTAGCGTGCGCTTGATGCGAGATACCA
 AF405669 AGAGAGATGGACATCCTTGGTTTCGTGTCAGCGTGTAATGACTTCAGCGTGCGCTTGATGCGAGATACCA
 AF405682 AGAGAGATGGACATCCTTGGTTTCGTGTCAGCGTGTAATGACTTCAGCGTGCGCTTGTTGCGAGACACCA
 AF405690 AGAGAGATGGACATCCTTGGTTTCGTGTCAGCGTGTAATGACTTCAGCGTGCGCTTGTTGCGAGACACCA
 AF462418 AGAGAGATGGACATCCTTGGTTTTGTGTCGGCGTGTAATGACTTCAGCGTGCGCTTGCTGCGAGATACCA
 AF462419 AGAGAGATGGACATCCTTGGTTTTGTGTCAGCGTGTAATGACTTCAGCGTGCGCTTGATGCGAGATACCA
HPO416942 AGAGAGATGGACATCCTTGGTTTTGTGTCAGCGTGTAATGACTTCAGCGTGCGCTTGTTGCGAGATACCA
  POLIO1A AGAGAGATGGACATCCTTGGTTTTGTGTCAGCGTGTAATGACTTCAGCGTGCGCTTGTTGCGAGATACCA
NC_002058 AGAGAGATGGACATCCTTGGTTTTGTGTCAGCGTGTAATGACTTCAGCGTGCGCTTGTTGCGAGATACCA
  mahoney AGAGAGATGGACATCCTTGGTTTTGTGTCAGCGTGTAATGACTTCAGCGTGCGCTTGTTGCGAGATACCA
HPO132961 AGAGAAATGGATATCCTTGGTTTTGTATCAGCGTGCAATGACTTTAGTGTGCGCTTGCTACGAGACACTA
HPO132960 AGAGAGATGGATATCCTTGGTTTTGTATCAGCGTGCAATGACTTTAGTGTGCGCTTGCTACGAGACACCA
 AF448783 AGAAAGATGGACATCCTGGGTTTTGTGTCAGCTTGTAATGATTTCAGTGTGCGTTTGTTGCGAGACACGA
 AF448782 AGAAAGATGGATATCCTGGGTTTTGTGTCAGCTTGCAATGACTTCAGTGTGCGCTTACTGCGAGACACAA
 AY278551 AGAAAGATGGACATCCTGGGTTTTGTGTCAGCTTGCAATGACTTCAGTGTGCGCTTACTGCGAGATACAA
 AY278552 AGAAAGATGGACATCCTGGGTTTTGTGTCAGCTTGCAATGACTTCAGTGTGCGCTTACTGCGAGATACAA
 AY278550 AGAAAGATGGACATCCTGGGTTTTGTGTCAGCTTGCAATGACTTCAGTGTGCGCTTACTGCGAGATACAA
 AY278549 AGAAAGATGGACATCCTGGGTTTTGTGTCAGCTTGCAATGACTTCAGTGTGCGCTTATTGCGAGATACAA
 AY177685 AGAAAGATGGACATCCTGGGTTTTGTGTCAGCTTGCAATGACTTCAGTGTGCGCTTACTGCGAGATACAA

 AY056701 CACATATAGAACAAAAAGCAATAGCACAAGGCTTAGGGCAAATGCTTGAGAGTATGATTGACAACACAGT
HPO293918 CTCACATCTCCCAAACGGCCATGCCACAAGGAGTGGATGATCTA---------ATAACTGAAG---TGGC
  PIP03XX CACACATTTCGCAGGCGGCCATGCCACAAGGGGTGGATGATCTG---------ATAACCGAAG---TGGC
 AY278553 CTCACATAGAACAGAAAGCATTGTCACAGGGACTAGGCCAAATGTTGGAGAACATGATAGACAACACAGT
  POL2CG1 CGCACATAAGCCAAGAGGTTATGCCACAAGGATTGGGTGATTTAATTGAAGGGGTTGTTGAGGGAGTCAC
  POL2LAN CGCACATAAGCCAAGAGGCTATGCCACAAGGATTGGGTGATTTAATTGAAGGGGTTGTTGAGGGAGTCAC
  POL3L37 CTCACATTTCACAATCTGCGCTTCCACAGGGTATTGAAGATTTGATTTCTGAAGTTGCACAGGGCGCCCT
 AF541919 CTCACATTTCACAATCTGCGCTTCCACAGGGTATTGAAGATTTGATTTCTGAAGTTGCACAGGGCGCCCT
 AF405666 CACATATAGAACAAAAAGCACTAGCACAGGGGTTAGGTCAGATGCTTGAAAGCATGATTGACAACACAGT
 AF405669 CACATATAGAGCAAAAAGCGCTAGCACAGGGGTTAGGTCAGATGCTTGAAAGCATGATTGACAACACAGT
 AF405682 CACATATAGAGCAAAAAGCGCTAGCACAGGGGTTAGGTCAGATGCTTGAAAGCATGATTGACAACACAGT
 AF405690 CACATATAGAGCAAAAAGCGCTAGCACAGGGGTTAGGTCAGATGCTTGAAAGCATGATTGACAACACAGT
 AF462418 CACATATAGAGCAAAAAGCGCTAGCACAGGGGTTAGGTCAGATGCTTGAAAGCATGATTGACAACACAGT
 AF462419 CACATATAGAGCAAAAAGCGCTAGCACAGGGGTTAGGTCAGATGCTTGAAAACATGATTGACAACACAGT
HPO416942 CACATATAGAGCAAAAAGCGCTAGCACAGGGGTTAGGTCAGATGCTTGAAAGCATGATTGACAACACAGT
  POLIO1A CACATATAGAGCAAAAAGCGCTAGCACAGGGGTTAGGTCAGATGCTTGAAAGCATGATTGACAACACAGT
NC_002058 CACATATAGAGCAAAAAGCGCTAGCACAGGGGTTAGGTCAGATGCTTGAAAGCATGATTGACAACACAGT
  mahoney CACATATAGAGCAAAAAGCGCTAGCACAGGGGTTAGGTCAGATGCTTGAAAGCATGATTGACAACACAGT
HPO132961 CACACATAGGACAGAGTGCACTAGCACAGGGAATAGGTCAGATGCTTGAAAGCATGATCGACAACACAGT
HPO132960 CACACATAGGGCAGAGAGCACTAGCACAGGGGTTAGGTCAGATGCTTGAAAGCATGATCGACAACACAGT
 AF448783 CGCACATTAGTCAAGAGGCTATGCCACAAGGAATTGGTGACGTGATTGAGGGGGCCGTTGAGGGGATTAC
 AF448782 CACACATTAGTCAAGAGGCTATGCCACAAGGAATTGGTGACATGATTGAGGGGGCCGTTGAAGGGATTAC
 AY278551 CACACATTAGTCAAGAGGCTATGCCACAAGGAATTGGTGACATGATTGAGGGGGCCGTTGAAAGGATTTC
 AY278552 CACACATTAGTCAAGAGGCTATGCCACAAGGAATTGGTGACATGATTGAGGGGGCCGTTGAAGGGATTAC
 AY278550 CACACATTTGTCAAGAGGCTATGCCACAAGGAATTGGTGACATGATTGAGGGGGCCGTTGAAGGGATTAC
 AY278549 CACACATTAGTCAAGAGGCTATGCCACAAGGAATTGGTGACATGATTGAGGGGGCCGTTGAAGGGATTAC
 AY177685 CACACATTAGTCAAGAGGCTATGCCACAAGGAATTGGTGACATGATTGAGGGGGCCGTTGAAGGGATTAC

 AY056701 CCGCGAGAAGGTAGGGGCTTCCACCTCTAGAGACGCACTCCCAAACACCGAGTCCAGTGGCCCAGCACAC
HPO293918 ACAAAGTGCCCTGGCTCTTTCACTCCCCAAAAACAGTCTCCCTGACACCAAAGCCAGCGGGCCCGCTCAT
  PIP03XX ACAAAATGCTTTAGCTCTCTCACTTCCCAAAAGCAATCTTCCTGATACAAAGGCCAGTGGGCCCGCCCAC
 AY278553 CCGCGAGACCATGAGAGCGTCGACCTCAAGGGATGCTCTCCCGAATACTGAATCCAGTGGACCAGCGCAC
  POL2CG1 GAGAAATGCTTTGACACCACTGACACCTGTCAACAACTTGCCTGATACACGATCTAGCGGCCCAGCCCAC
  POL2LAN GAGAAATGCCTTGACACCACTGACACCTGCCAACAACTTGCCTGATACACAATCTAGCGGCCCAGCCCAC
  POL3L37 ------AACTTTGTCACTCCCGAAGCAACAGGATAGCTTACCTGATACTAAGGCCAGTGGCCCGGCGCAT
 AF541919 ------AACTTTGTCACTCCCGAAGCAACAGGATAGCTTACCTGATACTAAGGCCAGTGGCCCGGTGCAT
 AF405666 CCGTGAAACGGTGGGGGTGGCAACGTCTAGAGACGCTCTCCCAAACACTGAAGCCAGTGGACCAGCACAC
 AF405669 CCGTGAAACCGTGGGGGTGGCAACATCTAGAGACGCTCTCCCAAACACTGAAGCCAGTGGACCAGCACAC
 AF405682 CCGTGAAACGGTGGGAGTGGCAACGTCTAGAGACGCTCTCCCAAACACTGAAGCCAGTGGACCAGCACAC
 AF405690 CCGTGAAACGGTGGGAGTGGCAACGTCTAGAGACGCTCTCCCAAACACTGAAGCCAGTGGACCAGCACAC
 AF462418 CCGTGAAACGGTGGGGGCGGCAACGTCTAGAGATGCTCTCCCAAACACTGAAGCCAGTGGACCAGCACAC
 AF462419 CCGTGAAACGGTGGGGGCGGCAACGTCTAGAGACGCTCTCCCAAACACTGAAGCCAGTGGACCAGCACAC
HPO416942 CCGTGAAACGGTGGGGGCGGCAACGTCTAGAGACGCTCTCCCAAACACTGAAGCCAGTGGACCAGTACAC
  POLIO1A CCGTGAAACGGTGGGGGCGGCAACATCTAGAGACGCTCTCCCAAACACTGAAGCCAGTGGACCAACACAC
NC_002058 CCGTGAAACGGTGGGGGCGGCAACATCTAGAGACGCTCTCCCAAACACTGAAGCCAGTGGACCAACACAC
  mahoney CCGTGAAACGGTGGGGGCGGCAACATCTAGAGACGCTCTCCCAAACACTGAAGCCAGTGGACCAACACAC
HPO132961 CCGCGAAACGGCGGGGGCGGCGACGTCTAGAAACGCCCTCCCGAACACTGAAGCCAGTGGTTCGGCACAT
HPO132960 CCGTGAAACGGTAGGGGCGGCACCGTCTAGAAACGCTCTCCCGAACACTGAAGCCAGTGGGCCAGCACAC
 AF448783 TAGAAATGCTCTGGTTCCTCTAACTTCCACCAACAGCTTGCCTGACACAAAGCCGAGCGGTCCAGCCCAC
 AF448782 TAAAAATGCATTGGTTCCTCTGACTTCCACCAATAGCCTGCCCGACACAAAGCCGAGCGGTCCAGCCCAC
 AY278551 TAAAAATGCATTGGTTCCCCCGACTTCCACCAATAGCCTGCCTGACACAAAGCCGAGCGGTCCAGCCCAC
 AY278552 TAAAAATGCATTGGTTCCCCCGACTTCCACCAATAGCCTGCCTGACACAAAGCCGAGCGGTCCAGCCCAC
 AY278550 CAAAAATGCATTGGTTCCCCCGACTTCCACCAATAGCCTGCCTGACACAAAGCCGAGCGGTCCAGCCCAC
 AY278549 TAAAAATGCATTGGTTCCCCTGACTTCCACCAATAGCCTGCCTGACACAAAGCCGAGTGGTCCAGCCCAC
 AY177685 TAAAAATGCATTGGTTCCCCCGACTTCCACCAATAGCCTGCCTGGACACAAGCCGAGCGGTCCAGCCCAC

 AY056701 TCTAAAGAAATCCCTGCGCTCACTGCAGTGGAGACAGGAGCCACGAACCCGTTGGTCCCCTCGGACACGG
HPO293918 TCCAAAGAGGTTCCAGCGTTGACCGCGGTCGAGACAGGCGCCACCAACCCACTTGTCCCGTCTGATACCG
  PIP03XX TCCAAGGAAGTTCCGACGCTGACTGCGGTAGAGACCGGTGCCACTAATCCACTTGTTCCATCAGACACCG
 AY278553 TCCAAAGAGATCCCGGCGCTCACTGCGGTGGAGACAGGAGCCACGAATCCACTAGTTCCTTCAGATACAG
  POL2CG1 TCTAAGGAAACACCAGCGCTGACAGCCGTAGAGACAGGGGCCACCAACCCATTGGTGCCTTCAGACACGG
  POL2LAN TCTAAGGAAACACCAGCGCTAACAGCCGTAGAGACAGGGGCCACCAACCCATTGGTGCCTTCAGACACGG
  POL3L37 TCCAAGGAGGTACCTGCACTCACTGCAGTCGAGACTGGAGCCACCAATCCTCTGGCACCATCCGACACAG
 AF541919 TCCAAGGAGGTACCTGCACTCACTGCAGTCGAGACTGGAGCCACCAATCCTCTGGCGCCATCCGACACAG
 AF405666 TCCAAGGAAATTCCGGCACTCACTGCAGTGGAAACTGGGGCCACAAATCCACTAGTCCCTTCTGATACAG
 AF405669 TCCAAGGAAATCCCGGCACTCACCGCAGTGGAAACTGGGGCCACAAATCCATTAGTCCCTTCTGATACAG
 AF405682 TCCAAGGAAATTCCGGCACTCACCGCAGTGGAAACTGGGGCCACAAATCCACTAGTCCCTTCTGATACAG
 AF405690 TCCAAGGAAATTCCGGCACTCACCGCAGTGGAAACTGGGGCCACAAATCCACTAGTCCCTTCTGATACAG
 AF462418 TCCAAGGAAATTCCGGCACTCACCGCAGTGGAAACTGGGGCCACAAATCCACTAATCCCTTCTGATACAG
 AF462419 TCCAAGGAAATTCCGGCACTCACCGCAGTGGAAACTGGGGCCACAAATCCACTAGTCCCTTCTGATACAG
HPO416942 TCCAAGGAAATTCCGACACTCACCGCAGTGGAAACTGGGGCCACAAATCCACTAGTCCCTTCTGATACAG
  POLIO1A TCCAAGGAAATTCCGGCACTCACCGCAGTGGAAACTGGGGCCACAAATCCACTAGTCCCTTCTGATACAG
NC_002058 TCCAAGGAAATTCCGGCACTCACCGCAGTGGAAACTGGGGCCACAAATCCACTAGTCCCTTCTGATACAG
  mahoney TCCAAGGAAATTCCGGCACTCACCGCAGTGGAAACTGGGGCCACAAATCCACTAGTCCCTTCTGATACAG
HPO132961 TCTAAGGAGATCCCTGCACTCACTGCAGTAGAGACTGGGGCCACAAATCCGCTAGTTCCTTCTGATACAG
HPO132960 TCCAAGGAAATTCCCGCACTCACCGCAGTGGAGACTGGGGCCACAAATCCACTAGTTCCTTCTGATACAG
 AF448783 TCCAAGGAGATACCTGCATTGACAGCTGTGGAGACAGGGGCTACCAATCCGTTAGTGCCTTCGGACACCG
 AF448782 TCCAAGGAGATACCTGCATTGACAGCTGTGGAGACAGGGGCTACCAATCCGTTGGTGCCTTCGGACACCG
 AY278551 TCCAAGGAGATACCTGCATTGACAGCCGTGGAGACAGGGGCTACCAATCCGTTGGTGCCTTCGGACACCG
 AY278552 TCCAAGGAGATACCTGCATTGACAGCCGTGGAGACAGGGGCTACCAATCCGTTGGTGCCTTCGGACACCG
 AY278550 TCCAAGGAGATACCTGCATTGACAGCCGTGGAGACAGGGGCTACCAATCCGTTGGTGCCTTCGGACACCG
 AY278549 TCCAAGGAGATACCTGCATTGACAGCCGTGGAGACAGGGGCTACCAATCCGTTGGTGCCTTCAGACACTG
 AY177685 TCCAAGGAGATACCTGCATTGACAGCCGTGGAGACAGGGGCTACCAATCCGTTGGTGCCTTCGGACACCG

 AY056701 TGCAAACCAGGCATGTCGTACAACATAGATCGAGGTCGGAATCCAGCATTGAATCCTTTTTCGCGCGTGG
HPO293918 TGCAAACACGCCACGTCATTCAGCAACGCAGCAGGACCGAGTCCACCATTGAATCCTTCTTTGCGAGAGG
  PIP03XX TGCAGACGCGACACGTCATACAGCAGCGTAGCAGGTCTGAGTCAACTATTGAATCCTTCTTTGCAAGGGG
 AY278553 TACAAACTAGACATGTCATCCAACATAGGTCAAGGTCAGAGTCTAGTATTGAGTCCTTCTTCGCACGTGG
  POL2CG1 TACAAACTCGTCACGTCATCCAAAAGCGGACGCGGTCGGAGTCTACGGTTGAGTCTTTCTTCGCAAGAGG
  POL2LAN TACAAACTCGTCACGTCATCCAAAAGCGGACGCGGTCGGAGTCTACGGTTGAGTCTTTCTTCGCAAGAGG
  POL3L37 TTCAAACGCGCCACGTAGTCCAACGACGCAGCAGGTCAGAGTCCACAATAGAATCATTCTTCGCACGCGG
 AF541919 TTCAAACGCGCCACGTAGTCCAACGACGCAGCAGGTCAGAGTCCACAATAGAATCATTCTTCGCACGCGG
 AF405666 TGCAAACCAGACATGTTATACAACATAGGTCAAGGTCAGAGTCTAGCATAGAGTCTTTCTTCGCGCGGGG
 AF405669 TGCAAACCAGACATGTTGTACAACATAGGTCAAGGTCAGAGTCTAGCATAGAGTCTTTCTTCGCGCGGGG
 AF405682 TGCAAACCAGACATGTTGTACAACATAGGTCAAGGTCAGAGTCTAGCATAGAGTCTTTCTTCGCGCGGGG
 AF405690 TGCAAACCAGACATGTTGTACAACATAGGTCAAGGTCAGAGTCTAGCATAGAGTCTTTCTTCGCGCGGGG
 AF462418 TGCAAACCAGACATGTTATACAACATAGGTCAAGGTCAGAGTCTAGCATAGAGTCTTTCTTCGCGCGGGG
 AF462419 TGCAAACCAGACATGTTGTACAACATAGGTCAAGGTCAGAGTCTAGCATAGAGTCTTTCTTCGCGCGGGG
HPO416942 TGCAAACCAGACATGTTGTACAACATAGGTCAAGGTCAGAGTCTAGCATAGAGTCTTTCTTCGCGCGGGG
  POLIO1A TGCAAACCAGACATGTTGTACAACATAGGTCAAGGTCAGAGTCTAGCATAGAGTCTTTCTTCGCGCGGGG
NC_002058 TGCAAACCAGACATGTTGTACAACATAGGTCAAGGTCAGAGTCTAGCATAGAGTCTTTCTTCGCGCGGGG
  mahoney TGCAAACCAGACATGTTGTACAACATAGGTCAAGGTCAGAGTCTAGCATAGAGTCTTTCTTCGCGCGGGG
HPO132961 TGCAAACCAGACATGTTATACAACATAGGTCAAGGTCGGAGTCTAGCATTGAGTCATTCTTTGCACGGGG
HPO132960 TGCAAACCAGACATGTTATACAACACAGGTCAAGGTCAGAGTCTAGCATTGAGTCATTCTTTGCACGGGG
 AF448783 TGCAAACACGCCATGTCATTCAGAGACGAACACGATCAGAGTCCACAGTTGAGTCGTTCTTTGCAAGAGG
 AF448782 TGCAAACGCGCCACGTCATCCAGAGACGAACGCGATCAGAGTCCACAGTTGAGTCATTCTTTGCAAGAGG
 AY278551 TGCAAACGCGCCATGTCATCCAAAGACGAACGCGATCAGAGTCCACGATTGAGTCATTCTTTGCAAGAGG
 AY278552 TGCAAACGCGCCATGTCATCCAGAGACGAACGCGATCAGAGTCCACGGTTGAGTCATTCTTTGCAAGAGG
 AY278550 TGCAAACGCGCCATGTCATCCAGAGACGAACGCGATCAGAGTCCACGGTTGAGTCATTCTTTGCAAGAGG
 AY278549 TGCAAACGCGCCATGTCATCCAGAGACGAACGCGATCAGAGTCCACGGTTGAGTCATTCTTTGCAAGAGG
 AY177685 TGCAAACGCGCCATGTCATCCAGAGACGAACGCGATCAGAGTCCACGGTTGAGTCATTCTTTGCAAGAGG

 AY056701 CGCGTGCGTAACCATTATGACTGTGGACAATCCGGCCTCCACCACGTCAAAAGACAAACTGTTTTCAGTA
HPO293918 GGCATGCGTCGCCATAATCGAAGTAGACAATGAACAGCCAACCACCAGGGCACAAAAGCTGTTTGCCACT
  PIP03XX GGCGTGTGTTGCCATTATTGAGGTGGACAATGAACAGCCAGCCACCAATGTCCAAAAACTGTTCGCCACA
 AY278553 TGCATGCGTGACCATTATGACTGTAGACAACTCAGCATCTACTACATCCAAAGATAAGCTATTCTCAGTG
  POL2CG1 AGCTTGTGTGGCCATTATTGAAGTGGATAATGATGCTCCAACAAGGCGTGCCAGTAAATTATTTTCAGTC
  POL2LAN AGCTTGTGTGGCCATTATTGAAGTGGATAATGATGCTCCAACAAAGCGTGCCAGTAAATTATTTTCAGTC
  POL3L37 GGCGTGCGTCGCTATTATTGAGGTGGACAATGAACAACCAACCACCCGGGCACAGAAACTATTTGCCATG
 AF541919 GGCGTGCGTCGCTATTATTGAGGTGGACAATGAACAACCAACCACCCGGGCACAGAAACTATTTGCCATG
 AF405666 CGCATGTGTGACCATTATGACCGTGGACAACTCAGCTTCCACCACAAACAAGGATAAGCTATTTGCAGTG
 AF405669 CGCATGTGTGGCCATTATGACCGTGGATAACTCAGCTTCCACCAGTAATAAGGATAAGCTATTTGCAGTG
 AF405682 CGCATGCGTGGCCATTATGACCGTGGATAACTCAGCTTCCACCAGTAACAAGGATAAGCTATTTGCAGTG
 AF405690 CGCATGCGTGGCCATTATGACCGTGGATAACTCAGCTTCCACCAGTAACAAGGATAAGCTATTTGCAGTG
 AF462418 TGCGTGCGTGGCCATTATGACCGTGGATAACTCAGCTTCCACCAATAATAAGGACAAGCTATTTGCAGTG
 AF462419 TGCATGCGTGGCCATTATAACCGTGGATAACTCAGCTTCCACCAAGAATAAGGATAAGCTATTTACAGTG
HPO416942 TGCATGCGTGACCATTATGACCGTGGATAACTCAGCTTCCACCACGAATAAGGGTAAGCTATTTGCAGTG
  POLIO1A TGCATGCGTGACCATTATGACCGTGGATAACCCAGCTTCCACCACGAATAAGGATAAGCTATTTGCAGTG
NC_002058 TGCATGCGTGACCATTATGACCGTGGATAACCCAGCTTCCACCACGAATAAGGATAAGCTATTTGCAGTG
  mahoney TGCATGCGTGACCATTATGACCGTGGATAACCCAGCTTCCACCACGAATAAGGATAAGCTATTTGCAGTG
HPO132961 TGCATGCGTGTCCATTATAACCGTGGACAACTCAGCTTCCTCCGCGAAAAATGACAGGCTGTTTGCAGTG
HPO132960 TGCATGCGTGACCATTATAACCGTGGATAACTCAGCTTCCTCCACGAATAGGGATAAGCTGTTTGCAGTG
 AF448783 AGCTTGCGTGGCTATCATTGAGGTGGACAATGATGCACCAACAAAGCGCGCCAGCAGACTGTTCTCGGTT
 AF448782 AGCTTGCGTAGCTATCATTGAGGTGGACAATGATGCACCGACAAAGCGCGCCAGCAGATTGTTTTCGGTT
 AY278551 GGCTTGCGTGGCTATCATTGAGGTGGACAATGATGCACCGACTAAGCGCGCCAGCAGATTGTTTTCGGTT
 AY278552 GGCTTGCGTGGCTATCATTGAGGTGGACAATGATGCACCGACAAAGCGCGCCAGCAGATTGTTTTCGGTT
 AY278550 GGCTTGCGTGGCTATCATTGAGGTGGACAATGATGCACCGACAAAGCGCGCCAGCAGATTGTTTTCGGTT
 AY278549 GGCTTGCGTGGCTATCATTGAGGTGGACAATGATGCACCGACAGAGCGCGCCAGCAGATTGTTTTCGGTT
 AY177685 GGCTTGCGTGGCTATCATTGAGGTGGACAATGATGCACCGACAAAGCGCGCCAGCAGATTGTTTTCGGTT

 AY056701 TGGAAAATCACATACAAGGACACTGTGCAGCTACGGAGAAAATTAGAGTTTTTCACCTACTCCAGGTTTG
HPO293918 TGGCGCATCACTTACAAAGACACAGTGCAGTTACGCCGTAAATTGGAGTTCTTTACCTACTCCCGCTTTG
  PIP03XX TGGCGAATCACCTATAAGGACACGGTGCAGTTGCGCCGGAAATTAGAGTTCTTCACATACTCCCGCTTTG
 AY278553 TGGAAGATCACATATAAAGATACTGTGCAGTTAAGGAGAAAATTGGAGTTTTTCACTTACTCCAGATTTG
  POL2CG1 TGGAAGATAACTTACAAGGACACCGTTCAGTTAAGACGTAAGTTGGAGTTCTTTACATATTCAAGGTTTG
  POL2LAN TGGAAGATAACTTACAAAGACACCGTTCAGTTAAGACGTAAGTTGGAGTTCTTTACATATTCAAGGTTTG
  POL3L37 TGGCGCATTACATACAAAGATACAGTGCAGTTGCGCCGTAAGTTGGAGTTTTTCACATACTCTCGTTTTG
 AF541919 TGGCGCATTACATACAAAGATACAGTGCAGTTGCGCCGTAAGTTGGAGTTTTTCACATACTCTCGTTTTG
 AF405666 TGGAAGATCACATATAAAGATACCGTCCAGTTACGGAGGAAGTTGGAGTTCTTCACCTATTCCAGATTTG
 AF405669 TGGAAGATCACTTATAAAGATACTGTCCAGTTACGGAGGAAATTGGAGTTCTTCACCTATTCCAGATTTG
 AF405682 TGGAAGATCACTTATAAAGATACTGTCCAGTTACGGAGGAAATTGGAGTTCTTCACCTATTCCAGATTTG
 AF405690 TGGAAGATCACTTATAAAGATACTGTCCAGTTACGGAGGAAATTGGAGTTCTTCACCTATTCCAGATTTG
 AF462418 TGGAAGATCACTTATAAAGATACTGTCCAGTTACGGAGGAAATTGGAATTCTTCACCTATTCTAGATTTG
 AF462419 TGGAAGATCACTTATAAAGATACTGTCCAGTTACGGAGGAAATTGGAGTTCTTCACCTATTCTAGATTTG
HPO416942 TGGAAGATCACCTATAAAGATACTGTCCAGTTACGGAGGAAATTGGAGTTCTTCACCTATTCTAGATTCG
  POLIO1A TGGAAGATCACTTATAAAGATACTGTCCAGTTACGGAGGAAATTGGAGTTCTTCACCTATTCTAGATTTG
NC_002058 TGGAAGATCACTTATAAAGATACTGTCCAGTTACGGAGGAAATTGGAGTTCTTCACCTATTCTAGATTTG
  mahoney TGGAAGATCACTTATAAAGATACTGTCCAGTTACGGAGGAAATTGGAGTTCTTCACCTATTCTAGATTTG
HPO132961 TGGAAGATTACTTACAAAGATACTGTTCAGTTGCGGAGGAAGTTAGAGTTTTTCACCTATTCTAGATTTG
HPO132960 TGGAAGATCACTTATAAAGATACTGTTCAGTTACGGAGGAAGTTAGAGTTTTTCACCTATTCTAGATTTG
 AF448783 TGGAAAATAACATACAAAGATACTGTTCAACTGAGGCGCAAATTAGAATTTTTCACATATTCAAGATTCG
 AF448782 TGGAAGATAACATACAAAGATACTGTTCAACTGAGACGCAAACTGGAATTTTTCACATATTCGAGATTTG
 AY278551 TGGAAAATAACTTACAAAGATACTGTTCAACTGAGACGCAAACTGGAATTTTTCACATATTCAAGATTTG
 AY278552 TGGAAAATAACTTACAAAGATACTGTTCAACTGAGACGCAAACTGGAATTTTTCACATATTCGAGATTTG
 AY278550 TGGAAAATAACTTACAAAGATACTGTTCAACTGAGACGCAAACTGGAATTTTTCACATATTCGAGATTCG
 AY278549 TGGAAAATAACTTACAAAGATACTGTTCAACTGAGACGCAAACTGGAATTTTTCACATATTCGAGATTTG
 AY177685 TGGAAAATAACTTACAAAGATACTGTTCAACTGAGACGCAAACTGGAATTTTTCACATATTCGAGATTTG

 AY056701 ACATGGAGTTCACTTTTGTAATTACTGCAAACTTCACAGAGACCAACAACGGGCACGCCTTAAATCAGGT
HPO293918 ACATGGAGTTCACATTTGTGGTGACTGCCAACTTCACCAACTCAAACAACGGACATGCTCTCAACCAGGT
  PIP03XX ACATGGAATTTACCTTTGTGGTGACAGCCAACTTCACCAACTCAAACAACGGGCATGCTCTAAACCAGGT
 AY278553 ACATGGAATTCACTTTTGTGATCACCGCCAACTTCACCGAGACAAACAACGGGCACGCTCTGAACCAAGT
  POL2CG1 ACATGGAGTTCACCTTTGTGGTTACATCCAATTATACCGATGCAAACAATGGGCACGCACTGAATCAAGT
  POL2LAN ACATGGAGTTCACCTTTGTGGTTACATCCAATTATACCGATGCAAACAATGGGCACGCACTAAATCAAGT
  POL3L37 ACATGGAATTCACCTTCGTGGTAACCGCCAACTTCACCAACGCTAATAATGGGCATGCACTCAACCAGGT
 AF541919 ACATGGAATTCACCTTCGTGGTAACCGCCAACTTCACCAACGCTAATAATGGGCATGCACTCAACCAGGT
 AF405666 ATATGGAATTCACCTTTGTGGTTACTGCGAATTTCACTGAGACTAACAATGGGCATGCCTTAAATCAAGT
 AF405669 ATATGGAATTTACCTTTGTGGTTACTGCAAATTTCACCGAGACTAATAATGGGCATGCCTTAAATCAAGT
 AF405682 ATATGGAATTTACCTTTGTGGTTACAGCAAATTTCACTGAGACTAACAATGGGCATGCCTTAAATCAAGT
 AF405690 ATATGGAATTTACCTTTGTGGTTACAGCAAATTTCACTGAGACTAACAATGGGCATGCCTTAAATCAAGT
 AF462418 ATATGGAATTTACCTTTGTGGTTACTGCAAATTTCACTGAGTCTAACAATGGGCATGCCTTAAATCAAGT
 AF462419 ATATGGAATTCACCTTTGTGGTTACTGCAAATTTCACTGAGACTAACAATGGGCATGCCTTAAATCAAGT
HPO416942 ATATGGAATTTACCTTTGTGATTACTGCAAATTTCACTGAGACTAACAATGGGCATGCCTTAAATCAAGT
  POLIO1A ATATGGAACTTACCTTTGTGGTTACTGCAAATTTCACTGAGACTAACAATGGGCATGCCTTAAATCAAGT
NC_002058 ATATGGAACTTACCTTTGTGGTTACTGCAAATTTCACTGAGACTAACAATGGGCATGCCTTAAATCAAGT
  mahoney ATATGGAACTTACCTTTGTGGTTACTGCAAATTTCACTGAGACTAACAATGGGCATGCCTTAAATCAAGT
HPO132961 ACATGGAATTCACCTTTGTGGTTACTGCAAACTTCACTGAGACCAACAATGGACATGCTTTAAATCAAGT
HPO132960 ACATGGAATTTACCTTTGTGGTTACTGCAAACTTCACTGAGACTAACAATGGACATGCTTTAAATCAAGT
 AF448783 ACATGGAGTTTACTTTTGTGGTCACCTCAAACTATACTGATGCAAACAACGGGCATGCATTAAATCAAGT
 AF448782 ACATGGAGTTCACTTTTGTGGTCACCTCAAACTACACTGATGCAAACAACGGACATGCATTAAACCAGGT
 AY278551 ACATGGAGTTCACTTTTGTGGTCACCTCAAACTACAATGATGCAAATAACGGACATGCATTGAACCAAGT
 AY278552 ACATGGAGTTCACTTTTGTGGTCACCTCAAACTACACTGATGCAAATAACGGACATGCATTGAACCAAGT
 AY278550 ACATGGAGTTCACTTTTGTGGTCACCTCAAACTACACTGATGCAAATAACGGACATGCATTGAACCAAGT
 AY278549 ACATGGAGTTCACTTTTGTGGTCACCTCAAACTACACTGATGCAAATAACGGACATGCATTGAACCAAGT
 AY177685 ACATGGAGTTCACTTTTGTGGTCACCTCAAACTACACTGATGCAAATAACGGACATGCATTGAACCAAGT

 AY056701 GTACCAAATTATGTATGTGCCACCAGGTGCACCAGTGCCGGAAAAGTGGGACGACTACACATGGCAGACT
HPO293918 GTACCAGATAATGTACATCCCCCCCGGAGCCCCCACACCAAAATCGTGGGATGACTACACCTGGCAGACC
  PIP03XX CTACCAGATAATGTACATCCCCCCAGGTGCCCCTACGCCAAAGTCATGGGACGATTACACCTGGCAAACT
 AY278553 GTACCAAATCATGTATGTGCCACCAGGTGCACCGGTACCTGAGAAGTGGGACGACTACACGTGGCAAACG
  POL2CG1 TTACCAGATAATGTACATACCACCTGGGGCACCGATCCCTGGCAAGCGGAATGATTACACATGGCAAACG
  POL2LAN TTACCAGATAATGTACATACCACCTGGGGCACCGATCCCTGGCAAGTGGAATGATTACACATGGCAAACG
  POL3L37 GTACCAGATAATGTACATCCCCCCAGGGGCACCCACACCAAAGTCATGGGACGACTACACTTGGCAAACA
 AF541919 GTACCAGATAATGTACATCCCCCCAGGGGCACCCACACCAAAGTCATGGGACGACTACACTTGGCAAACA
 AF405666 GTACCAAATTATGTACGTACCACCAGGCGCTCCAGTGCCCGAAAAATGGGACGACTATACATGGCAAACC
 AF405669 GTACCAAATTATGTACGTACCACCAGGCGCTCCAGTGCCCGAAAAATGGGACGACTATACATGGCAAACC
 AF405682 GTACCAAATTATGTACGTACCACCAGGCGCTCCAGTGCCCGAAAAATGGGACGACTACACATGGCAAACC
 AF405690 GTACCAAATTATGTACGTACCACCAGGCGCTCCAGTGCCTGAAAAATGGGACGACTATACATGGCAAACC
 AF462418 GTACCAAATTATGTACATACCACCAGGCGCTCCAGTGCCCGAGAAATGGGACGACTACACATGGCAAACC
 AF462419 GTACCAAATTATGTACGTACCACCAGGCGCTCCAGTGCCCGAGAAATGGGACGACTACACATGGCAAACC
HPO416942 GTACCAAATTATGTACGTACCACCAGGCGCTCCAGTGCCCGAGAAATGGGACGACTACACATGGCAAACC
  POLIO1A GTACCAAATTATGTACGTACCACCAGGCGCTCCAGTGCCCGAAAAATGGGACGACTACACATGGCAAACC
NC_002058 GTACCAAATTATGTACGTACCACCAGGCGCTCCAGTGCCCGAGAAATGGGACGACTACACATGGCAAACC
  mahoney GTACCAAATTATGTACGTACCACCAGGCGCTCCAGTGCCCGAGAAATGGGACGACTACACATGGCAAACC
HPO132961 GTACCAAATTATGTACGTACCGCCAGGCGCTCCAGTGCCCGCGAAGTGGGACGACTACACATGGCAGACC
HPO132960 GTACCAAATTATGTACGTACCACCAGGCGCTCCAGTGCCCGCGAAGTGGGACGACTACACATGGCAGACC
 AF448783 TTATCAGATAATGTATATACCACCTGGAGCGCCTATCCCTGGCAAATGGAATGACTATACGTGGCAGACG
 AF448782 TTATCAGATAATGTATATACCACCCGGAGCACCTATCCCTGGTAAATGGGATGACTACACGTGGCAGACG
 AY278551 TTATCAGATAATGTATATACCACCCGGAGCACCTATCCCTGGTAAATGGAATGACTATACGTGGCAGACG
 AY278552 TTATCAGATAATGTATATACCACCCGGAGCACCTATCCCTGGTAAATGGAATGACTATACGTGGCAGACG
 AY278550 TTATCAGATAATGTACATACCACCCGGAGCACCTATCCCTGGTAAATGGAATGACTATACGTGGCAGACG
 AY278549 TTATCAGATAATGTATATACCACCCGGAGCACCTATCCCTGGTAAATGGAATGACTATACGTGGCAGACG
 AY177685 TTATCAGATAATGTATATACCACCCGGAGCACCTGTCCCTGGTACATGGAATGACTATACGTGGCAGACG

 AY056701 TCATCAAACCCATCAATATTCTACACATATGGTACAGCACCGGCCCGCATCTCAGTACCGTACGTTGGCA
HPO293918 TCTTCGAACCCATCTATATTCTACACGTACGGTGCTGCCCCAGCCCGAATATCTGTGCCCTATGTGGGTT
  PIP03XX TCTTCAAACCCATCCATATTCTACACCTACGGTGCTGCCCCGGCCCGGATCTCCGTACCATACGTGGGAT
 AY278553 TCATCAAACCCATCGATTTTCTACACCTACGGCACAGCACCAGCTCGAATTTCAGTTCCATATGTTGGTA
  POL2CG1 TCATCTAACCCATCAGTGTTTTACACTTACGGGGCACCTCCAGCTAGAATATCAGTGCCCTACGTGGGCA
  POL2LAN TCATCTAACCCATCAGTGTTTTACACTTACGGGGCACCTCCAGCTAGAATATCAGTGCCCTACGTGGGCA
  POL3L37 TCTTCCAACCCGTCCATATTTTACACCTATGGGGCTGCCCCGGCGCGAATCTCAGTGCCATACGTGGGGT
 AF541919 TCTTCCAACCCGTCCATATTTTACACCTATGGGGCTGCCCCGGCGCGAATCTCAGTGCCATACGTGGGGT
 AF405666 TCATCAAATCCATCAATCTTTTACACCTATGGGACAGCTCCAGCCCGGATCTCGGTACCGTATGTCGGTA
 AF405669 TCATCAAATCCATCAATCTTTTACACCTACGGAACAGCTCCAGCCCGGATCTCGGTACCGTATGTTGGTA
 AF405682 TCATCAAATCCATCAATCTTTTACACCTACGGAACAGCTCCAGCCCGGATCTCGGTACCGTATGTTGGTA
 AF405690 TCATCAAATCCATCAATCTTTTACACCTACGGAACAGCTCCAGCCCGGATCTCGGTACCGTATGTTGGTA
 AF462418 TCATCAAATCCATCAATCTTTTACACCTACGGGACAGCTCCAGCTCGAATCTCGGTACCGTATGTTGGTA
 AF462419 TCATCAAATCCATCAATCTTTTACACCTACGGAACAGCTCCAGCCCGGATCTCGGTACCGTATGTTGGTA
HPO416942 TCATCAAATCCATCAATCTTTTACACCTACGGAACAGCTCCAGCCCGAATCTCGGTACCGTATGTTGGTA
  POLIO1A TCATCAAATCCATCAATCTTTTACACCTACGGGACAGCTCCAGCCCGGATCTCGGTACCGTATGTTGGTA
NC_002058 TCATCAAATCCATCAATCTTTTACACCTACGGAACAGCTCCAGCCCGGATCTCGGTACCGTATGTTGGTA
  mahoney TCATCAAATCCATCAATCTTTTACACCTACGGAACAGCTCCAGCCCGGATCTCGGTACCGTATGTTGGTA
HPO132961 TCATCAAATCCATCAATCTTTTACACCTATGGAGCAGCTCCAGCCCGGATCTCGATACCGTATGTCGGTA
HPO132960 TCATCAAATCCATCAATCTTTTACACCTACGGAACAGCTCCAGCCCGGATCTCGATACCGTATGTCGGTA
 AF448783 TCCTCCAACCCGTCGGTGTTTTACACCTATGGAGCGCCCCCGGCAAGAATATCAGTGCCTTACGTGGGAA
 AF448782 TCCTCTAACCCGTCGGTGTTTTACACCTATGGGGCGCCCCCGGCAAGAATATCAGTGCCCTACGTGGGAA
 AY278551 TCTTCTAACCCGTCGGTGTTTTACACCTATGGGGCGCCCCCAGCAAGAATATCAGTACCCTACGTGGGAA
 AY278552 TCCTCTAACCCGTCGGTGTTTTACACCTATGGGGCGCCCCCAGCAAGAATATCAGTGCCCTACGTGGGAA
 AY278550 TCCTCTAACCCGTCGGTGTTTTACACCTATGGGGCGCCCCCAGCAAGAATATCAGTGCCCTACGTGGGAA
 AY278549 TCCTCTAACCCGTCGGTGTTTTACACCTATGGGGCGCCCCCAGCAAGAATATCAGTGCCCTACGTGGGAA
 AY177685 TCCTCTAACCCGTCGGTGTTTTACACCTATGGGGCGCCCCCAGCAAGAATATCAGTGCCCTACGTGGGAA

 AY056701 TATCAAATGCCTACTCACACTTTTATGATGGGTTTTCCAAGGTGCCGTTGAAAGACCAATCGGCAGCATT
HPO293918 TGGCCAATGCCTACTCACACTTTTACGACGGTTTTGCCAAAGTACCATTGAAATGCAAACGACCAG--GT
  PIP03XX TAGCAAACGCATACTCGCACTTCTATGACGGTTTTGCTAAAGTACCACTGAAATGCAAATGATCAA--GT
 AY278553 TCTCAAATGCTTATTCACACTTTTATGATGGTTTCTCTAAAGTCCCATTGAAAGATCAGTCGGCAGCGTT
  POL2CG1 TTGCCAATGCATATTCTCATTTTTACGATGGGTTTGCCAAAGTACCACTAGCTGGCCAAGCCTCAACAGA
  POL2LAN TTGCCAATGCATATTCTCATTTTTACGATGGGTTTGCCAAAGTACCACTAGCAGGCCAAGCCTCAACAGA
  POL3L37 TAGCCAATGCTTACTCGCACTTTTACGACGGCTTCGCCAAGGTGCCATTGAAGAGCCAATGACCAG--AT
 AF541919 TAGCCAATGCTTACTCGCACTTTTACGACGGCTTCGCCAAGGTCCCATTGAAGAGCCAATGACCAG--AT
 AF405666 TTTCAAACGCCTATTCACATTTTTACGACGGTTTCTCCAAAGTACCATTGAAAGACCAGTCGGCAGCACT
 AF405669 TTTCGAACGCCTATTCACACTTTTACGACGGTTTTTCCAAAGTGCCACTGAAGGACCAGTCGGCAGTATT
 AF405682 TTTCGAACGCCTATTCACACTTTTACGACGGTTTTTCCAAAGTACCACTGAAGGACCAGTCAGCAGCACT
 AF405690 TTTCGAACGCCTATTCACACTTTTACGACGGTTTTTCCAAAGTACCACTGAAGGACCAGTCGGCAGCACT
 AF462418 TTTCAAACGCCTATTCACACTTTTACGATGGTTTTTCCAAAGTACCACTGAAGGACCAGTCGGCAGCACT
 AF462419 TTTCGAACGCCTATTCACACTTTTACGACGGTTTTTCCAAAGTACCACTGAAGGACCAGTCGGCAGCACT
HPO416942 TTTCGAACGCCTATTCACACTTTTACGACGGTTTTTCCAAAGTACCACTGAAGGACCAGCCGGCAGCACT
  POLIO1A TTTCGAACGCCTATTCACACTTTTACGACGGTTTTTCCAAAGTACCACTGAAGGACCAGTCGGCAGCACT
NC_002058 TTTCGAACGCCTATTCACACTTTTACGACGGTTTTTCCAAAGTACCACTGAAGGACCAGTCGGCAGCACT
  mahoney TTTCGAACGCCTATTCACACTTTTACGACGGTTTTTCCAAAGTACCACTGAAGGACCAGTCGGCAGCACT
HPO132961 TTGCGAACGCCTATTCACACTTCTACGACGGTTTTTCCAAAGTACCACTAAAAGACCAGTCGGCAGCACT
HPO132960 TTGCGAACGCCTATTCACACTTCTACGACGGTTTTTCCAAAGTACCACTGAAGGACCAGTCGGCAGCACT
 AF448783 TTGCTAATGCGTATTCCCACTTTTATGATGGGTTTGCAAAAGTACCATTAGCGGGTCAAACCTCAACTGA
 AF448782 TTGCTAATGCGTATTCCCACTTTTATGATGGGTTTGCAAAAGTACCACTAGCGGGTCAAGCCTCAACTGA
 AY278551 TTGCTAATGCGTATTCCCACTTTTATGATGGGTTTGCAAAAGTACCACTAGCGGGTCAAACCTCAACTGA
 AY278552 TTGCTAATGCGTATTCCCACTTTTATGATGGGTTTGCAAAAGTACCACTAGCGGGTCAAGCCTCAACTGA
 AY278550 TTGCTAATGCGTATTCCCACTTTTATGATGGGTTTGCAAAAGTACCACTAGCGGGTCAAACCTCAACTGA
 AY278549 TTGCTAATGCGTATTCCCACTTTTATGATGGGTTTGCAAAAGTGCCACTAGCGGGTCAAGCTTCAACTGA
 AY177685 TTACTAATGCGTATTCCCACTTCTATGATGGGTTTGCAAAAGTACCACTAGCGGGTCAAGCCTCAACTGA

 AY056701 GGGTGATTCACTTTATGGTGCGGCGTCTCTAAATGACCTTGGCATTTTGGCCGTAAGGGTAGTTAATGAT
HPO293918 GGGAGATTCACTCTACAGCGCCATGACTGTGGATGACTTCGGTGTTCTCGCCATAAGAGTGGTCAATGAT
  PIP03XX GGGGGATTCACTCTACAGCGCCATGGCTGTGGATGATTTCGGTGTCCTCGCCATAAGAGTGGTCAATGAT
 AY278553 GGGCGACTCACTCTACGGTGCAGCGTCTCTGAACGACTTTGGCATTTTGGCAGTGAGGGTGGTTAACGAC
  POL2CG1 GGGTGACTCGCTGTATGGAGCGGCTTCATTGAACGACTTCGGATCACTGGCTGTTCGAGTGGTGAATGAC
  POL2LAN GGGTGACTCGCTGTATGGAGCGGCTTCATTGAATGACTTCGGATCACTGGCTGTTCGAGTGGTGAATGAC
  POL3L37 TGGTGATTCCTTGTACAGCGCCATGACAGTTGATGACTTTGGTGTATTGGCAGTTCGTGTTGTCAATGAT
 AF541919 TGGTGATTCCTTGTACAGCGCCATGACAGTTGATGACTTTGGTGTATTGGCAGTTCGTGTTGTCAATGAT
 AF405666 AGGTGACTCCCTCTACGGTGCAGCATCTCTAAATGACTTCGGTATTTTGGCTGTTAGAGTAGTCAATGAT
 AF405669 AGGTGACTCCCTCTATGGTGCAGCATCTCTAAATGACTTTGGTATTTTGGCTGTTAGAGTAGTCAATGAT
 AF405682 AGGTGACTCCCTCTATGGTGCAGCATCTCTAAATGATTTTGGTATTTTGGCTGTTAGAGTAGTCAATGAT
 AF405690 AGGTGACTCCCTCTATGGTGCAGCATCTCTAAATGATTTTGGTATTTTGGCTGTTAGAGTAGTCAATGAT
 AF462418 AGGTGACTCCCTCTATGGTGCAGCATCTCTTAATGATTTCGGTATTTTGGCTGTTAGAGTAGTCAATGAT
 AF462419 AGGTGACTCCCTCTATGGTGCAGCATCTCTAAATGACTTCGGTATTTTGGCTGTTAGAGTAGTCAATGAT
HPO416942 AGGTGACTCCCTCTATGGTGCAGCATCTCTAAATGACTTCGGTATTTTGGCTGTTAGAGTAGTCAATGAC
  POLIO1A AGGTGACTCCCTTTATGGTGCAGCATCTCTAAATGACTTCGGTATTTTGGCTGTTAGAGTAGTCAATGAT
NC_002058 AGGTGACTCCCTTTATGGTGCAGCATCTCTAAATGACTTCGGTATTTTGGCTGTTAGAGTAGTCAATGAT
  mahoney AGGTGACTCCCTTTATGGTGCAGCATCTCTAAATGACTTCGGTATTTTGGCTGTTAGAGTAGTCAATGAT
HPO132961 AGGTGACTCCCTCTATGGTGCAGCATCTCTAAATGACTTCGGTGTTTTGGCTGTTAGAGTGGTTAATGAC
HPO132960 AGGTGACTCCCTCTATGGTGCAGCATCTCTAAATGACTTTGGTGTTTTGGCTGTCAGAGTGGTCAATGAT
 AF448783 AGGTGACTCGTTGTACGGTGCTGCCTCACTGAATGACTTTGGATCACTGGCCGTTCGCGTGGTAAACGAT
 AF448782 AGGTGACTCGTTGTACGGTGCTGCCTCGCTAAACGACTTTGGATCACTGGCCGTTCGCGTGGTAAATGAT
 AY278551 AGGCGATTCGTTGTACGGTGCTGCCTCACTGAATGATTTTGGATCACTGGCTGTTCGCGTGGTAAATGAT
 AY278552 AGGCGATTCGTTGTACGGTGCTGCCTCACTGAATGATTTTGGATCACTGGCTGTTCGCGTGGTAAATGAT
 AY278550 AGGCGATTCGTTGTACGGTGCTGCCTCACTGAATGATTTTGGATCACTGGCTGTTCGCGTGGTAAATGAT
 AY278549 AGGCGATTCGTTGTACGGTGCTGCCTCACTGAATGATTTTGGATCACTGGCTGTTCGCGTGGTAAATGAT
 AY177685 AGGCGATTCGTTGTATGGTGTTGCCTCACTGAATAATTTTGGATCACTGGCTGTTCGCGTGGTAAATGAT

 AY056701 CACAACCCAACCAAGGTCACTTCCAAAATTCGAGTGTACTTGAAACCCAAACATATCAGATTGTGGTGCC
HPO293918 CACAATCCTACAAAAGTCACATCAAAGGTGCGAATTTACATGAAACCCAAGCATGTGAGAGTGTGGTGTC
  PIP03XX CACAACCCCACTAAAGTAACATCAAAGGTGCGGGTGTACATGAAACCCAAGCATGTGAGAGTGTGGTGCC
 AY278553 CACAACCCAACCATAGTCACTTCTAAGGTTAGAGTATATTTAAAACCCAAACACATCAGAGTGTGGTGTC
  POL2CG1 CACAACCCTACGAAACTCACTTCAAAAATCAGAGTGTACATGAAACCAAAGCACGTCAGAGTGTGGTGTC
  POL2LAN CACAACCCTACGAAACTCACCTCAAAAATCAGAGTGTACATGAAACCAAAGCACGTCAGAGTGTGGTGTC
  POL3L37 CACAACCCCACTAAAGTAACCTCCAAAGTCCGCATTTACATGAAACCCAAACACGTACGTGTCTGGTGCC
 AF541919 CACAACCCCACTAAAGTAACCTCCAAGGTCCGCATTTACATGAAGCCCAAACACGTACGTGTCTGGTGCC
 AF405666 CACAACCCGACCAAGGTCACCTCCAAAATCAGAGTGTATCTAAAACCCAAACATATCAGAGTCTGGTGCC
 AF405669 CACAACCCGACCAAGGTCACCTCTAAAATCAGAGTGTATCTAAAACCCAAACACATCAGAGTCTGGTGCC
 AF405682 CACAACCCGACCAAGGTCACCTCCAAAATCAGAGTGTATCTAAAACCCAAACATATCAGAGTCTGGTGCC
 AF405690 CACAACCCGACCAAGGTCACCTCCAAAATCAGAGTGTATCTAAAACCCAAACATATCAGAGTCTGGTGCC
 AF462418 CACAACCCGACCAAGGTCACCTCTAAAATCAGAGTGTATCTAAAACCCAAGCACATCAGAGTCTGGTGCC
 AF462419 CACAACCCGACCAAGGTCACCTCCAAAATCAGAGTGTATCTAAAACCCAAACACATCAGAGTCTGGTGCC
HPO416942 CACAACCCGACCAAGGTCACCTCCAAAATCAGAGTGTATCTAAAACCCAAACACATCAGAGTCTGGTGCC
  POLIO1A CACAACCCGACCAAGGTCACCTCCAAAATCAGAGTGTATCTAAAACCCAAACACATCAGAGTCTGGTGCC
NC_002058 CACAACCCGACCAAGGTCACCTCCAAAATCAGAGTGTATCTAAAACCCAAACACATCAGAGTCTGGTGCC
  mahoney CACAACCCGACCAAGGTCACCTCCAAAATCAGAGTGTATCTAAAACCCAAACACATCAGAGTCTGGTGCC
HPO132961 CACAACCCAACCAAGGTCACCTCCAAAATCAGAGTGTATTTAAAACCCAAACATATTAGAGTCTGGTGCC
HPO132960 CACAACCCGACCAAGGTCACCTCCAAAGTCAGAGTGTATCTAAAACCCAAACACATTAGAGTCTGGTGCC
 AF448783 CACAACCCCACGCGGCTCACCTCCAAAATCAGAGTGTACATGAAACCAAAGCATGTCAGGGTTTGGTGCC
 AF448782 CACAACCCCACGCGGCTCACCTCCAAGATCAGAGTGTACATGAAGCCAAAGCATGTCAGAGTCTGGTGCC
 AY278551 CACAACCCCACGCGGCTCACCTCCAAGATCAGAGTGTACATGAAGCCAAAGCATGTCAGAGTCTGGTGCC
 AY278552 CACAACCCCACGCGGCTCACCTCCAAGATCAGAGTGTACATGAAGCCAAAGCACGTCAGAGTCTGGTGCC
 AY278550 CACAACCCCACGCGGCTCACCTCCAAAATCAGAGTGTACATGAAGCCAAAGCATGTCAGAGTCTGGTGCC
 AY278549 CACAACCCCACGCGGCTCACCTCCAAGATCAGAGTGTACATGAAGCCAAAGCATGTCAGAGTCTGGTGCC
 AY177685 CACAACCCCACGCGGCTCACCTCCAAGATCAGAGTGTACATGAAGCCAAAGCATGTCAGAGTCTGGTGCC

 AY056701 CCCGTCCACCGAGAGCGGTGGCGTATTATGGCCCAGGAGTGGATTATAAGGATGGAACGCTCACCCCCCT
HPO293918 CGCGACCCCCGCGGGCGGTGCCGTATTACGGGCCAGGGGTGGATTACAAGGACGG---GCTAGCACCCTT
  PIP03XX CAAGACCCCCGCGGGCGGTACCGTACTACGGGCCAGGAGTGGACTACAAAGACGG---GTTGGCACCTCT
 AY278553 CGCGCCCGCCGAGAGCTGTGGCTTATTATGGTCCGGGAGTAGACTATAAAGATGGCACTCTTGCCCCCTT
  POL2CG1 CGCGACCCCCTCGAGCAGTCCCATACTACGGACCAGGGGTTGACTACAAGGATGG---ACTAACCCCACT
  POL2LAN CGCGACCCCCTCGAGCAGTCCCATACTACGGACCAGGGGTTGACTACAAGGATGG---ACTAGCCCCACT
  POL3L37 CTAGACCGCCGCGCGCGGTACCTTATTATGGACCAGGGGTGGACTATAAGAACAA---CTTGGACCCCTT
 AF541919 CACGACCTCCACGAGCAGTCCCATACTTCGGACCAGGTGTTGATTATAAAGATGG---GCTCACCCCACT
 AF405666 CGCGTCCACCGAGGGCAGTGGCGTACTACGGCCCTGGAGTGGATTATAAGGATGGTACACTCACACCCCT
 AF405669 CGCGTCCACCGAGGGCAGTGGCGTACTACGGTCCTGGAGTGGATTACAAGGATGGTACACTTACACCCCT
 AF405682 CGCGTCCACCGAGGGCAGTGGCGTACTACGGCCCTGGAGTGGATTACAAGGATGGTACACTTACACCCCT
 AF405690 CGCGTCCACCGAGGGCAGTGGCGTACTACGGCCCTGGAGTGGATTACAAGGATGGTACACTTACACCCCT
 AF462418 CACGTCCACCGAGGGCAGTGGCATACTACGGCCCTGGAGTGGATTATAAGGATGGTACACTTACACCCCT
 AF462419 CGCGTCCACCGAGGGCAGTGGCGTACTACGGCCCTGGAGTGGATTACAAGGATGGCACGCTTACACCCCT
HPO416942 CGCGTCCACCGAGGGCAGTGGCGTACTACGGCCCTGGAGTGGATTACAAGGATGGTACGCTTGCACCCCT
  POLIO1A CGCGTCCACCGAGGCAGCTGGCGTACTACGGCCCTGGAGTGGATTACAAGGATGGTACGCTTACACCCCT
NC_002058 CGCGTCCACCGAGGGCAGTGGCGTACTACGGCCCTGGAGTGGATTACAAGGATGGTACGCTTACACCCCT
  mahoney CGCGTCCACCGAGGGCAGTGGCGTACTACGGCCCTGGAGTGGATTACAAGGATGGTACGCTTACACCCCT
HPO132961 CGCGTCCACCAAGGGCAGTGGCGTATTATGGCCCCGGGGTGGATTACAAGGATGGTACACTCACGCCCCT
HPO132960 CGCGTCCACCGAGGGCAGTGGCGTACTACGGCCCCGGAGTGGATTACAAGGATGGCACACTCACACCCCT
 AF448783 CACGGCCCCCCCGGGCAGTTCCATATTTCGGGCCAGGTGTTGATTATAAAGATGG---GCTCACCCCACT
 AF448782 CACGACCTCCACGAGCAGTTCCATACTTCGGACCAGGTGTTGATTATAAAGATGG---GCTCACCCCACT
 AY278551 CACGACCTCCACGAGCAGTCCCATACTTCGGACCAGGTGTTGATTATAAAGATGG---GCTCACCCCACT
 AY278552 CACGACCTCCACGAGCAGTCCCATACTTCGGACCAGGTGTTGATTATAAAGATGG---GCTCACCCCACT
 AY278550 CACGACCTCCACGAGCAGTCCCATATTTCGGACCAGGTGTTGATTATAAAGATGG---GCTCACCCCACT
 AY278549 CACGACCTCCACGAGCAGTCCCATACTTCGGACCAGGTGTTGATTATAAAGATGG---GCTCACCCCACT
 AY177685 CACGACCTCCACGAGCAGTCCCATACTTCGGACCAGGTGTTGATTATAAAGATGG---GCTCACCCCACT

 AY056701 CTCCACCAAAGACCTGACCACATACGGGTATGGACATCAGAACAAAGCAGTGTACACAGCAGGTTACAAG
HPO293918 GTCAGTGAAGGGGCTCACGACTTATGGCTATGGGCACCAGAACAAGGCAGTGTACACAGCTGGGTATAAG
  PIP03XX ATCAGAGAAGGGACTCACAACGTATGGGTTTGGTCACCAAAATAAAGCTGTTTACACAGCGGGTTATAAG
 AY278553 ATCCACAAAGGATTTGACAACATACGGGTTTGGACATCAAAACAAAGCAGTGTATACGGCTGGATACAAA
  POL2CG1 GCCAGAGAAAGGCTTGATAACCTATGGTTTTGGCCACCAAAATAAGGCAGTGTACACGGCAGGTTACAAA
  POL2LAN GCCAGGGAAAGGCTTGACAACCTATGGTTTTGGCCACCAAAATAAGGCAGTGTACACGGCAGGTTACAAA
  POL3L37 ATCTGAGAAAGGTTTGACCACATATGGCTTTGGGCATCAGAATAAAGCTGTGTACACTGCTGGTTACAAG
 AF541919 ACCAGAAAAGGGATTAACGACTTATGGATTTGGACACCAAAACAAAGCTGTGTACACAGCTGGCTACAAA
 AF405666 CTCCACCAAGGATCTGACAACATATGGATTCGGACACCAAAACAAAGCGGTGTACACTGCAGGTTACAAA
 AF405669 CTCCACCAAGGATCTGACAACATATGGATTTGGACACCAAAACAAAGCGGTGTACACAGCAGGTTACAAA
 AF405682 CTCCACCAAGGATCTGACAACATATGGATTCGGACACCAAAACAAAGCGGTGTACACTGCAGGTTACAAA
 AF405690 CTCCACCAAGGATCTGACAACATATGGATTCGGACACCAAAACAAAGCGGTGTACACTGCAGGTTACAAA
 AF462418 CTCCACCAAGGATCTGACCACTTATGGATTTGGACACCAAAACAAAGCTGTGTACACAGCTGGCTACAAA
 AF462419 CTCCACTAAGGATCTGACCACATATGGATTTGGACACCAAAACAAAGCTGTGTACACAGCTGGCTACAAA
HPO416942 CTCCACCAAGGATCTGACCACATATGGATTCGGACACCAAAACAAAGCGGTGTACACTGCAGGTTACAAA
  POLIO1A CTCCACCAAGGATCTGACCACATATGGATTCGGACACCAAAACAAAGCGGTGTACACTGCAGGTTACAAA
NC_002058 CTCCACCAAGGATCTGACCACATATGGATTCGGACACCAAAACAAAGCGGTGTACACTGCAGGTTACAAA
  mahoney CTCCACCAAGGATCTGACCACATATGGATTCGGACACCAAAACAAAGCGGTGTACACTGCAGGTTACAAA
HPO132961 CTCTACAAAGGATTTGACCACATATGGATTCGGACACCAGAACAAAGCGGTGTACACTGCAGGTTATAAA
HPO132960 CTCCACAAAGGATTTGACCACATATGGATTCGGACACCAGAATAAAGCGGTGTACACTGCAGGTTACAAA
 AF448783 ACCAGAAAAGGGATTAACGACTTATGGATTTGGACACCAAAACAAAGCCGTGTATACAGCTGGCTACAAA
 AF448782 ACCAGAAAAGGGATTAACGACTTATGGATTTGGACACCAAAACAAAGCTGTGTATACAGCTGGCTACAAA
 AY278551 ACCAGAAAAGGGATTAACGACTTATGGATTTGGGCACCAAAACAAAGCTGTGTACACGGCTGGCTACAAA
 AY278552 ACCAGAAAAGGGATTAACGACTTATGGATTTGGACACCAAAACAAAGCTGTGTACACAGCTGGCTACAAA
 AY278550 ACCAGAAAAGGGATTAACGACTTATGGATTTGGACACCAAAACAAAGCTGTGTACACAGCTGGCTACAAA
 AY278549 ACCAGAAAAGGGATTAACGACTTATGGATTTGGACACCAAAATAAAGCTGTGTACACAGCTGGCTACAAA
 AY177685 ACCAGAAAAGGGATTAACGACTTATGGATTTGGACACCAAAACAAAGCTGTGTACACAGCTGGCTACAAA

 AY056701 ATTTGCAATTATCACCTGGCCACCCAGGAAGATCTCCAAAACGCGGTGAGTATAATGTGGAACAGGGACC
HPO293918 ATCTGTAATTACCACCTAGCTTCTCAGGAAGACATCCAGAACGCCGTAAATATTATGTGGAATAGGGATT
  PIP03XX ATCTGCAATTACCACCTCGCTACACAAGAAGATCTACAGAATGCAGTGAGCGTCATGTGGAATAGGGATC
 AY278553 ATCTGCAATTATCATCTAGCCACACAAGAAGATCTCCAAAATGCAGTGAATGTTATGTGGAATAGGGATT
  POL2CG1 ATTTGCAATTACCACCTCGCCACCCAGGAAGACTTACAAAATGCGATAAACATTATGTGGATTAGAGACC
  POL2LAN ATTTGCAATTACCACCTCGCCACCCAGGAAGACTTACAAAATGCGGTAAACATTATGTGGATTAGAGACC
  POL3L37 ATCTGCAACTACCATCTCGCCACTAAGGAGGATTTACAAAATACTGTAAGCATCATGTGGAATAGAGACC
 AF541919 ATTTGCAATTACCACCTAGCTACACAAGAAGACTTGCAAAATGCCGTGAGTGTCATGTGGAACAGAGACC
 AF405666 ATTTGCAACTATCATTTGGCCACTCAGGAAGATTTGCAAAACGCAGTGAACGTCATGTGGGATAGAGACC
 AF405669 ATTTGCAACTACCATTTGGCCACTCAGGAAGATTTGCAAAACGCAGTGAACGTCATGTGGGATAGAGACC
 AF405682 ATTTGCAACTATCATTTGGCCACTCAGGAAGATTTGCAAAACGCAGTGAACGTCATGTGGGATAGAGACC
 AF405690 ATTTGCAACTATCATTTGGCCACTCAGGAAGATTTGCAAAACGCAGTGAACGTCATGTGGGATAGAGACC
 AF462418 ATTTGCAATTACCACCTGGCTACACAAGAGGACTTGCAAAATGCCGTGAGTGTCATGTGGAACAGGGACC
 AF462419 ATTTGCAATTACCACCTAGCTACACAAGAAGACTTGCAAAATGCCGTGAGTGTCATGTGGAACAGAGACC
HPO416942 ATTTGCAACTACCATTTGGCCACTCAGGAAGACTTGCAAAACGCAGTGAACGTCATGTGGAATAGAGACC
  POLIO1A ATTTGCAACTACCACTTGGCCACTCAGGATGATTTGCAAAACGCAGTGAACGTCATGTGGAGTAGAGACC
NC_002058 ATTTGCAACTACCACTTGGCCACTCAGGATGATTTGCAAAACGCAGTGAACGTCATGTGGAGTAGAGACC
  mahoney ATTTGCAACTACCACTTGGCCACTCAGGATGATTTGCAAAACGCAGTGAACGTCATGTGGAGTAGAGACC
HPO132961 ATTTGCAATTATCACTTGGCTACTCAAGAAGACTTGCAAAACGCGGTGAGCACTATGTGGGATAGAGACC
HPO132960 ATTTGCAATTACCACTTGGCCACTCAGGAAGATTTGCAAAACGCGGTGAGCGTCATGTGGGATAGAGACC
 AF448783 ATTTGCAATTACCACCTGGCTACACAAGAAGATCTGCAAAATGCCGTGAGTGTCATGTGGAACAGAGATC
 AF448782 ATTTGCAATTACCACCTTGCCACACAGGAGGACCTGCAACACGCAGTGAACATCATGTGGAATAGAGACC
 AY278551 ATATGTAACTATCACTTAGCCACTCAGGAGGACATGCAAAACGCTGTGAGCATCATGTGGAACAGAGACC
 AY278552 ATTTGCAATTACCACCTAGCTACACAAGAAGACTTGCAAAATGCCGTGAGTGTCATGTGGAACAGAGACC
 AY278550 ATTTGCAATTACCACCTAGCTACACAAGAAGACTTGCAAAATGCCGTGAGTGTCATGTGGAACAGAGACC
 AY278549 ATTTGCAATTACCACCTAGCTACACAAGAAGACTTGCAAAATGCCGTGAGTGTCATGTGGAACAGAGACC
 AY177685 ATCTGCAATTACCACCTAGCTACACAAGAAGACTTGCAAAATGCCGTGAGTGTCATGTGGAACAGAGACC

 AY056701 TAATAATCGTTGATTCCAAGGCACAAGGGACAGATTCCATCGCCAGATGTAACTGCAACACCGGGGTTTA
HPO293918 TGATAGTTGTCGAGTCCAGAGCTCAAGGCACAGACTCAATTGCTAGGTGTACATGTAATACAGGGGTGTA
  PIP03XX TCCTGGTGACAGAATCAAAAGCTCAGGGCATAGATTCTATCGCCAGATGCAATTGCAGCACTGGCGTGTA
 AY278553 TGATTGTTGTGGAGTCCAAAGCGCAGGGTATTGACTCAATTGCCAGATGTTCTTGCAGTGCCGGCGTGTA
  POL2CG1 TTTTAGTAGTGGAATCCAAAGCCCAAGGCATAGACTCAATTGCTAGATGTAACTGCCACACTGGAGTGTA
  POL2LAN TTTTAGTAGTGGAATCCAAAGCCCAAGGCATAGACTCAATTGCTAGATGTAACTGCCACACTGGAGTGTA
  POL3L37 TCTTGGTTGTTGAATCAAAAGCTCAAGGTACCGACTCAATAGCAAGGTGCAATTGCAATGCAGGGGTGTA
 AF541919 TCTTAGTGGCTGAATCAAGGGCCCTTGGCACCGACTCGATCGCAAGGTGCAGCTGTAACACGGGTGTGTA
 AF405666 TCTTAGTCACAGAATCAAGAGCCCAGGGCACCGATTCGATCGCAAGGTGCAATTGCAACGCAGGAGTGTA
 AF405669 TCTTAGTCACAGAATCAAGAGCCCAGGGCACCGATTCGATCGCAAGGTGCAATTGCAACGCAGGGGTGTA
 AF405682 TCTTAGTCACAGAATCAAGAGCCCAGGGCACCGATTCGATCGCAAGGTGCAATTGCAACGCAGGGGTGTA
 AF405690 TCTTAGTCACAGAATCAAGAGCCCAGGGCACCGATTCGATCGCAAGGTGCAATTGCAACGCAGGGGTGTA
 AF462418 TCTTAGTGGCTGAATCAAGGGCCCTTGGCACCGATTCGATCGCAAGGTGCAGCTGTAACACGGGTGTGTA
 AF462419 TCTTAGTGGCTGAATCAAGGGCCCTTGGCACCGACTCGATCGCAAGGTGCAGCTGTAACACGGGTGTGTA
HPO416942 TCTTAGTCACAGAATCAAGAGCCCAGGGCACCGATTCAATCGCAAGGTGCAATTGCAACGCAGGGGTGTA
  POLIO1A TCTTAGTCACAGAATCAAGAGCCCAGGGCACCGATTCAATCGCAAGGTGCAATTGCAACGCAGGGGTGTA
NC_002058 TCTTAGTCACAGAATCAAGAGCCCAGGGCACCGATTCAATCGCAAGGTGCAATTGCAACGCAGGGGTGTA
  mahoney TCTTAGTCACAGAATCAAGAGCCCAGGGCACCGATTCAATCGCAAGGTGCAATTGCAACGCAGGGGTGTA
HPO132961 TCTTAGTCACAGAATCAAAAGCTCAGGGCACTGATACAATTGCAAGATGCAATTGTAAAGCAGGGGTGTA
HPO132960 TCTTAGTTACAGAATCGAAAGCTCAGGGCACTGATTCAATTGCAAGATGCAATTGCAAAGCAGGGGTGTA
 AF448783 TCTTAGTTGCAGAGTCTAAAGCTCAGGGCACAGACTCCATTGCCAGATGCAATTGCAATACCGGTGTGTA
 AF448782 TTTTAGTGGCGGAATCAAAAGCGCAGGGCACAGATTCCATCGCCAGGTGTAATTGTAACACTGGAGTGTA
 AY278551 TCTTGATTGCCGAATCGAAGGCTCAGGGCACCGACACAATCGCCAGGTGCAGCTGCAGAACAGGAGTTTA
 AY278552 TCTTAGTGGCTGAATCAAGGGCCCTTGGCACCGACTCGATCGCAAGGTGCAGCTGTAACACGGGTGTGTA
 AY278550 TCTTAGTGGCTGAATCAAGGGCCCTTGGCACCGACTCGATCGCAAGGTGCAGCTGTAACACGGGTGTGTA
 AY278549 TCTTAGTGGCTGAATCAAGGGCCCTTGGCACCGACTCGATCGCAAGGTGCAGCTGTAACACGGGTGTGTA
 AY177685 TCTTAGTGGCTGAATCAAGGGCCCTTGGCACCGACTCGATCGCAAGGTGCAGCTGTAACACGGGTGTGTA

 AY056701 CTATTGTGAATCCAGAAGAAAATATTACCCAGTGTCTTTCGTGGGGCCCACTTTCCAGTACATGGAAGCC
HPO293918 CTATTGTGAATCAAGAAGGAAGTACTACCCAGTATCTTTTGTTGGGCCCACTTTTCAGTATATGGAAGCC
  PIP03XX TTATTGTGAGTCCAGAAGTAGGTATTACCCTGTTTCCTTCGTTGGTCCAACTTTCCAATACATGGAAGCA
 AY278553 CTATTGTGAGTCCAGAAGAAAGTACTACCCAGTCTCTTTCATAGGCCCAACCTTCCAATACATGGAAGCC
  POL2CG1 CTACTGTGAATCCAGGAGGAAGTACTACCCGGTCTCTTTTGTCGGCCCCACCTTTCAGTACATGGAAGCA
  POL2LAN CTACTGTGAATCCAGGAGGAAGTACTACCCGGTCTCTTTTACTGGCCCCACCTTTCAGTACATGGAAGCA
  POL3L37 CTATTGTGAGTCCAGAAGGAAATACTACCCTGTGTCGTTTGTGGGACCCACCTTCCAATACATGGAGGCT
 AF541919 CTACTGTGAATCCAGGAGAAAATATTATCCAGTTTCTTTCATTGGGCCCACCTTCCAATACATGGAAGCC
 AF405666 CTACTGCGAGTCTAGAAGGAAGTACTACCCAGTGTCCTTCGTTGGCCCAACGTTCCAGTACATGGAGGCT
 AF405669 CTACTGCGAGTCTAGAAGGAAATACTACCCAGTATCCTTCGTTGGCCCAACGTTCCAGTACATGGAGGCT
 AF405682 CTACTGCGAGTCTAGAAGGAAATACTACCCAGTATCCTTCGTTGGTCCAACGTTCCAGTACATGGAAGCT
 AF405690 CTACTGCGAGTCTAGAAGGAAATACTACCCAGTATCCTTCGTTGGTCCAACGTTCCAGTACATGGAAGCT
 AF462418 CTACTGTGAATCCAGGAGAAAATATTATCCAGTTTCTTTCATTGGGCCCACCTTCCAATACATGGAAGCC
 AF462419 CTACTGTGAATCCAGGAGAAAATATTATCCAGTTTCTTTCATTGGGCCCACCTTCCAATACATGGAAGCC
HPO416942 CTACTGCGAGTCTAGAAGGAAATACTACCCAGTATCCTTCGTTGGCCCAACGTTCCAGTACATGGAGGCT
  POLIO1A CTACTGCGAGTCTAGAAGGAAATACTACCCAGTATCCTTCGTTGGCCCAACGTTCCAGTACATGGAGGCT
NC_002058 CTACTGCGAGTCTAGAAGGAAATACTACCCAGTATCCTTCGTTGGCCCAACGTTCCAGTACATGGAGGCT
  mahoney CTACTGCGAGTCTAGAAGGAAATACTACCCAGTATCCTTCGTTGGCCCAACGTTCCAGTACATGGAGGCT
HPO132961 CTACTGCGAATCCAGAAGGAAATACTACCCAGTGTCCTTCATTGGCCCAACGTTTCAATACATGGAGGCT
HPO132960 CTACTGCGAATCTAGAAGGAAATACTACCCAGTATCCTTCGTTGGCCCAACGTTCCAATACATGGAGGCT
 AF448783 TTACTGTGAGTCCAGGAGAAAATATTATCCTGTTTCTTTCATTGGCCCAACCTTTCAGTACATGGAAGCA
 AF448782 TTACTGTGAATCCAGAAAGAAATATTACCCCGTCTCCTTCATAGGGCCAACCTTTCAGTACATGGAGGCA
 AY278551 CTACTGTGAGTCCAGACGAAAATACTATCCAGTCTCTTTTGTGGGGCCCACCTTCCAATACATGGAAGCC
 AY278552 CTACTGTGAATCCAGGAGAAAATATTATCCAGTTTCTTTCATTGGGCCCACCTTCCAATACATGGAAGCC
 AY278550 CTACTGTGAATCCAGGAGAAAATATTATCCAGTTTCTTTCATTGGGCCCACCTTCCAATACATGGAAGCC
 AY278549 CTACTGTGAATCCAGGAGAAAATATTATCCAGTTTCTTTCATTGGGCCCACCTTCCAATACATGGAAGCC
 AY177685 CTACTGTGAATCCAGGAGAAAATATTATCCAGTTTCTTTCATTGGGCCCACCTTCCAATACATGGAAGCC

 AY056701 AATGATTACTATCCAGCAAGATATCAGTCCCACATGCTGATAGGTCACGGCTTTGCATCCCCGGGAGACT
HPO293918 AACGACTACTATCCAGCTAGATACCAGTCACACATGTTAATTGGCCATGGGTTTGCATCTCCTGGAGATT
  PIP03XX AATGATTACTACCCAGCTCGATACCAGTCCCACATGCTAATCGGTCACGGTTTCGCATCACCTGGGGATT
 AY278553 AATGACTATTATCCAGCAAGATATCAATCACACATGTTGATTGGTCATGGGTTTGCATCTCCTGGAGATT
  POL2CG1 AATGAGTACTATCCAGCCCGATACCAATCCCACATGTTAATTGGCCATGGTTTTGCATCTCCAGGGGACT
  POL2LAN AATGAGTACTATCCAGCCCGATACCAATCCCACATGTTAATTGGCCATGGTTTTGCATCTCCAGGGGACT
  POL3L37 AATGACTACTACCCAGCTAGATACCAATCCCACATGTTAATCGGGCACGGCTTTGCCTCACCAGGTGACT
 AF541919 AATGAATATTACCCGGCTAGATATCAATCACACATGCTTATTGGTCATGGGTTTGCATCACCGGGTGATT
 AF405666 AACGACTATTACCCAGCTAGGTACCAGTCCCATTTACTCATTGGCCATGGATTCGCATCTCCAGGGGATT
 AF405669 AACGACTATTACCCAGCTAGGTACCAGTCCCATTTGCTCATTGGCCATGGATTCGCATCTCCAGGGGATT
 AF405682 AACGATTATTACCCAGCTAGGTACCAGTCCCATTTGCTCATTGGCTGTGGATTCGCATCTCCAGGAGATT
 AF405690 AACGACTATTACCCAGCTAGGTACCAGTCCCATTTGCTCATTGGCTGTGGATTCGCATCTCCAGGAGATT
 AF462418 AATGAATATTACCCGGCTAGATATCAATCACACATGCTTATTGGTCACGGGTTTGCATCACCGGGTGACT
 AF462419 AATGAATATTACCCGGCTAGATATCAATCACACATGCTTATTGGTCATGGGTTTGCATCACCGGGTGATT
HPO416942 AATAACTATTACCCAGCTAGGTACCAGTCCCATATGCTCATTGGTCATGGATTCGCATCTCCAGGGGATT
  POLIO1A AATAACTATTACCCAGTTAGGTACCAGTCCCATATGCTCATTGGCCATGGATTCGAATCTCCAGGGGATT
NC_002058 AATAACTATTACCCAGCTAGGTACCAGTCCCATATGCTCATTGGCCATGGATTCGCATCTCCAGGGGATT
  mahoney AATAACTATTACCCAGCTAGGTACCAGTCCCATATGCTCATTGGCCATGGATTCGCATCTCCAGGGGATT
HPO132961 AATGGCTATTACCCAGCCAGGTATCAATCCCACATACTCATTGGCCATGGATTCGCGTCTCCAGGAGACT
HPO132960 AATGACTATTACCCAGCTAGGTACCAATCCCACATGCTCATTGGCCATGGATTCGCGTCTCCAGGGGATT
 AF448783 AACGACTACTACCCAGCCCGGTACCAATCCCATATGCTAATCGGCCACGGTTTCGCTTCACCTGGAGACT
 AF448782 AATGATTACTACCCAGCCCGGTACCAATCCCACATGCTGATCGGCCACGGTTTCGCATCACCTGGAGACT
 AY278551 AATGATTACTATCCTGCCAGGTACCAATCTCACATGCTGATCGGACATGGTTTTGCCTCACCTGGTGATT
 AY278552 AATGAATATTACCCGGCTAGATATCAATCACACATGCTTATTGGTCATGGGTTTGCATCACCGGGTGATT
 AY278550 AATGAATATTACCCGGCTAGATATCAATCACACATGCTTATTGGTCATGGGTTTGCATCACCGGGTGATT
 AY278549 AATGAATATTACCCAGCTAGATATCAATCACACATGCTTATTGGTCATGGGTTTGCATCACCGGGTGATT
 AY177685 AATGAATATTACCCGGCTAGATATCAATCACACATGCTTATTGGTCATGGGTTTGCATCACCGGGTGATT

 AY056701 GTGGGGGAATTCTCAGGTGTCAACATGGGGTCATAGGCATAATTACAGCAGGAGGGGAAAGGCTCGTCGC
HPO293918 GTGGAGGGATTTTAAGGTGCCAACATGGAGTCATAGGCATAATTACAGCTGGTGGGGAAGGCCTTGTGGC
  PIP03XX GTGGCGGTATCCTCAGATGCCAGCATGGTGTGATAGGCATCATCACGGCTGGAGGAGAGGGCCTGGTGGC
 AY278553 GTGGGGGGATTCTCAGATGCCATCATGGAGTCATAGGTATAATCACAGCAGGTGGTGAGGGCCTTGTTGC
  POL2CG1 GTGGTGGGATTCTCAGGTGCCAACATGGAGTAATTGGAATCATTACAGCTGGAGGAGAAGGCCTAGTCGC
  POL2LAN GTGGTGGGATTCTCAGGTGCCAACATGGAGTAATTGGAATCATTACAGCTGGAGGAGAAGGCCTAGTCGC
  POL3L37 GTGGTGGTATCCTTAGGTGTCAACATGGCGTCATCGGAATCGTGACAGCTGGTGGAGAGGGATTAGTCGC
 AF541919 GTGGTGGTATACTTAGATGTCAACACGGGGTGATAGGAATAATCACTGCTGGTGGGGAAGGCTTGGTTGC
 AF405666 GTGGTGGCATACTCAGATGTCACCACGGGGTGATAGGGATCGTTACTGCTGGTGGAGAAGGGCTGGTTGC
 AF405669 GTGGTGGCATACTCAGATGTCACCACGGGGTGATAGGGATCATTACTGCTGGTGGAGAAGGGCTGGTTGC
 AF405682 GTGGCGGCATACTTAGATGTCACCACGGGGTGATAGGGATCGTTACTGCTGGTGGAGAAGGGCTGGTTGC
 AF405690 GTGGCGGCATACTCAGATGTCACCACGGGGTGATAGGGATCGTTACTGCTGGTGGAGAAGGGCTGGTTGC
 AF462418 GTGGTGGCATACTTAGATGTCAACACGGGGTGATAGGAATAATCACTGCTGGTGGGGAAGGCTTAGTTGC
 AF462419 GTGGTGGCATACTTAGATGTCAACACGGGGTGATAGGAATAATCACTGCTGGTGGGGAAGGCTTGGTTGC
HPO416942 GTGGTGGCATACTCAGATGTCACCACGGGGTGATAGGGATCATTACTGCTGGTGGAGAAGGGTTGGTTGC
  POLIO1A GTGGTGGCATACTCAGATGTCACCACGGGGTGATAGGGATCATTACTGCTGGTGGAGAAGGGTTGGTTGC
NC_002058 GTGGTGGCATACTCAGATGTCACCACGGGGTGATAGGGATCATTACTGCTGGTGGCGAAGGGTTGGTTGC
  mahoney GTGGTGGCATACTCAGATGTCACCACGGGGTGATAGGGATCATTACTGCTGGTGGCGAAGGGTTGGTTGC
HPO132961 GTGGTGGTATACTTAGATGTCACCACGGGGTGATAGGGATCATTACTGCTGGCGGGGAGGGGTTGGTTGC
HPO132960 GTGGTGGTATACTTAGATGTCACCACGGGGTGATAGGGATCATTACTGCTGGTGGAGAAGGGTTGGTTGC
 AF448783 GTGGTGGCATCCTTCGATGCCAACACGGGGTAATTGGAATCATCACAGCTGGGGGAGAAGGCCTGGTAGC
 AF448782 GCGGTGGTATCCTCAGGTGCCAACACGGAGTGATTGGAATCATCACAGCTGGAGGTGAAGGTTTAGTGGC
 AY278551 GTGGAGGCATCCTTAGATGCCAACATGGAGTTATTGGAATTGTCACTGCCGGTGGTGGTGGTTTGGTTGC
 AY278552 GTGGTGGCATACTTAGATGTCAACACGGGGTGATAGGAATAATCACTGCTGGTGGGGAAGGCTTGGTTGC
 AY278550 GTGGTGGCATACTTAGATGTCAACACGGGGTGATAGGAATAATCACTGCTGGTGGGGAAGGCTTGGTTGC
 AY278549 GTGGTGGCATACTTAGATGTCAACACGGGGTGATAGGAATAATCACTGCTGGTGGAGAAGGCTTGGTTGC
 AY177685 GTGGTGGCATACTTAGATGTCAACACGGAGTGATAGGAATAATCACTGCTGGTGGGGAAGGCTTGGTTGC

 AY056701 CTTCTCAGACATCAGGGATCTCCATGCATACGAGGAGGAGGCTATGGAACAAGGCATTTCCAACTACATA
HPO293918 GTTCTCAGACATTAGAGATCTTTATGCATATGAAGAGGAAGCCATGGAACAGGGCATCTCTAATTACATT
  PIP03XX TTTCTCAGATATTAGAGACCTTTATGCATATGAGGAAGAAGCCATGGAGCAGGGCATTTCCAGCTACGTT
 AY278553 ATTTTCAGACATCAGAGACCTCTATGCTTATGAGGAGGAAGCAATGGAACAGGGAATTTCCAATTACATT
  POL2CG1 TTTCTCGGACATCAGAGATCTGTACGCATACGAGGTGGAGGCTATGGAGCAGGGAGTCTCCAACTATATT
  POL2LAN TTTCTCGGACATCAGAGATCTGTACGCATACGAGGAGGAGGCTATGGAGCAGGGAGTCTCCAACTATATT
  POL3L37 ATTCTCTGACATAAGGGACTTGTATGCTTACGAGGAAGAGGCCATGGAGCAGGGCATTTCAAACTATATT
 AF541919 ATTTTCAGACATTAGAGACCTGTATGCTTATGAGGAGGAAGCTATGGAGCAGGGCATTTCCAACTATATT
 AF405666 ATTTGCAGATATTAGAGACTTGCATGCCTATGAGGATGAAGCCATGGAACAAGGACTTACAAATTACATC
 AF405669 ATTTGCAGACATTAGAGACTTGTATGCCTATGAGGATGAGGCCATGGAGCAAGGAATTACAAATTACATC
 AF405682 ATTTGCAGACATTAGAGACTTGTATGCCTATGAGGAAGAGGCCATGGAGCAAGGAATTACAAATTACATC
 AF405690 ATTTGCAGACATTAGAGACTTGTATGCCTATGAGGATGAGGCCATGGAGCAAGGAATTACAAATTACGTC
 AF462418 ATTTTCAGACATTAGAGACCTCTATGCTTATGAGGAAGAAGCTATGGAGCAGGGCATTTCCAACTATATT
 AF462419 ATTTTCAGACATTAGAGACCTGTATGCTTATGAGGAGGAAGCTATGGAGCAGGGCATTTCCAACTATATT
HPO416942 ATTTTCAGACATTAGAGACTTGTATGCCTACGAAGAAGAAGCCATGGAACAAGGCATCACCAATTACATA
  POLIO1A ATTTTCAGACATTAGAGACTTGTATGCCTACGAAGAAGAAGCCATGGAACAAGGCATCACCAATTACATA
NC_002058 ATTTTCAGACATTAGAGACTTGTATGCCTACGAAGAAGAAGCCATGGAACAAGGCATCACCAATTACATA
  mahoney ATTTTCAGACATTAGAGACTTGTATGCCTACGAAGAAGAAGCCATGGAACAAGGCATCACCAATTACATA
HPO132961 ATTTGCGGACATTAGAGACTTGTATGCCTATGAAGAAGAGGCCATGGAACAAGGCATCACCAATTACATA
HPO132960 ATTTTCGGACATTAGAGACTTGTATGCCTATGAAGAAGAGGCCATGGAACAAGGCATCACCACTTACATA
 AF448783 CTTCTCAGACATTAGAGACCTCTATGCATATGAGGAGGAAGCCATGGAACAAGGCATTTCCAACTACATT
 AF448782 CTTCTCAGACATCAGGGACCTCCATGCATATGAGGAGGAGGCTATGGAACAAGGTATTTCCAACTACATT
 AY278551 TTTCTCAGATATCAGAGATCTGTACGCATATGAAGAAGAGGCCATGGAACAAGGTATATCCAACTACATC
 AY278552 ATTTTCAGACATTAGAGACCTGTATGCTTATGAGGAGGAAGCTATGGAGCAGGGCATTTCCAACTATATT
 AY278550 ATTTTCAGACATTAGAGACCTGTATGCTTATGAGGAGGAAGCTATGGAGCAGGGCATTTCCAACTATATT
 AY278549 ATTTTCAGACATTAGAGACCTGTATGCTTATGAGGAGGAAGCTATGGAGCAGGGCATTTCCAACTATATT
 AY177685 ATTTTCAGACATTAGAGACCTGTATGCTTATGAGGAGGAAGCTATGGAGCAGGGCATTTCCAACTATATT

 AY056701 AATTCTCTTGGAGCTGCTTTTGGAAGTGGTTTCACGCAACAAATTGGAGACAAGATTTCAGAACTAACTA
HPO293918 GAATCTCTTGGGGCTGCTTTTGGAAGTGGTTTTACACAGCAAATTGGAGACAAGATATCAGAGTTAACCA
  PIP03XX GAGTCCCTTGGAGCAGCATTTGGAAGCGGGTTCACCCAGCAAATCGGGGATAAAATTATTGAGCTAACCG
 AY278553 GAGTCCCTAGGAGCCGCTTTCGGCAGTGGTTTTACCCAACAGATTGGGGACAAGATCTCAGAATTGACTA
  POL2CG1 GAGTCCCTTGGGGCTGCATTTGGGAGTGGATTCACCCAGCAAATAGGAAACAAAATTTCAGAACTCACTA
  POL2LAN GAGTCCCTTGGGGCTGCATTTGGGAGTGGATTCACCCAGCAAATAGGAAACAAAATTTCAGAACTCACTA
  POL3L37 GAGTCACTCGGTGCTGCGTTCGGTAGTGGGTTCACTCAGCAAATAGGGGATAAGATATCAGAACTAACCA
 AF541919 GAGTCACTTGGTGCTGCATTTGGTAGTGGATTCACTCAACAAATTGGTGATAAAGTTTCCGAGCTAACCA
 AF405666 GAGTCACTTGGCGCAGCATTCGGTAGTGGATTCACCCAGCAAATAGGGGACAAAGTATCAGAGATAGCAA
 AF405669 GAGTCACTCGGCGCAGCATTCGGTAGTGGGTTCACCCAGCAAATAGGGGACAAAGTGTCAGAGATAGCAA
 AF405682 GAGTCACTCGGTGCAGCATTCGGTAGTGGGTTCACCCAGCAAATAGGGGACAAAGTATCAGAGATAGCAA
 AF405690 GAGTCACTCGGTGCAGCATTCGGTAGTGGGTTCACCCAGCAAATAGGGGACAAAGTATCAGAGATAGCAA
 AF462418 GAGTCACTTGGTGCTGCATTTGGTAGCGGATTCACTCAACAAATTGGTGATAAAGTTTCCGAGCTAACCA
 AF462419 GAGTCACTTGGTGCTGCATTTGGTAGTGGATTCACTCAACAAATTGGTGATAAAGTTTCCGAGCTAACCA
HPO416942 GAGTCACTTGGGGCCGCATTTGGAAGTGGGTTTACTCAGCAGATTGGAGACAAAATAACAGAGTTGACCA
  POLIO1A GAGTCACTTGGGGCCGCATTTGGAAGTGGATTTACTCAGCAGATTAGCGACAAAATAACAGAGTTGACCA
NC_002058 GAGTCACTTGGGGCCGCATTTGGAAGTGGATTTACTCAGCAGATTAGCGACAAAATAACAGAGTTGACCA
  mahoney GAGTCACTTGGGGCCGCATTTGGAAGTGGATTTACTCAGCAGATTAGCGACAAAATAACAGAGTTGACCA
HPO132961 GAGTCGCTTGGGGCCGCATTTGGAAGTGGATTTACTCAGCAGATCGGAGACAAAGTAACAGAGTTAACTA
HPO132960 GAGTCGCTTGGGGCCGCATTTGGAAGTGGATTTACTCAGCAGATTGGAGACAAGGTAACAGAGTTGACTA
 AF448783 GAGTCTCTTGGAGCCGCGTTCGGGAGTGGGTTCACACAACAAATAGGGGACAAAATTTCAGAACTAACTA
 AF448782 GAATCCCTTGGAGCAGCGTTCGGGAGCGGGTTCACCCAGCAAATAGGAGATAAAATTTCAGAACTCACCA
 AY278551 GAATCACTCGGCGCCGCTTTTGGAAGTGGGTTTACTCAGCAGATCGGAGACAAAATCTCGGAGCTCACTA
 AY278552 GAGTCACTTGGTGCTGCATTTGGTAGTGGATTCACTCAACAAATTGGTGATAAAGTTTCCGAGCTAACCA
 AY278550 GAGTCACTTGGTGCTGCATTTGGTAGTGGATTCACTCAACAAATTGGTGACAAAGTTTCCGAGCTAACCA
 AY278549 GAGTCACTTGGTGCTGCATTTGGTAGTGGATTCACTCAACAAATTGGTGATAAAGTTTCCGAGCTAACCA
 AY177685 GAGTCACTTGGTGCTGCATTTGGTAGTGGATTCACTCAACAAATTGGTGATAAAGTTTCCGAGCTAACCA

 AY056701 GTATGGTCACCAGTACCATTACAGAAAAACTACTGAAGAATTTAATTAAGATCATATCATCCCTGGGAAT
HPO293918 GCATGGTCACCAGTACCATCACGGAGAAGTTACTCAAAAATCTGATTAAGATAATTTCATCACTGGTAAT
  PIP03XX GCATGGTCACCAGCACTATAACCGAAAAACTATTGAAGAACTTAATAAAGATTGTATCCTCCCTAGTCAT
 AY278553 GCATGGTGACGAGTACCATCACAGAAAAGTTGCTCAAAAACTTGATTAAAATCATCTCATCTTTAGTGAT
  POL2CG1 GCATGGTCACCAGCACTATAACTGAGAAACTACTAAAGAATCTCATTAAAATAATTTCATCCCTTGTTAT
  POL2LAN GCATGGTCACCAGCACTATAACTGAGAAACTACTAAAGAATCTCATTAAAATAATTTCATCCCTTGTTAT
  POL3L37 GCATGGTGACCAGCACGATTACAGAGAAGCTACTTAAAAACCTAATCAAAATTATTTCATCTCTGGTGAT
 AF541919 GCATGGTAACTAGCACCATTACAGAGAAGTTGCTTAAAAACTTAATCAAAATTATCTCATCACTTGTGAT
 AF405666 GTATGGTAACTAGCACCATTACTGAAAAGCTGCTTAAAAATTTGATCAAGATTATCTCATCCTTAGTTAT
 AF405669 GTATGGTAACTAGCACCATTACTGAAAAGCTGCTTAAAAATTTGATCAAGATCATCTCATCCTTAGTTAT
 AF405682 GTATGGTAACTAGCACCATTACTGAAAAGCTGCTTAAAAATTTGATCAGGATCATCTCATCCTTAGTTAT
 AF405690 GTATGGTAACTAGCACCATTACTGAAAAGCTGCTTAAAAATTTGATCAAGATCATCTCATCCTTAGTTAT
 AF462418 GCATGGTAACTAGCACCATTACTGAGAAGTTGCTTAAAAACTTAATCAAAATTATCTCATCACTTGTGAT
 AF462419 GCATGGTAACTAGCACCATTACAGAGAAGTTGCTTAAAAACTTAATCAAAATTATCTCATCACTTGTGAT
HPO416942 ATATGGTGACCAGTACCATCACTGAAAAGCTACTTAAGAACTTGATCAAGATCATATCCTCACTAGTTAT
  POLIO1A ATATGGTGACCAGTACCATCACTGAAAAGCTACTTAAGAACTTGATCAAGATCATATCCTCACTAGTTAT
NC_002058 ATATGGTGACCAGTACCATCACTGAAAAGCTACTTAAGAACTTGATCAAGATCATATCCTCACTAGTTAT
  mahoney ATATGGTGACCAGTACCATCACTGAAAAGCTACTTAAGAACTTGATCAAGATCATATCCTCACTAGTTAT
HPO132961 ATATGGTGACCAGCACAATTACCGAAAAGCTGCTAAAGAACTTGATTAAGATTATATCTTCACTAGTTAT
HPO132960 ATATGGTGACCAGCACCATCACCGAAAAGCTGCTTAAGAACTTGATTAAGATTATATCCTCACTAGTTAT
 AF448783 GTATGGTCACCAGCACAATCACTGAAAAACTGTTGAAAAACCTAATAAAGATCATATCCTCCCTAGTCAT
 AF448782 GCATGGTTACTAGCACTATCACTGAAAAACTTTTAAAAAACCTGATCAAAATCATCTCCTCTTTAGTCAT
 AY278551 GCATGGTGACGAGTACAATTACAGAAAAACTCTTGAAAAACCTAATCAAAATTATCTCATCTCTAGTCAT
 AY278552 GCATGGTAACTAGCACCATTACAGAGAAGTTGCTTAAAAACTTAATCAAAATTATCTCATCACTTGTGAT
 AY278550 GCATGGTAACTAGCACCATTACAGAGAAGTTGCTTAAAAACTTAATCAAAATTATCTCATCACTTGTGAT
 AY278549 GCATGGTAACTAGCACCATTACAGAGAAGTTACTTAAAAACTTAATCAAAATTATCTCATCACTTGTGAT
 AY177685 GCATGGTAACTAGCACTATTACAGAGAAGTTGCTTAAAAACTTAATTAAAATTATCTCATCACTTGTGAT

 AY056701 CATTACTAGAAACTATGAAGACACTACCACAGTGCTGGCAACCCTCGCACTTCTGGGTTGTGATGTTTCC
HPO293918 AATAACCAGGAACTACGAAGACACTACCACTGTTCTAGCTACCCTGGCACTTCTCGGTTGTGACATCTCT
  PIP03XX TATCACTAGGAATTATGATGACACCACCACTGTTTTAGCAACCCTAGCGCTACTTGGGTGTGATGTGTCT
 AY278553 TATAACCAGAAACTATGAAGATACCACTACCGTACTGGCCACTTTAGCACTCTTGGGTTGTGATGTATCC
  POL2CG1 CATCACCAGAAACTATGAAGACACGACCACAGTGCTGGCTACTCTTGCTCTCCTCGGTTGTGATGCGTCC
  POL2LAN CATCACCAGAAACTATGAAGACACGACCACAGTGCTGGCTACCCTTGCTCTCCTCGGTTGTGATGCGTCC
  POL3L37 TATCACTAGAAATTACGAAGATACCACCACAGTGCTCGCCACTCTAGCTCTTCTTGGGTGTGATGTTTCA
 AF541919 CATTACCAGGAATTATGAGGACACTACCACAGTGCTTGCCACCCTCGCCCTCCTAGGGTGCGACATCTCA
 AF405666 CATCACCAGGAATTATGAGGACACCACCACTGTACTAGCTACTCTAGCTCTCCTTGGTTGTGACATTTCG
 AF405669 CATCACCAGGAATTATGAGGACACTACCACAGTGCTAGCTACTTTGGCTCTCCTTGGATGTGACATTTCG
 AF405682 TATCACCAGGAATTATGAGGACACTACCACTGTACTAGCTACTTTAGCTCTCCTTGGTTGTGACATTTCG
 AF405690 CATCACCAGGAATTATGAGGACACTACCACTGTACTAGCTACTCTAGCTCTCCTTGGTTGTGACATTTCG
 AF462418 CATTACCAGGAATTATGAGGACACTACCACAGTGCTTGCCACCCTCGCCCTCCTTGGGTGCGACATCTCA
 AF462419 CATTACCAGGAATTATGAGGACACTACCACAGTGCTTGCCACCCTCGCCCTCCTTGGGTGCGACATCTCA
HPO416942 TATAACTAGGAACTATGAAGACACCACAACAGTGCTCGCTACCCTGGCCCTTCTTGGGTGTGATGCTTCA
  POLIO1A TATAACTAGGAACTATGAAGACACCACAACAGTGCTCGCTACCCTGGCCCTTCTTGGGTGTGATGCTTCA
NC_002058 TATAACTAGGAACTATGAAGACACCACAACAGTGCTCGCTACCCTGGCCCTTCTTGGGTGTGATGCTTCA
  mahoney TATAACTAGGAACTATGAAGACACCACAACAGTGCTCGCTACCCTGGCCCTTCTTGGGTGTGATGCTTCA
HPO132961 TATAACTAGGAATTATGAAGACACCACAACAGTGCTCGCCACCCTCGCCCTCCTTGGGTGTGATGTTTCA
HPO132960 TATAACTAGGAATTATGAAGACACCACAACAGTGCTCGCCACCCTGGCCCTTCTTGGGTGTGATGTTTCA
 AF448783 TATCACCAGAAACTACGAAGACACCACCACAGTTTTAGCCACCCTGGCGCTCCTCGGGTGTGATGTCTCT
 AF448782 TATTACCAGAAACTATGAGGATACTACCACAGTTTTGGCTACTCTAGCACTTCTCGGTTGTGATGTTTCC
 AY278551 AATCACCAGAAACTACGAGGATACCACCACAGTGCTGGCCACGTTGGCGCTCCTTGGATGTGACGTCTCA
 AY278552 CATTACCAGGAATTATGAGGACACTACCACGGTGCTTGCCACCCTCGCCCTCCTTGGGTGCGACATCTCA
 AY278550 CATTACCAGGAATTATGAGGACACTACCACAGTGCTTGCCACGCTCGCCCTCCTTGGGTGCGACATCTCA
 AY278549 CATTACCAGGAATTATGAGGACACCACCACAGTGCTTGCCACCCTCGCCCTCCTTGGGTGCGACATCTCA
 AY177685 CATTACCAGGAATTATGAGGACACTACCACAGTGTTTGCCACCTTCGCCCTCCTTGGGTGCGACATCTCA

 AY056701 CCTTGGCAATGGCTCAAGAAGAAGGCCTGTGATATTCTGGAAATTCCATATGTCATTCGCCAAGGAGACA
HPO293918 CCCTGGCAGTGGTTGAAGAAGAAGGCGTGTGACATCTTAGAAATACCTTATGTCATCCGCCAAGGAGATA
  PIP03XX CCTTGGCAGTGGCTCAAAAAGAAAGCTTGTGATATACTAGAAATCCCATACGTCATGCGCCAGGGTGACA
 AY278553 CCGTGGCAGTGGTTAAAGAAGAAGGCTTGTGACATACTAGAAATCCCGTGTGTCATGCGTCAGGGTGACA
  POL2CG1 CCATGGCAATGGCTAAAGAAGAAAGCCTGTGACATCTTGGAAATCCCCTACATCATGCGACAGGGCGATA
  POL2LAN CCATGGCAATGGCTAAAGAAGAAAGCCTGTGACATCTTGGAAATCCCCTACATCATGCGACAGGGCGATA
  POL3L37 CCGTGGCAATGGTTGAAGAAGAAAGCATGTGACACTTTGGAGATTCCCTATGTTATTAGACAGGGTGATA
 AF541919 CCGTGGCAGTGGCTAAAGAAGAAGGCATGTGACATCCTGGAAATTCCATACGCCATCAAACAAGGAGATA
 AF405666 CCATGGCAATGGTTGAAAAAGAAGGCATGTGACATCCTTGAGATCCCGTACGTGATCAGACAAGGAGACA
 AF405669 CCATGGCAATGGTTGAAAAAGAAGGCATGTGACATCCTCGAGATACCATATGTGGTCAAACAAGGAGACA
 AF405682 CCATGGCAATGGTTGAAAAAGAAGGCATGTGACATCCTTGAAATCCCGTACGTGATCAGACAAGGGGACA
 AF405690 CCATGGCAATGGTTGAAAAAGAAGGCATGTGACATCCTTGAAATCCCGTACGTGATCAGACAAGGGGACA
 AF462418 CCGTGGCAGTGGCTAAAGAAGAAGGCATGTGACATCCTGGAAATTCCATACGCCATCAAACAAGGAGATA
 AF462419 CCGTGGCAGTGGCTAAAGAAGAAGGCATGTGACATCCTGGAAATTCCATACGCCATCAAACAAGGAGATA
HPO416942 CCATGGCAGTGGCTTAGGAAGAAAGCATGCGATGTTCTGGAGATACCTTATGTCATCAAGCAAGGTGACA
  POLIO1A CCATGGCAGTGGCTTAGAAAGAAAGCATGCGATGTTCTGGAGATACCTTATGTCATCAAGCAAGGTGACA
NC_002058 CCATGGCAGTGGCTTAGAAAGAAAGCATGCGATGTTCTGGAGATACCTTATGTCATCAAGCAAGGTGACA
  mahoney CCATGGCAGTGGCTTAGAAAGAAAGCATGCGATGTTCTGGAGATACCTTATGTCATCAAGCAAGGTGACA
HPO132961 CCATGGCAGTGGCTTAAAAAGAAAGCATGTGATATTCTGGAGATACCTTATGTTATCAAGCAAGGTGACA
HPO132960 CCATGGCAGTGGCTTAAAAAGAAAGCATGCGATATTCTGGAGATACCTTATGTTATCAAGCAAGGTGACA
 AF448783 CCATGGCAATGGCTCAAGAAGAAAGCTTGTGATATACTAGAGATCCCTTGTGTCATGCGTCAAGGTGACA
 AF448782 CCATGGCAGTGGCTTAAGAAGAAAGCATGTGACATACTAGAAATCCCATATGTCATGCGACAAGGTGACA
 AY278551 CCATGGCAGTGGTTGAAGAAGAAAGCATGTGACATCCTCGAAATTCCTTACGTCATCAGACAAGGGGATA
 AY278552 CCGTGGCAGTGGCTAAAGAAGAAGGCATGTGACATCCTGGAAATTCCATACGCCATCAAACAAGGAGATA
 AY278550 CCGTGGCAGTGGCTAAAGAAGAAGGCATGTGACATCCTGGAAATTCCATACGCCATCAAACAAGGAGATA
 AY278549 CCGTGGCAGTGGCTAAAGAAGAAGGCATGTGACATCCTGGAAATTCCATACGCCGTCAAACAAGGAGATA
 AY177685 CCGTGGCAGTGGCTAAAGAAGAAGGCATGTGACATCCTGGAAATTCCATACGCCATCAAACAAGGAGATA

 AY056701 GTTGGCTCAAGAAATTTACAGAGGCATGTAACGCAGCTAAGGGCCTTGAGTGGGTTTCTAACAAAATTTC
HPO293918 GCTGGCTTAAAAAGTTCACAGATGCTTGTAATGCTGCCAAAGGTTTGGAATGGGTCTCTAACAAGATCTC
  PIP03XX GCTGGTTGAAGAAGTTTACGGAAGCATGCAACGCTGCCAAAGGACTGGAATGGGTGTCCAACAAGATCTC
 AY278553 GCTGGTTGAAGAAGTTCACAGAGGCGTGCAATGCTGCCAAAGGATTGGAATGGGTGTCTAACAAAATATC
  POL2CG1 GCTGGTTGAAGAAGTTTACAGAGGCATGCAATGCAGCCAAGGGATTGGAATGGGTGTCTAATAAAATATC
  POL2LAN GCTGGTTGAAGAAGTTTACAGAGGCATGCAATGCAGCTAAGGGATTGGAATGGGTGTCTAATAAAATATC
  POL3L37 GTTGGTTGAAAAAATTTACTGAGGCGTGCAACGCAGCTAAGGGGTTGGAATGGGTGTCCAACAAAATCTC
 AF541919 GTTGGTTGAAGAAATTCACTGAGGCATGTAATGCTGCAAAGGGACTGGAGTGGGTGTCCAATAAGATATC
 AF405666 GTTGGTTGAAGAAATTCACTGAGGCATGTAACGCCGCCAAGGGGCTGGAGTGGGTCTCTAACAAAATCTC
 AF405669 GTTGGTTGAAGAAATTCACTGAGGCATGTAACGCCGCCAAAGGGTTGGAATGGGTATCCAACAAAATTTC
 AF405682 GTTGGTTGAAGAAATTCACTGAGGCATGTAACGCTGCCAAAGGTTTGGAGTGGGTGTCCAACAAAATTTC
 AF405690 GTTGGTTGAAGAAATTCACTGAGGCATGTAACGCTGCCAAAGGTTTGGAGTGGGTGTCCAACAAAATTTC
 AF462418 GTTGGTTGAAGAAATTCACTGAGGCATGCAATGCCGCAAAGGGACTGGAGTGGGTGTCCAATAAAATATC
 AF462419 GTTGGTTGAAGAAATTCACTGAGGCATGTAATGCTGCAAAGGGACTGGAGTGGGTGTCCAATAAGATATC
HPO416942 GTTGGTTGAAGAAGTTTACTGAAGCATGCAACGCAGCTAAGGGACTGGAGTGGGTGTCAAACAAAATCTC
  POLIO1A GTTGGTTGAAGAAGTTTACTGAAGCATGCCAACGAGCTAAGGGCCTGGAGTGGGTGTCAAACAAAATCTC
NC_002058 GTTGGTTGAAGAAGTTTACTGAAGCATGCAACGCAGCTAAGGGACTGGAGTGGGTGTCAAACAAAATCTC
  mahoney GTTGGTTGAAGAAGTTTACTGAAGCATGCAACGCAGCTAAGGGACTGGAGTGGGTGTCAAACAAAATCTC
HPO132961 GCTGGTTGAAGAAGTTCACCGAAGCATGCAATGCGGCTAAAGGCTTGGAGTGGGTGTCAAACAAAATCTC
HPO132960 GTTGGTTGAAGAAGTTCACTGAAGCATGCAATGCGGCTAAGGGATTGGAGTGGGTGTCAAACAAAATTTC
 AF448783 GTTGGTTGAAGAAATTCACAGAAGCATGTAACGCTGCTAAGGGACTGGAGTGGGTGTCCAATAAAATATC
 AF448782 GTTGGCTTAAGAAATTCACAGAAGCATGCAACGCTGCCAAGGGATTAGAGTGGGTGTCCAATAAAATCTC
 AY278551 GTTGGCTTAAGAAGTTTACTGAAGCATGCAATGCAGCCAAGGGTCTTGAGTGGGTGTCAAATAAGATTTC
 AY278552 GTTGGCTGAAGAAATTCACTGAGGCATGTAATGCTGCAAAGGGACTGGAGTGGGTGTCCAATAAGATATC
 AY278550 GTTGGTTGAAGAAATTCACTGAGGCATGTAATGCTGCAAAGGGACTGGAGTGGGTGTCCAATAAGATATC
 AY278549 GTTGGTTGAAGAAATTCACTGAGGCATGTAATGCTGCAAAGGGACTGGAGTGGGTGTCCAATAAGATATC
 AY177685 GTTGGTTGAAGAAATTCACTGAGGCATGTAATGCTGCAAAGGGACTGGAGTGGGTGTCCAATAAGATATC

 AY056701 CAAATTCATTGACTGGCTGAAGGAGAGGATCATCCCCCAGGCAAGAGACAAACTCGAGTTTGTGACAAAA
HPO293918 CAAATTTATTGACTGGCTGAAAGATAAAATAATACCCCAGGCTAGGGACAAGCTTGAGTTTGTAACTAAG
  PIP03XX CAAATTTATTGATTGGTTGAGAGAGAAAATCATTCCTCAAGCTAGGGACAAATTGGAATTTGTTACCAAG
 AY278553 CAAATTCATTGATTGGCTGAAAGAGAAAATCATTCCTCAAGCCAGGGACAAGTTGGAATTTGTTACCAAA
  POL2CG1 CAAATTTATTGACTGGCTCAAAGAGAAGATCATTCCACAGGCTAGAGACAAGCTAGAGTTTGTTACCAAA
  POL2LAN CAAATTTATTGACTGGCTCAAAGAGAAGATCATTCCACAGGCTAGAGACAAGCTAGAGTTTGTTACCAAA
  POL3L37 AAAATTTATTGACTGGTTGAGAGAAAGAATCATCCCACAAGCCAGGGACAAGCTTGAGTTTGTAACCAAA
 AF541919 CAAATTCATTAGTTGGTTGCAGGATAAAATCATCCCACAAGCGAGAGACAAATTAGAGTTTGTCACTAAA
 AF405666 AAAGTTCATAGATTGGTTGAAGGAGAAAATCATACCACAAGCCAGAGATAAACTAGAATTCGTTACTAAG
 AF405669 CAAGTTCATCGACTGGTTGAAGGAGAGAATCATCCCACAAGCGAGAGACAAACTTGAGTTTGTCACCAAA
 AF405682 CAAATTCATTGACTGGTTGAAGGAGAAAATTATCCCACAAGCGAAGGACAAGCTTGAATTCGTCACCAAG
 AF405690 CAAATTCATCGACTGGTTGAAGGAGAAAATTATCCCACAAGCGAGGGACAAGCTTGAATTCGTCACCAAG
 AF462418 CAAATTCATTAGTTGGTTGCAGGATAAAATCATCCCACAAGCGAGAGACAAATTAGAGTTTGTCACCAAA
 AF462419 CAAATTCATTAGTTGGTTGCAGGATAAAATCATCCCACAAGCGAGAGACAAATTAGAGTTTGTCACTAAA
HPO416942 AAAATTCATTGATTGGCTCAAGGAGAAAATTATCCCACAAGCTAGAGATAAGTTGGAATTTGTAACAAAA
  POLIO1A AAAATTCATTGATTGGCTCAAGGAGAAAATTATCCCACAAGCTAGAGATAAGTTGGAATTTGTAACAAAA
NC_002058 AAAATTCATTGATTGGCTCAAGGAGAAAATTATCCCACAAGCTAGAGATAAGTTGGAATTTGTAACAAAA
  mahoney AAAATTCATTGATTGGCTCAAGGAGAAAATTATCCCACAAGCTAGAGATAAGTTGGAATTTGTAACAAAA
HPO132961 AAAATTTATCGATTGGCTTAAGGAGAAAATTATCCCACAAGCTAGAGATAAGTTGGAATTTGTTACAAGA
HPO132960 AAAATTCATTGATTGGCTTAAGGAAAAAATTATCCCACAAGCTAGAGATAAGTTGGAATTCGTTACAAAA
 AF448783 CAAATTCATCGATTGGTTGAAGGAAAAAATTATTCCACAAGCTAGGGATAAGTTGGAATTTGTTACAAAG
 AF448782 CAAATTCATTGATTGGTTAAAAGAGAAAATCATCCCTCAAGCCAGAGACAAGTTGGAGTTTGTTACCAAA
 AY278551 CAAGTTCATTGACTGGCTCAAGGAAAAGATCATACCGCAAGCCAGAGACAAACTTGAATTCGTCACCAAA
 AY278552 CAAATTCATTAGTTGGTTGCAGGATAAAATCATCCCACAAGCGAGAGACAAATTAGAGTTTGTCACTAAA
 AY278550 CAAATTCATTAGTTGGTTGCAGGATAAAATCATCCCACAAGCGAGAGACAAATTAGAGTTTGTCACTAAA
 AY278549 CAAATTCATTAGTTGGTTGCAGGATAAAATCATCCCACAAGCGAGAGACAAATTAGAGTTCGTCACTAAA
 AY177685 CAAATTCATTAGTTGGTTGCAGGATAAAATCATCCCACAAGCGAGAGACAAATTAGAGTTTGTCACTAAA

 AY056701 CTCAAACAGTTGGAAATGTTGGAGAATCAAATATCTACAATCCACCAATCATGCCCAAGCCAAGAGCACC
HPO293918 CTCAAGCAACTCGAAATGCTAGAGAATCAAATCTCAACTATCCACCAGTCCTGTCCAAGTCAGGAACACC
  PIP03XX TTGAAACAGTTAGAGATGTTGGAGAACCAAATTGCAACCATCCACCAGTCATGCCCCAGCCAGGAACACC
 AY278553 TTAAAACAACTGGAGATGCTGGAAAATCAGATTGCGACCATCCATCAGTCATGCCCAAGCCAAGAACACC
  POL2CG1 CTGAAGCAACTAGAAATGTTGGAGAACCAAATTGCAACCATTCATCAATCGTGCCCAAGTCAGGAGCATC
  POL2LAN CTGAAGCAACTAGAAATGTTGGAGAACCAAATTGCAACCATTCATCAATCGTGCCCAAGTCAGGAGCATC
  POL3L37 TTGAAACAGTTGGAAATGCTAGAGAATCAGATATCCACAATACACCAATCTTGTCCAAGTCAGGAACACC
 AF541919 CTAAAGCAATTAGAAATGCTTGAAAATCAGATTTCCACCATACACCAATCTTGTCCAAGTCAAGAACATC
 AF405666 CTCAAACAACTAGAAATGTTGGAGAATCAGATATCGACTATCCACCAATCGTGCCCGAGCCAAGAACACC
 AF405669 CTCAAACAGTTGGAAATGCTCGAAAACCAGATATCAACCATTCATCAGTCGTGCCCCAGTCAGGAGCACC
 AF405682 CTCAAACAGTTGGAAATGCTTGAAAACCAGATATCAACCATTCATCAATCGTGCCCTAGTCAGGAACATC
 AF405690 CTCAAACAGTTGGAAATGCTTGAAAACCAGATATCAACCATTCATCAATCGTGCCCTAGTCAGGAACATC
 AF462418 CTAAAGCAATTAGAAATGCTTGAAAATCAAATTTCCACCATACACCAATCTTGTCCAAGTCAAGAACATC
 AF462419 CTAAAGCAATTAGAAATGCTTGAAAATCAGATTTCCACCATACACCAATCTTGTCCAAGTCAAGAACATC
HPO416942 CTTAGACAACTAGAAATGCTGGAAAACCAAATCTCAACTATACACCAATCATGCCCTAGTCAGGAACACC
  POLIO1A CTTAGACAACTAGAAATGCTGGAAAACCAAATCTCAACTATACACCAATCATGCCCTAGTCAGGAACACC
NC_002058 CTTAGACAACTAGAAATGCTGGAAAACCAAATCTCAACTATACACCAATCATGCCCTAGTCAGGAACACC
  mahoney CTTAGACAACTAGAAATGCTGGAAAACCAAATCTCAACTATACACCAATCATGCCCTAGTCAGGAACACC
HPO132961 CTTAAACAACTAGAAATGCTGGAAAATCAAATTTCAACTATACACCAATCATGTCCTAGTCAGGAACACC
HPO132960 CTTAAACAACTAGAAATGCTGGAAAACCAAATCTCAACTATACACCAATCATGCCCTAGTCAGGAACACC
 AF448783 TTAAAGCAACTAGAAATGTTAGAGAATCAAATTGCAACCATCCATCAATCATGTCCAAGCCAGGAACACC
 AF448782 TTAAAACAACTGGAAATGCTAGAGAACCAGATTGCAACCATACATCAATCATGCCCAAGTCAGGAACACC
 AY278551 CTTAAGCAGCTGGAGATGCTTGAAAATCAAATTGCCACTATACACCAATCATGCCCCAGTCAGGAACATC
 AY278552 CTAAAGCAATTAGAAATGCTTGAAAATCAGATTTCCACCATACACCAATCTTGTCCAAGTCAAGAACATC
 AY278550 CTAAAGCAATTAGAAATGCTTGAAAATCAGATTTCCACCATACACCAATCTTGTCCAAGTCAAGAACATC
 AY278549 CTAAAGCAATTAGAAATGCTTGAAAATCAGATTTCCACCATACACCAATCTTGTCCAAGTCAAGAACATC
 AY177685 CTAAAGCAATTAGAAATGCTTGAAAATCAGATTTCCACCATACACCAATCTTGTCCAAGCCAAGAACATC

 AY056701 AGGAGATCCTTTTCAATAATGTCAGGTGGTTATCCAT---ATCAAAGAGGTTTGCACCATTGTACGCAGT
HPO293918 AGGAGATACTCTTCAACAACGTCAGGTGGTTGTCTATACAATCAAAAAAGTTCGCCCCTCTCTACGCCGT
  PIP03XX AGGAGATTCTGTTCAACAATGTGAGGTGGTTGTCCATTCAGTCAAAAAGGTTCGCCCCACTCTACGCATT
 AY278553 AGGAAATCCTGTTCAATAATGTGAGATGGTTGTCCATCCAATCAAAAAGATTTGCTCCGCTTTATGCATT
  POL2CG1 AAGAAATCCTGTTCAATAACGTGAGATGGTTATCCATACAGTCAAGGAGATTTGCCCCGCTCTATGCGGT
  POL2LAN AAGAAATCCTGTTCAATAACGTGAGATGGTTATCCATACAGTCAAAGAGATTTGCCCCGCTCTATGCGGT
  POL3L37 AGGAAATTTTGTTCAACAATGTACGCTGGTTGTCCATTCAATCCAAGAGATTCGCTCCATTGTACGCACT
 AF541919 AGGAGATCTTATTCAACAATGTGCGGTGGCTATCTATCCAGTCCAAGAGGTTTGCACCACTATATGCACA
 AF405666 AGGAGATTTTATTCAACAATGTCAGATGGTTGTCAATTCAGTCAAAGAGATTTGCACCACTTTATGCACT
 AF405669 AAGAAATCCTATTTAACAATGTTCGTTGGTTATCCATTCAATCAAAAAAATTTGCACCACTGTACGCACT
 AF405682 AAGAAGTCTTATTCAACAATGTTCGCTGGTTATCCATTCAATCAAAAAGATTCGCACCACTGTATGCACT
 AF405690 AAGAAGTCTTATTCAACAATGTTCGCTGGTTATCCATTCAATCAAAAAGATTCGCACCACTGTATGCACT
 AF462418 AGGAGATCTTATTCAACAATGTGCGGTGGCTATCTATCCAGTCCAAGAGGTTTGCACCACTATATGCACA
 AF462419 AGGAGATCTTATTCAACAATGTGCGGTGGCTATCTATCCAGTCCAAGAGGTTTGCACCACTATATGCACA
HPO416942 AGGAAATTCTATTCAATAATGTCAGATGGTTATCCATCCAGTCTAAGAGGTTTGCCCCTCTTTATGCAGT
  POLIO1A AGGAAATTCTATTCAATAATGTCAGATGGTTATCCATCCAGTCTAAGAGGTTTGCCCCTCTTTACGCAGT
NC_002058 AGGAAATTCTATTCAATAATGTCAGATGGTTATCCATCCAGTCTAAGAGGTTTGCCCCTCTTTACGCAGT
  mahoney AGGAAATTCTATTCAATAATGTCAGATGGTTATCCATCCAGTCTAAGAGGTTTGCCCCTCTTTACGCAGT
HPO132961 AGGAAGTTCTGTTCAATAACGTCAGATGGTTATCCATCCAGTCCAAGAGATTTGCCCCTCTCTACGCAAT
HPO132960 AGGAAATTCTATTCAATAATGTCAGATGGTTATCCATCCAGTCCAAGAGATTTGCCCCTCTTTACGCAGT
 AF448783 AGGAGATTTTGTTTAATAATGTGAGATGGTTGTCCATCCAATCTAAAAGATTTGCCCCATTGTATGCAGT
 AF448782 AGGAGATTTTGTTCAACAATGTGAGATGGCTGTCCATACAGTCGAAGAGATTCGCTCCACTCTACGCTGT
 AY278551 AAGAGATTCTTTTTAACAATGTACGTTGGTTGTCAATCCAGTCTAAGAGATTTGCACCATTGTATGCACT
 AY278552 AGGAGATCTTATTCAACAATGTGCGGTGGCTATCTATCCAGTCCAAGAGGTTTGCACCACTATATGCACA
 AY278550 AGGAGATCTTATTCAACAATGTGCGGTGGCTATCTATCCAGTCCAAGAGGTTTGCACCACTATATGCACA
 AY278549 AGGAGATCTTATTCAACAATGTGCGGTGGCTATCTATTCAGTCCAAGAGGTTTGCACCACTATATGCACA
 AY177685 AGGAGATCTTATTCAACAATGTGCGGTGGCTATCTATCCAGTCCAAGAGATTTGCACCACTATATGCACA

 AY056701 GGAGGCTAAAAGAATCCAGAAGTTGGAACACGGAATTAATAATTACATACAGTTCAAGAGCAAACACCGG
HPO293918 GGAAGCCAAAAGAATCCAGAAATTAGAGCACACAATTAACAATTACATACAGTTCAAGAGCAAACACCGT
  PIP03XX AGAGGCAAAGAGAATACAGAAGTTGGAACACACGATTAACAATTACATACAGTTCAAGAGCAAACACCGT
 AY278553 AGAGGCGAAGAGAATCCAAAAGTTGGAACATACAATTAACAACTACATACAGTTCAAGAGCAAACACCGT
  POL2CG1 CGAGGCTAAGAGAATACAAAAGTTAGAGCACACGATTAACAACTACGTACAGTTCAAGAGCAAACACCGT
  POL2LAN TGAGGCTAAGAGAATACAAAAGTTAGAGCACACGATTAACAACTACGTACAGTTCAAGAGCAAACACCGT
  POL3L37 TGAGGCCAAGAGAATACAAAAGTTGGAACACACCATTAATAATTACATACAGTTCAAGAGCAAACACCGT
 AF541919 TGAAGCTAAAAGGATTCAAAAGCTGGAACATACCATAAATAATTACGTACAGTTCAAGAGCAAGCACCGT
 AF405666 AGAGGCTAAAAGGATACAGAAACTAGAACATACAATAAACAACTACATACAGTTCAAGAGCAAACACCGT
 AF405669 TGAGGCAAAGAGAATACAAAAATTAGAACATACCATCAATAACTACATACAGTTCAAGAGCAAACACCGT
 AF405682 TGAGGCAAAGAGAATACAAAAATTGGAACACACCATTAATAATTACATACAGTTCAAGAGCAAACACCGT
 AF405690 TGAGGCAAAGAGAATACAAAAATTGGAACACACCATTAATAATTACATACAGTTCAAGAGCAAACACCGT
 AF462418 TGAAGCTAAAAGGATTCAAAAGCTGGAGCATACCATAAATAATTACGTACAGTTCAAGAGCAAGCACCGT
 AF462419 TGAAGCTAAAAGGATTCAAAAGCTGGAGCATACCATAAATAATTACGTACAGTTCAAGAGCAAGCACCGT
HPO416942 GGAAGCCAAAAGAATACAGAAACTAGAGCATACCATTAACAACTACATACAGTTCAAGAGCAAACACCGT
  POLIO1A GGAAGCCAAAAGAATACAGAAACTAGAGCATACTATTAACAACTACATACAGTTCAAGAGCAAACACCGT
NC_002058 GGAAGCCAAAAGAATACAGAAACTAGAGCATACTATTAACAACTACATACAGTTCAAGAGCAAACACCGT
  mahoney GGAAGCCAAAAGAATACAGAAACTAGAGCATACTATTAACAACTACATACAGTTCAAGAGCAAACACCGT
HPO132961 GGAAGCCAAAAGAATACAGAAGCTAGAACACACTATTAACAACTACATACAGTTCAAGAGCAAACACCGT
HPO132960 GGAAGCCAAAAGAATACAGAAGCTAGAGCATACCATTAACAACTACATACAGTTCAAGAGCAAACACCGT
 AF448783 GGAAGCCAAGAGGATTCAGAAGTTAGAACATACAATTAATAATTACATACAATTCAAGAGCAAACACCGT
 AF448782 AGAAGCAAAAAGGATTCAGAAGTTAGAACACACAATCAACAATTACATACAGTTCAAGAGCAAACACCGT
 AY278551 CGAAGCTAAGAGAATCCAAAAGTTGGAACACACCATCAACAATTACATACAGTTCAAGAGCAAACACCGT
 AY278552 TGAAGCTAAAAGGATTCAAAAGCTGGAGCATACCATAAATAATTACGTACAGTTCAAGAGCAAGCACCGT
 AY278550 TGAAGCTAAAAGGATTCAAAAGCTGGAGCATACCATAAATAATTACATACAGTTCAAGAGCAAGCACCGT
 AY278549 TGAAGCTAAAAGGATTCAAAAGCTGGAGCATACCATAAATAATTACGTACAGTTCAAGAGCAAGCACCGT
 AY177685 TGAAGCTAAAAGGATTCAAAAGCTGGAGCATACCATAAATAATTACATACAGTTCAAGAGCAAGCACCGT

 AY056701 ATTGAACCAGTATGTCTATTAGTGCATGGTAGCCCAGGGACAACAAAATCAGTTGCAACAAACCTGATTG
HPO293918 ATTGAACCAGTATGCTTGTTAGTGCATGGTAGTCCAGGGACGGGCAAATCGGTTGCCACAAATTTGATTG
  PIP03XX ATTGAACCAGTATGTTTGTTAGTACATGGTAGCCCCGGAACTGGCAAGTCGGTAGCCACCAACCTAATAG
 AY278553 ATTGAGCCAGTATGTTTGTTGGTGCATGGCAGCCCTGGAACAGGCAAGTCAGTGGCAACCAATCTAATAG
  POL2CG1 ATTGAACCAGTATGTTTGTTGGTGCACGGTAGCCCAGGCACGGGCAAGTCAGTTGCCACCAATTTAATTG
  POL2LAN ATTGAACCAGTATGTTTGTTGGTGCACGGTAGCCCAGGCACGGGCAAGTCAGTTGCCACCAATTTAATTG
  POL3L37 ATTGAGCCAGTATGTTTGTTAGTGCATGGGAGCCCAGGTACAGGAAAATCAGTTGCGACTAACCTAATTG
 AF541919 ATTGAGCCAGTATGTTTGTTAGTACATGGCAGTCCAGGGACAGGAAAATCAGTTGCAACCAATCTAATTG
 AF405666 ATTGAACCAGTATGTCTGTTGGTACACGGGAGCCCTGGCACTGGAAAGTCTGTCGCCACCAACTTAATTG
 AF405669 ATTGAACCAGTATGTTTGTTAGTGCACGGTAGCCCAGGCACGGGGAAGTCAGTTGCCACCAATCTGATTG
 AF405682 ATTGAACCAGTATGTTTGTTAGTACACGGCAGCCCAGGTACGGGGAAGTCAGTTGCCACCAATCTGATTG
 AF405690 ATTGAACCAGTATGTTTGTTAGTACACGGCAGCCCAGGTACGGGGAAGTCAGTTGCCACCAATCTGATTG
 AF462418 ATTGAGCCAGTATGTTTGTTAGTGCATGGTAGTCCAGGGACAGGAAAATCAGTTGCAACCAATCTAATTG
 AF462419 ATTGAGCCAGTATGTTTGTTAGTACATGGCAGTCCAGGGACAGGAAAATCAGTTGCAACCAATCTAATTG
HPO416942 ATTGAACCAGTATGTTTGCTAGTACATGGCAGCCCCGGAACAGGTAAATCTGTAGCAACCAACCTGATTG
  POLIO1A ATTGAACCAGTATGTTTGCTAGTACATGGCAGCCCCGGAACAGGTAAATCTGTAGCAACCAACCTGATTG
NC_002058 ATTGAACCAGTATGTTTGCTAGTACATGGCAGCCCCGGAACAGGTAAATCTGTAGCAACCAACCTGATTG
  mahoney ATTGAACCAGTATGTTTGCTAGTACATGGCAGCCCCGGAACAGGTAAATCTGTAGCAACCAACCTGATTG
HPO132961 ATTGAACCAGTATGCTTGCTAGTGCATGGCAGCCCCGGAACAGGCAAATCCGTAGCAACCAATTTGATCG
HPO132960 ATTGAACCAGTATGTTTGCTAGTGCATGGCAGCCCCGGAACAGGCAAATCCGTAGCAACCAATCTGATCG
 AF448783 ATTGAACCAGTATGTTTATTAGTGCATGGCAGTCCTGGTACAGGCAAATCAGTGGCCACTAACTTAATCG
 AF448782 ATTGAGCCAGTATGTTTGTTGGTACATGGTAGTCCCGGTACGGGCAAATCAGTGGCCACTAATCTGATCG
 AY278551 ATTGAACCGGTATGTCTACTAGTGCACGGCAGTCCAGGAACAGGTAAGTCAGTGGCAACCAATTTGATAG
 AY278552 ATTGAGCCAGTATGTTTGTTAGTACATGGCAGTCCAGGGACAGGAAAATCAGTTGCAACCAATCTAATTG
 AY278550 ATTGAGCCAGTATGTTTGTTAGTACATGGCAGTCCAGGGACAGGAAAATCAGTTGCAACCAATCTAATTG
 AY278549 ATTGAACCAGTATGTTTGTTAGTACATGGCAGTCCAGGGACAGGAAAATCAGTTGCAACCAATCTAATTG
 AY177685 ATTGAGCCAGTATGTTTGTTAGTACATGGCAGTCCAGGGACAGGAAAATCAGTTGCAACCAATCTAATTG

 AY056701 CCAGAGCAATAGCAGAAAAGGAAAATACTTCCAT---CTCCCTTCCACCAGACCCTTCTCACTTTGATGG
HPO293918 CCAGAGCTATTGCTGAAAAGGAGAATACTTCCACGTATTCATTGCCCCCGGATCCTTCCCATTTTGATGG
  PIP03XX CTAGGGCTATAGCGGAGAAGGAAAACACCTCCACATACTCATTACCACCAGATCCATCTCATTTCGACGG
 AY278553 CCAGGGCAATTGCAGAAAAAGAAAATACTTCTACTTACTCATTACCGCCAGACCCCTCCCACTTTGATGG
  POL2CG1 CCAGAGCAATAGCAGAGAAGGAGAACACCTCCACATACTCACTACCACCAGATCCCTCCCATTTCGATGG
  POL2LAN CCAGAGCAATAGCAGAGAAGGAGAACACCTCCACATACTCACTACCACCAGATCCCTCCCATTTCGATGG
  POL3L37 CTAGAGCCATAGCTGAGAAAGAGAACACCTCCACCTACTCGCTACCACCGGACCCGTCTCACTTTGATGG
 AF541919 CTAGAGCAATAGCCGAGAAAGAGAACACCTCCACATACTCACTGCCACCTGATCCGTCTCACTTTGATGG
 AF405666 CTAGAGCAATTGCAGAGAGGGAGAACACTTCAACATATTCACTACCTCCCGATCCTTCCCACTTCGATGG
 AF405669 CTAGAGCTATTGCAGAGAAAGAGAACACCTCTACCTACTCTCTACCCCCAGACCCCTCACACTTTGATGG
 AF405682 CCAGGGCCATTGCTGAGAAAGAGAACACCTCCACTTACTCGCTACCTCCAGACCCCTCACACTTTGATGG
 AF405690 CCAGGGCCATTGCTGAGAAAGAGAACACCTCCACTTACTCGCTACCTCCAGACCCCTCACACTTTGATGG
 AF462418 CTAGAGCGATAGCCGAGAAAGAGAACACCTCCACATACTCACTACCACCTGACCCATCTCACTTTGATGG
 AF462419 CTAGAGCAATAGCCGAGAAAGAGAACACCTCCACATACTCACTGCCACCTGATCCGTCTCACTTTGATGG
HPO416942 CTAGAGCCATAGCTGAAAGAGAAAACACGTCCACGTACTCGCTACCCCCGGATCCATCACACTTCGACGG
  POLIO1A CTAGAGCCATAGCTGAAAGAGAAAACACGTCCACGTACTCGCTACCCCCGGATCCATCACACTTCGACGG
NC_002058 CTAGAGCCATAGCTGAAAGAGAAAACACGTCCACGTACTCGCTACCCCCGGATCCATCACACTTCGACGG
  mahoney CTAGAGCCATAGCTGAAAGAGAAAACACGTCCACGTACTCGCTACCCCCGGATCCATCACACTTCGACGG
HPO132961 CTAGAGCCATAGCTGAAAGGGAAAACACATCTACGTACTCGCTGCCCCCGGATCCGTCACACTTCGACGG
HPO132960 CTAGAGCCATAGCTGAAAGAGAAAACACGTCTACGTATTCGCTACCCCCGGATCCGTCACACTTTGACGG
 AF448783 CCAGAGCAATAGCGGAAAAAGAAAACACTTCCACTTACTCATTACCACCAGATCCTTCCCACTTTGACGG
 AF448782 CTAGAGCAATAGCAGAAAAGGAGAACACCTCCACCTATTCATTACCACCAGATCCGTCCCACTTTGATGG
 AY278551 CTAGAGCAATTGCAGAGAAGGAAAACACTTCCGCGTACTCACTGCCACCCGATCCCTCCCATTTTGATGG
 AY278552 CTAGAGCAATAGCCGAGAAAGAGAACACCTCCACATACTCACTGCCACCTGATCCGTCTCACTTTGATGG
 AY278550 CTAGAGCAATAGCCGAGAAAGAGAACACCTCCACATACTCACTGCCACCTGATCCGTCTCACTTTGATGG
 AY278549 CTAGAGCAATAGCCGAGAAAGAGAACACCTCCACATACTCACTGCCACCTGATCCGTCTCACTTTGATGG
 AY177685 CTAGAGCAATAGCCGAGAAAGAGAACACCTCCACGTACTCACTGCCACCTGATCCGTCTCACTTTGATGG

 AY056701 CTACAAACAGCAAGGGGTAGTGATCATGGAT---CCCAATCAGAACCCAGAAGGTGCTGACATGAAGCTG
HPO293918 GTACAAACAGCAGGGAGTGGTTATCATGGATGATCTTAATCAAAATCCTGATGGTGCGGATATGAAACTC
  PIP03XX GTACAAGCAACAGGGAGTAGTGATCATGGATGATCTAAACCAGAATCCAGATGGAGCCGATATGAAATTA
 AY278553 TTATAAGCAGCAAGGGGTGGTAATCATGGATGACTTGAACCAAAACCCGGACGGAGCTGACATGAAGTTA
  POL2CG1 GTACAAGCAACAAGGTGTGGTGATCATGGATGATTTGAATCAGAATCCAGATGGAGCAGACATGAAGCTG
  POL2LAN GTACAAGCAACAAGGTGTGGTGATCATGGATGATTTGAATCAGAACCCAGACGGAGCAGACATGAAGCTG
  POL3L37 ATACAAACAACAAGGTGTGGTTATCATGGACGACCTAAACCAAAACCCGGATGGGGCAGATATGAAGCTC
 AF541919 CTACAAGCAACAGGGTGTGGTTATTATGGATGACCTAAACCAAAATCCAGACGGAGCAGACATGAAACTT
 AF405666 ATATAAACAACAAGGGGTAGTAATTATGGATGACCTAAATCAAAACCCAGATGGGGCAGACATGAAGCTG
 AF405669 TTACAAGCAGCAGGGCGTGGTGATAATGGACGATCTTAACCAGAACCCCGATGGGGCCGATATGAAGCTC
 AF405682 TTACAAACAACAGGGTGTGGTGATTATGGATGACCTCAACCAGAACCCCGACGGGGCCGACATGAAACTT
 AF405690 TTACAAACAACAGGGTGTGGTGATTATGGATGACCTCAACCAGAACCCCGACGGGGCCGACATGAAACTC
 AF462418 CTACAAGCAACAGGGTGTGGTTATTATGGATGACCTAAACCAAAATCCAGACGGAGCAGACATGAAACTT
 AF462419 CTACAAGCAACAGGGTGTGGTTATTATGGATGACCTAAACCAAAATCCAGACGGAGCAGACATGAAACTT
HPO416942 ATACAAACAACAGGGAGTGGTGATTATGGACGACCTGAATCAAAACCCAGATGGTGCGGACATGAAGCTG
  POLIO1A ATACAAACAACAGGGAGTGGTGATTATGGACGACCTGAATCAAAACCCAGATGGTGCGGACATGAAGCTG
NC_002058 ATACAAACAACAGGGAGTGGTGATTATGGACGACCTGAATCAAAACCCAGATGGTGCGGACATGAAGCTG
  mahoney ATACAAACAACAGGGAGTGGTGATTATGGACGACCTGAATCAAAACCCAGATGGTGCGGACATGAAGCTG
HPO132961 ATATAAACAACAGGGAGTAGTGATTATGGACGACCTGAACCAAAACCCAGACGGTGCGGACATGAAGTTG
HPO132960 ATACAAACAACAGGGAGTGGTGATTATGGACGACTTGAATCAAAACCCAGATGGTGCGGACATGAAGTTG
 AF448783 GTACAAGCAACAGGGTGTAGTGATCATGGATGATTTGAACCAGAATCCAGATGGGGCCGATATGAAATTA
 AF448782 GTATAAACAACAGGGAGTGGTAATCATGGATGATCTGAATCAGAATCCAGACGGAGCTGACATGAAACTC
 AY278551 GTACAAACAACAGGGAGTTGTAATCATGGATGACCTTAATCAGAATCCTGACGGAGCTGACATGAAGCTC
 AY278552 CTACAAGCAACAGGGTGTGGTTATTATGGATGACCTAAACCAAAATCCAGACGGAGCAGACATGAAACTT
 AY278550 CTACAAGCAACAGGGTGTGGTTATTATGGATGACCTAAACCAAAATCCAGATGGAGCAGACATGAAACTT
 AY278549 CTACAAGCAGCAGGGTGTGGTTATTATGGATGACCTAAACCAAAATCCAGACGGAGCAGACATGAAACTT
 AY177685 CTACAAGCAACAGGGTGTGGTTATTATGGATGACCTAAACCAAAATCCAGACGGAGCAGACATGAAACTT

 AY056701 TTTTGCCAAATGGTTTCTACGGTGGAATTCATCCCACCAATGGCATCTTTAGAAGAAAAGGGAATACTCT
HPO293918 TTTTGTCAGATGGTGTCAACAGTGGAGTTCATTCCGCCCATGGCCTCATTGGAGGAGAAGGGCATTTTGT
  PIP03XX TTCTGTCAAATGGTTTCCACAGTGGAGTTCATACCACCAATGGCTTCACTTGAAGAGAAAGGCATTCTAT
 AY278553 TTCTGTCAAATGGTTTCTACAGTGGAGTTCATACCACCAATGGCTTCATTGGAGGAGAAAGGCATTCTGT
  POL2CG1 TTTTGTCAGATGGTCTCTACTGTAGAATTCATACCACCAATGGCTTCGCTAGAAGAAAAGGGTATTTTGT
  POL2LAN TTTTGTCAGATGGTCTCCACTGTAGAATTCATACCACCAATGGCTTCGCTAGAAGAAAAGGGTATTTTGT
  POL3L37 TTTTGTCAAATGGTGTCCACTGTGGAGTTTATCCCACCTATGGCCTCGCTGGAAGAGAAAGGCATTCTGT
 AF541919 TTTTGTCAAATGGTGTCCACTGTGGAGTTCATTCCACCGATGGCCTCGCTAGAAGAGAAAGGCATTTTGT
 AF405666 TTTTGCCAGATGGTATCAACGGTGGAGTTCATACCACCAATGGCCTCCTTGGAGGAGAAGGGGATATTAT
 AF405669 TTCTGTCAAATGGTGTCCACAGTAGAGTTCATTCCACCCATGGCTTCTCTGGAGGAAAAAGGCATCTTGT
 AF405682 TTCTGCCAAATGGTGTCTACTGTAGAGTTCATTCCACCTATGGCCTCCCTGGAAGAAAAAGGCATCTTAT
 AF405690 TTCTGCCAAATGGTGTCTACTGTAGAGTTCATTCCACCTATGGCCTCCCTGGAAGAAAAAGGCATCTTAT
 AF462418 TTTTGTCAAATGGTGTCCACTGTGGAGTTTATTCCACCGATGGCCTCGCTAGAAGAGAAAGGCATTTTGT
 AF462419 TTTTGTCAAATGGTGTCCACTGTGGAGTTTATTCCACCGATGGCCTCGCTAGAAGAGAAAGGCATTTTGT
HPO416942 TTCTGTCAGATGGTATCAACAGTGGAGTTTATACCACCTATGGCATCCCTCGAGGAGAAAGGAATCCTGT
  POLIO1A TTCTGTCAGATGGTATCAACAGTGGAGTTTATACCACCCATGGCATCCCTGGAGGAGAAAGGAATCCTGT
NC_002058 TTCTGTCAGATGGTATCAACAGTGGAGTTTATACCACCCATGGCATCCCTGGAGGAGAAAGGAATCCTGT
  mahoney TTCTGTCAGATGGTATCAACAGTGGAGTTTATACCACCCATGGCATCCCTGGAGGAGAAAGGAATCCTGT
HPO132961 TTCTGTCAAATGGTATCAACGGTGGAGTTCATACCACCCATGGCATCCCTGGAGGAAAAAGGAATCCTGT
HPO132960 TTCTGTCAGATGGTATCAACGGTGGAGTTTATACCACCCATGGCATCCCTGGAGGAAAAAGGAATCCTGT
 AF448783 TTCTGTCAGATGGTATCCACAGTAGAATTCATACCACCGATGGCCTCTCTGGAAGAGAAAGGCATCCTGT
 AF448782 TTTTGCCAGATGGTCTCCACAGTAGAATTCATCCCGCCAATGGCATCACTAGAAGAAAAAGGCATTCTAT
 AY278551 TTCTGCCAAATGGTGTCTACAGTTGAGTTCATTCCCCCGATGGCTTCCTTGGAAGAAAAAGGCATTTTGT
 AY278552 TTTTGTCAAATGGTGTCCACTGTGGAGTTTATTCCACCGATGGCCTCGCTAGAAGAGAAAGGCATTTTGT
 AY278550 TTTTGTCAAATGGTGTCCACTGTGGAGTTTATTCCACCGATGGCCTCGCTAGAAGAGAAAGGCATTTTGT
 AY278549 TTTTGTCAAATGGTGTCCACTGTGGAGTTTATTCCACCGATGGCCTCGCTAGAAGAGAAAGGCATTTTGT
 AY177685 TTTTGTCAAATGGTGTCCACTGTGGAGTTTATTCCACCGATGGCCTCGCTAGAAGAGAAAGGCATTTTGT

 AY056701 TCACCTCCAACTACGTGTTGGCCTCTACCAATTCCAGTAGAATAACTCCACCCACTGTAGCCCATAGTGA
HPO293918 TCACGTCCAACTACGTGCTGGCCTCAACCAATTCTAGCCGAATCACTCCACCCACAGTGGCACACAGTGA
  PIP03XX TTACATCAAATTACGTCCTAGCCTCTACCAACTCTAGCCGTATCACGCCACCCACTGTTGCACACAGTGA
 AY278553 TCACGTCAAATTACGTCTTGGCATCCACCAACTCCAGCCGCATTACACCACCCACCGTTGCACATAGTGA
  POL2CG1 TCACATCTAATTACGTTTTGGCCTCAACCAATTCCAGTCGCATCACCCCACCAACTGTTGCGCACAGCGA
  POL2LAN TCACATCTAATTACGTTTTGGCCTCAACCAATTCCAGTCGCATCACCCCACCAACTGTTGCGCACAGCGA
  POL3L37 TCACATCCAACTATGTTTTAGCCTCCACCAACTCCAGTCGCATCACACCACCTACAGTAGCCCACAGTGA
 AF541919 TCACATCTAATTACGTTTTAGCCTCCACCAACTCCAGTCGGATCACACCACCCACGGTGGCTCACAGTGA
 AF405666 TCACTTCAAATTATGTCCTTGCATCTACCAATTCAAGCAGAATTGCACCCCCTACAGTGGCGCACAGCGA
 AF405669 TCACATCCAATTATGTTTTGGCCTCCACCAATTCCAGCCGCATAACGCCACCGACAGTAGCTCACAGTGA
 AF405682 TCACGTCCAATTATGTTTTGGCCTCCACCAATTCCAGTCGCATAACGCCACCGACAGTGGCTCACAGTGA
 AF405690 TCACGTCCAATTATGTTTTGGCCTCCACCAATTCCAGTCGCATAACGCCACCGACAGTGGCTCACAGTGA
 AF462418 TCACATCTAATTACGTTTTGGCCTCCACCAACTCCAGTCGGATCACACCACCCACGGTGGCTCACAGTGA
 AF462419 TCACATCTAATTACGTTTTAGCCTCCACCAACTCCAGTCGGATCACACCACCCACGGTGGCTCACAGTGA
HPO416942 TTACTTCAAATTACGTTCTAGCATCCACAAACTCAAGCAGAATTTCCCCCCCCACTGTGGCACACAGTGA
  POLIO1A TTACTTCAAATTACGTTCTAGCATCCACAAACTCAAGCAGAATTTCCCCCCCCACTGTGGCACACAGTGA
NC_002058 TTACTTCAAATTACGTTCTAGCATCCACAAACTCAAGCAGAATTTCCCCCCCCACTGTGGCACACAGTGA
  mahoney TTACTTCAAATTACGTTCTAGCATCCACAAACTCAAGCAGAATTTCCCCCCCCACTGTGGCACACAGTGA
HPO132961 TCACTTCAAATTACGTTCTAGCGTCCACGAATTCAAGCAGAATTACCCCCCCCACTGTGGCACACAGTGA
HPO132960 TCACTTCAAATTACGTTCTAGCGTCCACGAATTCAAGCAGAATTACCCCCCCCACTGTGGCGCACAGTGA
 AF448783 TCACATCAAATTACGTTCTGGCCTCCACCAACTCTAGTCGCATCACACCACCCACAGTCGCACACAGTGA
 AF448782 TCACATCAAATTATGTTTTGGCCTCCACCAACTCTAACCGTATCACACCGCCCACAGTTGCACACAGTGA
 AY278551 TCACATCCAATTACGTGCTGGCCTCTACTAATTCCAGCCGGATCACGCCACCTACAGTAGCTCATAGTGA
 AY278552 TCACATCTAATTACGTTTTAGCCTCCACCAACTCCAGTCGGATCACACCACCCACGGTGGCTCACAGTGA
 AY278550 TCACATCTAATTACGTTTTAGCCTCCACCAACTCCAATCGGATCACACCACCCACGGTGGCTCACAGTGA
 AY278549 TCACATCTAATTACGTTTTAGCCTCCACCAACTCCAGTCGGATCACACCGCCCACGGTGGCTCACAGTGA
 AY177685 TCACATCTAATTACGTTTTAGCCTCCACCAATTCCAGTCGGATCACACCACCCACGGTAGCTCACAGTGA

 AY056701 TGCTCTAGCTAGGAGATTCGCCTTTGATATGGATATTCAAATTATGGGTGAGTATTCTAGAGATGGAAAA
HPO293918 TGCACTGGCCAGACGGTTCGCTTTTGATATGGACATTCAAGTGATGGGAGAGTACTCTAGAGATGGCAAA
  PIP03XX CGCTTTGGCCAGGCGTTTTGCATTCGACATGGACATTCAAGTCATGAGTGAGTACTCCAGGGATGGGAAA
 AY278553 CGCTTTAGCCAGGCGCTTTGCTTTTGACATGGACATTCAAGTCATGGGTGAATACTCCAGAGATGGTAAA
  POL2CG1 TGCCCTAGCCAGGCGCTTTGCATTTGACATGGACATACAAATCATGAGCGAGTATTCTAGAGATGGAAAA
  POL2LAN TGCCCTAGCCAGGCGCTTTGCATTTGACATGGACATACAAATCATGAGCGAGTATTCTAGAGATGGAAAA
  POL3L37 CGCTCTGGCCAGGAGGTTCGCTTTCGATATGGATATTCAAGTGATGGGCGAGTACTCCAGAGATGGTAAA
 AF541919 TGCGCTGGCCAGGAGATTCGCATTTGACGTGGACATACAAGTCATGAGCGAGTACTCCAGAGACGGAAAG
 AF405666 CGCACTAGCTAGGCGCTTTGCGTTCGACATGGATATCCAGGTCATGAATGAGTACTCGAGAGATGGTAAG
 AF405669 CGCGCTGGCCAGAAGATTTGCTTTTGATATGGACATTCAGGTGATGGGAGAGTTCTCTAGAGATGGAAAA
 AF405682 CGCGCTAGCCAGAAGATTTGCCTTTGACATGGACATTCAAGTGATGGGGGAGTACTCCAGAGATGGGAAA
 AF405690 CGCGCTAGCCAGAAGATTTGCCTTTGACATGGACATTCAAGTGATGGGGGAGTACTCCAGAGATGGGAAA
 AF462418 TGCGCTGGCCAGGAGATTCGCATTTGACGTGGACATACAAGTCATGAGCGAGTACTCCAGAGATGGAAAG
 AF462419 TGCGCTGGCCAGGAGATTCGCATTTGACGTGGACATACAAGTCATGAGCGAGTACTCCAGAGACGGAAAG
HPO416942 TGCATTAGCCAGGCGCTTTGCGTTCGACATGGACATTCAGGTCATGAATGAGTATTCTAGAGATGGGAAA
  POLIO1A TGCATTAGCCAGGCGCTTTGCGTTCGACATGGACATTCAGGTCATGAATGAGTATTCTAGAGATGGGAAA
NC_002058 TGCATTAGCCAGGCGCTTTGCGTTCGACATGGACATTCAGGTCATGAATGAGTATTCTAGAGATGGGAAA
  mahoney TGCATTAGCCAGGCGCTTTGCGTTCGACATGGACATTCAGGTCATGAATGAGTATTCTAGAGATGGGAAA
HPO132961 TGCATTAACCAGGCGTTTTGCGTTTGACATGGACATTCAAGTCATGAGTGAGTACTTCAGAGATGGGAAA
HPO132960 TGCATTAGCCAGGCGCTTTGCGTTTGACATGGACATTCAGGTCATGAGTGAGTACTCCAGAAATGGGAAA
 AF448783 CGCACTAGCTAGGCGCTTCGCATTTGACATGGACATACAAGTCATGGGTGAGTACTCCAGAGATGGAAAG
 AF448782 TGCGCTAGCCAGGCGCTTTGCATTCGACATGGACATTCAAGTCATGGGTGAGTATTCCAGAGACGGCAAG
 AY278551 TGCATTGGCCAGGAGATTTGCATTCGATATGGACATTCAAGTGATGGGTGAGTATTCCAGGGATGGAAAA
 AY278552 TGCGCTGGCCAGGAGATTCGCATTTGACGTGGACATACAAGTCATGAGCGAGTACTCCAGAGACGGAAAG
 AY278550 TGCGCTGGCCAGGAGATTCGCATTTGACGTGGACATACAAGTCATGAGCGAGTACTCCAGAGACGGAAAG
 AY278549 TGCGCTGGCCAGGAGATTCGCATTTGACGTGGACATACAAGTCATGAGCGAGTACTCCAGAGACGGAAAG
 AY177685 TGCGCTGGCCAGGAGATTCGCATTTGACGTGGACATACAAGTCATGAGCGAGTACTCCAGAGACGGAAAG

 AY056701 CTGAACATGGCAATGGCAACCGAGATGTGTAAAAACTGCCACCAACCAGCTAATTTCAAGAAGTGCTGCC
HPO293918 CTCAACATGGCATTGGCTACAGAAATGTGTAAGAACTGTCACCAACCAGCAAATTTCAAGAGATGTTGCC
  PIP03XX TTAAACATGACAATGGCAACAGAAATGTGCAAGAACTGTCATCAACCAGCAAACTTCAAGAGGTGCTGTC
 AY278553 CTGAACATGGCAATGGCAACGGAAATGTGTAAGAATTGTCATCAACCAGCGAATTTTAAGAAATGCTGCC
  POL2CG1 TTGAACATGGCGATGGCAACTGAAATGTGTAAGAACTGTCATCAACCAGCAAACTTCAAGAGATGTTGCC
  POL2LAN TTGAACATGGCGATGGCAACTGAAATGTGTAAGAACTGTCATCACCCAGCAAACTTCAAGAGATGTTGCC
  POL3L37 CTCAACATGGCAATGGCTACTGAGACGTGCAAGGACTGCCACCAACCAGCAAACTTCAAAAGATGCTGTC
 AF541919 CTCAACATGGCAATGGCTACTGAAATGTGCAAAAACTGTCATCAACCAGCAAACTTCAAAAGATGTTGTC
 AF405666 CTCAACATGGCAATGGCAACCGAGATGTGCAAAAACTGTCATCAGCCAGCAAATTTTAAAAGATGCTGTC
 AF405669 CTGAATATGGCAATGGCTACTGAGATGTGTAAAAACTGCCACCAACCAGCAAACTTCAAGAGATGCTGTC
 AF405682 CTGAATATGGCCATGGCCACCGAGATGTGCAAAAATTGTCATCAACCAGCAAACTTCAAGAGGTGTTGTC
 AF405690 CTGAATATGGCCATGGCCACCGAGATGTGCAAAAATTGTCACCAACCAGCAAACTTCAAGAGGTGTTGTC
 AF462418 CTCAACATGGCAATGGCTACTGAAATGTGCAAAAATTGTCATCAACCAGCAAACTTCAAAAGATGTTGTC
 AF462419 CTCAACATGGCAATGGCTACTGAAATGTGCAAAAACTGTCATCAACCAGCAAACTTCAAAAGATGTTGTC
HPO416942 TTGAACATGGCCATGGCTACTGAAATGTGTAAGAACTGTCACCAACCAGCAAACTTTAAGAGATGCTGTC
  POLIO1A TTGAACATGGCCATGGCTACTGAAATGTGTAAGAACTGTCACCAACCAGCAAACTTTAAGAGATGCTGTC
NC_002058 TTGAACATGGCCATGGCTACTGAAATGTGTAAGAACTGTCACCAACCAGCAAACTTTAAGAGATGCTGTC
  mahoney TTGAACATGGCCATGGCTACTGAAATGTGTAAGAACTGTCACCAACCAGCAAACTTTAAGAGATGCTGTC
HPO132961 CTGGACATGACCATGGCTACCGAGATGTGCAAGAACTGTCACCAACCAGCAAACTTCAAGAGGTGCTGTC
HPO132960 CTGGACATGGCCATGGCTACCGAAATGTGCAAGAACTGTCACCAACCAGCAAACTTCAAGAGGTGCTGTC
 AF448783 TTGAACATGGCAATGGCAACAGAAATGTGTAAGAACTGCCACCAACCAGCAAACTTTAAAAGATGCTGCC
 AF448782 CTGAATATGGCAATGGCAACAGAGATGTGCAAGAATTGCCACCAACCGGCTAACTTCAAGAGATGCTGCC
 AY278551 CTTAACATGGCCATGGCCACAGAAATGTGCAAAAATTGCCACCAACCAGCAAATTTCAAAAGATGTTGCC
 AY278552 CTCAACATGGCAATGGCTACTGAAATGTGCAAAAACTGTCATCAACCAGCAAACTTCAAAAGATGTTGTC
 AY278550 CTCAACATGGCAATGGCTACTGAAATGTGCAAAAACTGTCATCAACCAGCAAACTTCAAAAGATGTTGTC
 AY278549 CTCAACATGGCAATGGCTACTGAAATGTGCAAAAACTGTCATCAACCAGCAAACTTCAAAAGATGTTGTC
 AY177685 CTCAACATGGCAATGGCTACTGAAATGTGCAAAAACTGTCATCAACCAGCAAACTTCAAAAGATGTTGTC

 AY056701 CCTTGGTTTGGGGTAAAGCAATTCAGTTGATGGATAAATCCTCCAGAGTGAGGTATAGCATAGACCAAAT
HPO293918 CATTAGTGTGTGGAAAGGCAATTCAACTGATGGACAAGTCATCTAGAGTTAGGTACAGCATTGACCAGAT
  PIP03XX CATTGGTATGTGGGAAGGCTATTCAATTAATGGACAAGTCCTCTAGGGTCAGGTACAGCATTGATCAGAT
 AY278553 CTCTAGTGTGTGGGAAAGCCATCCAACTGATGGACAAATCCTCCAGGGTCAGATACAGCGTTGATCAGAT
  POL2CG1 CATTGGTGTGTGGCAAAGCCATCCAGCTGATGGACAAATCTTCCAGAGTCAGATATAGTATAGATCAGAT
  POL2LAN CATTGGTGTGTGGCAAAGCCATCCAGCTGATGGACAAATCTTCCAGAGTCAGATATAGTATAGATCAGAT
  POL3L37 CTTTAGTGTGTGGTAAGGCAATTCAGTTAATGGACAAATCTTCCAGAGTTAGGTACAGTGTTGACCAGAT
 AF541919 CTTTGGTGTGTGGCAAGGCAATTCAGTTAATGGATAAATCTTCCAGGGTTAGATACAGCATTGATCAGAT
 AF405666 CCCTGGTGTGTGGCAAGGCAATTCAATTGATGGATAAATCATCCAGGGTTAGATACAGCATTGATCAAAT
 AF405669 CCCTGGTGTGTGGGAAGGCTATCCAGTTGATGGATAAATCATCAAGGGTTAGATACAGCATTGACCAAAT
 AF405682 CTCTAGTGTGCGGTAAGGCCATTCAGTTGATGGACAAATCATCCAGGGTCAGATACAGCATTGACCAAAT
 AF405690 CTCTAGTGTGCGGTAAGGCCATTCAGTTAATGGACAAATCATCCAGGGTCAGATACAGCATTGACCAAAT
 AF462418 CTTTAGTGTGTGGCAAGGCAATTCAGTTAATGGATAAATCTTCCAGGGTTAGATACAGCATTGATCAGAT
 AF462419 CTTTAGTGTGTGGCAAGGCAATTCAGTTAATGGATAAATCTTCCAGGGTTAGATACAGCATTGATCAGAT
HPO416942 CTTTAGTGTGTGGTAAGGCAATTCAATTAATGGACAAATCTTCCAGAGTTAGATACAGTATTGACCAGAT
  POLIO1A CTTTAGTGTGTGGTAAGGCAATTCAATTAATGGACAAATCTTCCAGAGTTAGATACAGTATTGACCAGAT
NC_002058 CTTTAGTGTGTGGTAAGGCAATTCAATTAATGGACAAATCTTCCAGAGTTAGATACAGTATTGACCAGAT
  mahoney CTTTAGTGTGTGGTAAGGCAATTCAATTAATGGACAAATCTTCCAGAGTTAGATACAGTATTGACCAGAT
HPO132961 CCCTAGTGTGTGGTAAGGCAATACAATTAATGGACAAATCCTCCAGAGTTAGATACAGTGTTGACCAGAT
HPO132960 CTCTAGTGTGTGGTAAGGCAATTCAATTAATGGACAAATCTTCCAGAGTTAGATACAGTGTTGACCAGAT
 AF448783 CACTTGTATGTGGAAAGGCCATCCAGTTGATGGATAAGTCATCTAGGGTTAGATATAGCATTGACCAAAT
 AF448782 CTCTAGTGTGTGGAAAGGCAATTCAGCTAATGGACAAATCCTCTAGAGTCAGATATAGTATTGATCAAAT
 AY278551 CTCTAGTGTGCGGAAAAGCAATTCAGTTGATGGACAAGTCATCGAGAGTCAGGTATAGTGTGGACCAGAT
 AY278552 CTTTAGTGTGTGGCAAGGCAATTCAGTTAATGGATAAATCTTCCAGGGTTAGATACAGCATTGATCAGAT
 AY278550 CTTTAGTGTGTGGCAAGGCAATTCAGTTAATGGATAAATCTTCCAGGGTTAGATACAGCATTGATCAGAT
 AY278549 CTTTAGTGTGTGGCAAGGCAATTCAGTTAATGGACAAATCTTCCAGGGTTAGATACAGCATTGATCAGAT
 AY177685 CTTTAGTGTGTGGCAAGGCAATTCAGTTAATGGATAAATCTTCCAGGGTTAGATACAGCATTGATCAGAT

 AY056701 AACCACCATGATTATTAATGAGAGGAATAGACGCTCCAACATTGGGAATTGTATGGAAGCCTTGTTCCAA
HPO293918 TACCACCATGATCATCAATGAGAGAAATAGGAGAGCCAATATTGGTAATTGCATGGAAGCACTGTTCCAG
  PIP03XX CACTACCATGATAGTTAATGAGAAAAACAGAAGGTCCAACATTGGTAACTGCATGGAAGCACTGTTTCAA
 AY278553 CACCACCATGATCATCAACGAGAGAAATCGGAGATCCAATATTGGCAACTGCATGGAAGCACTATTTCAA
  POL2CG1 TACTACCATGATTATTAATGAGAGGAACAGAAGATCAAGTATCGGTAATTGCATGGAGGCACTTTTCCAA
  POL2LAN TACTACCATGATTATTAATGAGAGGAACAGAAGATCAAGTATCGGTAATTGCATGGAGGCACTTTTCCAA
  POL3L37 TACTACAATGATTATCAACGAGAGAAACAGAAGATCTAACATTGGCAATTGCATGGAGGCTTTGTTCCAA
 AF541919 CACTACAATGATTGTTAATGAGAGAAACAGAAGATCAAACATTGGTAATTGCATGGAAGCTCTATTCCAG
 AF405666 CACCACCATGATCATCAATGAAAGAAACAGGAGATCCAATATTGGTAACTGCATGGAAGCATTGTTTCAA
 AF405669 CACCACCATGATCATCAACGAGAGAAACAGAAGGTCCAACATTGGCAATTGCATGGAAGCACTGTTCCAG
 AF405682 CACCACCATGATYATTAATGAAAGAAACAGAAGATCCAACATTGGCAACTGCATGGAAGCCCTGTTTCAA
 AF405690 CACCACCATGATCATCAATGAAAGAAACAGAAGATCCAACATTGGCAACTGCATGGAAGCGCTGTTTCAA
 AF462418 CACTACAATGATTGTTAATGAGAGAAACAGAAGATCAAACATTGGTAATTGCATGGAAGCTCTATTCCAG
 AF462419 CACTACAATGATTGTTAATGAGAGAAACAGAAGATCAAACATTGGTAATTGCATGGAAGCTCTATTCCAG
HPO416942 CACCACAATGGTTATCAATGAGAGAAACAGAAGATCCAACATTGGCAATTGTATGGAAGCTTTGTTCCAA
  POLIO1A CACTACAATGATTATCAATGAGAGAAACAGAAGATCCAACATTGGCAATTGTATGGAGGCTTTGTTTCAA
NC_002058 CACTACAATGATTATCAATGAGAGAAACAGAAGATCCAACATTGGCAATTGTATGGAGGCTTTGTTTCAA
  mahoney CACTACAATGATTATCAATGAGAGAAACAGAAGATCCAACATTGGCAATTGTATGGAGGCTTTGTTTCAA
HPO132961 CACCACAATGATTGTTAATGAGAGAAACAGACGATCTAACATTGGCAATTGTATGGAGGCCTTGTTTCAA
HPO132960 CACCACAATGATTATTAATGAGAGAAACAGAAGATCTAACATTGGCAATTGTATGGAGGCTTTGTTTCAA
 AF448783 TACTACAATGATCATCAATGAGAGAAATAGGAGATCCAACATTGGTAATTGTATGGAAGCTCTATTCCAA
 AF448782 CACCACCATGATCATCAATGAAAGAAACAGGAGATCAAATATTGGTAACTGCATGGAGGCACTCTTTCAA
 AY278551 CACCACCATGATCATCAATGAGAGAAACAGGCGCTCTAACATTGGTAACTGCATGGAGGCGCTGTTCCAG
 AY278552 CACTACAATGATTGTTAATGAGAGAAACAGAAGATCAAACATTGGCAATTGTATGGAGGCTTTGTTCCAA
 AY278550 CACTACAATGATTGTTAATGAGAGAAACAGAAGATCAAACATTGGTAATTGCATGGAAGCTCTATTCCAG
 AY278549 CACTACAATGATTATTAATGAGAGAAACAGAAGATCAAACATTGGTAATTGCATGGAAGCTCTATTCCAG
 AY177685 CACTACAATGATTGTTAATGAGAGAAACAGAAGATCAAACATTGGTAATTGCATGGAAGCTCTATTCCAG

 AY056701 GGACCACTGCAATACAAAGATCTTAAGATAGATATCAAGACCACCCCTCCACCGGAGTGCATTAACGACT
HPO293918 GGTCCGCTCCAATACAAAGACCTGAAAATTGACATCAAAACGACACCACCTCCAGAGTGCATTAATGACT
  PIP03XX GGCCCTTTACAATACAAGGATTTAAAAATTGACATCAAGACCACTCCCCCGCCCGAGTGCATAAACGACT
 AY278553 GGTCCCCTTCAATACAAGGATCTCAAAATAGACATCAAGACCGCTCCTCCCCCAGAGTGTATCAACGACT
  POL2CG1 AGTCCTCTTCAATACAAAGACCTGAAAATAGACATTAAGACCACACCTCCTCCTGAGTGCATCAATGATT
  POL2LAN GGTCCTCTTCAATACAAAGACCTGAAAATAGACATTAAGACCACACCTCCTCCTGAGTGCATCAATGATT
  POL3L37 GGACCACTCCAGTACAAAGACCTGAAAATTGACATCAAGACGAGGCCCCCCCCTGAATGCATCAATGATC
 AF541919 GGACCACTGCAGTATAAAGATCTAAAAATAGATGTTAAGACCAGTCCCCCTCCGGAGTGTATCAACGATT
 AF405666 GGACCTCTTCAGTATAAGGATCTTAAAATTGACATCAAGACAAGTCCCCCCCCAGAATGCATAAATGATC
 AF405669 GGTCCACTCCAATACAAAGACCTGAGAATAGACATCAAGACTGGCCCACCCCCAGAGTGCATCAACGATT
 AF405682 GGCCCGCTCCAGTATAAGGATTTGAAGATTGACATTAAAACCAGCCCCCCACCAGAGTGCATCAACGACC
 AF405690 GGCCCGCTCCAGTATAAGGATTTGAAGATTGACATTAAAACCAGCCCCCCACCAGAGTGCATCAACGACC
 AF462418 GGACCACTGCAGTATAAAGATCTAAAAATAGATGTTAAGACCAGTCCCCCTCCGGAGTGTATCAACGATT
 AF462419 GGACCACTGCAGTATAAAGATCTAAAAATAGATGTTAAGACCAGTCCCCCTCCGGAGTGTATCAACGATT
HPO416942 GGACCACTCCAGTATAAAGACTTGAAAATTGACATCAAGACGAGTCCCCCTCCTGAATGTATCAATGACT
  POLIO1A GGCCCACTCCAGTATAAAGACTTGAAAATTGACATCAAGACGAGTCCCCCTCCTGAATGTATCAATGACT
NC_002058 GGACCACTCCAGTATAAAGACTTGAAAATTGACATCAAGACGAGTCCCCCTCCTGAATGTATCAATGACT
  mahoney GGACCACTCCAGTATAAAGACTTGAAAATTGACATCAAGACGAGTCCCCCTCCTGAATGTATCAATGACT
HPO132961 GGACCAATCCAGTATAAGGACTTGAAGATTGACATTAAGACAAGTCCTCCCCCTGAGTGTATTAATGATT
HPO132960 GGACCACTCCAGTATAAGGACTTGAAGATTGACATTAAGACAAGTCCTCCCCCTGAATGTATTAATGATT
 AF448783 GGCCCCCTCCAATACAAAGACTTGAAGATTGACATCAAGACCACACCCCCCCCTGAGTGTATTAATGATT
 AF448782 GGCCCACTTCAATACAAAGATCTGAAAATTGACATCAAGACCGCCCCCCCCCCTGAGTGCATCAATGACT
 AY278551 GGACCACTGCAATACAAAGATCTCAAAATAGACATCAAGACCGCTCCTCCCCCAGAGTGCATTAACGATT
 AY278552 GGACCACTCCAGTATAAAGACTTGAAGATTGACATCAAGACGAGTCCCCCTCCTGAATGTATCAATGACT
 AY278550 GGACCACTGCAGTATAAAGATCTAAAAATAGATGTTAAGACCAGTCCCCCTCCGGAGTGTATCAACGATT
 AY278549 GGACCACTGCAGTATAAAGATCTAAAAATAGATGTTAAGACCAGTCCCCCTCCGGAGTGTATCAACGATT
 AY177685 GGACCACTGCAGTATGAAGATCTAAAAATAGATGTTAAGACCAGTCCCCCTCCGGAGTGTATCAACGATT

 AY056701 TATTGCAAGCCGTGGATTCACAGGAAGTCAGAGATTACTGTGAGAGGAAAGGATGGCTGGTGAACATTTC
HPO293918 TGCTTCAAGCAGTTGACTCCCAGGAGGTCAGAGACTATTGTGAGAAGAAAGGGTGGATTGTCAACATTAC
  PIP03XX TGCTCCAGGCCGTTGACTCTCAAGAAGTGAGGGACTACTGTGAGAAAAAGGGATGGATTGTCAACATCAC
 AY278553 TACTCCAGGCAGTTGATTCCCAGGAAGTCCGCGATTACTGCGAGAAAAAGGGGTGGATTGTCAACATCAC
  POL2CG1 TGCTCCACGCAGTTGATTCTCAAGAGGTAAGAGACTACTGTGAGAAGAAGGGTTGGATAGCAGACATCAC
  POL2LAN TGCTCCAAGCAGTTGATTCTCAAGAGGTAAGAGACTACTGTGAGAAGAAGGGTTGGATAGTAGACATCAC
  POL3L37 TGCTTCAAGCAGTTGACTCCCAGGAAGTGAGGGATTATTGTGAAAAGAAAGGATGGATCGTCAACATCAC
 AF541919 TGCTCCAGGCAGTTGATTCCCAGGAAGTGAGAGATTACTGTGAAAAGAAAGGCTGGATTGTTAACATTAC
 AF405666 TACTCCAGGCAGTTGACTCCCAAGAGGTTAGGGATTATTGTGAAAAGAAAGGATGGATAGTCAACATCAC
 AF405669 TACTCCAAGCTGTTGATTCACAAGAAGTCAGGGACTACTGTGAGAAGAAAGGATGGATTGTCAATATTAC
 AF405682 TGCTTCAAGCTGTTGACTCGCAGGAGGTCAGGGACTATTGTGAAAAGAAAGGGTGGATTGTCAACATCAC
 AF405690 TGCTTCAAGCTGTTGACTCGCAGGAGGTCAGGGACTATTGTGAAAAGAAAGGGTGGATTGTCAACATCAC
 AF462418 TGCTCCAGGCAGTTGATTCCCAGGAAGTGAGAGATTACTGTGAAAAGAAAGGCTGGATTGTTAACATTAC
 AF462419 TGCTCCAGGCAGTTGATTCCCAGGAAGTGAGAGATTACTGTGAAAAGAAAGGCTGGATTGTTAACATTAC
HPO416942 TGCTCCAAGCAGTTGACTCCCAGGAGGTGAGAGATTACTGTGAGAAGAAGGGTTGGATAGTCAACATCAC
  POLIO1A TGCTCCAAGCAGTTGACTCCCAGGAGGTGAGAGATTACTGTGAGAAGAAGGGTTGGATAGTCAACATCAC
NC_002058 TGCTCCAAGCAGTTGACTCCCAGGAGGTGAGAGATTACTGTGAGAAGAAGGGTTGGATAGTCAACATCAC
  mahoney TGCTCCAAGCAGTTGACTCCCAGGAGGTGAGAGATTACTGTGAGAAGAAGGGTTGGATAGTCAACATCAC
HPO132961 TGCTCCAAGCAGTAGACTCGCAGGAGGTGAGAAATTATTGCGAGAAGAAGGGTTGGATAGTCAATATTAC
HPO132960 TGCTCCAAGCAGTAGACTCGCAGGAGGTGAGAGATTACTGTGAGAAGAAAGGTTGGATAGTCAATATCAC
 AF448783 TGCTCCAAGCTGTGGATTCCCAAGAGGTGAGAGACTACTGTGAGAAAAAGGGGTGGATCGTGAACATCAC
 AF448782 TGCTCCAGGCTGTGGACTCCCAAGAAGTGAGGGACTACTGTGAAAAGAAGGGATGGATTGTGAACATCAC
 AY278551 TGCTCCAGGCAGTTGACTCCCAGGAGGTCAGAGACTATTGTGAGAAGAAGGGATGGATTGTCAACATCAC
 AY278552 TGCTCCAAGCAGTTGACTCCCAGGAGGTGAGAGATTACTGTGAGAAGAAGGGTTGGATAGTCAACATCAC
 AY278550 TGCTCCAGGCAGTTAATTCCCAGGAAGTGAGAGATTACTGTGAAAAGAAAGGCTGGATTGTTAACATTAC
 AY278549 TGCTCCAGGCAGTTGATTCCCAGGAAGTGAGAGATTACTGTGAAAAGAAAGGCTGGATTGTTAACATTAC
 AY177685 TGCTCCAGGCAGTTGATTCCCAGGAAGTGAGAGATTACTGTGAAAAGAAAGGCTGGATTGTTAATATTAC

 AY056701 AAGTCAGGTCCAATTGGAACGCAACATCAACAGAGCAATGACAATCCTTCAGGCTGTTACCACATTCGCT
HPO293918 CAGCCAAGTTCAGACTGAAAGGAACATCAACAGAGCAATGACCATTCTACAAGCTGTCACCACATTCGCA
  PIP03XX CAGTCAAGTTCAAACTGAGAGGAACATAAACAGAGCAATGACTATCTTGCAAGCCGTCACCACATTTGCA
 AY278553 CAGCCAGGTTCAAACTGAGAGAAACATCAACAGAGCCATGACAATCCTACAAGCTGTCACAACCTTCGCC
  POL2CG1 TAGTCAGGTGCAAACCGAAAGAAACATCAATAGAGCGATGACTATTCTTCAGGCGGTCACCACATTTGCC
  POL2LAN TAGTCAGGTGCAAACCGAAAGAAACATCAATAGAGCAATGACTATTCTTCAGGCGGTCACCACATTTGCC
  POL3L37 TAGCCAAGTTCAAACAGAGAGAAACATTAACCGAGCAATGACCATTTTGCAGGCAGTGACAACTTTCGCC
 AF541919 CAGTCAGGTTCAAACAGAGAGGAACATCAACCGGGCGATGACTATCCTACAAGCAGTAACTACTTTCGCT
 AF405666 TAGTCAGGTTCAAACAGAAAGGAACATCAACCGCGCAATGACTATCCTGCAAGCGGTAACAACATTTGCT
 AF405669 AAGTCAAGTCCAGACTGAAAGAAACATTAATCGTGCAATGACCATCTTGCAAGCAGTAACGACCTTTGCT
 AF405682 AAGTCAGGTTCAGACAGAGAGAAACATTAACCGGGCAATGACTATCCTGCAAGCAGTGACAACCTTCGCT
 AF405690 AAGTCAGGTTCAGACAGAGAGAAACATTAACCGGGCAATGACTATCCTGCAAGCAGTGACAACCTTCGCT
 AF462418 CAGTCAGGTTCAAACAGAGAGGAACATCATCCGGGCGATGACTATCCTACAAGCAGTAACTACTTTCGCT
 AF462419 CAGTCAGGTTCAAACAGAGAGGAACATCAACCGGGCGATGACTATCCTACAAGCAGTAACTACTTTCGCT
HPO416942 CAGCCAGGTTCAAGCAGAAAGGAACATCAACAGGGCAATGACAATTCTACAAGCGGTGACAACCTTCGCC
  POLIO1A CAGCCAGGTTCAAACAGAAAGGAACATCAACAGGGCAATGACAATTCTACAAGCGGTGACAACCTTCGCC
NC_002058 CAGCCAGGTTCAAACAGAAAGGAACATCAACAGGGCAATGACAATTCTACAAGCGGTGACAACCTTCGCC
  mahoney CAGCCAGGTTCAAACAGAAAGGAACATCAACAGGGCAATGACAATTCTACAAGCGGTGACAACCTTCGCC
HPO132961 CAGTCAAGTTCAAACAGAAAGGAATATTAATAGGGCAATGACAATTCTACAAGCGGTAACAACCTTTGCC
HPO132960 CAGTCAAGTTCAAACAGAAAGGAACATCAACAGGGCAATGACAATTCTACAAGCGGTAACAACCTTCGCC
 AF448783 TAGTGCAGTACAGACTGAGAGGAACATAAATAGAGCAATGACCATTCTGCAGGCAGTTACAACATTTGCT
 AF448782 CAGTGCGGTTCAGACCGAAAGGAACATTAACAGAGCAATGACCATTCTGCAAGCAGTCACAACATTTGCT
 AY278551 TAGCCAGGTTCAAACTGAGAGAAACATTAACAGAGCTATGACAATTCTACAAGCTGTCACAACCTTCGCC
 AY278552 CAGCCAGGTTCAAACAGAAAGGAACATCAACAGGGCAATGACAATTCTACAAGCGGTGACAACCTTCGCC
 AY278550 CAGTCAGGTTCAAACAGAGAGGAACATCAACCGGGCGATGACTATCCTACAAGCAGTAACTACTTTCGCT
 AY278549 CAGTCAGGTTCAAACAGAGAGGAACATCAACCGGGCGATGACTATCCTACAAGCAGTAACTACTTTCGCT
 AY177685 CAGTCAGGTTCAAACAGAGAGGAACATCAACCGGGCGATGACTATCCTACAAGCAGTAACTACTTTCGCT

 AY056701 GCAGTGGCGGGAGTGGTTTATGTAATGTACAAACTTTTTGCAGGCCACCAAGGAGCCTATACTGGACTCC
HPO293918 GCAGTTGCTGGAGTGGTGTATGTGATGTACAAACTGTTTGCAGGACACCAAGGGGCTTACACAGGACTTC
  PIP03XX GCAGTTGCTGGGGTGGTGTATGTGATGTACAAGCTGTTTGCAGGACACCAAGGGGCTTATACAGGACTTC
 AY278553 GCAGTGGCCGGAGTGGTGTATGTCATGTATAAACTTTTTGCCGGGCACCAAGGAGCTTACACTGGTCTCC
  POL2CG1 GCAGTTGCTGGAGTGGTGTATGTGATGTACAAACTCTTTGCAGGGCATCAAGGAGCGTATACAGGGCTTC
  POL2LAN GCAGTTGCTGGAGTGGTGTATGTGATGTACAAACTCTTTGCAGGGCATCAAGGAGCGTATACAGGGCTTC
  POL3L37 GCAGTGGCTGGTGTCGTGTACGTCATGTACAAGTTATTCGCTGGACACCAGGGAGCATACACTGGTCTGC
 AF541919 GCAGTAGCCGGTGTCGTGTACGTTATGTACAAGCTGTTCGCTGGGCACCAGGGTGCATACACTGGTTTGC
 AF405666 GCGGTGGCTGGTGTTGTCTATGTGATGTACAAGTTGTTTGCTGGGCAACAAGGAGCATACACTGGTTTAC
 AF405669 GCAGTGGCTGGGGTTGTGTACGTTATGTATAAATTGTTCGCTGGTCACCAGGGAGCTTACACCGGACTAC
 AF405682 GCAGTGGCCGGTGTTGTGTACGTTATGTACAAATTGTTTGCTGGACACCAGGGTGCGTATACTGGTCTAC
 AF405690 GCAGTGGCCGGTGTTGTGTACGTTATGTACAAATTGTTTGCTGGACACCAGGGTGCGTATACTGGTCTAC
 AF462418 GCAGTAGCCGGTGTCGTGTACGTTATGTACAAGCTGTTTGCTGGGCACCAGGGTGCATACACTGGGTTGC
 AF462419 GCAGTAGCCGGTGTCGTGTACGTTATGTACAAGCTGTTCGCTGGGCACCAGGGTGCATACACTGGTTTGC
HPO416942 GCAGTGGCTGGAGTTGTCTATGTCATGTATAAACTGTTTGCTGGACACCAGGGAGCATACACTGGTTTAC
  POLIO1A GCAGTGGCTGGAGTTGTCTATGTCATGTATAAACTGTTTGCTGGACACCAGGGAGCATACACTGGTTTAC
NC_002058 GCAGTGGCTGGAGTTGTCTATGTCATGTATAAACTGTTTGCTGGACACCAGGGAGCATACACTGGTTTAC
  mahoney GCAGTGGCTGGAGTTGTCTATGTCATGTATAAACTGTTTGCTGGACACCAGGGAGCATACACTGGTTTAC
HPO132961 GCAGTGGCTGGAGTTGTATATGTCATGTATAAACTGTTTGCTGGGCATCAAGGTGCGTACACTGGATTGC
HPO132960 GCAGTGGCTGGAGTTGTCTATGTCATGTATAAACTGTTTGCTGGGCATCAAGGAGCATACACTGGTTTGC
 AF448783 GCAGTCGCTGGAGTGGTGTACGTAATGTACAAACTATTTGCAGGTCACCAAGGGGCTTATACAGGACTCC
 AF448782 GCGGTTGCCGGGGTGGTATACGTGATGTACAAACTCTTTGCAGGACATCAAGGTGCTTATACAGGACTTC
 AY278551 GCAGTAGCCGGTGTAGTATATGTCATGTATAAACTTTTTGCCGGGCACCAAGGAGCTTACACTGGTCTCC
 AY278552 GCAGTGGCTGGAGTTGTCTATGTCATGTATAAACTGTTTGCTGGACACCAGGGAGCATACACTGGTTTAC
 AY278550 GCAGTAGCCGGTGTCGTGTACGTTATGTACAAGCTGTTCGCTGGGCACCAGGGTGCATACACTGGTTTGC
 AY278549 GCAGTAGCCGGTGTCGTGTACGTTATGTACAAGCTGTTCGCTGGGCACCAGGGTGCATACACTGGTTTGC
 AY177685 GCAGTAGCCGGTGTCGTGTACGTTATGTACAAGCTGTTTGCTGGGCACCAGGGTGCATACACTGGTTTGC

 AY056701 CAAACAAAAAACCCAATATTCCCACCGTCAGAACAGCCAAAGTGCAAGGACCAGGGTTTGATTATGCAGT
HPO293918 CAAATAAAAAACCCAACGTCCCTACCATCAGGACCGCCAAGGTCCAGGGTCCAGGGTTTGATTATGCAGT
  PIP03XX CAAACAAGAGACCCAACGTCCCTACCATTAGAACAGCTAAGGTTCAGGGTCCAGGGTTTGATTATGCAGT
 AY278553 CAAACAAAAAGCCCAACGTGCCCACTATTCGGACTGCTAAAGTTCAGGGACCAGGCTTTGATTATGCAGT
  POL2CG1 CCAACAAGAGACCCAATGTCCCCACCATCAGGACTGCCAAGGTTCAGGGCCCAGGATTTGACTACGCAGT
  POL2LAN CCAATAAGAGACCCAATGTCCCCACCATCAGGACTGCCAAGGTTCAGGGCCCAGGATTTGACTACGCAGT
  POL3L37 CAAACAAAAGACCCAATGTGCCCACCATTAGAGCAGCAAAAGTGCAAGGGCCTGGGTTTGACTATGCAGT
 AF541919 CAAATAAACGACCCAATGTACCCACTATCAGGACAGCAAAAGTGCAAGGCCCTGGGTTTGATTACGCAGT
 AF405666 CAAATAAGAAGCCAAATATACCCACCATCAGAACTGCAAAAGTGCAGGGACCAGGATTTGACTACGCAGT
 AF405669 CTACTAAAAAACCCAACATTCCCACAATCAGAACTGCAAAAGTACAAGGGCCCGGATTTGACTATGCTGT
 AF405682 CGAACAAGAGACCCAATGTGCCCACTATTAGAACAGCAAAAGTGCAGGGACCAGGCTTTGACTATGCAGT
 AF405690 CGAACAAGAGACCCAATGTGCCCACTATTAGAACAGCAAAAGTGCAGGGACCAGGCTTTGATTATGCAGT
 AF462418 CAAATAAACGACCCAATGTACCCACTATCAGGACAGCAAAAGTGCAAGGCCCTGGGTTTGATTACGCGGT
 AF462419 CAAATAAACGACCCAATGTACCCACTATCAGGACAGCAAAAGTGCAAGGCCCTGGGTTTGATTACGCAGT
HPO416942 CAAACAAAAAACCCAACGTGCCCACCATTAGGACAGCAAAGGTACAAGGGCCAGGGTTCGATTACGCAGT
  POLIO1A CAAACAAAAAACCCAACGTGCCCACCATTCGGACAGCAAAGGTACAAGGACCAGGGTTCGATTACGCAGT
NC_002058 CAAACAAAAAACCCAACGTGCCCACCATTCGGACAGCAAAGGTACAAGGACCAGGGTTCGATTACGCAGT
  mahoney CAAACAAAAAACCCAACGTGCCCACCATTCGGACAGCAAAGGTACAAGGACCAGGGTTCGATTACGCAGT
HPO132961 CAAATAAGAAACCCAATGTGCCCACTATTAGGACAGCAAAGGTGCAAGGGCCAGGGTTTGATTACGCAGT
HPO132960 CAAATAAAAAACCCAACGTGCCCACCATTAGGACAGCAAAGGTACAAGGGCCAGGGTTTGATTACGCAGT
 AF448783 CAAACAAAAGGCCCAACGTCCCTACTATAAGGACTGCTAAAGTTCAGGGTCCAGGATTTGATTATGCTGT
 AF448782 CCAATAAGAGACCCAACGTTCCTACCATTAGAACAGCCAAAGTCCAGGGTCCAGGATTTGACTACGCAGT
 AY278551 CAAACAAAAAGCCCAACGTGCCCACTATTCGGACTGCTAAAGTTCAGGGTCCAGGTTTTGATTATGCAGT
 AY278552 CAAACAAAAAACCCAACGTGCCCACCATTAGGACAGCAAGGGTACAAGGGCCAGGGTTCGATTACGCAGT
 AY278550 CAAGTAAACGACCCAATGTACCCACTATCAGGACAGCGAAAGTGCAAGGCCCTGGGTTTGATTACGCAGT
 AY278549 CAAATAAACGACCCAAAGTACCCACTATCAGGACAGCAAAAGTGCAAGGCCCTGGGTTCGATTACGCAGT
 AY177685 CAAATAAACGACCCAATGTACCCACTATCAGGACAGCAAAAGTGCAAGGCCCTGGGTTTGATTACGCAGT

 AY056701 TGCTATGGCTAAAAGAAACATCGTCACTGCTACCACCGGCAAAGGTGAGTTTACAATGCTTGGCGTGCAC
HPO293918 GGCTATGGCGAAGAGAAATATCCTCACAGCAATCACTAGCAAAGGGGAGTTTACAATGCTTGGGGTACAT
  PIP03XX GGCCATGGCCAAGAGAAATATTCTTACAGCAACCACCAGTAAAGGAGAATTCACGATGCTTGGGGTGCAC
 AY278553 CGCAATGGCCAAAAGAAATATAGTCACCGCCACTACCAGTAAGGGAGAGTTCACCATGCTGGGAGTACAC
  POL2CG1 GGCAATGGCCAAAAGAAACATTCTTACGGCAACTACCATTAAGGGAGAGTTCACAATGCTCGGAGTGCAT
  POL2LAN GGCAATGGCCAAAAGAAACATTCTTACGGCAACTACCATTAAGGGAGAGTTCACAATGCTCGGAGTGCAT
  POL3L37 GGCTATGGCTAAAAGAAACATTGTTACAGCAACTACTAGCAAAGGGGAGTTCACAATGCTAGGAGTCCAC
 AF541919 GGCCATGGCTAAAAGAAACATTGTTACAGCAACCACCAGCAAAGGGGAGTTTACGATGTTGGGAGTCTAT
 AF405666 GGCCATGGCAAAAAGAAATATCGTCACAGCTACCACTAGCAAAGGTGAGTTCACCATGTTGGGAGTTCAT
 AF405669 GGCAATGGCCAAGAGAAATATCGTTACAGCTACAACCGCCAAAGGGGAATTCACTATGTTAGGTGTACAT
 AF405682 GGCCATGGCTAAGAGAAACATCGTCACAGCAACTACATCCAAAGGGGAGTTCACAATGCTTGGTGTTCAC
 AF405690 GGCCATGGCTAAGAGAAACATCGTCACAGCAACTACATCCAAAGGGGAGTTCACAATGCTTGGTGTTCAC
 AF462418 GGCCATGGCTAAAAGAAACATTGTTACAGCAACCACCAGCAAAGGGGAGTTTACGATGTTGGGAGTCTAT
 AF462419 GGCCATGGCTAAAAGAAACATTGTTACAGCAACCACCAGCAAAGGGGAGTTTACGATGTTGGGAGTCTAT
HPO416942 GGCTATGGCTAAAAGAAACATTGTTACAGCAACTACTAGCAAGGGAGAGTTCACTATGTTAGGAGTCCAC
  POLIO1A GGCTATGGCTAAAAGAAACATTGTTACAGCAACTACTAGCAAGGGAGAGTTCACTATGTTAGGAGTCCAC
NC_002058 GGCTATGGCTAAAAGAAACATTGTTACAGCAACTACTAGCAAGGGAGAGTTCACTATGTTAGGAGTCCAC
  mahoney GGCTATGGCTAAAAGAAACATTGTTACAGCAACTACTAGCAAGGGAGAGTTCACTATGTTAGGAGTCCAC
HPO132961 GGCTATGGCTAAAAGGAACATTGTTACAGCAACCACTAGCAAGGGAGAATTCACCATGCTGGGAATCCAC
HPO132960 GGCCATGGCTAAAAGGAACATTGTTACAGCAACCACTAGCAAGGGAGAGTTCACCATGCTGGGAGTCCAC
 AF448783 GGCAATGGCCAAGAGAAATATTCTCACAGCTACTACCAGTAAGGGTGAATTCACAATGCTAGGAGTACAT
 AF448782 GGCAATGGCAAAGAGAAACATCCTTACAGCGACTACTAGTAAGGGAGAGTTTACTATGCTTGGCGTCCAT
 AY278551 CGCAATGGCCAAAAGAAATATAGTCACTGCCACTACCAGTAAGGGGGAGTTCACCATGTTGGGAGTCCAT
 AY278552 GGCTATGGCTAAAAGAAACATTGTTACAGCAACTACTAGCAAGGGAGAGTTCACTATGTTAGGAGTCCAC
 AY278550 GGCCATGGCTAAAAGAAACATTGTTACAGCAACCACCAGCAAAGGGGAGTTTACGATGTTGGGAGTCTAT
 AY278549 GGCCATGGCTAAAAGAAACATTGTTACAGCAACCACCAGCAAAGGGGAGTTTACGATGTTGGGAGTCTAT
 AY177685 GGCCATGGCTAAAAGAAACATTGTTACAGCAACCACCAGCAAAGGGGAGTTTACGATGTTGGGAGTCTAT

 AY056701 GACAATGTTGCAGTTCTGCCAACTCATGATTCACCAGGTGAGACCATAGTCATTGATGGTAAGGAAGTTG
HPO293918 GACAACATAGCCATTCTGCCAACTCACGCCTCACCAGGAGAAACGATAGTTATTGATGGCAAGGAGGTAG
  PIP03XX GACAACGTAGCTATTCTACCAACCCATGCATCGCCAGGTGAGACGATAGTCATTGATGGCAAGGAAATTG
 AY278553 GACAATGTGGCGATCCTACCAACTCATGCATCACCAGGAGAGTGCGTTGTGATCGACGGTAAGGAAGTGG
  POL2CG1 GATAATGTGGCCATTCTACCAACCCACGCATCACCGGGTGAAACAATAGTCATTGATGGCAAGGAAGTAG
  POL2LAN GATAATGTGGCCATTCTACCAACCCACGCATCACCGGGTGAAACAATAGTCATTGATGGCAAGGAAGTAG
  POL3L37 GACAACGTGGCCATTTTACCAACTCATGCCTCACCTGGTGAGAGTATTGTAATTGATGGCAAAGAGGTTG
 AF541919 GATAATGTGGCCATCTTGCCAACCCACGCCTCACCTGGTGAAAGCATTGCGATCGATGGTAAAGAGGTGG
 AF405666 GACAATGTGGCCATTTTACCAACACATGCATCACCCGGTGAAACTATTGTGATTGATGGGAAGGAAGTGG
 AF405669 GACAATGTGGCAATACTTCCAACCCACGCTTCACCAGGAGAAACCATCGTGATCGATGGAAAAGAAGTTG
 AF405682 GACAACGTCGCTATTCTGCCAACCCATGCTGCACCAGGTGATAGCATTGTGATAGACGGCAAGGAAGTTG
 AF405690 GACAACGTCGCTATTCTGCCAACCCATGCTGCACCAGGTGATAGCATTGTGATAGACGGCAAGGAAGTTG
 AF462418 GATAATGTGGCCATCTTGCCAACCCACGCCTCACCTGGTGAAAGCATTGTGATCGATGGTAAAGAGGTGG
 AF462419 GATAATGTGGCCATCTTGCCAACCCACGCCTCACCTGGTGAAAGCATTGCGATCGACGGTAAAGAGGTGG
HPO416942 GACAACGTGGCTATTTTACCAACCCACGCTTCACCTGGTGAAAGCATTGTGATCGATGGCAAAGAAGTGG
  POLIO1A GACAACGTGGCTATTTTACCAACCCACGCTTCACCTGGTGAAAGCATTGTGATCGATGGCAAAGAAGCGG
NC_002058 GACAACGTGGCTATTTTACCAACCCACGCTTCACCTGGTGAAAGCATTGTGATCGATGGCAAAGAAGTGG
  mahoney GACAACGTGGCTATTTTACCAACCCACGCTTCACCTGGTGAAAGCATTGTGATCGATGGCAAAGAAGTGG
HPO132961 GACAACGTGGCTATTTTACCAACCCACGCTTCACCTGGTGAGAGCATTGTGATTGATGGCAAAGAAGTGG
HPO132960 GACAACGTGGCTATTTTACCAACCCACGCTTCACCTGGTGAAAGCATTGTGATTGATGGCAAAGAAGTGG
 AF448783 GATAATGTGGCCATCCTACCAACTCATGCTGCACCAGGTGAGACAATAGTGATTGATGGTAAAGAAGTGG
 AF448782 GATAACGTGGCTATTCTACCAACCCACGCGTCCCCAGGGGAGACTATAGTCATTGATGGTAAGGAAGTGG
 AY278551 GACAATGTCGCGATTTTACCAACTCATGCGTCACCTGGAGAGAGCATTGTGATCGACGGTAAGGAGGTGG
 AY278552 GACAACGTGGCTATTTTACCAACCCACGCTTCACCTGGTGAAAGCATTGTGATCGATGGCAAAGAAGTGG
 AY278550 GATAATGTGGCCATCTTGCCAACCCACGCCTCACCTGGTGAAAGCATTGCGATCGACGGTAAAGAGGTGG
 AY278549 GATAATGTGGCCATCTTGCCAACCCACGCCTCACCTGGTGAAAGCATTGCGATCGACGGTAAAGAGGTGG
 AY177685 GATAATGTGGCCATCTTGCCGACCCACGCCTCACCTGGTGAAAGCATTGCGATCGACGGTAAAGAGGTGG

 AY056701 AAGTGATCGATGCCAAGGCCTTGGAAGATCAGGTAGGTACCAATTTGGAAATCACCATAGTCACCCTCAA
HPO293918 AAGTGTTGGACGCAAAAGCATTGGAGGACCAAGCTGGAACAAATCTCGAAATTACAATCGTCACCCTCAA
  PIP03XX AAGTGTTAGATGCTAAAGCTCTAGAAGATCAGGCCGGAACTAACTTGGAAATTACTATTGTTACTCTTAA
 AY278553 AGATCTTAGATGCCAAAGCTCTGGAAGATCAGGCTGGGACTAACTTGGAGATCACCATCATCACCCTGAA
  POL2CG1 AGGTACTGGATGCTAAAGCCCTGGAGGACCAGGCCGGGACCAACCTAGAAATCACCATTGTCACTCTCAA
  POL2LAN AGGTACTGGATGCTAAAGCCCTGGAGGACCAGGCCGGGACCAACCTGGAAATCACCATTGTCACTCTTAA
  POL3L37 AAATCCTAGACGCTAAAGCCCTCGAAGATCAGGCAGGCACTAATCTGGAAATCACCATAATAACCCTCAA
 AF541919 AAATTCTTGACGCCAAAGCCCTTGAAGATCAGGCAGGAACTAATCTTGAAATTACCATAATTACACTAAA
 AF405666 AGGTTCTGGATGCCAAGGCACTCGAAGACCAGGCTGGCACCAATCTAGAAATCACTATAATCACCTTAAA
 AF405669 AAGTTCTGGATGCTAAAGCACTCGAGGACCAGGCAGGAACCAATTTGGAGATCACTATTGTCACTTTAAA
 AF405682 AAATTTTAGATGCGAAGGCCTTAGAAGACCAGGCAGGCACAAATCTCGAAATTACTATCATTACACTCAA
 AF405690 AAATTTTAGATGCGAAGGCCTTAGAAGACCAGGCAGGCACAAATCTCGAAATTACTATCATTACACTCAA
 AF462418 AAATTCTTGACGCCAAAGCTCTTGAAGATCAGGCAGGAACTAATCTTGAAATTACCATAATTACACTAAA
 AF462419 AAATTCTTGACGCCAAAGCCCTTGAAGATCAGGCAGGAACTAATCTTGAAATTACCATAATTACACTAAA
HPO416942 AGATTTTGGATGCCAAAGCGCTCGAAGATCAAGCAGGAACCAATCTTGAAATCACTATAATCACTCTAAA
  POLIO1A AGATCTTGGATGCCAAAGTGTTTGAAGATCAAGCAGGAACCAATTTTGAAATCACTATAATCACTCTAAA
NC_002058 AGATCTTGGATGCCAAAGCGCTCGAAGATCAAGCAGGAACCAATCTTGAAATCACTATAATCACTCTAAA
  mahoney AGATCTTGGATGCCAAAGCGCTCGAAGATCAAGCAGGAACCAATCTTGAAATCACTATAATCACTCTAAA
HPO132961 AGATTTTGGATGCCAAAGCGCTTGAAGACCAGGCAGGAACCAACCTTGAAATCACCATAATCACTTTACG
HPO132960 AGATTTTGGATGCCAAAGCGCTCGAAGACCAGGCAGGAACCAACCTTGAAATCACTATAATTACTCTACA
 AF448783 AGGTGTTGGATGCTAAGGCCCTAGAAGACCAAGCTGGAACCAATCTAGAAATCACAATTGTCACTCTTAA
 AF448782 AAGTGCTGGACGCCAAGGCCTTGGAAGACCAAGCTGGAACCAATCTAGAAATTACTATCATAACACTCAA
 AY278551 AAGTCTTGGATGCCAAAGCTCTGGAAGATCAGGCTGGGACTAACTTGGAGATCACCATTGTTACCCTGAA
 AY278552 AGATCTTGGATGCCAAAGCGCTCGAAGATCAAGCAGGAACCAATCTTGAAATCACTATAATCACTCTAAA
 AY278550 AAATTCTTGACGCCAAAGCCCTTGAAGATCAGGCAGGAACTAATCTTGAAATTACCATAATTACACTAAA
 AY278549 AAATTCTTGACGCCAAAGCCCTTGAAGATCAGGCAGGAACTAATCTTGAAATTACCATAATTACACTAAA
 AY177685 AAATTCTTGACGCCAAAGCCCTTGAAGATCAGGCGGGAACTAATCTTGAAATTACCATAATTACACTAAA

 AY056701 AAGAAATGAAAAGTTCAGAGACATCAGGCCCCATATTCCCACCCAGATCACTGAGACCAATGATGGAGTG
HPO293918 AAGGAATGAGAAATTCAGAGACATTAGACCACACATTCCCACTCAAATCACTGAGACCAATGATGGAGTG
  PIP03XX GAGGAATGAAAAATTTAGAGACATTAGGCCACACATTCCCGCACAAATCACCGAGACAAATGATGGAGTG
 AY278553 GAGGAATGAGAAGTTTAGGGATATCAGGCCACATATTCCTACACAGATCACTGAGACAAATGATGGGGTA
  POL2CG1 AAGAAATGAGAAGTTCAGGGACATCAGACCACACATCCCCACTCAAATCACTGAGACGAATGATGGAGTT
  POL2LAN GAGAAATGAGAAGTTCAGGGACATCAGACCACACATCCCCACTCAAATCACTGAGACAAATGATGGAGTT
  POL3L37 AAGAAATGAAAAGTTCAGAGATATCAGACAACACATACCCACTCAAATCACCGAGACGAATGATGGAGTT
 AF541919 GAGGAACGAGAAGTTCAGAGATATCAGGCCACACATTCCCACCCAAATCACCGAAACAAATGATGGAGTT
 AF405666 AAGGAATGAAAAATTTAGAGACATTAGACCACACATACCCACTCAAATCACTGAGACAAATGACGGAGTT
 AF405669 AAGAAATGAAAAATTCAGAGATATCAGACCTCACATTCCCGCACAAATCACTGAGACGAATGATGGAGTT
 AF405682 GAGAAATGAGAAGTTTAGGGACATCAGACCACACATACCCACACAAATCACTGAGACAAATGATGGAGTC
 AF405690 GAGAAATGAGAAGTTTAGGGACATCAGACCACACATACCCACACAAATCACTGAGACAAATGATGGAGTC
 AF462418 GAGAAACGAGAAGTTTAGAGATATCAGGCCACATATTCCCACCCAAATCACCGAAACAAATGATGGAGTT
 AF462419 GAGGAACGAGAAGTTCAGAGATATCAGGCCACACATTCCCACCCAAATCACCGAAACAAATGATGGAGTT
HPO416942 GAGAAATGAAAAGTTCAGAGACATTAGACCACATATACCTACTCAAATCACTGAGACAAATGATGGAGTC
  POLIO1A GAGAAATGAAAAGTTCAGAGACATTAGACCACATATACCTACTCAAATCACTGAGACAAATGATGGAGTC
NC_002058 GAGAAATGAAAAGTTCAGAGACATTAGACCACATATACCTACTCAAATCACTGAGACAAATGATGGAGTC
  mahoney GAGAAATGAAAAGTTCAGAGACATTAGACCACATATACCTACTCAAATCACTGAGACAAATGATGGAGTC
HPO132961 GAGAAATGAAAAGTTTAGAGACATTAGACCACACATACCCACTCAGATCACTGAGACAAATGATGGAGTC
HPO132960 GAGAAATGAAAAGTTTAGAGACATCAGACCACATATACCTACTCAAATCACTGAGACAAATGATGGAGTC
 AF448783 GAGGAATGAGAAATTCAGAGACATCAGACCACACATCCCCACTCAAATCACTGAGACAAATGATGGAGTT
 AF448782 GAGGAACGAGAAATTCAGAGATATCAGACCTCACATTCCCACTCAAATCGCCGAGACGAGTGACGGAGTG
 AY278551 GAGGAATGAGAAGTTTAGGGATATCAGACCACACATTCCTACACAAATCACCGAGACGAATGATGGGGTA
 AY278552 GAGAAATGAAAAGTTCAGAGACATTAGACCACATATACCTACTCAAATCACTGAGACAAATGATGGAGTC
 AY278550 GAGGAACGAGAAGTTCAGAGATATCAGGTCACACATTCCCACCCAAATCACCGAAACAAATGATGGAGTT
 AY278549 GAGGAACGAGAAATTCAGAGATATCAGGCTACACATTCCCACCCAAATCACCGAAACAAATGATGGAGTT
 AY177685 GAGGAACGAGAAGTTCAGAGATATCAGGCCACACATTCCCACCCAAATCACCGAAACAAATGATGGAGTT

 AY056701 CTAATCGTGAACACTAGTAAGTACCCCAACATGTACGTGCCTGTCGGTGCAGTGACCGAACAAGGGTACC
HPO293918 TTGATCGTGAACACTAGCAAGTACCCTAACATGTACGTTCCTGTTGGTGCTGTGACTGAACAGGGATATC
  PIP03XX TTGATCGTGAACACTAGTAAGTACCCCAACATGTATGTTCCTGTAGGTGCTGTGACTGAACAGGGATATC
 AY278553 CTGATCGTGAACACTAGTAAGTACCCTAACATGTACGTCCCTGTTGGTGCTGTGACTGAGCAGGGATACC
  POL2CG1 TTAATTGTGAACACTAGTAAGTACCCCAACATGTATGTTCCTGTCGGTGCTGTGACTGAACAGGGGTATC
  POL2LAN TTAATTGTGAACACTAGTAAGTACCCCAACATGTATGTTCCTGTCGGTGCTGTGACTGAACAGGGGTATC
  POL3L37 CTGATTGTGAACACTAGTAAGTACCCCAACATGTATGTTCCTGTCGGTGCTGTGACTGAGCAGGGATACC
 AF541919 TTGATCGTGAACACTAGTAAGTACCCCAACATGTATGTTCCCGTTGGTGCTGTGACCGAACAGGGGTATC
 AF405666 TTGATCGTGAACACTAGTAAGTACCCCAACATGTATGTCCCTGTTGGTGCTGTGACCGAACAAGGGTATC
 AF405669 TTGATTGTGAACACTAGTAAGTACCCCAACATGTATGTGCCTGTTGGTGCTGTGACTGAACAGGGATATC
 AF405682 TTGATCGTGAACACTAGTAAGTACCCCAACATGTATGTCCCAGTTGGTGCTGTGACCGAACAAGGATATC
 AF405690 TTGATCGTGAACACTAGTAAGTACCCCAACATGTATGTCCCAGTTGGTGCTGTGACCGAACAAGGATATC
 AF462418 TTGATCGTGAACACCAGTAAGTACCCCAACATGTATGTTCCCGTTGGTGCTGTGACCGAACAGGGGTATC
 AF462419 TTGATCGTGAACACTAGTAAGTACCCCAACATGTATGTTCCCGTTGGTGCTGTGACCGAACAGGGGTATC
HPO416942 TTGATCGTGAACACTAGCAAGTACCCCAATATGTATGTTCCTGTCGGTGCTGTGACTGAACAGGGATATC
  POLIO1A TTGATCGTGAACACTAGCAAGTACCCCAATATGTATGTTCCTGTCCGTGCTGTGACTGAACAGGGATATC
NC_002058 TTGATCGTGAACACTAGCAAGTACCCCAATATGTATGTTCCTGTCGGTGCTGTGACTGAACAGGGATATC
  mahoney TTGATCGTGAACACTAGCAAGTACCCCAATATGTATGTTCCTGTCGGTGCTGTGACTGAACAGGGATATC
HPO132961 TTGATTGTGAACACTAGTAAGTACCCCAATATGTTTGTTCCTGTTGGTGCTGTAACTGAGCAGGGGTACC
HPO132960 TTGATTGTGAACACTAGTAAGTACCCCAACATGTTTGTTCCTGTCGGTGCTGTAACTGAGCAGGGATACC
 AF448783 TTGATCGTGAACACTAGTAAGTACCCCAACATGTATGTTCCTGTCGGTGCTGTGACTGAACAGGGATATC
 AF448782 TTGATCGTGAACACTAGTAAGTACCCCAACATGTATGTCCCCGTTGGTGCTGTGACTGAACAGGGATATC
 AY278551 CTGATCGTGAACACTAGTAAGTACCCTAACATGTATGTCCCTGTTGGTGCTGTGACTGAGCAGGGATACC
 AY278552 TTGATCGTGAACACTAGCAAGTACCCCAATATGTATGTTCCTGTCGGTGCTGTGACTGAACAGGGATATC
 AY278550 TTGATCGTGAATACTAGTAAGTACCCCAACATGTATGTTCCCGTTGGTGCTGTGACCGAACAGGGGTATC
 AY278549 TTGATCGTGAACACTAGTAAGTACCCCAACATGTATGTTCCCGTTGGTGCCGTGTCCGAACAGGGGTATC
 AY177685 TTGATCGTGAACACTAGTAAGTACCCCAACATGTATGTTCCCGTTGGTGCTGTGACCGAACAGGGGTATC

 AY056701 TCAACCTGGGCGGGCGTCAGNCTAATCGTACACTCATGTACAACTTCCCAACCCGAGCTGGACAATGTGG
HPO293918 TTAATCTTGGTGGCCGCCAAACCGCACGCACCTTGATGTACAATTTCCCAACTAGAGCAGGGCAGTGCGG
  PIP03XX TTAATCTCGGTGGACGTCAAACTGCTCGTACATTAATGTACAACTTCCCAACCAGAGCAGGCCAGTGTGG
 AY278553 TCAATCTTGGTGGACGTCAAACTGCTCGCACATTGATGTACAATTTTCCAACTAGAGCAGGCCAGTGTGG
  POL2CG1 TTAATCTCGGTGGACGCCAAACTGCTCGTACTTTAATGTACAACTTTCCAACGAGAGCAGGTCAATGTGG
  POL2LAN TCAATCTCAGTGGACGCCAAACTGCTCGTACTTTAATGTACAACTTTCCAACGAGAGCAGGTCAATGTGG
  POL3L37 TAAATCTCGGTGGGCGCCAGACTGCTCGTATTCTAATGTACAACTTTCCAACCAGAGCTGGTCAGTGTGG
 AF541919 TTAATCTCGGTGGACGACAAACCGCTCGTACGCTAATGTACAACTTTCCAACTAGAGCAGGTCAGTGTGG
 AF405666 TCAATCTTGGTGGCCGACAAACTGCTCGCACATTAATGTACAACTTCCCAACTAGAGCAGGCCAATGCGG
 AF405669 TCAATCTTGGTGGCCGGCAAACTGCACGCACATTAATGTATAACTTTCCAACCAGAGCAGGCCAGTGCGG
 AF405682 TTAATCTCGGTGGCCGCCAAACCGCCCGTACTTTGATGTACAACTTTCCAACCAGAGCGGGACAGTGCGG
 AF405690 TTAATCTCGGTGGCCGCCAAACCGCCCGTACTTTGATGTACAACTTTCCAACCAGAGCGGGACAGTGCGG
 AF462418 TTAATCTCGGTGGACGACAAACCGCTCGTACGCTAATGTACAACTTTCCAACTAGAGCAGGTCAGTGTGG
 AF462419 TTAATCTCGGTGGACGACAAACCGCTCGTACGCTAATGTACAACTTTCCAACTAGAGCAGGTCAGTGTGG
HPO416942 TAAATCTCGGTGGGCGCCAAACTGCTCGTGTTCTAATGTACAACTTTCCAACCAGAGCAGGACAGTGTGG
  POLIO1A TAAATCTCGGTGGGCGCCAAACTGCTCGTACTCTAATGTACAACTTTCCAACCAGAGCAGGACAGTGTGG
NC_002058 TAAATCTCGGTGGGCGCCAAACTGCTCGTACTCTAATGTACAACTTTCCAACCAGAGCAGGACAGTGTGG
  mahoney TAAATCTCGGTGGGCGCCAAACTGCTCGTACTCTAATGTACAACTTTCCAACCAGAGCAGGACAGTGTGG
HPO132961 TAAATCTTGGTGGGCGCCAAACTGCTCGTACCCTTATGTACAATTTCCCAACCAGAGCGGGGCAGTGTGG
HPO132960 TAAATCTCGGTGGGCGCCAAACTGCTCGTACTCTAATGTACAATTTTCCAACCAGAGCAGGGCAGTGTGG
 AF448783 TTAATCTTGGTGGACGGCAGACAGCTCGTACCTTGATGTACAACTTCCCAACAAGAGCAGGACAGTGTGG
 AF448782 TTAACCTTGGTGGACGCCAAACCGCTCGTACTTTGATGTACAACTTTCCAACTAGAGCGGGCCAGTGCGG
 AY278551 TCAATCTTGGTGGACGCCAAACTGCTCGTACATTAATGTACAATTTTCCAACTAGAGCAGGCCAGTGCGG
 AY278552 TAAATCTCGGTGGGCGCCAAACTGCTCGTACTCTAATGTACAACTTTCCAACCAGAGCAGGACAGTGTGG
 AY278550 TTAACCTCGGTGGACGACAAACCGCTCGTACGCTAATGTACAACTTTCCAACTAGAGCAGGTCAGTGTGG
 AY278549 TTAATCTCGGTGGACGACAAACCGCTCGTACGCTAATGTACAACTTTCCAACTAGAGCAGGTCAGTGTGG
 AY177685 TTAATCTCGGTGGACGACAAACCGCTCGTACGCTAATGTACAACTTTCCAACTAGAGCAGGTCAGTGTGG

 AY056701 TGGAATCATCACTTGTACTGGCAAGGTCATTGGAATGCATGTTGGAGGGAACGGTTCACATGGGTTCGCT
HPO293918 CGGTGTCATCACATGCACAGGCAAAGTCATCGGAATGCATGTTGGTGGGAACGGTTCACACGGGTTCGCA
  PIP03XX TGGAGTCATCACATGCACTGGTAAGGTCATTGGGATGCATGTTGGTGGGAACGGTTCACACGGGTTTGCA
 AY278553 CGGTGTCATCACCTGCACAGGCAAGGTCATCGGGATGCATGTTGGTGGGAACGGTTCACATGGGTTTGCG
  POL2CG1 CGGAGTTATCACCTGCACTGGCAAGGTCATCGGGATGCATGTTGGTGGGAACGGTTCACATGGGTTCGCA
  POL2LAN TGGAGTTATCACCTGCACTGGCAAGGTCATCGGGATGCATGTTGGTGGGAACGGTTCACATGGGTTCGCA
  POL3L37 TGGAGTCATCACATGCACTGGGAAAGTCATCGGGATGCACGTTGGTGGGAATGGTTCACATGGGTTTGCA
 AF541919 TGGTGTCATCACGTGCACTGGTAAAGTCATTGGGATGCATGTTGGTGGGAACGGTTCACATGGGTTCGCG
 AF405666 TGGGGTCATCACCTGCACAGGTAAAGTCATCGGGATGCACGTTGGTGGGAACGGTTCACACGGGTTCGCA
 AF405669 TGGAGTTATCACTTGCACAGGCAAAGTCATCGGGATGCATGTTGGTGGGAACGGTTCACATGGGTTTGCA
 AF405682 TGGTGTCATCACTTGCACAGGCAAGGTCATTGGGATGCATGTTGGAGGGAACGGTTCACACGGGTTCGCA
 AF405690 TGGTGTCATCACTTGCACAGGCAAGGTCATTGGGATGCATGTTGGAGGGAACGGTTCACACGGGTTCGCA
 AF462418 TGGTGTCATCACGTGCACTGGTAAGGTCATTGGGATGCATGTTGGTGGGAACGGTTCACATGGGTTCGCG
 AF462419 TGGTGTCATCACGTGCACTGGTAAAGTCATTGGGATGCATGTTGGTGGGAACGGTTCACATGGGTTCGCG
HPO416942 TGGAGTCATCACATGTACCGGGAAAGTCATCGGGATGCATGTTGGTGGGAACGGTTCACACGGGTTTGCA
  POLIO1A TGGAGTCATCACATGTACTGGGAA-GTCATCGGGATGCATGTTGGTGG--ACGGTTCACACGGGTTTGCA
NC_002058 TGGAGTCATCACATGTACTGGGAAAGTCATCGGGATGCATGTTGGTGGGAACGGTTCACACGGGTTTGCA
  mahoney TGGAGTCATCACATGTACTGGGAAAGTCATCGGGATGCATGTTGGTGGGAACGGTTCACACGGGTTTGCA
HPO132961 TGGAGTCATCACATGTACTGGGAAAGTCATTGGGATGCATGTTGGTGGGAACGGTTCACACGGGTTTGCA
HPO132960 TGGAGTCATCACATGTACTGGGAAAGTCATCGGGATGCATGTTGGTGGGAACGGTTCACACGGGTTTGCA
 AF448783 AGGGGTCATCACCTGCACTGGTAAAGTCATTGGGATGCATGTTGGTGGGAACGGTTCACATGGGTTCGCA
 AF448782 TGGAGTCATCACGTGTACTGGTAAGGTCATCGGGATGCATGTTGGTGGGAACGGTTCGCACGGATTTGCA
 AY278551 TGGTGTCATCACCTGCACAGGCAAGGTCATCGGGATGCATGTTGGTGGGAACGGTTCACATGGGTTTGCA
 AY278552 TGGAGTCATCACATGTACTGGGAAAGTCATCGGGATGCATGTTGGTGGGAACGGTTCACACGGGTTTGCA
 AY278550 TGGTGTTATCACGTGCACTGGTAAAGTCATTGGGATGCATGTTGGTGGGAACGGTTCACATGGGTTCGCG
 AY278549 TGGTGTCATCACGTGCACTGGTAAAGTCATTGGGATGCATGTTGGTGGGAACGGTTCACATGGGTTCGCG
 AY177685 TGGTGTCATCACGTGCACTGGTAAAGTCATTGGGATGCATGTTGGTGGGAACGGTTCACATGGGTTCGCG

 AY056701 GCGGCCCTAAAACGATCGTACTTCACCCAAAGTCAAGGTGAGATACAGTGGATAAGACCATCAAAGGAAG
HPO293918 GCTGCCCTAAAGCGATCATACTTCACTCAGAATCAAGGTGAAATCCAGTGGATAAAGCCGTCTAAGGAGG
  PIP03XX GCAGCCTTAAAACGGTCATACTTCACTCAAAGTCAAGGAGAAATCCAATGGATGAGACCATCAAAAGAGG
 AY278553 GCAGCCCTGAAGCGTTCATACTTCACTCAGAGTCAAGGTGAAATTCAGTGGATGAGACCATCTAAAGAAG
  POL2CG1 GCAGCCCTGAAGCGATCCTATTTCACTCAGAGTCAAGGTGAAATCCAGTGGATGAGACCATCAAAAGAAG
  POL2LAN GCAGCCCTGAAGCGATCCTATTTCACTCAGAGTCAAGGTGAAATCCAGTGGATGAGACCATCAAAAGAAG
  POL3L37 GCGGCCCTGAAGCGGTCATACTTCACTCAGAGCCAAGGTGAAATCCAGTGGATGAGACCATCAAAGGAGG
 AF541919 GCGGCCCTAAAGCGGTCATACTTCACTCAGATTCAAGGTGAGATTCAATGGATGAAACCATCAAAAGAAG
 AF405666 GCGGCCCTAAAACGGTCATACTTCATTCAGAGTCAAGGTGAGATTCAATGGATGAGACCGTCAAAAGAGG
 AF405669 GCAGCCCTAAAACGATCATACTTCACTCAAAGTCAAGGTGAAATACAGTGGATGAGACCATCAAAAGAGG
 AF405682 GCAGCCCTAAAGCGCTCATACTTCACTCAGAGTCAAGGTGAAATTCAGTGGATGAGACCATCAAAAGAAG
 AF405690 GCAGCCCTAAAGCGCTCATACTTCACTCAGAGTCAAGGTGAAATTCAGTGGATGAGACCATCAAAAGAAG
 AF462418 GCGGCCCTAAAGCGGTCATACTTCACTCAGATTCAAGGTGAGATTCAATGGATGAAACCATCAAAAGAAG
 AF462419 GCGGCCCTAAAGCGGTCATACTTCACTCAGATTCAAGGTGAGATTCAATGGATGAAACCATCAAAAGAAG
HPO416942 GCGGCCCTGAAGCGATCGTACTTCACTCAGAGTCAAGGTGAAATCCAGTGGGTGAGACCTTCGAAGGAAG
  POLIO1A GCGGCCCTGAAGCGATCATTATTCACTCAGAGTCAAGGTGAAATCCCGTGGATGAGACCTTCGAAGGACG
NC_002058 GCGGCCCTGAAGCGATCATACTTCACTCAGAGTCAAGGTGAAATCCAGTGGATGAGACCTTCGAAGGAAG
  mahoney GCGGCCCTGAAGCGATCATACTTCACTCAGAGTCAAGGTGAAATCCAGTGGATGAGACCTTCGAAGGAAG
HPO132961 GCGGCCTTGAAGCGATCATACTTCACTCAGAGTCAAGGTGAAATCCAGTGGATGAGACCTTCAAAGGAAG
HPO132960 GCGGCCCTGAAGCGATCATACTTCACTCAGAGTCAAGGTGAAATCCAGTGGATGAGACCTTCGAAGGAAG
 AF448783 GCGGCCCTGAAACGATCATATTTCACTCAGAGTCAAGGTGAAATCCAATGGATGAGACCATCCAAGGAAG
 AF448782 GCGGCCCTGAAGCGATCATACTTCACTCAGAATCAAGGTGAAATCCAGTGGATAAGACCATCTAAGGAAG
 AY278551 GCAGCCCTGAAGCGTTCATACTTCACTCAGAGTCAAGGTGAAATTCAGTGGATGAAACCATCTAAGGAAG
 AY278552 GCGGCCCTGAAGCGATCATACTTCACTCAGAGTCAAGGTGAAATCCAGTGGATGAGACCTTCAAAAGAAG
 AY278550 GCGGCCCTAAAGCGGTCATACTTCACTCAGATTCAAGGTGAGATTCAATGGATGAAACCATCAAAAGAAG
 AY278549 GCGGCCCTAAAGCGGTCATACTTCACTCAGATTCAAGGTGAGATTCAATGGATGAAACCATCAAAAGAAG
 AY177685 GCGGCCCTAAAGCGGTCATACTTCACTCAGATTCAAGGTGAGATTCAATGGATGAAACCATCAAAAGAAG

 AY056701 TTGGTTACCCAGTCATCAATGCACCAAGCAAAACAAAATTGGAACCTAGTGCCTTCCACTATGTTTTTGA
HPO293918 TGGGGTATCCAATCATCAATGCTCCTTCTAAAACCAAATTAGAACCCAGTGCATTTCACCACGTGTTTGA
  PIP03XX TGGGCTACCCTATAATTAACGCCCCATCTAAGACCAAATTGGAACCCAGTGCATTCCACTACGTATTTGA
 AY278553 TGGGTTACCCCATCATCAATGCCCCATCCAGAACCAAATTAGAACCTAGTGCTTTTCACTATGTTTTTGA
  POL2CG1 TGGGCTACCCCGTTATTAATGCTCCATCTAAAACTAAACTGGAACCCAGTGCATTCCATTATGTGTTTGA
  POL2LAN TGGGCTACCCCGTTATTAATGCTCCATCTAAAACTAAACTGGAACCCAGTGCATTCCATTATGTGTTTGA
  POL3L37 CAGGGTATCCAATTATAAACGCCCCAACCAAGACCAAGCTCGAGCCCAGCGCTTTCCACTATGTGTTTGA
 AF541919 TGGGATACCCGATCATAAATGCTCCGTCCAAAACCAAACTTGAACCCAGCGCTTTTCACTATGTGTTTGA
 AF405666 TAGGCTACCCAATTATCAATGCCCCATCTAAAACGAAGTTGGAACCCAGTGCATTTCACTATGTATTTGA
 AF405669 TCGGGTATCCCATAATCAATGCACCATCTAAAACAAAATTGGAACCTAGTGCATTTCACTATGTGTTTGA
 AF405682 TGGGTTATCCAATTATCAATGCCCCATCTAAGACAAAACTAGAGCCTAGTGCATTCCATTATGTGTTTGA
 AF405690 TGGGTTATCCAATTATCAATGCCCCATCTAAGACAAAACTAGAGCCTAGTGCATTCCATTATGTGTTTGA
 AF462418 TGGGATACCCTATCATAAATGCTCCGTCCAAAACCAAACTTGAACCCAGCGCTTTTCACCATGTGTTTGA
 AF462419 TGGGATACCCGATCATAAATGCTCCGTCCAAAACCAAACTTGAACCCAGCGCTTTTCACTATGTGTTTGA
HPO416942 TGGGGTATCCAATCATAAATGCCCCATCCAAAACCAAGCTTGAACCCAGTGCTTTCCACTATGTGTTTGA
  POLIO1A CGGGATATCCAATCATAAATGCCCCGTCCAAAACCAAGCTTGAACCCAGTGCTTTCCACTATGTGTTTGA
NC_002058 TGGGATATCCAATCATAAATGCCCCGTCCAAAACCAAGCTTGAACCCAGTGCTTTCCACTATGTGTTTGA
  mahoney TGGGATATCCAATCATAAATGCCCCGTCCAAAACCAAGCTTGAACCCAGTGCTTTCCACTATGTGTTTGA
HPO132961 TGGGGTATCCAATTATAAATGCCCCATCCAAAACCAAGCTTGAACCCAGTGCTTTCCACTACGTATTTGA
HPO132960 TGGGATATCCAATCATAAATGCCCCATCCAAAACCAAGCTTGAACCCAGTGCTTTCCACTACGTGTTTGA
 AF448783 TGGGGTACCCTATCATTAACGCCCCCTCCAAAACCAAACTGGAACCCAGTGCATTTCACTATGTGTTTGA
 AF448782 TGGGTTATCCTATCATCAATGCTCCATCCAAGACTAAGTTAGAGCCTAGTGCATTCCACCACGTGTTTGA
 AY278551 TGGGTTACCCCATCATTAACGCTCCATCCAGAACCAAATTGGAACCCAGTGCTTTTCATCATGTTTTTGA
 AY278552 TGGGATACCCGATCATAAATGCTCCGTCCAAAACCAAACTTGAACCCAGCGCTTTTCACTATGTGTTTGA
 AY278550 TGGGGTACCCGATCATAAATGCTCCGTCCAAAACCAAACTTGAACCCAGCGCTTTTCACTATGTGTTTGA
 AY278549 TGGGATACCCGATCATAAATGCTCCGTCCAAAACCAAACTTGAACCCAGCGCTTTTCACTATGTGTTTGA
 AY177685 TGGGATACCCGATCATAAATGCTCCGTCCAAAACCAAACTTGAACCCAGCGCTTTTTACTATGTGTTTGA

 AY056701 AGGGGTGAAGGAGCCCGCTGTGCTGACCAAGAATGATCCCAGATTGAAAACTGATTTCGAGGAGGCCATC
HPO293918 GGGAGTGAAAGAACCAGCGGTCCTCACTAAAAATGACCCCAGATTGAAGACTGATTTTGAAGAAGCCATC
  PIP03XX AGGTGTTAAGGAACCAGCCGTGCTCACAAAAAATGACCCAAGATTCAAAACGGGTTTTGAGGAAGCCATT
 AY278553 GGGAGTTAAGGAACCAGCAGTTCTAACTAAGAATGATCCTAGATTGAAAACTGACTTTGAGGAGGCCATC
  POL2CG1 AGGTGTCAAGGAACCAGCTGTGCTCACCAAAAGTGACCCCAGATTGAAGACAGATTTTGAAGAGGCTATC
  POL2LAN AGGTGTCAAGGAACCAGCTGTGCTCACCAAAAGTGACCCCAGATTGAAGACAGATTTTGAAGAGGCTATC
  POL3L37 AGGAGTAAAGGAACCAGCAGTCCTCACAAAGAATGATCCCAGACTTAAAACAGACTTTGAAGAAGCAATC
 AF541919 AGGGGTGAAGGAACCAGCAGTCCTTACCAAAAATGATCCCAGGCTCGGGACAGACTTTGAAGAAGCAATA
 AF405666 AGGAGTCAAGGAGCCAGCAGTGCTAACCAAGAATGACCCAAGACTAAAAACAGACTTTGAAGAAGCCATC
 AF405669 AGGTGTGAAGGAACCTGCAGTGCTCACTAAAAATGATCCCAGATTGAAAACAGAATTTGAGGAAGCAATC
 AF405682 GGGTGTTAAAGAACCATCAGTTCTGACCAAAAACGACCCAAGACTCAAAACAGAGTTTGAAGAGGCTATC
 AF405690 GGGTGTTAAAGAACCAGCAGTTCTGACCAAAAACGACCCAAGACTCAAAACAGAGTTTGAAGAGGCTATC
 AF462418 AGGGGTGAAGGAACCAGCAGTCCTTACCAAAAATGATCCCAGGCTCAGGWCAGACTTTGAAGAAGCAATA
 AF462419 AGGGGTGAAGGAACCAGCAGTCCTTACCAAAAATGATCCCAGGCTCAGGACAGACTTTGAAGAAGCAATA
HPO416942 AGGGGCGAAGGAACCAGCAGTCCTCACTAAAAACGATCCCAGGCTTAAGACAGACTTTGAGGAGGCAATT
  POLIO1A AGGGGTGAAGGAACCAGCAGTCCTCACTAAAAACGATCCCAGGCTTAAGACAGACTTTGAGGAGGCAATT
NC_002058 AGGGGTGAAGGAACCAGCAGTCCTCACTAAAAACGATCCCAGGCTTAAGACAGACTTTGAGGAGGCAATT
  mahoney AGGGGTGAAGGAACCAGCAGTCCTCACTAAAAACGATCCCAGGCTTAAGACAGACTTTGAGGAGGCAATT
HPO132961 AGGGGTGAAAGAGCCAGCGGTCCTCACCAAAAGTGATCCCAGACTCAAGACAGATTTTGAGGAGGCGATT
HPO132960 AGGGGTGAAGGAACCAGCAGTCCTCACTAAAAATGATCCCAGACTCAAGACAGACTTTGAGGAGGCGATT
 AF448783 AGGTGTCAAGGAACCAGCCGTGCTCACTAGAAATGACCCTAGATTGAAAGCAGACTTTGAAGAGGCTATC
 AF448782 AGGAGTTAAGGAACCTGCTGTGTTAACTAAAAATGATCCCAGGTTGAAGACAGATTTTGAGGAAGCCATT
 AY278551 GGGAGTCAAGGAACCAGCAGTTCTGACTAAGAATGATCCCAGATTGAAAACAGATTTTGAGGAGGCCATC
 AY278552 AGGGGTGAAGGAACCAGCAGTCCTTACCAAAAATGATCCCAGGCTCAGGACAGACTTTGAAGAGGCAATA
 AY278550 AGGGGTGAAGGAACCAGCAGTCCTTACCAAAAATGATCCCAGGCTCAGGACAGACTTTGAAGAAGCAATA
 AY278549 AGGGGTGAAGGAACCAGCAGTCCTTACCAAAAATGATCCCAGGCTCAGGTCAGACTTTGAAGAAGCAATA
 AY177685 AGGGGTGAAGGAACCAGCAGTCCTTACCAAAAATGATCCCAGGCTCAGGACAGACTTTGAAGAAGCAATA

 AY056701 TTTTCGAAGTACGTGGGTAATAAGATCACAGAGGTAGATGAATATATGAAAGAGGCTGTGGACCACTATG
HPO293918 TTTTCTAAGTATGTAGGCAACAGGATCACCGAGGTGGATGAATACATGAAGGAGGCTGTGGACCACTACG
  PIP03XX TTTTCTAAATATGTGGGCAACAAGATTACAGAAGTGGATGAATATATGAAGGAAGCAGTGGATCATTATG
 AY278553 TTCTCCAAGTATGTTGGTAACAAAATCACTGAAGTGGATGAGTATATGAAGGAGGCGGTAGACCACTATG
  POL2CG1 TTTTCCAAGTACGTGGGAAATAAGATTACTGAAGTAGATGAGTACATGAAAGAAGCTGTCGATCATTACG
  POL2LAN TTTTCCAAGTATGTGGGAAATAAGATTACTGAAGTGGATGAGTACATGAAAGAAGCTGTCGATCATTACG
  POL3L37 TTCTCTAAGTATGTAGGGAACAAGATCACTGAGGTGGATGAGTACATGAAAGAGGCAGTGGACCATTATG
 AF541919 TTCTCTAAGTATGTAGGCAACAAGATCACTGATGTGGATGAGTACATGAAAGAGGCAGTGGATCATTACG
 AF405666 TTTTCCAAGTACGTTGGTAACAAAATCACTGAAGTAGATGAGTATATGAAAGAAGCAGTGGATCACTACG
 AF405669 TTCTCCAAGTATGTCGGCAACAAGATCACTGAAGTGGATGAGTACATGAAAGAGGCAGTGGATCACTATG
 AF405682 TTTTCCAAGTATGTAGGAAACAAGATCACTGAAGTGGATGAATACATGAAAGAAGCAGTGGACCACTACG
 AF405690 TTTTCCAAGTATGTAGGAAATAAGATTACTGAGGTGGACGAGTACATGAAAGAGGCAGTGGACCACTATG
 AF462418 TTCTCTAAGTATGTGGGCAACAAGATCACTGATGTGGATGAGTACATGAAGGAGGCAGTGGATCATTACG
 AF462419 TTCTCTAAGTATGTAGGCAACAAGATCACTGATGTGGATGAGTACATGAAAGAGGCAGTGGATCATTACG
HPO416942 TTCTCCAAGTACGTGGGTAACAAAATTACTGAAGTGGATGAGTACATGAAAGAAGCAGTAGACCACTATG
  POLIO1A TTCTCCAAGTACGTGGGTAACAAAATTACTGAAGTGGATGAGTACATGAAAGAGGCAGTAGACCACTATG
NC_002058 TTCTCCAAGTACGTGGGTAACAAAATTACTGAAGTGGATGAGTACATGAAAGAGGCAGTAGACCACTATG
  mahoney TTCTCCAAGTACGTGGGTAACAAAATTACTGAAGTGGATGAGTACATGAAAGAGGCAGTAGACCACTATG
HPO132961 TTCTCTAAGTATGTGGGCAACAAAATTACTGAAGTGGATGAGTACATGAAAGAGGCTGTGGACCACTATG
HPO132960 TTCTCCAAGTATGTGGGCAACAAAATTACTGAAGTGGATGAGTACATGAAAGAGGCAGTAGACCACTATG
 AF448783 TTTTCCAAGTATGTGGGAAACAAAATCACTGAGGTGGATGAGTACATGAAGGAGGCAGTAGACCACTATG
 AF448782 TTCTCAAAGTACGTTGGAAATAAGATCACTGAGGTTGATGAATACATGAAAGAAGCAGTGGACCATTATG
 AY278551 TTCTCCAAGTATGTTGGTAACAAAATTACTGAAGTGGATGAGTACATGAAGGAGGCGGTAGATCACTATG
 AY278552 TTCTCTAAGTATGTAGGCAACAAGATCACTGATGTGGATGAGTACATGAAAGAGGCAGTGGATCATTACG
 AY278550 TTCTCTAAGTATGTAGGCAACAAGATCACTGATGTGGATGAGTACATGAAAGAGGCAGTGGATCATTACG
 AY278549 TTCTCTAAGTATGTAGGCAACAAGATCACTGAAGTGGATGAGTACATGAAAGAGGCAGTGGATCATTACG
 AY177685 TTCTCTAAGTATGTAGGCAACAAGATCACTGATGTGGATGAGTACATGAGAGAGGCAGTGGATCATTACG

 AY056701 CTGGACAACTCATGTCATTGGAAATCAATACAGAGCAAATGTGCTTAGAGGATGCTATGTATGGGACCGA
HPO293918 CAGGTCAACTCATGTCATTGGACATCAACACAGAACAAATGTGTCTTGAGGACGCCATGTATGGCACCGA
  PIP03XX CTGGCCAGCTCATGTCATTGGATATTAACACTGAGCAAATGTGCCTTGAGGATGCCATGTACGGTACTGA
 AY278553 CAGGACAATTAATGTCACTTGACATCAACACAGATCAAATGTGTCTGGAGGATGCTATGTACGGAACTGA
  POL2CG1 CAGGCCAGCTCATGTCACTAGACATCAACACAGAACAAATGTGCCTTGAGGATGCAATGTATGGCACTGA
  POL2LAN CAGGCCAGCTCATGTCACTAGACATCAACACAGAACAAATGTGCCTTGAGGATGCAATGTATGGCACTGA
  POL3L37 CTGGACAACTTATGTCGCTGGATATCAGCACAGAGCAAATGTGTCTAGAAGACGCCATGTATGGTACTGA
 AF541919 CTGGCCAACTCATGTCTCTAGACATCAACACAGAACAAATGTGCTTGGAGGACGCCATGTACGGCACCGA
 AF405666 CAGGTCAACTTATGTCATTAGACATCAACACTGAGCAAATGTGTCTTGAAGATGCGATGTATGGTACTGA
 AF405669 CAGGGCAACTCATGTCACTGGATATCAATACAGAGCAAATGTGTCTTGAGGATGCTATGTATGGTACAGA
 AF405682 CTGGACAACTCATGTCACTAGACATCAACACCGAGCAGATGTGTCTTGAAGATGCCATGTATGGCACTGA
 AF405690 CTGGCCAGCTCATGTCATTAGACGTTAACACTGAACAAATGTGCTTAGAAGATGCAATGTATGGCACAGA
 AF462418 CTGGCCAACTTATGTCTCTAGACATCAACACAGAACAAATGTGCTTGGAGGACGCCATGTACGGCACTGA
 AF462419 CTGGCCAACTCATGTCTCTAGACATCAACACAGAACAAATGTGCTTGGAGGACGCCATGTACGGCACCGA
HPO416942 CTGGCCAGCTCATGTCACTAGACATCAACACAGAACAAATGTGCTTGGAGGATGCCATGTATGGCACTGA
  POLIO1A CTGGCCAGCTCATGTCACTAGACATCAACATAGAACAAATGTGCTTGGAGGATGCCATGTATGGCACTGA
NC_002058 CTGGCCAGCTCATGTCACTAGACATCAACACAGAACAAATGTGCTTGGAGGATGCCATGTATGGCACTGA
  mahoney CTGGCCAGCTCATGTCACTAGACATCAACACAGAACAAATGTGCTTGGAGGATGCCATGTATGGCACTGA
HPO132961 CCGGACAGCTCATGGCATTAGACATCAACACAGAACAAATGTGCCTGGAGGATGCTATGTATGGTACTGA
HPO132960 CTGGCCAGCTCATGACACTAGACATCAACACAGAACAAATGTGCCTGGAGGATGCCATGTATGGCACTGA
 AF448783 CTGGTCAGCTCATGTCCTTGGACATCAACACAGACCAAATGTGTCTTGAGGATGCAATGTACGGCACAGA
 AF448782 CAGGGCAACTCCTATCACTTGACATCAACACAGAACAGATGTGTCTCGAGGATGCCATGTACGGCACTGA
 AY278551 CAGGACAATTAATGTCACTTGACATCAACACAGATCAAATGTGTCTTGAGGATGCCATGTATGGAACTGA
 AY278552 CTGGCCAACTCATGTCTCTGGACATCAACACAGAACAAATGTGCTTGGAGGACGCCATGTACGGCACCGA
 AY278550 CTGGCCAACTCATGTCTCTAGACATCAACACAGAACAAATGTGCTTGGAGGACGCCATGTACGGCACCGA
 AY278549 CTGGCCAACTCATGTCTCTAGACATCAACACAGAACAAATGTGCTTGGAGGACGCCATGTACGGCACCGA
 AY177685 CTGGCCAACTCATGTCTCTAGACATCAACACAGAACAAATGTGCTTGGAGGACGCCATGTACGGCACCGA

 AY056701 TGGTCTAGAAGCTCTAGACCTCACTACCAGTGCAGGATACCCCTATGTTGCTCTTGGGAAAAAGAAGAGA
HPO293918 TGGACTTGAGGCCCTAGATCTTAGCACCAGTGCAGGGTATCCCTATGTTGCCATGGGAAAGAAAAAGAGA
  PIP03XX TGGTTTGGAAGCACTAGATCTCAGCACAAGCGCGGGGTACCCATATGTTACCATGGGAAAGAAAAAGAGA
 AY278553 TGGTCTCGAAGCTCTAGATCTCAGCACTAGTGCAGGTTATCCCTATATAGCAATGGGAAAGAAGAAGAGG
  POL2CG1 CGGTCTCGAAGCTCTAGACCTCAGTACCAGTGCTGGGTATCCCTATGTGGCAATGGGGAAGAAGAAAAGA
  POL2LAN CGGTCTCGAAGCTCTAGACCTCAGTACCAGTGCTGGGTATCCCTATGTGGCAATGGGGAAAAAGAAAAGA
  POL3L37 TGGTCTGGAGGCGCTAGATCTGTCTACCAGTGCCGGGTACCCCTACGTGGCAATGGGGAAGAAGAAGAGA
 AF541919 TGGCCTGGAAGCACTTGACTTGACCACTAGTGCTGGATACCCTTATGTAGCAATGGGAAAGAAAAAGAGA
 AF405666 TGGTCTTGAAGCCTTAGATCTTAGCACTAGTGCTGGTTACCCCTATGTTGCAATGGGAAAGAAGAAGAGA
 AF405669 CGGGTTAGAAGCCCTAGACCTCAGCACCAGCGCAGGCTACCCATATGTTGCAATGGGAAAGAAGAAGAGG
 AF405682 TGGTCTTGAAGCTTTAGACCTTAGCACCAGTGCTGGCTACCCCTATGTAGCCATGGGAAAGAAGAAAAGA
 AF405690 TGGTCTTGAGGCTTTAGATTTGAGCACTAGTGCTGGTTACCCCTATGTAGCAATGGGAAAGAAAAAGAGA
 AF462418 TGGCCTGGAAGCACTTGACTTGACCACTAGTGCTGGATACCCTTATGTAGCAATGGGAAAGAAAAAGAGA
 AF462419 TGGTCTGGAAGCACTTGACTTGACCACTAGTGCTGGATACCCTTATGTAGCAATGGGAAAGAAAAAGAGA
HPO416942 TGGTCTAGAAGCACTTGATTTGTCCACCAGTGCTGGCTACCCTTATGTAGCAATGGGAAAGAAGAAGAGA
  POLIO1A TGGTCTAGAAGCACTTGATTTGTCCACCAGTGCTGGCTACCCTTATGTAGCAATGGGAAAGAAGAAGAGA
NC_002058 TGGTCTAGAAGCACTTGATTTGTCCACCAGTGCTGGCTACCCTTATGTAGCAATGGGAAAGAAGAAGAGA
  mahoney TGGTCTAGAAGCACTTGATTTGTCCACCAGTGCTGGCTACCCTTATGTAGCAATGGGAAAGAAGAAGAGA
HPO132961 TGGCCTAGAGGCACTTGATTTATCCACCAGTGCTGGCTACCCTTATGTAGCAATGGGAAAGAAGAAGAGA
HPO132960 TGGCCTAGAGGCACTTGATTTGTCCACCAGTGCTGGCTACCCTTATGTAGCAATGGGAAAGAAGAAGAGA
 AF448783 TGGGCTTGAGGCCCTGGATCTCAGCACCAGCGCAGGGTATCCCTATGTGGCAATGGGTAAGAAAAAGAGA
 AF448782 TGGGCTTGAAGCCCTGGATCTCAGCACTAGTGCCGGATATCCCTATGTTGCAATGGGAAAGAAGAAAAGA
 AY278551 TGGTCTCGAAGCCCTAGATCTCAGCACTAGTGCAGGCTACCCCTATGTAGCAATGGGAAAGAAGAAGAGA
 AY278552 TGGCCTGGAAGCACTTGACTTGACCACTAGTGCTGGATACCCTTATGTAGCAATGGGAAAGAAAAAGAGA
 AY278550 TGGCCTGGAAGCACTTGACTTGACCACTAGTGCTGGATACCCTTATGTAGCAATGGGAAAGAAAAAGAGA
 AY278549 TGGCCTGGAAGCACTTGACTTGACCACTAGTGCTGGATACCCTTATGTAGCAATGGGAAAGAAAAAGAGA
 AY177685 TGGCCTGGAAGCACTTGACTTGACCACTAGTGCTGGATACCCTTATGTAACAATGGGAAAGAAAAAGAGA

 AY056701 GACATACTCAACAAACAGACAAGAGACACCAAAGAAATGCAGAGATTACTGGACACTTATGGAATCAACC
HPO293918 GACATCCTAAACAAACAAACCAGAGACACCAAAGAGATGCAAAAACTCTTGGACACTTACGGAATCAACT
  PIP03XX GACATCCTAAACAAACAAACTAGAGATACAAAAGAGATGCAGAGACTTCTGGACACATACGGAATTAACC
 AY278553 GACATTTTAAACAAGCAAACCAGGGACACTAAAGAAATGCAGAGGCTTCTGGATACCTATGGTATCAACT
  POL2CG1 GACATTTTGAATAAGCAAACCAGAGATACAAAAGAAATGCAAAGGCTTCTGGACACCTATGGTATTAATT
  POL2LAN GACATTTTGAATAAGCAAACCAGAGACACAAAGGAAATGCAAAGGCTTCTGGACACCTATGGTATTAATT
  POL3L37 GATATCCTAAACAAGCAAACCAGAGACACCAAAGAAATGCAAAGACTTTTGGACGCTTACGGAATCAACC
 AF541919 GACATCTTGAATAAGCAGACTAGAGACACCAAGGAAATGCGGAGACTCTTAGATACTTATGGAATTAACT
 AF405666 GACATTCTAAATAAACAAACCAGAGACACCAAGGAAATGCAAAGACTGCTAGACACCTATGGAATTAACT
 AF405669 GATATCTTAAACAAGCAGACAAAGGACACCAAGGAAATGCAGAGACTTTTAGACACTTATGGCATTAACC
 AF405682 GACATTCTTAACAAACAAACCAGGGACACCAAGGAAATGCAGAGACTCCTGGACACTTATGGCATTAATT
 AF405690 GACATCTTGAACAAACAGACTAGAGACACCAAAGAAATGCAGAGACTATTGGACACCTATGGCATTAATT
 AF462418 GACATCTTGAATAAGCAGACTAGAGACACCAAGGAAATGCGGAGACTCTTAGATACTTATGGAATTAACT
 AF462419 GACATCTTGAATAAGCAGACTAGAGACACCAAGGAAATGCGGAGACTCTTAGATACTTATGGAATTAACT
HPO416942 GACATCTTGAACAAACAAACCAGAGACACTAAGGAAATGCAAAAACTGCTCGACACATATGGAATCAACC
  POLIO1A GACATCTTGAACAAACAAACCAGAGACACTAAGGAAATGCAAAAACTGCTCGACACATATGGAATCAACC
NC_002058 GACATCTTGAACAAACAAACCAGAGACACTAAGGAAATGCAAAAACTGCTCGACACATATGGAATCAACC
  mahoney GACATCTTGAACAAACAAACCAGAGACACTAAGGAAATGCAAAAACTGCTCGACACATATGGAATCAACC
HPO132961 GATATCTTGAACAAACAGACCAGAGACACTAAGGAAATGCAAAGATTGCTCGATACGTATGGAATCAACC
HPO132960 GATATCTTGAACAAACAAACCAGAGACACTAAGGAAATGCAAAAACTGCTCGACACGTATGGAATTAACC
 AF448783 GATATCCTGAACAAGCAAACCAGAGACACCAAGGAGATGCAAAGACTCCTGGACACTTATGGGATCAACT
 AF448782 GACATCTTAAACAAGCAAACTAGAGACACCAAGGAAATGCAGAGACTTCTGGACACTTATGGAATCAACC
 AY278551 GACATCCTCAACAAACAAACCAGGGACACCAAAGAGATGCAGAGACTTCTGGATACCTACGGCATAAACC
 AY278552 GACATCTTGAATAAGCAGACTAGAGACACCAAGGAAATGCGGAGACTCTTAGATACTTATGGAATTAACT
 AY278550 GACATCTTGAATAAGCAGACTAGAGACACCAAGGAAATGCGGAGACTCTTAGATACTTATGGAATTAACT
 AY278549 GACATCTTGAATAAGCAGACTAGAGACACCAAGGAAATGCGTAGACTCTTAGATACTTATGGAATTAACT
 AY177685 GACATCTTGAATAAGCAGACTAGAGACACCAAGGAAATGCAGAGACTCTTAGATACTTATGGAATTAACT

 AY056701 TGCCTCTAGTCACTTATGTGAAAGATGAGTTAAGAAGCAAGAGCAAAGTGGAACAAGGCAAGTCCAGACT
HPO293918 TACCGCTGGTCACCTATGTGAAAGATGAGCTCAGGCCCAGAACCAAAGTGGAGCAGGGTAAGTCTAGACT
  PIP03XX TTCCGCTAGTCACTTATGTGAAAGATGAACTAAGATCTAAGACCAAAGTGGAACAGGGAAAATCCAGGCT
 AY278553 TACCCTTAGTCACCTATGTAAAGGATGAGCTCAGGTCTAAGACTAAAGTTGAGCAGGGCAAGTCTAGACT
  POL2CG1 TACCTTTAGTCACCTATGTGAAAGACGAGCTTAGATCCAAGACCAAAGTGGAACAGGGCAAGTCCAGGCT
  POL2LAN TACCTTTAGTCACCTATGTGAAAGATGAGCTTAGATCCAAGACCAAAGTGGAACAGGGCAAGTCCAGGCT
  POL3L37 TACCATTAGTGACATATGTCAAGGACGAGCTGAGGTCCAAAACAAAAGTGGAACAGGGAAAATCCAGACT
 AF541919 TACCGCTTGTAACATATGTTAAAGATGAACTAAGGTCAAAAACTAAGGTGGAGCAGGGAAAATCCAGATT
 AF405666 TACCCCTAGTGACTTACGTGAAGGATGAACTCAGGTCAAAAACAAAGGTGGAGCAAGGCAAGTCCAGACT
 AF405669 TACCCCTAGTAACATATGTGAAGGATGAACTCAGATCCAAGACCAAAGTAGAACAGGGCAAATCCAGGTT
 AF405682 TGCCCTTGGTCACCTATGTGAAGGATGAGCTTAGGTCCAAAGCCAAAATAGAACAAGGAAAATCCAGGTT
 AF405690 TACCTTTAGTAACTTATGTGAAGGATGAACTTAGGTCTAAAACCAAAGTTGAACAGGGTAAATCCAGACT
 AF462418 TACCGCTAGTAACATATGTTAAAGATGAACTAAGGTCAAAAACTAAGGTGGAGCAGGGAAAATCCAGATT
 AF462419 TACCGCTTGTAACATATGTTAAAGATGAACTAAGGTCAAAAACTAAGGTGGAGCAGGGAAAATCCAGATT
HPO416942 TCCCACTGGTGACTTATGTAAAGGATGAACTTAGATCCAAAACAAAGGTTGAGCAGGGGAAATCCAGATT
  POLIO1A TCCCACTGGTGACTTATGTAAAGGATGAACTTAGATCCAAAACAAAGGTTGAGCAGGGGAAATCCAGATT
NC_002058 TCCCACTGGTGACTTATGTAAAGGATGAACTTAGATCCAAAACAAAGGTTGAGCAGGGGAAATCCAGATT
  mahoney TCCCACTGGTGACTTATGTAAAGGATGAACTTAGATCCAAAACAAAGGTTGAGCAGGGGAAATCCAGATT
HPO132961 TCCCGTTAGTGACATATGTAAAGGATGAACTTAGGTCCAAAGCAAAGGTCGAGCAGGGGAAGTCTAGATT
HPO132960 TCCCATTGGTGACATATGTAAAGGATGAACTTAGGTCCAAAGCAAAGGTCGAGCAGGGGAAGTCTAGATT
 AF448783 TACCCTTAGTCACTTATGTAAAGGATGAGCTTAGATCAAAGACTAAAGTAGAGCAAGGTAAATCCAGATT
 AF448782 TACCATTGGTCACCTATGTAAAAGATGAGCTTAGATCTAAAACCAAAGTTGAACAAGGTAAATCTAGATT
 AY278551 TCCCATTGGTGACCTATGTCAAGGACGAGCTCAGATCCAAGACCAAAGTGGAACAGGGAAAATCCAGACT
 AY278552 TACCTCTTGTAACATATGTTAAAGATGAACTAAGGTCAAAAACTAAGGTGGAGCAGGGAAAATCCAGATT
 AY278550 TACCGCTTGTAACATACGTTAAAGATGAACTAAGGTCAAAAACTAAGGTGGAGCAGGGAAAATCCAGATT
 AY278549 TACCACTTGTAACATATGTTAAAGATGAACTAAGGTCAAAAACTAAGGTGGAGCAGGGAAAATCCAGATT
 AY177685 TACCCCTTGTAACATATGTTAAAGATGAACTAAGGTCAAAAACTAAGGTGGAGCAGGGAAAATCCAGATT

 AY056701 GATCGAGGCTTCTAGCTTAAATGATTCAGTGGCAATGAGAATGGCGTTTGGTAATCTATATGCAGCTTTC
HPO293918 GATTGAAGCATCCAGTCTTAATGATTCCGTGGCAATGAGAATGGCCTTTGGAAACCTATACGCAGCATTC
  PIP03XX GATTGAAGCATCCAGTTTAAATGACTCTGTGGCAATGAGAATGGCGTTTGGTAACTTATACGCTGCTTTC
 AY278553 AATTGAAGCCTCCAGCCTCAATGATTCTGTGGCAATGAGAATGGCCTTCGGGAACTTGTACGCAACCTTC
  POL2CG1 AATTGAGGCCTCAAGTCTCAATGACTCTGTCGCCATGAGGATGGCTTTTGGCAACTTGTACGCAGCATTC
  POL2LAN AATTGAGGCCTCAAGTCTCAATGACTCTGTCGCCATGAGGATGGCTTTTGGCAACTTGTACGCAGCATTC
  POL3L37 GATTGAAGCTTCCAGTCTAAATGACTCAGTGGCCATGAGAATGGCATTTGGAAACCTTTATGCAGCATTC
 AF541919 GATTGAAGCCTCCAGTTTGAATGATTCAGTGGCTATGAGAATGGCATTTGGAAATCTCTATGCAGCATTT
 AF405666 GATTGAGGCCTCTAGCTTGAATGATTCAGTGGCCATGAGAATGGCGTTCGGGAATCTATACGCTGCTTTC
 AF405669 AATTGAAGCCTCAAGCCTGAATGACTCCGTAGCCATGAGAATGGCATTTGGGCACTTGTATGCAGCATTT
 AF405682 GATCGAAGCATCAAGCTTGAATGACTCTGTGGCCATGAGAATGGCATTTGGAAATTTGTATGCAGCATTT
 AF405690 AATTGAAGCCTCAAGTTTGAATGATTCTGTGGCAATGAGAATGGCATTTGGCAACCTGTATGCAGCATTT
 AF462418 GATTGAAGCCTCCAGTTTGAATGATTCAGTGGCCATGAGAATGGCATTTGGAAATCTCTATGCAGCGTTT
 AF462419 GATTGAAGCCTCCAGTTTGAATGATTCAGTGGCCATGAGAATGGCATTTGGAAATCTCTATGCAGCATTT
HPO416942 AATTGAAGCTTCTAGTTTGAATGACTCAGTGGCAATGAGAATGGCTTTTGGGAACCTATATGCTGCTTTT
  POLIO1A AATTGAAGCTTCTAGTTTGAATGACTCAGTGGCAATGAGAATGGCTTTTGGGAACCTATATGCTGCTTTT
NC_002058 AATTGAAGCTTCTAGTTTGAATGACTCAGTGGCAATGAGAATGGCTTTTGGGAACCTATATGCTGCTTTT
  mahoney AATTGAAGCTTCTAGTTTGAATGACTCAGTGGCAATGAGAATGGCTTTTGGGAACCTATATGCTGCTTTT
HPO132961 AATTGAAGCTTCTAGCCTGAATGATTCAGTAGCGATGAGAATGGCTTTTGGGAACCTATATGCTGCTTTT
HPO132960 AATTGAAGCTTCTAGCTTGAATGACTCAGTAGCAATGAGAATGGCTTTTGGGAACCTATATGCTGCTTTT
 AF448783 GATTGAAGCTTCAAGTTTGAATGACTCAGTGGCTATGAGAATGGCGTTTGGTAACTTGTATGCAGCATTT
 AF448782 GATTGAAGCATCAAGTCTGAATGACTCCGTGGCCATGAGAATGGCGTTTGGCAACCTGTATGCAGCATTT
 AY278551 GATAGAAGCCTCTAGTCTTAATGACTCAGTTGCTATGAGAATGGCTTTTGGAAACTTGTATGCAGCCTTT
 AY278552 GATTGAAGCCTCCAGTTTGAATGATTCAGTGGCCATGAGAATGGCATTTGGAAATCTCTATGCAGCATTT
 AY278550 GATTGAAGCCTCCAGTTTGAATGATTCAGTGGCCATGAGAATGGCATTTGGAAATCTCTATGCAGCGTTT
 AY278549 GATTGAAGCCTCCAGTTTGAATGATTCAGTGGCCATGAGAATGGCATTTGGAAATCTCTATGCAGCATTT
 AY177685 GATTGAAGCCTCCAGTTTGAATGATTCAGTGGCCATGAGAATGGCATTTGGAAATCTCTATGCAGCATTT

 AY056701 CACAAAAATCCAGGTGTCATCACTGGTTCTGCTGTAGGGTGTGATCCAGATCTATTTTGGAGTAAGATCC
HPO293918 CACAAGAATCCAGGTGTGGTGACAGGTTCAGCGGTTGGGTGCGATCCTGACCTGTTTTGGAGCAAGGTAC
  PIP03XX CACAAAAACCCAGGAGTTGTAACAGGCTCAGCAGTTGGATGTGATCCAGATTTGTTTTGGAGTAAAATAC
 AY278553 CACAAAAACCCTGGTGTGGTGACGGGATCAGCTGTCGGATGTGATCCAGATTTGTTTTGGAGCAAAATAC
  POL2CG1 CACAAGAACCCAGGTGTAGTGACAGGATCGGCTGTTGGCTGTGACCCAGATTTGTTTTGGAGTAAAATAC
  POL2LAN CACAAGAACCCAGGTGTAGTGACAGGATCGGCTGTTGGCTGTGACCCAGATTTGTTTTGGAGTAAAATAC
  POL3L37 CACAGGAATCCAGGGGTCGTCACTGGTAGTGCAGTTGGATGCGATCCAGACCTATTCTGGAGCAAGATCC
 AF541919 CACAAAAACCCAGGAGTTGTCACTGGCAGCGCAGTTGGTTGTGATCCAGATCTATTTTGGAGCAAGATCC
 AF405666 CACAAGAATCCAGGAGTGGTGACAGGCTCGGCAGTCGGTTGTGATCCAGATTTATTTTGGAGTAAAATAC
 AF405669 CATAAGAATCCAGGTGTTGTAACAGGATCGGCTGTTGGTTGTGACCCAGATTTATTTTGGAGCAAGATAC
 AF405682 CACAAGAACCCGGGTGTAGTGACAGGATCAGCTGTCGGTTGTGACCCAGACTTGTTCTGGAGTAAAATAC
 AF405690 CATAAAAACCCAGGTGTGGTAACAGGATCAGCTGTTGGTTGTGATCCAGACTTGTTTTGGAGCAAGATAC
 AF462418 CACAAAAACCCAGGAGTTGTCACTGGCAGTGCAGTTGGTTGTGATCCAGATCTATTTTGGAGCAAGATCC
 AF462419 CACAAAAACCCAGGAGTTGTCACTGGCAGTGCAGTTGGTTGTGATCCAGATCTATTTTGGAGCAAGATCC
HPO416942 CACAAAAACCCAGGAGTGATAACAGGTTCAGCAGTAGGGTGCGATCCAGATTTGTTTTGGAGCAAAATTC
  POLIO1A CACAAAAACCCAGGAGTGATAACAGGTTCAGCAGTGGGGTGCGATCCAGATTTGTTTTGGAGCAAAATTC
NC_002058 CACAAAAACCCAGGAGTGATAACAGGTTCAGCAGTGGGGTGCGATCCAGATTTGTTTTGGAGCAAAATTC
  mahoney CACAAAAACCCAGGAGTGATAACAGGTTCAGCAGTGGGGTGCGATCCAGATTTGTTTTGGAGCAAAATTC
HPO132961 CACAAAAATCCAGGGGTGATAACAGGTTCAGCAGTAGGGTGTGATCCAGACTTGTTCTGGAGCAAAATTC
HPO132960 CACAAAAATCCAGGGGTGATAACAGGTTCAGCAGTAGGGTGTGATCCAGACTTGTTCTGGAGCAAAATTC
 AF448783 CACAAGAACCCGGGGGTAGTGACAGGATCAGCTGTTGGTTGCGACCCAGACCTGTTTTGGAGCAAGATAC
 AF448782 CACAAGAATCCAGGTGTAGTGACAGGCTCAGCTGTTGGTTGTGACCCAGACTTGTTTTGGAGCAAAATAC
 AY278551 CACAAGAATCCAGGTGTGGTGACGGGGTCAGCTGTTGGTTGTGATCCAGACCTGTTTTGGAGTAAGATAC
 AY278552 CACAAAAACCCAGGAGTTGTCACTGGCAGTGCAGTTGGTTGTGATCCAGATCTATTTTGGAGCAAGATCC
 AY278550 CACAAAAACCCAGGAGTTGTCACTGGCAGTGCAGTTGGTTGTGATCCAGATCTATTTTGGAGCAAGATCC
 AY278549 CACAAAAACCCAGGAGTTGTCACTGGCAGTGCAGTTGGTTGTGATCCAGATCTATTTTGGAGCAAGATCC
 AY177685 CACAAAAACCCAGGAGTTGTCACTGGCAGTGCAGTTGGATGTGATCCAGATCTATTTTGGAGCAAGATCC

 AY056701 CAGTGCTAATGGAGGAGAAACTTTTTGCATTTGACTACACCGGCTATGATGCTTCCCTCAGTCCTGCTTG
HPO293918 CAGTGTTAATGGAGGAAAAACTCTTTGCATTTGACTACACAGGGTATGATGCCTCACTCAGCCCAGCCTG
  PIP03XX CCGTCTTAATGGAAGAAAAACTCTTTGCATTTGACTACACAGGGTACGACGCCTCGCTCAGCCCGGCCTG
 AY278553 CAGTCCTAATGGAGGAGAAACTCTTTGCCTTTGACTACACAGGTTATGATGCTTCACTCAGTCCAGCTTG
  POL2CG1 CAGTCCTCATGGAGGAAAAACTC------TTTGATTACACGGGTTATGATGCTTCACTAAGCCCCGCCTG
  POL2LAN CAGTCCTCATGGAGGAAAAACTCTTTGCATTTGATTACACGGGTTATGATGCTTCACTAAGCCCCGCCTG
  POL3L37 CAGTGTTGATGGAAGAAAAGCTATTTGCCTTTGATTACACAGGATACGACGCATCACTTAGCCCAGCTTG
 AF541919 CAGTGCTAATGGAAGAGAAGCTCTTTGCTTTTGACTACACAGGTTATGATGCATCACTCAGCCCGGCCTG
 AF405666 CAGTGCTTATGGAAGAAAAACTCTTTGCCTTTGATTACACAGGATACGATGCCTCACTCAGTCCGGCTTG
 AF405669 CAGTGTTAATGGAGGAAAAACTTTTTGCTTTTGATTACACGGGTTACGATGCATCACTCAGCCCCGCCTG
 AF405682 CAGTTTTAATGGAAGAGAAGCTTTTCGCATTTGACTACACTGGCTATGATGCTTCACTTAGTCCAGCTTG
 AF405690 CAGTTTTGATGGAAGAAAAGCTTTTTGCATTTGATTACACAGGGTATGATGCTTCACTCAGTCCCGCTTG
 AF462418 CAGTGCTAATGGAAGAGAAGCTGTTTGCCTTTGACTACACAGGGTATGATGCATCTCTCAGCCCTGCTTG
 AF462419 CAGTGCTAATGGAAGAGAAGCTCTTTGCTTTTGACTACACAGGTTATGATGCATCACTCAGCCCGGCCTG
HPO416942 CGGTATTGATGGAAGAGAAGCTGTTTGCCTTTGACTACACAGGGTATGATGCATCTCTCAGCCCTGCTTG
  POLIO1A CGGTATTGATGGAAGAGAAGCTGTTTGCTTTTGACTACACAGGGTATGATGCATCTCTCAGCCCTGCTTG
NC_002058 CGGTATTGATGGAAGAGAAGCTGTTTGCTTTTGACTACACAGGGTATGATGCATCTCTCAGCCCTGCTTG
  mahoney CGGTATTGATGGAAGAGAAGCTGTTTGCTTTTGACTACACAGGGTATGATGCATCTCTCAGCCCTGCTTG
HPO132961 CAGTATTGATGGAAGAGAGGCTGTTCGCCTTTGACTACACGGGCTATGACGCATCTCTCAGTCCTGCCTG
HPO132960 CAGTACTGATGGAAGAGAAGCTGTTCGCCTTTGACTACACGGGTTATGACGCATCTCTCAGCCCTGCTTG
 AF448783 CAGTTCTAATGGAAGAGAAGCTCTTTGCATTTGACTACACAGGTTATGATGCCTCACTCAGTCCAGCTTG
 AF448782 CAGTTCTGATGGAAGAAAAACTCTTTGCATTTGATTACACAGGTTACGATGCCTCACTCAGTCCTGCTTG
 AY278551 CAGTCTTAATGGAAGACAAACTTTTCGCATTTGACTACACGGGCTATGATGCCTCACTTAGTCCAGCCTG
 AY278552 CAGTGCTAATGGAAGAGAAGCTCTTTGCTTTTGACTACACAGGGTATGATGCATCTCTCAGCCCTGCTTG
 AY278550 CAGTGCTAATGGAAGAGAAGCTGTTTGCCTTTGACTACACAGGGTATGATGCATCTCTCAGCCCTGCTTG
 AY278549 CAGTGCTAATGGAAGAGAAGCTCTTTGCTTTTGACTACACAGGTTATGATGCATCACTCAGCCCGGCCTG
 AY177685 CAGTGCTAATGGAAGAGAAGCTCTTTGCTTTTGACTACACAGGTTATGATGCATCACTCAGCCCGGCCTG

 AY056701 GTTTGAAGCACTCAAGATGGTTTTGGAGAAGATTGGCTTTGGAGACAGGGTTGATTACATTGATTACCTC
HPO293918 GTTTGAAGCACTCAAGATGGTGTTGGAAAAAATTGGATTTGGTGACAGGGTAGATTACATTGATTATCTG
  PIP03XX GTTTGAAGCACTAAAAATGGTGTTGGAAAAGATAGGCTTTGGAGACAGGGTGGACTACATTGACTACCTG
 AY278553 GTTTGAAGCTCTCAAAATGGTGTTGGAGAAAATCGGATTTGGAGATAGGGTAGATTACATTGACTACCTG
  POL2CG1 GTTTGAGGCTCTCAAGATGGTTCTAGAGAAAATTGGGTTTGGTGATAGAGTGGATTACATTGATTATCTG
  POL2LAN GTTTGAGGCTCTCAAGATGGTTCTAGAGAAAATTGGGTTTGGTGACAGAGTGGATTACATTGATTATCTG
  POL3L37 GTTTGAGGCACTCAAGATGGTGTTAGAGAAAATTGGTTTTGGAGATAGAGTGGATTACATAGACTACCTT
 AF541919 GTTTGAGGCACTCAAAATGGTGCTAGAGAAAATCGGATTTGGGGACAGGGTGGATTATATTGATTACCTC
 AF405666 GTTTGAGGCTCTCAAGATGGTGTTGGAGAAAATAGGGTTTGGAGACAGGGTTGATTACATCGACTATTTA
 AF405669 GTTTGAGGCCCTCAAGATGGTCCTAGAGAAAATTGGATTTGGTGACAGAGTAGATTACATTGATTACCTG
 AF405682 GTTTGAAGCTCTCAAAATGGTTCTAGAGAAAATTGGATTCGGTGACAGAGTGGACTACATAGATTATCTG
 AF405690 GTTTGAGGCTCTTAAGATGGTGTTGGAGAAAATTGGATTTGGCGATAGAGTTGACTACATTGACTACCTG
 AF462418 GTTCGAGGCACTAAAGATGGTGCTTGAGAAAATCGGATTCGGAGATAGAGTTGACTACATCGACTACCTA
 AF462419 GTTTGAGGCACTCAAAATGGTGCTAGAGAAAATCGGATTTGGGGACAGGGTGGATTATATCGACTACCTA
HPO416942 GTTCGAGGCACTAAAGATGGTGCTTGAGAAAATCGGATTCAGAGACAGAGTTGACTACATCGACTACCTA
  POLIO1A GTTCGAGGCACTAAAGATGGTGCTTGAGAAAATCGGATTCGGAGACAGAGTTGACTACATCGACTACCTA
NC_002058 GTTCGAGGCACTAAAGATGGTGCTTGAGAAAATCGGATTCGGAGACAGAGTTGACTACATCGACTACCTA
  mahoney GTTCGAGGCACTAAAGATGGTGCTTGAGAAAATCGGATTCGGAGACAGAGTTGACTACATCGACTACCTA
HPO132961 GTTCGAGGCACTGAAGATGGTGCTCGAGAAAATCGGGTTTGGTGACCGAGTTGACTATATCGATTACCTA
HPO132960 GTTCGAGGCACTGAAGATGGTGCTTGAGAAAATCGGGTTTGGCGACAGAGTTGACTATATCGATTACCTG
 AF448783 GTTTGAGGCTCTTAAAATGGTTCTTGAGAAAATCGGGTTTGGTGACAGAGTAGATTACATCGACTACTTG
 AF448782 GTTTGAAGCTCTTAAGATGGTTTTAGAGAAGATTGGATTTGGAGATAGAGTGGATTACATTGACTACCTG
 AY278551 GTTTGAAGCTCTCAAGATGGTATTGGAGAAAATTGGATTTGGAGATAGGGTGGATTACATCGATTACCTC
 AY278552 GTTCGAGGCACTAAAGATGGTGCTTGAGAAAATCGGATTCGGAGACAGAGTTGACTACATCGACTACCTA
 AY278550 GTTCGAGGCACTAAAGATGGTGCTTGAGAAAATCGGATTCGGAGACAGAGTTGACTACATCGACTACCTG
 AY278549 GTTTGAGGCACTCAAAATGGTGCTAGAGAAAATCGGATTTGGGGACAGGGTGAATTATATTGATTACCTC
 AY177685 GTTTGAGGCACTCAAAATGGTGCTAGAGAAAATCGGATTTGGGGACAGGGTGGATTATATTGATTACCTC

 AY056701 AACCATTCACACCATCTCTATAAAAATAAAACCTACTGTGTCAAGGGCGGTATGCCATCTGGCTGCTCTG
HPO293918 AACCACTCACACCATCTATACAAAAACAAAACATACTGTGTCAAAGGCGGCATGCCATCTGGCTGCTCTG
  PIP03XX AACCATTCACATCATCTTTACAAAAACAAAACATATTGTGTCAAGGGTGGCATGCCATCTGGCTGCTCTG
 AY278553 AACCACTCACACCACCTATACAAAAACAAGACATACTGTGTCAAGGGCGGCATGCCATCTGGCTGCTCGG
  POL2CG1 AATCACTCGCACCATCTATATAAAAACAAGACATATTGTGTTAAGGGCGGTATGCCATCTGGCTGCTCTG
  POL2LAN AATCACTCGCACCATCTATATAAAAATAAGACATATTGTGTTAAGGGCGGCATGCCATCTGGCTGCTCTG
  POL3L37 AACCATTCACACCACTTGTACAAAAACAAGATATATTGTGTTAAGGGCGGCATGCCATCTGGCTGCTCCG
 AF541919 AACCATTCCCACCACCTGTACAAAAACAAAACTTATTGCGTAAAGGGCGGCATGCCATCTGGCTGCTCCG
 AF405666 AATCACTCACATCACTTATACAAAAACAAGACCTATTGTGTCAAGGGTGGCATGCCATCTGGTTGCTCTG
 AF405669 AACCACTCACACCATCTATACAAAAACAAAACTTACTGTGTCAAGGGCGGCATGCCATCTGGCTGCTCGG
 AF405682 AATCACTCGCATCACCTCTACAAAAACAAAACTTATTGTGTCAAGGGCGGCATGCCATCTGGCTGCTCAG
 AF405690 AATCACTCACATCATCTGTACAAAAACAAAACTTACTGTGTCAAGGGTGGCATGCCATCTGGTTGCTCGG
 AF462418 AACCACTCACACCACCTGTACAAGAATAAAACGTACTGTGTCAAGGGCGGTATGCCATCTGGTTGCTCAG
 AF462419 AACCACTCACACCACCTGTACAAGAATAAAACATACTGTGTCAAGGGCGGTATGCCATCTGGTTGCTCAG
HPO416942 AACCACTCACACCACCTGTACAAGAATAAAACATACTGTGTCAAGGGCGGTATGCCATCTGGCTGCTCAG
  POLIO1A AACCACTCACACCACCTGTACAAGAATAAAACATACTGTGTCAAGGGCGGTATGCCATCTGGCTGCTCAG
NC_002058 AACCACTCACACCACCTGTACAAGAATAAAACATACTGTGTCAAGGGCGGTATGCCATCTGGCTGCTCAG
  mahoney AACCACTCACACCACCTGTACAAGAATAAAACATACTGTGTCAAGGGCGGTATGCCATCTGGCTGCTCAG
HPO132961 AACCACTCACACCACCTATACAAGAATAAAACATACTGTGTCAAGGGCGGCATGCCATCTGGTTGCTCAG
HPO132960 AACCACTCACACCACCTGTACAAGAATAAAACATACTGTGTCAAGGGCGGTATGCCATCTGGTTGCTCAG
 AF448783 AACCATTCACACCACCTTTACAAAAACAAAACATATTGTGTCAAGGGCGGCATGCCATCTGGCTGCTCAG
 AF448782 AACCATTCACACCATCTTTATAAAAACAAAACCTACTGTGTCAAGGGCGGCATGCCATCTGGCTGCTCTG
 AY278551 AACCATTCACATCACCTTTATAAAAACAAGGCCTACTGTGTCAAAGGCGGCATGCCATCAGGCTGCTCAG
 AY278552 AACCACTCACACCACCTGTACAAGAATAAAACATACTGTGTCAAGGGCGGTATGCCATCTGGTTGCTCAG
 AY278550 AACCACTCACACCACCTGTACAAGAATAAGACATACTGTGTCAAGGGCGGTATGCCATCTGGTTGCTCAG
 AY278549 AACCATTCCCACCACCTGTACAAAAACAAAACTTATTGCGTAAAAGGCGGCATGCCATCTGGCTGCTCAG
 AY177685 AACCATTCCCACCACCTGTACAAAAACAAAACTTATTGCGTAAAAGGCGGCATGCCATCTGGCTGCTCAG

 AY056701 GCACCTCCATATTCAACTCAATGATTAACAATTTGATA---AGGACACTTTTACTGAAAACCTACAAGGG
HPO293918 GCACTTCAATTTTCAACTCTATGATCAACAACCTGATCATCAGGACACTCTTACTGAAAACCTATAAGGG
  PIP03XX GCACCTCTATTTTCAACTCAATGATTAACAACTTGATAATCAGGACACTTTTACTAAAAACCTACAAGGG
 AY278553 GCACTTCAATCTTCAATTCAATGATTAACAACTTGATAATCAGGACACTCTTACTGAAAACCTACAAGGG
  POL2CG1 GCACCTCAATTTTTAATTCAATGATTAATAATCTAATAATCAGGACTCTCTTACTGAAAACCTACAAGGG
  POL2LAN GCACCTCAATTTTTAATTCAATGATTAATAATCTAATAATCAGGACTCTCTTACTGAAAACCTACAAGGG
  POL3L37 GCACTTCAATTTTTAATTCAATGATTAACAATTTGATCATTAGGACGCTTTTACTGAAAACCTACAAGGG
 AF541919 GCACTTCAATTTTTAATTCAATGATTAACAATTTGATCATTAGGACGCTTTTACTGAAAACCTACAAGGG
 AF405666 GCACTTCAATATTCAACTCAATGATAAACAACTTGATCATTAGGACGCTTTTACTGAAAACCTACAAGGG
 AF405669 GCACTTCAATATTCAACTCCATGATTAATAATTTAATCATTAGGACGCTTTTACTGAAAACCTACAAGGG
 AF405682 GCACCTCAATTTTTAATTCAATGATCAACAACTTAATAATCAGGACACTCTTATTGAAAACCTACAAGGG
 AF405690 GCACTTCAATTTTCAATTCAATGATTAACAATTTAATCATCAGGACACTCTTACTGAAAACCTACAAGGG
 AF462418 GCACTTCAATTTTTAACTCAATGATTAACAACTTGATTATCAGGACACTCTTACTGAAAACTTACAAGGG
 AF462419 GCACTTCAATTTTTAACTCAATGATTAACAACTTGATTATCAGGACACTCTTACTGAAAACCTACAAGGG
HPO416942 GCACTTCAATTTTTAACTCAATGATTAACAACTTGATTATCAGGACACTCTTACTGAAAACCTACAAGGG
  POLIO1A GCACTTCAATTTTTAACTCAATGATTAACAACTTGATTATCAGGACACTCTTACTGAAAACCTACAAGGG
NC_002058 GCACTTCAATTTTTAACTCAATGATTAACAACTTGATTATCAGGACACTCTTACTGAAAACCTACAAGGG
  mahoney GCACTTCAATTTTTAACTCAATGATTAACAACTTGATTATCAGGACACTCTTACTGAAAACCTACAAGGG
HPO132961 GTACCTCGATTTTTAATTCAATGATTAACAACTTGATCATTAGGACTCTCTTACTGAAAACTTACAAGGG
HPO132960 GCACTTCAATTTTTAATTCAATGATTAACAACTTGATCATCAGGACACTCTTACTGAAAACCTACAAGGG
 AF448783 GCACTTCAATTTTCAACTCTATGATTAACAATTTAATCATCAGGACACTTTTATTGAAAACCTACAAGGG
 AF448782 GTACTTCAATTTTTAATTCAATGATCAACAACTTAATTATCAGGACACTTTTACTGAAGACCTACAAGGG
 AY278551 GCACTTCAATTTTCAATTCAATGATTAACAACTTAATTATTAGGACCCTCTTACTGAAAACCTACAAGGG
 AY278552 GCACTTCAATTTTTAACTCAATGATTAACAACTTGATTATCAGGACACTCTTACTGAAAACCTACAAGGG
 AY278550 GCACTTCAATTTTTAACTCAATGATTAACAACTTGATTATCAGGACACTCTTACTGAAAACCTACAAGGG
 AY278549 GCACATCAATTTTTAACTCAATGATTAACAACTTAATTATTAGGACACTCCTACTGAAAACCTACAAGGG
 AY177685 GCACATCAATTTTTAACTCAATGATTAACAACTTAATCATTAGGACACTCTTACTGAAAACCTACAAGGG

 AY056701 CATAGATTTAGACCATCTAAANNNNNNNNNNNNNNNNNNNNNNNNNNNNNNNNNNNNNNNNNNNNNNNNN
HPO293918 CATAGACTTAGATCACCTAAAGATGATTGCCTATGGTGATGATGTAATTGCTTCCTACCCCCATGAAGTT
  PIP03XX CATAGACTTAGATCATCTAAAGATGATTGCCTATGGTGATGATGTAATTGCATCCTACCCCCATGAGGTT
 AY278553 CATAGATTTAGACCACCTGAAAATGATTGCCTATGGTGATGATGTAATTGCTTCCTACCCCCATGAGGTT
  POL2CG1 CATAGATTTAGACCACCTGAAGATGATAGCCTATGGTGATGATGTAATTGCTTCCTACCCCCATGAGGTT
  POL2LAN CATAGATTTAGACCACCTGAAGATGATAGCCTATGGTGATGATGTAATTGCTTCCTACCCCCATGAGGTT
  POL3L37 CATAGATTTGGACCACTTAAAAATGATTGCCTATGGTGACGATGTAATAGCTTCCTATCCCCATGAGGTT
 AF541919 CATAGATTTGGACCATTTAAAAATGATTGCCTATGGTGACGATGTAATAGCTTCCTATCCCCATGAGGTT
 AF405666 CATAGATTTAGACCACCTAAAGATGATAGCCTATGGTGATGACGTAATTGCCTCCTACCCCCATGAGGTT
 AF405669 CATAGATTTAGACCACTTAAAGATGATTGCCTATGGTGATGATGTAATTGCTTCCTACCCCCATGAGGTT
 AF405682 CATAGACTTAGACCACCTAAAGATGATAGCCTATGGTGATGATGTAATTGCTTCCTACCCCCATGAGGTT
 AF405690 CATAGATTTAGACCACTTGAAGATGATAGCCTATGGTGATGACGTAATTGCTTCCTACCCCCATGAGGTT
 AF462418 CATAGATTTAGACCACCTAAAAATGATTGCCTATGGTGATGATGTAATTGCTTCCTACCCCCATGAAGTT
 AF462419 CATAGATTTAGACCACCTAAAAATGATTGCCTATGGTGATGATGTAATTGCTTCCTACCCCCATGAAGTT
HPO416942 CATAGACTTAGACCACCTAAAAATGATTGCCTATGGTGATGATGTAATTGCTTCTTACCCCCATGAAGTT
  POLIO1A CATAGATTTAGACCACCTAAAAATGATTGCCTATGGTGATGATGTAATTGCTTCCTACCCCCATGAAGTT
NC_002058 CATAGATTTAGACCACCTAAAAATGATTGCCTATGGTGATGATGTAATTGCTTCCTACCCCCATGAAGTT
  mahoney CATAGATTTAGACCACCTAAAAATGATTGCCTATGGTGATGATGTAATTGCTTCCTACCCCCATGAAGTT
HPO132961 CATAGACTTAGACCACCTAAAAATGATTGCCTATGGTGATGATGTAATTGCTTCCTATCCCCATGAAGTT
HPO132960 CATAGACTTAGACCACCTAAAAATGATTGCCTATGGTGATGATGTAATTGCTTCCTATCCCCATGAAGTT
 AF448783 CATAGATTTAGATCACTTAAAAATGATTGCCTATGGTGATGATGTAATTGCTTCCTACCCCCACGAGGTT
 AF448782 CATAGATTTAGACCACCTGAAGATGATTGCTTATGGTGATGATGTAATTGCTTCCTACCCCCATGAGGTT
 AY278551 CATAGATTTAGACCACCTGAAGATGATTGCCTATGGTGATGACGTAATTGCTTCCTACCCCCATGAGGTT
 AY278552 CATAGATTTAGACCACCTAAAAATGATTGCCTATGGTGATGATGTAATTGCTTCCTACCCCCATGAAGTT
 AY278550 CATAGATTTAGACCACCTAAAAATGATTGCCTATGGTGATGATGTAATTGCTTCCTACCCCCATGAAGTC
 AY278549 CATAGATTTAGATCACCTAAAGATGATTGCCTATGGTGATGATGTAATTGCTTCCTACCCCCATGAGGTT
 AY177685 CATAGATTTAGATCACCTAAAGATGATTGCCTATGGTGATGATGTAATTGCTTCCTACCCCCATGAGGTT

 AY056701 NNNNNNNNNNNNNNNNNNNNNNNNNNNNNNNNNNNNNNNNNNNNNNNNNNNNNNNNNNNNNNNNNNNNNN
HPO293918 GACGCTAGTCTCCTAGCCCAATCAGGAAAAGACTACGGACTAACCATGACTCCAGCTGACAAGTCAGCCA
  PIP03XX GACGCTAGTCTCCTAGCCCAATCAGGAAAAGACTATGGATTAACCATGACACCAGCTGATAAGTCAGCCA
 AY278553 GACGCTAGTCTCCTAGCCCAATCAGGAAAAGACTATGGACTAACCATGACTCCAGCTGATAAGTCAGCTA
  POL2CG1 GATGCTAGTCTCCTAGCCCAATCAGGAAAAGACTATGGACTAACCATGACACCAGCTGACAAATCAGCCA
  POL2LAN GATGCTAGTCTCCTAGCCCAATCAGGAAAAGACTATGGACTAACCATGACACCAGCTGACAAATCAGCCA
  POL3L37 GACGCTAGTCTCCTAGCCCAATCAGGAAAAGACTATGGACTAACCATGACTCCGGCAGATAAATCTGCCA
 AF541919 GACGCTAGTCTCCTAGCCCAATCAGGAAGAGACTATGGACTAACCATGACTCCGGCAGATAAATCTGCCA
 AF405666 GACGCTAGTCTCCTAGCCCAATCAGGAAAAGACTATGGACTAACCATGACTCCTGCTGATAAATCAGCTA
 AF405669 GACGCAAGTCTCCTAGCCCAATCAGGAAAAGACTATGGACTAACCATGACTCCAGCTGATAAATCAGCCA
 AF405682 GATGCTAGTCTCCTAGCCCAATCAGGAAAAGACTATGGACTAACCATGACACCAGCTGACAAGTCAGCAA
 AF405690 GACGCCAGTCTCCTAGCCCAATCAGGAAAAGACTATGGACTAACCATGACTCCAGCTGACAAATCAGCCA
 AF462418 GACGCTAGTCTCCTAGCCCAATCAGGAAAAGACTATGGACTAACTATGACTCCAGCTGACAAATCAGCTA
 AF462419 GACGCTAGTCTCCTAGCCCAATCAGGAAAAGACTATGGACTAACTATGACTCCAGCTGACAAATCAGCTA
HPO416942 GACGCTAGTCTCCTAGCCCAATCAGGAAAAGACTATGGACTAACTATGACTCCAGCTGACAAATCAGCTA
  POLIO1A GACGCTAGTCTCCTAGCCCAATCAGGAAAAGACTATGGACTAACTATGACTCCAGCTGACAAATCAGCTA
NC_002058 GACGCTAGTCTCCTAGCCCAATCAGGAAAAGACTATGGACTAACTATGACTCCAGCTGACAAATCAGCTA
  mahoney GACGCTAGTCTCCTAGCCCAATCAGGAAAAGACTATGGACTAACTATGACTCCAGCTGACAAATCAGCTA
HPO132961 GACGCTAGTCTCCTAGCCCAATCAGGAAAAGACTACGGACTAACCATGACTCCAGCTGACAAGTCAGCTA
HPO132960 GACGCTAGTCTCCTAGCCCAATCAGGAAAAGACTACGGACTAACCATGACTCCAGCTGACAAATCAGCTA
 AF448783 GACGCTAGTCTCCTAGCCCAATCAGGAAAAGACTATGGACTAACCATGACACCTGCTGACAAATCAGCCA
 AF448782 GACGCTAGTCTCCTAGCCCAATCAGGAAAAGACTATGGACTAACCATGACCCCAGCTGATAAATCAGCTA
 AY278551 GACGCTAGTCTCCTAGCCCAATCAGGAAAAGACTATGGACTAACCATGACTCCAGCTGACAAATCAGCCA
 AY278552 GACGCTAGTCTCCTAGCCCAATCAGGAAAAGACTATGGACTAACTATGACTCCAGCTGACAAATCAGCTA
 AY278550 GACGCTAGTCTCCTAGCCCAATCAGGAAAAGACTATGGACTAACTATGACTCCAGCTGACAAATCAGCTA
 AY278549 GATGCTAGTCTCCTAGCCCAATCAGGAAAAGACTATGGACTAACCATGACTCCAGCAGACAAGTCAGCTA
 AY177685 GATGCTAGTCTCCTAGCCCAATCAGGAAAAGACTATGGACTAACCATGACTCCAGCAGACAAGTCAGCTA

 AY056701 NNNNNNNNNNNNNNNNNNNNNNNNNNNNNNNNNNNNNNNNNNNNNNNNNNNNNNNNNNNNNNNNNNNNNN
HPO293918 CATTTGAAGCAGTCACATGGGAGAATGTAACATTCTTAAAAAGATTCTTTAGAGCAGATGAGAAGTATCC
  PIP03XX CATTTGAAACTGTCACATGGGAGAATGTAACCTTTTTGAAAAGATTCTTCAGAGCAGATGAGAGGTACCC
 AY278553 CATTTGAAACAGTCACATGGGAAAATGTAACTTTCTTGAAGAGATACTTCAGGGCGGATGAGAAGTATCC
  POL2CG1 CCTTTGAAACAGTCACATGGGAGAATGTAACATTCTTGAAAAGATTCTTTAGAGCAGATGAAAAGTATCC
  POL2LAN CCTTTGAAACAGTCACATGGGAGAATGTAACATTCTTGAAAAGATTCTTTAGAGCAGATGAAAAGTATCC
  POL3L37 CTTTTGAGACAGTCACATGGGAGAATGTAACTTTCTTGAAAAGATTCTTCAGAGCAGATGAGAAATACCC
 AF541919 CTTTTGAGACAGTCACATGGGAGAATGTAACTTTCTTGAAAAGATTCTTCAGAGCAGATGAGAAATACCC
 AF405666 CTTTTGAAAAAGTCACATGGGAAAATGTAACATTTTTGAAAAGATTCTTCAGAGCAGATGAGAAGTATCC
 AF405669 CTTTTGAAAAAGTCACATGGGAGAATGTAACCTTTTTAAAAAGATTCTTTAGGGCAGATGAAAAGTATCC
 AF405682 CTTTTGAAACAGTCACATGGGAAAATGTAACTTTCTTGAAAAGATTCTTTAGAGCAGACGAGAAGTATCC
 AF405690 CCTTTGAAAAAGTCACATGGGAGAATGTAACCTTCTTGAAAAGATTCTTCAGAGCAGATGAGAAATATCC
 AF462418 TATTTGAAACAGTCACATGGGAAAATGTAACATTCTTGAAGAGATTCTTCAGGGCAGACGAGAAATACCC
 AF462419 TATTTGAAACAGTCACATGGGAGAATGTAACATTCTTGAAGAGATTCTTCAGGGCAGACGAGAAATACCC
HPO416942 CATTTGAAACAGTCACATGGGAGAATGTAACATTCTTGAAGAGATTCTTCAGGGCAGACGAGAAATACCC
  POLIO1A CATTTGAAACAGTCACATGGGAGAATGTAACATTCTTGAAGAGATTCTTCAGGGCAGACGAGAAATACCC
NC_002058 CATTTGAAACAGTCACATGGGAGAATGTAACATTCTTGAAGAGATTCTTCAGGGCAGACGAGAAATACCC
  mahoney CATTTGAAACAGTCACATGGGAGAATGTAACATTCTTGAAGAGATTCTTCAGGGCAGACGAGAAATACCC
HPO132961 CATTTGAGACAGTCACATGGGAAAATGTAACATTCTTGAAGAGATTTTTCAGGGCAGACGAGAAGTACCC
HPO132960 CATTTGAAACAGTCACATGGGAGAATGTAACATTCTTGAAGAGATTTTTCAGGGCAGATGAGAAATACCC
 AF448783 CTTTTGAAACAGTCACGTGGGAGAATGTAACATTCTTGAAGAGATTCTTTAGAGCGGATGAAAAGTATCC
 AF448782 CATTTGAAACAGTCACATGGGAGAATGTAACATTCTTGAAAAGGTTCTTCAGAGCAGATGAGAAGTATCC
 AY278551 CATTTGAGACAGTCACATGGGAGAATGTAACATTCTTGAAGAGATTTTTCAGAGCAGATGAGAAGTACCC
 AY278552 TATTTGAAACAGTCACATGGGAGAATGTAACATTCTTGAAGAGATTCTTCAGGGCAGACGAGAAATACCC
 AY278550 TATTTGAAACAGTCACATGGGAGAATGTAACATTCTTGAAGAGATTCTTCAGGGCAGACGAGAAATATCC
 AY278549 CCTTTGAAACAGTCACATGGGAGAATGTAACATTCTTGAAAAGATTCTTTAGAGCGGATGAGAAGTATCC
 AY177685 CCTTTGAAACAGTCACATGGGAGAATGTAACATTCTTGAAAAGATTCTTTAGAGCGGATGAGAAGTATCC

 AY056701 NNNNNNNNNNNNNNNNNNNNNNNNNNNNNNNNNNNNNNNNNNNNNNNNNNNNNNNNNNNNNNNNNNNNNN
HPO293918 CTTTTTAATACATCCAGTAATGCCAATGAAAGAAATTCATGAATCAATCAGATGGACCAAGGATCCAAGA
  PIP03XX ATTCTTGATCCACCCAGTAATGCCAATGAAGGAAATTCATGAATCAATTAGATGGACCAAAGATCCCAGA
 AY278553 ATTTCTGGTGCATCCAGTAATGCCAATGAAGGAAATTCATGAATCAATTAGATGGACAAAAGATCCTAGA
  POL2CG1 CTTTCTGGTACATCCAGTGATGCCAATGAAAGAAATTCACGAATCAATTAGATGGACTAAAGATCCCAGA
  POL2LAN CTTTCTGGTACATCCAGTGATGCCAATGAAAGAAATTCACGAATCAATTAGATGGACTAAAGATCCCAGA
  POL3L37 CTTCCTCATACATCCAGTAATGCCAATGAAGGAGATTCATGAATCAATCAGATGGACAAAAGATCCTCGG
 AF541919 CTTCCTCATACATCCAGTAATGCCAATGAAGGAAATTCATGAATCAATCAGATGGACAAAAGATCCTCGG
 AF405666 ATTCTTGATACACCCAGTAATGCCAATGAAGGAAATTCATGAATCAATCAGATGGACTAAAGATCCTAGA
 AF405669 ATTCTTGATACATCCAGTAATGCCAATGAAAGAAATCCATGAATCCATTAGATGGACTAAAGATCCTAGG
 AF405682 CTTTTTGATACACCCAGTAATGCCAATGAAAGAAATTCATGAATCAATTAGATGGACCAAAGATCCTAGA
 AF405690 ATTCTTGATACATCCAGTCATGCCAATGAAAGAAATTCATGAGTCCATCAGATGGACTAAGGATCCTAGG
 AF462418 ATTTCTTATTCATCCAGTAATGCCAATGAAGGAAATTCATGAATCAATTAGATGGACAAAAGATCCTAGG
 AF462419 ATTTCTTATTCATCCAGTAATGCCAATGAAGGAAATTCATGAATCAATTAGATGGACAAAAGATCCTAGG
HPO416942 ATTTCTTATTCATCCAGTAATGCCAATGAAGGAAATTCATGAATCAATTAGATGGACTAAAGATCCTAGG
  POLIO1A ATTTCTTATTCATCCAGTAATGCCAATGAAGGAAATTCATGAATCAATTAGATGGACTAAAGATCCTAGG
NC_002058 ATTTCTTATTCATCCAGTAATGCCAATGAAGGAAATTCATGAATCAATTAGATGGACTAAAGATCCTAGG
  mahoney ATTTCTTATTCATCCAGTAATGCCAATGAAGGAAATTCATGAATCAATTAGATGGACTAAAGATCCTAGG
HPO132961 ATTTCTTGTTCACCCAGTAATGCCAATGAAGGAAATTCACGAATCAATCAGATGGACAAAAGATCCTAGA
HPO132960 ATTTCTTGTTCATCCAGTAATGCCAATGAAGGAAATTCATGAATCAATCAGATGGACAAAAGATCCAAGG
 AF448783 ATTTTTAATACATCCAGTAATGCCAATGAAAGAAATTCATGAATCAATCAGATGGACCAAAGACCCTAGG
 AF448782 ATTCTTAATACATCCAGTAATGCCAATGAAGGAAATTCATGAATCAATTAGATGGACCAAAGATCCTAGG
 AY278551 ATTCCTGGTACACCCAGTAATGCCAATGAAAGAAATTCACGAATCAATCAGATGGACAAAGGATCCTAGA
 AY278552 ATTTCTTATCCATCCAGTAATGCCAATGAAGGAAATTCATGAATCAATTAGATGGACAAAAGATCCTAGA
 AY278550 ATTTCTTATTCATCCAGTAATGCCAATGAAGGAAATTCATGAATCAATTAGATGGACAAAAGATCCTAGG
 AY278549 CTTCCTCATACATCCAGTAATGCCAATGAAGGAGATTCATGAATCAATTAGATGGACAAAGGATCCCAGA
 AY177685 CTTCCTCATACATCCAGTAATGCCAATGAAGGAGATTCACGAATCAATTAGATGGACAAAGGATCCCAGA

 AY056701 NNNNNNNNNNNNNNNNNNNNNNNNNNNNNNNNNNNNNNNNNNNNNNNNNNNNNNNNNNNNNNNNNNNNNN
HPO293918 AACACACAAGATCATGTTCGCTCACTGTGCTTATTGGCCTGGCACAACGGCGAAGAAGAATACAACAAGT
  PIP03XX AACACTCAGGATCACGTCCGCTCTCTGTGCCTATTGGCTTGGCACAATGGAGAGGACGAATACAATAAAT
 AY278553 AATACGCAGGATCATGTGCGTTCATTGTGCCTATTGGCTTGGCATAATGGCGAAGAGGAATACAACAAGT
  POL2CG1 AACACTCAGGATCATGTTCGCTCACTGTGCTTATTGGCTTGGCACAGTGGCGAGGAAGAGTACAATAAAT
  POL2LAN AACACTCAGGATCATGTTCGCTCACTGTGCTTATTGGCTTGGCACAATGGCGAGGAAGAGTACAATAAAT
  POL3L37 AATACGCAGGACCATGTACGCTCCTTGTGTCTATTGGCTTGGCACAACGGGGAAGAAGAATACAACAAAT
 AF541919 AATACGCAGGACCATGTACGCTCCTTGTGCCTATTGGCTTGGCACAACGGGGAAGAAGAATACAACAAAT
 AF405666 AACACTCAGGATCACGTGCGCTCATTGTGCCTATTGGCCTGGCACAATGGCGAGGATGAATACAACAAAT
 AF405669 AACACCCAGGATCATGTTCGCTCGTTATGCTTATTGGCTTGGCATAACGGCGAGGAAGAATACAATAAAT
 AF405682 AACACTCAGGATCATGTGCGCTCACTGTGCCTATTGGCATGGCACAATGGCGAAGAAGAATACAATAAAT
 AF405690 AACACCCAGGATCATGTTCGCTCACTGTGCCTATTGGCCTGGCACAATGGCGAAGAAGAATACAACAAAT
 AF462418 AACACTCAGGATCACGTTCGCTCTCTGTGCCTATTAGCTTGGCACAATGGCGAAGAAGAATATAACAAAT
 AF462419 AACACTCAGGATCACGTTCGCTCTCTGTGCCTATTAGCTTGGCACAATGGCGAAGAAGAATATAACAAAT
HPO416942 AACACTCAGGATCACGTTCGCTCTCTGTGCCTATTAGCTTGGCACAATGGCGAAGAAGAATATAACAAAT
  POLIO1A AACACTCAGGATCACGTTCGCTCTCTGTGCCTTTTAGCTTGGCACAATGGCGAAGAAGAATATAACAAAT
NC_002058 AACACTCAGGATCACGTTCGCTCTCTGTGCCTTTTAGCTTGGCACAATGGCGAAGAAGAATATAACAAAT
  mahoney AACACTCAGGATCACGTTCGCTCTCTGTGCCTTTTAGCTTGGCACAATGGCGAAGAAGAATATAACAAAT
HPO132961 AATACCCAGGATCACGTTCGCTCTTTGTGCCTATTGGCCTGGCACAACGGCGAAGAAGAATATAACAAAT
HPO132960 AACACCCAGGATCACGTTCGCTCTTTGTGCCTATTGGCTTGGCACAATGGCGAAGAAGAATATAACAAAT
 AF448783 AACACCCAGGATCATGTTCGCTCACTGTGCCTATTGGCCTGGCACAATGGTGAGGAAGAATACAACAAAT
 AF448782 AACACTCAGGATCACGTTCGCTCGTTATGCTTATTGGCTTGGCATAATGGTGAAGAAGAATACAACAAAT
 AY278551 AATACCCAGGATCACGTTCGCTCACTATGCCTATTGGCTTGGCATAATGGCGAAGAAGAATACAATAAAT
 AY278552 AACACTCAGGATCACGTTCGCTCTCTGTGCCTATTAGCTTGGCACAATGGCGAAGAAGAATATAACAAAT
 AY278550 AACACTCAGGATCACGTTCGCTCTCTGTGCCTATTAGCTTGGCACAATGGCGAAGAAGAATATAACAAAT
 AY278549 AACACACAGGATCACGTGCGCTCATTGTGCCTATTGGCCTGGCACAACGGCGAAGAAGAATACAACAAGT
 AY177685 AACACACAGGATCACGTGCGCTCATTGTGCCTATTGGCCTGGCACAACGGCGAAGAAGAATACAACAAGT

 AY056701 NNNNNNNNNNNNNNNNNNNNNNNNNNNNNNNNNNNNNNNNNNNNNNNNNNNNNNNNNNNNNNNNNNNNNN
HPO293918 TTTTAGCTAAAATTAGAAGCGTGCCAATCGGAAGAGCTCTGTTGCTCCCTGAGTACTCTACATTGTACCG
  PIP03XX TTTTAGCTATGATCAGAAGCGTGCCAATTGGAAGGGCTCTATTGCTCCCTGAGTACTCTACATTGTACCG
 AY278553 TTTTAGCTAAAATTAGAAGCGTGCCAATTGGAAGAGCATTGTTGCTCCCTGAGTACTCTACACTGTACCG
  POL2CG1 TTTTAGCTAAGATTAGAAGTGTGCCAATCGGAAGAGCTTTACTGCTCCCTGAGTACTCCACATTGTACCG
  POL2LAN TTTTAGCTAAGATTAGAAGTGTGCCAATCGGAAGAGCATTACTGCTCCCTGAGTACTCCACATTGTACCG
  POL3L37 TTTTAGCTAAAATTAGGAGTGTGCCAATCGGAAGAGCTTTGTTGCTCCCAGAGTACTCAACATTGTACCG
 AF541919 TTTTAGCTAGAATTAGGAGTGTGCCAATCGGAAGAGCTTTGTTGCTCCCAGAGTACTCAACATTGTACCG
 AF405666 TTTTAGCTAAAATCAGGAGTGTGCCAATCGGAAGAGCATTACTGCTTCCTGAGTACTCAACACTGTACCG
 AF405669 TTTTAGCTAAGATCAGAAGCGTGCCAATCGGTAGAGCTTTATTGCTCCCCGAGTACTCAACATTGTACCG
 AF405682 TCTTAGCTAAAATAAGAAGTGTGCCAATCGGAAGAGCATTGTTGCTCCCTGAGTACTCAACCTTGTACCG
 AF405690 TTTTAGCTAAAATCAGAAGCGTGCCAATCGGCAGAGCTTTACTGCTCCCCGAATACTCTACGCTGTACCG
 AF462418 TCTTAGCTAAAATCAGGAGTGTGCCAATTGGAAGAGCTTTATTGCTCCCTGAGTACTCAACATTGTACCG
 AF462419 TCCTAGCTAAAATCAGGAGTGTGCCAATTGGAAGAGCTTTATTGCTCCCAGAGTACTCAACATTGTACCG
HPO416942 TCCTAGCTAAAATCAGGAGTGTGCCAATTGGAAGAGCTTTATTGCTCCCAGAGTACTCAACATTGTACCG
  POLIO1A TCCTAGCTAAAATCAGGAGTGTGCCAATTGGAAGAGCTTTATTGCTCCCAGAGTACTCAACATTGTACCG
NC_002058 TCCTAGCTAAAATCAGGAGTGTGCCAATTGGAAGAGCTTTATTGCTCCCAGAGTACTCAACATTGTACCG
  mahoney TCCTAGCTAAAATCAGGAGTGTGCCAATTGGAAGAGCTTTATTGCTCCCAGAGTACTCAACATTGTACCG
HPO132961 TTTTAGCTAAAATTAGGAGTGTGCCAATTGGAAGGGCTTTATTGCTCCCAGAGTACTCAACGTTGTATCG
HPO132960 TCCTAGCTAAAATTAGGAGTGTGCCAATTGGAAGAGCTTTATTGCTCCCAGAGTACTCAACATTGTACCG
 AF448783 TTTTGGTTAAAATCAGAAGTGTGCCAATCGGAAGAGCTTTATTGCTCCCTGAGTACTCTACATTGTACCG
 AF448782 TCTTAGCTAAAATTAGGAGTGTGCCAATCGGAAGAGCTTTACTGCTCCCTGAGTACTCTACACTGTATCG
 AY278551 TCCTAGCTAAAATTAGAAGTGTGCCAATCGGAAGAGCTCTATTGCTCCCAGAGTACTCAACACTGTACCG
 AY278552 TCCTAGCTAAAATCAGGAGTGTGCCAATTGGAAGAGCTTTACTGCTCCCAGAGTACTCAACATTGTACCG
 AY278550 TCCTAGCTAAAATCAGGAGTGTGCCAATTGGAAGAGCTTTATTGCTCCCAGAGTACTCAACATTGTACCG
 AY278549 TCTTAGCTAAAATCAGGAGTGTGCCAATTGGGAGAGCTTTATTGCTCCCAGAGTACTCTACATTGTACCG
 AY177685 TCTTAGCTAAAATCAGGAGTGTGCCAATTGGGAGAGCTTTATTGCTCCCAGAGTACTCTACATTGTACCG

 AY056701 NNNNNNNNNNNNNNNNNNNNNNNNNNNNNNNNNNNNNNNNNNNNNNNNNNNNNNNNNNNNNNNNNNNNNN
HPO293918 CCGTTGGCTCGACTCTTTTTAGTGACCCTACCTCAGTCGAATTGGATTGGGTTATACTGTTGTAGGGGTA
  PIP03XX CCGTTGGCTCGACTCTTTTTAGCAACCCTACCTCAGTCGAATTGGATTGGGTCATACTGTTGTAGGGGTA
 AY278553 CCGTTGGCTCGATTCTTTTTAGTAACCCTACCTCAGTCGAATTGGATTGGGTTATACTGTTGTAGGGGTG
  POL2CG1 CCGTTGGCTCGACTCATTTTAGTAACCCTACCTCAGTCGAATTGGATTGGGTCATACTGTTGTAGGGGTA
  POL2LAN CCGTTGGCTCGACTCATTTTAGTAACCCTACCTCAGTCGAATTGGATTGGGTCATACTGTTGTAGGGGTA
  POL3L37 CCGTTGGCTTGACTCATTTTAGTAACCCTACCTCAGTCGAATTGGATTGGGTCATACTGTTGTAGGGGTA
 AF541919 CCGTTGGCTTGACTCATTTTAGTAACCCTACCTCAGTCGAATTGGATTGGGTCATACTGTTGTAGGGGTA
 AF405666 CCGTTGGCTCGACTCTTTTTAGTAACCCTACCTCAGTCGAATTGGATTGGGTCATACTGTTGTAGGGGTA
 AF405669 CCGTTGGCTCGACTCATTTTAGTAACCCTACCTCAGTCGAATTGGATTGGGTCATACTGTTGTAGGGGTA
 AF405682 CCGTTGGCTCGACTCATTTTAGTAACCCTACCTCAGTCGAATTGGATTGGGTCATACTGTTGTAGGGGTA
 AF405690 CCGTTGGCTCGACTCATTTTAGTAACCCTACCTCAGTCGAATTGGATTGGGTCATACTGTTGTAGGGGTA
 AF462418 CCGTTGGCTTGACTCATTTTAGTAACCCTACCTCAGTCGAATTGGATTGGGTCATACTGCTGTAGGGGTA
 AF462419 CCGTTGGCTTGATTCATTTTAGTAACCCTACCTCAGTCGAATTGGATTGGGTCATACTGCTGTAGGGGTA
HPO416942 CCGTTGGCTTGACTCATTTTAGTAACCCTACCTCAGTCGAATTGGATTGGGTCATACTGTTGTAGGGGTA
  POLIO1A CCGTTGGCTTGACTCATTTTAGTAACCCTACCTCAGTCGAATTGGATTGGGTCATACTGCTGTAGGGGTA
NC_002058 CCGTTGGCTTGACTCATTTTAGTAACCCTACCTCAGTCGAATTGGATTGGGTCATACTGTTGTAGGGGTA
  mahoney CCGTTGGCTTGACTCATTTTAGTAACCCTACCTCAGTCGAATTGGATTGGGTCATACTGTTGTAGGGGTA
HPO132961 TCGTTGGCTTGACTCATTTTAGTAACCCTACCTCAGTCGAATTGGATTGGGTCATACTGATGTAGGGGTA
HPO132960 CCGTTGGCTTGACTCATTTTAGTAACCCTACCTCAGTCGAATTGGGTTGGGTCATACTGATGTAGGGGTA
 AF448783 CCGTTGGCTCGACTCATTTTAGTAACCCTACCTCAGTCGAATTGGATTGGGTTATACTGTTGTAGGGGTA
 AF448782 CCGTTGGCTCGACTCGTTTTAGTAACCCTACCTCAGTCGAATTGGATTGGGTTATATTGTTGTAGGGGTA
 AY278551 CCGTTGGCTTGATTCTTTTTAGTGACCCTACCTCAGTCGAATTGGATTGGGTTATACTGTTGTAGGGGTA
 AY278552 CCGTTGGCTTGACTCATTTTAGTAACCCTACCTCAGTCGAATTGGATTGGGTCATACTGCTGTAGGGGTA
 AY278550 CCGTTGGCTTGACTCATTTTAGTAACCCTACCTCAGTCGAATTGGATTGGGTCATACTGCTGTAGGGGTA
 AY278549 CCGTTGGCTCGACTCTTTTTAGTAACCCTACCTCAGTCGAATTGGATTGGGTCATGCTGTTGTAGGGGTA
 AY177685 CCGTTGGCTCGACTCTTTTTAGTAACCCTACCTCAGTCGAATTGGATTGGGTCATACTGTTGTAGGGGTA

 AY056701 NNNNNNNNNNNNNNNNNNNN
HPO293918 AATTTTTCTTTAATTCGGAG
  PIP03XX AATTTTTCTTTAATTCGGAG
 AY278553 AATTTTTCTTTAATTCGGAG
  POL2CG1 AATTTTTCTTTAATTCGGAG
  POL2LAN AATTTTTCTTTAATTCGGAG
  POL3L37 AATTTTTCTTTAATTCGGAG
 AF541919 AATTTTTCTTTAATTCGGNN
 AF405666 AATTTTTCTTTAATTCGGAG
 AF405669 AATTTTTCTTTAATTCGGAG
 AF405682 AATTTTTCTTTAATTCGGAG
 AF405690 AATTTTTCTTTGATTCGGAG
 AF462418 AATTTTTCTTTAATTCGGAG
 AF462419 AATTTTTCTTTAATTCGGAG
HPO416942 AATTTTTCTTTAATTCGGAG
  POLIO1A AATTTTTCTTTAATTCGGAG
NC_002058 AATTTTTCTTTAATTCGGAG
  mahoney AATTTTTCTTTAATTCGGAG
HPO132961 AATTTTTCTTTAATTCGGGG
HPO132960 AATTTTTCTTTAATTCGGGG
 AF448783 AATTTTTCTTTAATTCGGGG
 AF448782 AATTTTTCTTTAATTCGGAG
 AY278551 AATTTTTCTTTAATTCGGAG
 AY278552 AATTTTTCTTTAATTCGGAG
 AY278550 AATTTTTCTTTAATTCGGAG
 AY278549 AATTTTTCTTTAATTCGGGG
 AY177685 AATTTTTCTTTAATTCGGGG

//
