# Supplementary material for: Developing and Applying Heterogeneous Phylogenetic Models with XRate
Source: PLoS One. 2012 Jun 5;7(6):e36898. doi: 10.1371/journal.pone.0036898 (PMC3367922; doi:10.1371/journal.pone.0036898)
Supplement: Text S1 — contains example grammars referred to in the text, as well as small and large test Stockholm alignments. The alignment of poliovirus genomes along with the grammars used to produce Figure 3 are also included along with a Makefile indicating how the data was analyzed. Typing make help in the directory containing the Makefile will display the demonstrations available to users. (ZIP) [file pone.0036898.s001.zip › example_grammars/RASER.eg]

(grammar
 (name RASER)
 ;; Transformation rules. These follow the pattern for a null model with rate matrix X.
 (transform (from (S)) (to (X S*)))
 (transform (from (S*)) (to (S)) (prob 1))
 (transform (from (S*)) (to ()) (prob 1))
 (&define CLASSES 2)
 (rate (s 0.1) (f 2.0) (r_sf 0.01) (r_fs 0.01) (u 1))
 ;; Rate matrix
 (chain
  ;; The state of this chain is a single nucleotide X.
  (terminal (X))
  (update-policy parametric)
  ;; Declare this chain as having two hidden labels, s and f
  (hidden-class (row rateClass) (label (s f)))

  ;; initial probability distribution - currently set as uniform over classes/tokens
  (&foreach class (s f) 
    (&foreach-token tok
      (initial (state (tok class)) (prob ((&div 1 CLASSES) * (&div 1 &TOKENS))))))

  (&foreach class1 (s f) 
    (&foreach class2 (s f)
      (&foreach-token tok1 (&foreach-token tok2
        (&if (&eq class1 class2)     ;; Same class
          (&if (&eq tok1 tok2) () ;; Same token
            (mutate (from (tok1 class1)) (to (tok2 class2)) (rate u class1 ))) ;; Different token
          (&if (&eq tok1 tok2)     ;; Different class
            (mutate (from (tok1 class1)) (to (tok2 class2 )) (rate (&cat r_ class1 class2))) ;; Same token
            (mutate (from (tok1 class1 )) (to (tok2 class2)) (rate 0)))))))) ;; Different token


  );; end chain
 );; end grammar

;; Standard DNA alphabet
(alphabet
 (name DNA)
 (token (a c g t))
 (complement (t g c a))
 (extend (to n) (from a) (from c) (from g) (from t))
 (extend (to x) (from a) (from c) (from g) (from t))
 (extend (to u) (from t))
 (extend (to r) (from a) (from g))
 (extend (to y) (from c) (from t))
 (extend (to m) (from a) (from c))
 (extend (to k) (from g) (from t))
 (extend (to s) (from c) (from g))
 (extend (to w) (from a) (from t))
 (extend (to h) (from a) (from c) (from t))
 (extend (to b) (from c) (from g) (from t))
 (extend (to v) (from a) (from c) (from g))
 (extend (to d) (from a) (from g) (from t))
 (wildcard *)
)  ;; end alphabet DNA
