# Supplementary material for: Developing and Applying Heterogeneous Phylogenetic Models with XRate
Source: PLoS One. 2012 Jun 5;7(6):e36898. doi: 10.1371/journal.pone.0036898 (PMC3367922; doi:10.1371/journal.pone.0036898)
Supplement: Text S1 — contains example grammars referred to in the text, as well as small and large test Stockholm alignments. The alignment of poliovirus genomes along with the grammars used to produce Figure 3 are also included along with a Makefile indicating how the data was analyzed. Typing make help in the directory containing the Makefile will display the demonstrations available to users. (ZIP) [file pone.0036898.s001.zip › example_grammars/README]

This directory contains grammars and alignments referred to in "Developing and applying heterogeneous phylogenetic models with XRate", by Westesson and Holmes.  

The Makefile contains rules illustrating the use of these grammars, both on a small "test.stk" alignment as well as small and full versions of a poliovirus genome alignment.  

Typing "make help" in the directory containing the Makefile will describe the possible demonstrations .  All the files resulting from the large and full polio analyses are already contained in the trained/annotated_stockholm and trained/wigs directories.  
