# Supplementary material for: Developing and Applying Heterogeneous Phylogenetic Models with XRate
Source: PLoS One. 2012 Jun 5;7(6):e36898. doi: 10.1371/journal.pone.0036898 (PMC3367922; doi:10.1371/journal.pone.0036898)
Supplement: Text S1 — contains example grammars referred to in the text, as well as small and large test Stockholm alignments. The alignment of poliovirus genomes along with the grammars used to produce Figure 3 are also included along with a Makefile indicating how the data was analyzed. Typing make help in the directory containing the Makefile will display the demonstrations available to users. (ZIP) [file pone.0036898.s001.zip › example_grammars/test.stk]

# Stockholm 1.0
#=GF NH ((ape:.01, chimp:.01)ape_chimp:.01, (fish:.01, fugufish:.01)fish_fugufish:.01)root;
fish      AACCTAGA---ACCGATAGA-AAGACTATACCGATAG
fugufish  AA--TAGATAGAAAAATAGAA-AGACTATACCGATAG
ape       AACCT--TTAGACCGATAGA--AGACTATACCGA---
chimp     AACCTAGATCCCCCGATAGA--AGACTATACCGATAG
//
