# Supplementary material for: Developing and Applying Heterogeneous Phylogenetic Models with XRate
Source: PLoS One. 2012 Jun 5;7(6):e36898. doi: 10.1371/journal.pone.0036898 (PMC3367922; doi:10.1371/journal.pone.0036898)
Supplement: Text S1 — contains example grammars referred to in the text, as well as small and large test Stockholm alignments. The alignment of poliovirus genomes along with the grammars used to produce Figure 3 are also included along with a Makefile indicating how the data was analyzed. Typing make help in the directory containing the Makefile will display the demonstrations available to users. (ZIP) [file pone.0036898.s001.zip › example_grammars/trained/annotated_stockholm/polio.full.codon.stk]

# STOCKHOLM 1.0
#=GF NH           (((POL3L37:0.2977500000,AF541919:0.0010000000):0.2039400000,((AF462419:0.0042300000,AF462418:0.0451900000):0.0010000000,((AF405666:0.1674400000,(AF405669:0.1387200000,(AF405690:0.0241700000,AF405682:0.0511400000):0.0874600000):0.0656400000):0.1000900000,((HPO132961:0.1357800000,HPO132960:0.0063400000):0.1204900000,(HPO416942:0.0143900000,((POLIO1A:0.0059700000,mahoney:0.0100000000):0.0100000000,NC_002058:0.0004500000):0.0059800000):0.0175000000):0.1072200000):0.1705700000):0.1911700000):0.1526600000,((AY278551:0.2127300000,(AF448783:0.2109400000,AF448782:0.1457000000):0.0815700000):0.0010000000,((AY056701:0.6328000000,AY278553:0.2410300000):0.3741200000,((POL2CG1:0.0171000000,POL2LAN:0.0084500000):0.3947300000,(HPO293918:0.3782400000,PIP03XX:0.3101200000):0.3533400000):0.0109500000):0.2102700000):0.2231300000,(AY278552:0.0702600000,(AY278550:0.0149100000,(AY278549:0.0152300000,AY177685:0.0108700000):0.0270900000):0.0010000000):0.0010000000);
#=GF SC_max_codon -95434.3 bits
#=GF SC_sum_codon -95381 bits
AY056701          NNNNNNNNNNNNNNNNNNNNNNNNNNNNNNNNNNNNNNNNNNNNNNNNNNNNNNNNNNNNNNNNNNNNNNNNNNNNNNNNNNNNNNNNNNNNNNNNNNNNNNNNNNNNNNNNNNNNNNNNNNNNNNNNNNNNNNNNNNNNNNNNNNNNNNNNNNNNNNNNNNNNNNNNNNNNNNNNNNNNNNNNNNNNNGTATAGGCTGTACTCACGGCTGAAAACAAACGATCCGTTATCCGCTTAGGTACTTCGAGAAGCCTAGTACCATCTTGGAATCTTCGACGCGTTGCGCTCAGCACTCTACCCC-GAGTGTAGCTTAGGCTGATGAGTCTGGGCGTTCCCCACCGGTGACGGTGGCCCAGGCTGCGTTGGCGGCCTACCCATGGCTCACGCCATGGGACGCTAGTTGTGAACAAGGTGTGAAGAGCCTATTGAGCTACCTAAGAGTCCTCCGGCCCCTGAATGCGGCTAATCCTAACCACGGAGCAAGTGCCTTCAGCCCAGAAGGTAGCTTGTCGTAACGCGCAAGTCTGTGGCGGAACCGACTACTTTGGGTGTCCGTGTTTCCCCTTATTTCATTGTGGCTGCTTGCGG-GACTATAATTGATTGCCATCATAAAGCGATTTGGATTGGCCATCCGGAGAAAGTTAAACACGTTGTTTATTTATTCGTTGGATTCACCTCATTAACCCAAATTACACCCAGCTTGATATATATAGTGTTGCCGACTAGACAAAATCACCACAATGGGCGCTCAGGTCTCATCCCAGAAAGTTGGCGCTCACGAGAATTCGAATAGAGCGTATGGAGGCTCTACCATCAACTACACCACCATCAATTACTATAGAGATTCGGCCAGTAACGCAGCCTCAAAGCAGGACTTCTCCCAAGACCCATCCAAATTTACTGAGCCTGTAAAAGATGTGTTGATAAAAACAGCCCCAATGCTAAATTCTCCAAATATTGAAGCCTGTGGATACAGTGACAGAGTCTTGAATTATACATTGGGAAATTCCACCATCACCACTCAGGAGGCAGCTAATTCGGTGGTCGCTTATGGACGATGGCCAGAGTATTTGAGAGATAGCGAGGCCAATCCAGTTGATCAACCGACTGAACCAGATGTTGCAGCATGGAGGTTTTACACACTTGAAACAGTCTCTTGGACGAAAGAGTCAAAGGGGTGGTGGTGGAAACTACCGAACACACTAAGGGACATGGGACTATTCGGGCAAAACATGTACTACCATTACCTGGGTAGGTCAGGGTACACAGTACACGTGCAGTGTAATGCGTCCAAATTCCACCAGGGGGCGCTTGGCGTGTTTGCTGTGCCAGAAATGTGTTTGGCCGGGGACAGTAACACCACGCCCACGCACACTAGTTACCAGAACGCAAATCCAGGTGAGAAGGGGGGCACCTTTACAGGTACGTTCACACCAGACAATAACCAAACGACACCCGCTCGCAG-TTTTGTCCTGTGGATTACCTCTTCGGAAATGGCACCCTACTGGGCAATGCGTCGATTTCCGATCANNNNNTAATAAACTTACGGACCAACAACTGTGCTACACTGGTACTACCTTACGTGAACTCCCTCTCGCTAGATAGTATGGTAAAGCACAATAATTGGGGAATTGCAATATTACCATTGGCCCCATTAAATTTTGCCAATGAATCATCCCCAGAAATCCCCATTACTCTAACCATAGCACCAATGTGTTGTGAGTTCAATGGATTAAGGAATATTACCTTACCTCGGTTGCAGGGACTACCTGTCATGAACACTCCTGGCAGTAACCAGTACCTCACCGCTGACAACTTTCAGTCTCCGTGTGCATTACCTGAATTCGATGTAACACCCCCTATTGATATACCCGGGGAAGTCAAGAATATGATGGAATTGGCTGAGATTGACACTATGATTCCTTTTGATTTGAGTGCTACCAAAAAGAACACCATGGAAATGTACAGGGTTCAACTGAGTGACAAACCACACACAGATGATCCAATACTTTGCCTGTCGCTATCGCCAGCCTCCGACCCTAGGTTATCCCATACTATGCTTGGAGAGATCTTAAATTATTATACACATTGGGCGGGATCCTTAAAGTTCACATTCCTGTTTTGTGGTTCCATGATGGCAACCGGGAAACTGTTGGTGTCCTATGCTCCCCCCGGGGCCGACCCGCCAAAGAAGCGCAAAGAGGCGATGTTGGGGACACATGTAATTTGGGACATTGGATTGCAATCCTCCTGTACCATGGTAGTGCCCTGGATTAGCAATACAACATATAGGCAGACTATTGATGACAGCTTCACTGAAGGTGGCTACATTAGTGTATTTTACCAAACTAGAATAGTGGTCCCCCTAAGCACGCCCAGGGAAATGGATATTCTCGGGTTTGTGTCGGCTTGCAACGATTTCAGCGTGCGCTTGTTGCGTGACACCACACATATAGAACAAAAAGCAATAGCACAAGGCTTAGGGCAAATGCTTGAGAGTATGATTGACAACACAGTCCGCGAGAAGGTAGGGGCTTCCACCTCTAGAGACGCACTCCCAAACACCGAGTCCAGTGGCCCAGCACACTCTAAAGAAATCCCTGCGCTCACTGCAGTGGAGACAGGAGCCACGAACCCGTTGGTCCCCTCGGACACGGTGCAAACCAGGCATGTCGTACAACATAGATCGAGGTCGGAATCCAGCATTGAATCCTTTTTCGCGCGTGGCGCGTGCGTAACCATTATGACTGTGGACAATCCGGCCTCCACCACGTCAAAAGACAAACTGTTTTCAGTATGGAAAATCACATACAAGGACACTGTGCAGCTACGGAGAAAATTAGAGTTTTTCACCTACTCCAGGTTTGACATGGAGTTCACTTTTGTAATTACTGCAAACTTCACAGAGACCAACAACGGGCACGCCTTAAATCAGGTGTACCAAATTATGTATGTGCCACCAGGTGCACCAGTGCCGGAAAAGTGGGACGACTACACATGGCAGACTTCATCAAACCCATCAATATTCTACACATATGGTACAGCACCGGCCCGCATCTCAGTACCGTACGTTGGCATATCAAATGCCTACTCACACTTTTATGATGGGTTTTCCAAGGTGCCGTTGAAAGACCAATCGGCAGCATTGGGTGATTCACTTTATGGTGCGGCGTCTCTAAATGACCTTGGCATTTTGGCCGTAAGGGTAGTTAATGATCACAACCCAACCAAGGTCACTTCCAAAATTCGAGTGTACTTGAAACCCAAACATATCAGATTGTGGTGCCCCCGTCCACCGAGAGCGGTGGCGTATTATGGCCCAGGAGTGGATTATAAGGATGGAACGCTCACCCCCCTCTCCACCAAAGACCTGACCACATACGGGTATGGACATCAGAACAAAGCAGTGTACACAGCAGGTTACAAGATTTGCAATTATCACCTGGCCACCCAGGAAGATCTCCAAAACGCGGTGAGTATAATGTGGAACAGGGACCTAATAATCGTTGATTCCAAGGCACAAGGGACAGATTCCATCGCCAGATGTAACTGCAACACCGGGGTTTACTATTGTGAATCCAGAAGAAAATATTACCCAGTGTCTTTCGTGGGGCCCACTTTCCAGTACATGGAAGCCAATGATTACTATCCAGCAAGATATCAGTCCCACATGCTGATAGGTCACGGCTTTGCATCCCCGGGAGACTGTGGGGGAATTCTCAGGTGTCAACATGGGGTCATAGGCATAATTACAGCAGGAGGGGAAAGGCTCGTCGCCTTCTCAGACATCAGGGATCTCCATGCATACGAGGAGGAGGCTATGGAACAAGGCATTTCCAACTACATAAATTCTCTTGGAGCTGCTTTTGGAAGTGGTTTCACGCAACAAATTGGAGACAAGATTTCAGAACTAACTAGTATGGTCACCAGTACCATTACAGAAAAACTACTGAAGAATTTAATTAAGATCATATCATCCCTGGGAATCATTACTAGAAACTATGAAGACACTACCACAGTGCTGGCAACCCTCGCACTTCTGGGTTGTGATGTTTCCCCTTGGCAATGGCTCAAGAAGAAGGCCTGTGATATTCTGGAAATTCCATATGTCATTCGCCAAGGAGACAGTTGGCTCAAGAAATTTACAGAGGCATGTAACGCAGCTAAGGGCCTTGAGTGGGTTTCTAACAAAATTTCCAAATTCATTGACTGGCTGAAGGAGAGGATCATCCCCCAGGCAAGAGACAAACTCGAGTTTGTGACAAAACTCAAACAGTTGGAAATGTTGGAGAATCAAATATCTACAATCCACCAATCATGCCCAAGCCAAGAGCACCAGGAGATCCTTTTCAATAATGTCAGGTGGTTATCCAT---ATCAAAGAGGTTTGCACCATTGTACGCAGTGGAGGCTAAAAGAATCCAGAAGTTGGAACACGGAATTAATAATTACATACAGTTCAAGAGCAAACACCGGATTGAACCAGTATGTCTATTAGTGCATGGTAGCCCAGGGACAACAAAATCAGTTGCAACAAACCTGATTGCCAGAGCAATAGCAGAAAAGGAAAATACTTCCAT---CTCCCTTCCACCAGACCCTTCTCACTTTGATGGCTACAAACAGCAAGGGGTAGTGATCATGGAT---CCCAATCAGAACCCAGAAGGTGCTGACATGAAGCTGTTTTGCCAAATGGTTTCTACGGTGGAATTCATCCCACCAATGGCATCTTTAGAAGAAAAGGGAATACTCTTCACCTCCAACTACGTGTTGGCCTCTACCAATTCCAGTAGAATAACTCCACCCACTGTAGCCCATAGTGATGCTCTAGCTAGGAGATTCGCCTTTGATATGGATATTCAAATTATGGGTGAGTATTCTAGAGATGGAAAACTGAACATGGCAATGGCAACCGAGATGTGTAAAAACTGCCACCAACCAGCTAATTTCAAGAAGTGCTGCCCCTTGGTTTGGGGTAAAGCAATTCAGTTGATGGATAAATCCTCCAGAGTGAGGTATAGCATAGACCAAATAACCACCATGATTATTAATGAGAGGAATAGACGCTCCAACATTGGGAATTGTATGGAAGCCTTGTTCCAAGGACCACTGCAATACAAAGATCTTAAGATAGATATCAAGACCACCCCTCCACCGGAGTGCATTAACGACTTATTGCAAGCCGTGGATTCACAGGAAGTCAGAGATTACTGTGAGAGGAAAGGATGGCTGGTGAACATTTCAAGTCAGGTCCAATTGGAACGCAACATCAACAGAGCAATGACAATCCTTCAGGCTGTTACCACATTCGCTGCAGTGGCGGGAGTGGTTTATGTAATGTACAAACTTTTTGCAGGCCACCAAGGAGCCTATACTGGACTCCCAAACAAAAAACCCAATATTCCCACCGTCAGAACAGCCAAAGTGCAAGGACCAGGGTTTGATTATGCAGTTGCTATGGCTAAAAGAAACATCGTCACTGCTACCACCGGCAAAGGTGAGTTTACAATGCTTGGCGTGCACGACAATGTTGCAGTTCTGCCAACTCATGATTCACCAGGTGAGACCATAGTCATTGATGGTAAGGAAGTTGAAGTGATCGATGCCAAGGCCTTGGAAGATCAGGTAGGTACCAATTTGGAAATCACCATAGTCACCCTCAAAAGAAATGAAAAGTTCAGAGACATCAGGCCCCATATTCCCACCCAGATCACTGAGACCAATGATGGAGTGCTAATCGTGAACACTAGTAAGTACCCCAACATGTACGTGCCTGTCGGTGCAGTGACCGAACAAGGGTACCTCAACCTGGGCGGGCGTCAGNCTAATCGTACACTCATGTACAACTTCCCAACCCGAGCTGGACAATGTGGTGGAATCATCACTTGTACTGGCAAGGTCATTGGAATGCATGTTGGAGGGAACGGTTCACATGGGTTCGCTGCGGCCCTAAAACGATCGTACTTCACCCAAAGTCAAGGTGAGATACAGTGGATAAGACCATCAAAGGAAGTTGGTTACCCAGTCATCAATGCACCAAGCAAAACAAAATTGGAACCTAGTGCCTTCCACTATGTTTTTGAAGGGGTGAAGGAGCCCGCTGTGCTGACCAAGAATGATCCCAGATTGAAAACTGATTTCGAGGAGGCCATCTTTTCGAAGTACGTGGGTAATAAGATCACAGAGGTAGATGAATATATGAAAGAGGCTGTGGACCACTATGCTGGACAACTCATGTCATTGGAAATCAATACAGAGCAAATGTGCTTAGAGGATGCTATGTATGGGACCGATGGTCTAGAAGCTCTAGACCTCACTACCAGTGCAGGATACCCCTATGTTGCTCTTGGGAAAAAGAAGAGAGACATACTCAACAAACAGACAAGAGACACCAAAGAAATGCAGAGATTACTGGACACTTATGGAATCAACCTGCCTCTAGTCACTTATGTGAAAGATGAGTTAAGAAGCAAGAGCAAAGTGGAACAAGGCAAGTCCAGACTGATCGAGGCTTCTAGCTTAAATGATTCAGTGGCAATGAGAATGGCGTTTGGTAATCTATATGCAGCTTTCCACAAAAATCCAGGTGTCATCACTGGTTCTGCTGTAGGGTGTGATCCAGATCTATTTTGGAGTAAGATCCCAGTGCTAATGGAGGAGAAACTTTTTGCATTTGACTACACCGGCTATGATGCTTCCCTCAGTCCTGCTTGGTTTGAAGCACTCAAGATGGTTTTGGAGAAGATTGGCTTTGGAGACAGGGTTGATTACATTGATTACCTCAACCATTCACACCATCTCTATAAAAATAAAACCTACTGTGTCAAGGGCGGTATGCCATCTGGCTGCTCTGGCACCTCCATATTCAACTCAATGATTAACAATTTGATA---AGGACACTTTTACTGAAAACCTACAAGGGCATAGATTTAGACCATCTAAANNNNNNNNNNNNNNNNNNNNNNNNNNNNNNNNNNNNNNNNNNNNNNNNNNNNNNNNNNNNNNNNNNNNNNNNNNNNNNNNNNNNNNNNNNNNNNNNNNNNNNNNNNNNNNNNNNNNNNNNNNNNNNNNNNNNNNNNNNNNNNNNNNNNNNNNNNNNNNNNNNNNNNNNNNNNNNNNNNNNNNNNNNNNNNNNNNNNNNNNNNNNNNNNNNNNNNNNNNNNNNNNNNNNNNNNNNNNNNNNNNNNNNNNNNNNNNNNNNNNNNNNNNNNNNNNNNNNNNNNNNNNNNNNNNNNNNNNNNNNNNNNNNNNNNNNNNNNNNNNNNNNNNNNNNNNNNNNNNNNNNNNNNNNNNNNNNNNNNNNNNNNNNNNNNNNNNNNNNNNNNNNNNNNNNNNNNNNNNNNNNNNNNNNNNNNNNNNNNNNNNNNNNNNNNNNNNNNNNNNNNNNNNNNNNNNNNNNNNNNNNNNNNNNNNNNNNNNNNNNNNNNNNNNN
HPO293918         TTAAAACAGCTCTGGGGTTGCTCCCACCCCAGAGGCCCACGTGGCGGCCAGTACTCTGGTATTGCGGTACCTTTGTACGCCTGTTTTATACTCCCTCCCCGCAACTTAGAAATCCACA---AAGTTCAATAG-AGGGGGTGCAAACCAGCACCACCACGAACAAGCACTTCTGTTTCCCCGGTGATGTCGTATAAGCTGTACCCACGGCTGAAGGCGACGGATCCGTTATCCGCTTGAGTACTTCGAGAAGCCTAGTATTACCTTGGAATCTTCGACGCGTTGCGCTCAGCACTCTACCCC-GAGTGTAGCTTAGGTCGATGAGTCTGGGCACGCCCCACCGGCGACGGTGGCCCAGGCTGCGTTGGCGGCCTACCCATGGCTATCACCATGGGACGCTAGTTGTGAACAAGGTGTGAAGAGCCTATTGAGCTACCCAAGAGTCCTCCGGCCCCTGAATGCGGCTAATCCTAACCACGGAGCAAGTGTCCTCAACCCAGGGGATGGCTTGTCGTAACGCGAAAGTCTGTGGCGGAACCGACTACTTTGGGTGTCCGTGTTTCCTTTTATTTTATTATGGCTGCTTATGGTGACAATCAAAGGTTGTTACCATAAAGCAATTTGGATTGGCCATCCGGTGAGAATCAAACATATTATCTACCTGTTTGTTGGGTTTTCTTCTTTTACTTGAACAATACCTCTAATAATAACTGCTATATTGTCAATAAGACATTATCATCACAATGGGGGCGCAAGTTTCATCCCAAAAAGTTGGAGCGCATGAGAATTCTAATAGGGCGTACGGTGGTTCCACCATCAACTACACCACCATTAACTACTACAAGGACTCAGCTAGTAACGCTGCATCCAAACAAGATTACTCCCAGGATCCCTCTAAGTTTACTGAACCACTGAAAGACGTATTGATTAAGACGGCACCAGCTCTCAACTCTCCAAATGTTGAGGCATGTGGGTACAGTGACAGGGTGCTGCAACTGACCTTGGGCAACTCCACTATAACAACCCAAGAGGCAGCAAATTCAGTAGTTGCATATGGACGATGGCCCGAGTTTATTCGAGATGATGAAGCTAACCCAGTGGATCAACCAACAGAGCCGGATGTGGCAACTTGTAGGTTCTACACATTAGACACAGTCATGTGGGGCAAGGAATCCAAGGGGTGGTGGTGGAAGCTACCAGACGCTCTCAGAGACATGGGGCTGTTTGGGCAAAATATGTATTATCACTACTTAGGGAGATCAGGCTACACGGTGCACGTCCAGTGCAATGCATCTAAATTCCATCAGGGCTCGCTGGGAGTGTTTGCTATACCAGAATATTGTCTGGCCGGGGATAGTGACACAG-----AGATACACCAGCTATGCGAATGCCAACCCGGGTGAGAAAGGGGGAAAGTTTTATGCCCAATTCAACAAGGACACTGCCGTCACTTCTCCAAAAAGGGAGTTTTGCCCAGTAGACTACCTATTGGGTTGTGGGGTGTTAGTGGGAAATGCTTTTGCGTTTCCTCACCAAATCATTAACTTGAGAACCAACAACAGTGCCACTCTTGTGTTACCCTATGTGAACGCACTATCAATTGATTCAATGGTCAAACACAACAACTGGGGCATTGCCATCCTCCCCCTGTCACCATTGGATTTTGCACAGGATTCATCAGTGGAGATACCCATCACAGTTACGATAGCTCCAATGTGCAGTGAGTTCAACGGGCTACGCAACGTTACCGCCCCAAAACTCCAAGGACTACCAGTATTGAACACTCCTGGTAGCAACCAGTACCTGACCTCAGACAATCATCAGTCCCCGTGTGCTATACCAGAATTTGATGTTACGCCACCGATTGACATTCCCGGAGAGGTCAAAAATATGATGGAGCTGGCCGAGATAGATACCATGATCCCTTTGAACTTAAAC---ACTAAGAGGAATACCATGGACATGTACAGAGTTAGGTTGAGCGATAGTGCCAACTTGAGTGATCCAATCTTGTGTCTGTCTTTGTCACCGGCGGCCGATCCACGTTTGTCACACACCATGCTAGGAGAGGTGTTGAATTATTACACACATTGGGCCGGATCCTTAAAATTCACCTTCCTGTTTTGTGGTTCTATGATGGCTACTGGAAAGTTATTGGTCGCCTACGCCCCTCCAGGAGCGCAACCACCGACCAGCCGTAAGGAGGCTATGCTAGGAACACATGTTATCTGGGACTTGGGTTTGCAGTCGTCATGCACAATGGTCGTACCGTGGATCAGCAATGTGATGTATAGGCAAACCACGCAGGATAGTTTCACTGAAGGAGGATACATTAGCATGTTTTACCAGACTAGAATTGTGGTTCCTTTATCAACCCCAAAGGCTATGGATATGCTAGGCTTTGTGTCAGCGTGCAACGACTTCAGTGTGCGGTTGCTGCGCGATACCACTCACATCTCCCAAACGGCCATGCCACAAGGAGTGGATGATCTA---------ATAACTGAAG---TGGCACAAAGTGCCCTGGCTCTTTCACTCCCCAAAAACAGTCTCCCTGACACCAAAGCCAGCGGGCCCGCTCATTCCAAAGAGGTTCCAGCGTTGACCGCGGTCGAGACAGGCGCCACCAACCCACTTGTCCCGTCTGATACCGTGCAAACACGCCACGTCATTCAGCAACGCAGCAGGACCGAGTCCACCATTGAATCCTTCTTTGCGAGAGGGGCATGCGTCGCCATAATCGAAGTAGACAATGAACAGCCAACCACCAGGGCACAAAAGCTGTTTGCCACTTGGCGCATCACTTACAAAGACACAGTGCAGTTACGCCGTAAATTGGAGTTCTTTACCTACTCCCGCTTTGACATGGAGTTCACATTTGTGGTGACTGCCAACTTCACCAACTCAAACAACGGACATGCTCTCAACCAGGTGTACCAGATAATGTACATCCCCCCCGGAGCCCCCACACCAAAATCGTGGGATGACTACACCTGGCAGACCTCTTCGAACCCATCTATATTCTACACGTACGGTGCTGCCCCAGCCCGAATATCTGTGCCCTATGTGGGTTTGGCCAATGCCTACTCACACTTTTACGACGGTTTTGCCAAAGTACCATTGAAATGCAAACGACCAG--GTGGGAGATTCACTCTACAGCGCCATGACTGTGGATGACTTCGGTGTTCTCGCCATAAGAGTGGTCAATGATCACAATCCTACAAAAGTCACATCAAAGGTGCGAATTTACATGAAACCCAAGCATGTGAGAGTGTGGTGTCCGCGACCCCCGCGGGCGGTGCCGTATTACGGGCCAGGGGTGGATTACAAGGACGG---GCTAGCACCCTTGTCAGTGAAGGGGCTCACGACTTATGGCTATGGGCACCAGAACAAGGCAGTGTACACAGCTGGGTATAAGATCTGTAATTACCACCTAGCTTCTCAGGAAGACATCCAGAACGCCGTAAATATTATGTGGAATAGGGATTTGATAGTTGTCGAGTCCAGAGCTCAAGGCACAGACTCAATTGCTAGGTGTACATGTAATACAGGGGTGTACTATTGTGAATCAAGAAGGAAGTACTACCCAGTATCTTTTGTTGGGCCCACTTTTCAGTATATGGAAGCCAACGACTACTATCCAGCTAGATACCAGTCACACATGTTAATTGGCCATGGGTTTGCATCTCCTGGAGATTGTGGAGGGATTTTAAGGTGCCAACATGGAGTCATAGGCATAATTACAGCTGGTGGGGAAGGCCTTGTGGCGTTCTCAGACATTAGAGATCTTTATGCATATGAAGAGGAAGCCATGGAACAGGGCATCTCTAATTACATTGAATCTCTTGGGGCTGCTTTTGGAAGTGGTTTTACACAGCAAATTGGAGACAAGATATCAGAGTTAACCAGCATGGTCACCAGTACCATCACGGAGAAGTTACTCAAAAATCTGATTAAGATAATTTCATCACTGGTAATAATAACCAGGAACTACGAAGACACTACCACTGTTCTAGCTACCCTGGCACTTCTCGGTTGTGACATCTCTCCCTGGCAGTGGTTGAAGAAGAAGGCGTGTGACATCTTAGAAATACCTTATGTCATCCGCCAAGGAGATAGCTGGCTTAAAAAGTTCACAGATGCTTGTAATGCTGCCAAAGGTTTGGAATGGGTCTCTAACAAGATCTCCAAATTTATTGACTGGCTGAAAGATAAAATAATACCCCAGGCTAGGGACAAGCTTGAGTTTGTAACTAAGCTCAAGCAACTCGAAATGCTAGAGAATCAAATCTCAACTATCCACCAGTCCTGTCCAAGTCAGGAACACCAGGAGATACTCTTCAACAACGTCAGGTGGTTGTCTATACAATCAAAAAAGTTCGCCCCTCTCTACGCCGTGGAAGCCAAAAGAATCCAGAAATTAGAGCACACAATTAACAATTACATACAGTTCAAGAGCAAACACCGTATTGAACCAGTATGCTTGTTAGTGCATGGTAGTCCAGGGACGGGCAAATCGGTTGCCACAAATTTGATTGCCAGAGCTATTGCTGAAAAGGAGAATACTTCCACGTATTCATTGCCCCCGGATCCTTCCCATTTTGATGGGTACAAACAGCAGGGAGTGGTTATCATGGATGATCTTAATCAAAATCCTGATGGTGCGGATATGAAACTCTTTTGTCAGATGGTGTCAACAGTGGAGTTCATTCCGCCCATGGCCTCATTGGAGGAGAAGGGCATTTTGTTCACGTCCAACTACGTGCTGGCCTCAACCAATTCTAGCCGAATCACTCCACCCACAGTGGCACACAGTGATGCACTGGCCAGACGGTTCGCTTTTGATATGGACATTCAAGTGATGGGAGAGTACTCTAGAGATGGCAAACTCAACATGGCATTGGCTACAGAAATGTGTAAGAACTGTCACCAACCAGCAAATTTCAAGAGATGTTGCCCATTAGTGTGTGGAAAGGCAATTCAACTGATGGACAAGTCATCTAGAGTTAGGTACAGCATTGACCAGATTACCACCATGATCATCAATGAGAGAAATAGGAGAGCCAATATTGGTAATTGCATGGAAGCACTGTTCCAGGGTCCGCTCCAATACAAAGACCTGAAAATTGACATCAAAACGACACCACCTCCAGAGTGCATTAATGACTTGCTTCAAGCAGTTGACTCCCAGGAGGTCAGAGACTATTGTGAGAAGAAAGGGTGGATTGTCAACATTACCAGCCAAGTTCAGACTGAAAGGAACATCAACAGAGCAATGACCATTCTACAAGCTGTCACCACATTCGCAGCAGTTGCTGGAGTGGTGTATGTGATGTACAAACTGTTTGCAGGACACCAAGGGGCTTACACAGGACTTCCAAATAAAAAACCCAACGTCCCTACCATCAGGACCGCCAAGGTCCAGGGTCCAGGGTTTGATTATGCAGTGGCTATGGCGAAGAGAAATATCCTCACAGCAATCACTAGCAAAGGGGAGTTTACAATGCTTGGGGTACATGACAACATAGCCATTCTGCCAACTCACGCCTCACCAGGAGAAACGATAGTTATTGATGGCAAGGAGGTAGAAGTGTTGGACGCAAAAGCATTGGAGGACCAAGCTGGAACAAATCTCGAAATTACAATCGTCACCCTCAAAAGGAATGAGAAATTCAGAGACATTAGACCACACATTCCCACTCAAATCACTGAGACCAATGATGGAGTGTTGATCGTGAACACTAGCAAGTACCCTAACATGTACGTTCCTGTTGGTGCTGTGACTGAACAGGGATATCTTAATCTTGGTGGCCGCCAAACCGCACGCACCTTGATGTACAATTTCCCAACTAGAGCAGGGCAGTGCGGCGGTGTCATCACATGCACAGGCAAAGTCATCGGAATGCATGTTGGTGGGAACGGTTCACACGGGTTCGCAGCTGCCCTAAAGCGATCATACTTCACTCAGAATCAAGGTGAAATCCAGTGGATAAAGCCGTCTAAGGAGGTGGGGTATCCAATCATCAATGCTCCTTCTAAAACCAAATTAGAACCCAGTGCATTTCACCACGTGTTTGAGGGAGTGAAAGAACCAGCGGTCCTCACTAAAAATGACCCCAGATTGAAGACTGATTTTGAAGAAGCCATCTTTTCTAAGTATGTAGGCAACAGGATCACCGAGGTGGATGAATACATGAAGGAGGCTGTGGACCACTACGCAGGTCAACTCATGTCATTGGACATCAACACAGAACAAATGTGTCTTGAGGACGCCATGTATGGCACCGATGGACTTGAGGCCCTAGATCTTAGCACCAGTGCAGGGTATCCCTATGTTGCCATGGGAAAGAAAAAGAGAGACATCCTAAACAAACAAACCAGAGACACCAAAGAGATGCAAAAACTCTTGGACACTTACGGAATCAACTTACCGCTGGTCACCTATGTGAAAGATGAGCTCAGGCCCAGAACCAAAGTGGAGCAGGGTAAGTCTAGACTGATTGAAGCATCCAGTCTTAATGATTCCGTGGCAATGAGAATGGCCTTTGGAAACCTATACGCAGCATTCCACAAGAATCCAGGTGTGGTGACAGGTTCAGCGGTTGGGTGCGATCCTGACCTGTTTTGGAGCAAGGTACCAGTGTTAATGGAGGAAAAACTCTTTGCATTTGACTACACAGGGTATGATGCCTCACTCAGCCCAGCCTGGTTTGAAGCACTCAAGATGGTGTTGGAAAAAATTGGATTTGGTGACAGGGTAGATTACATTGATTATCTGAACCACTCACACCATCTATACAAAAACAAAACATACTGTGTCAAAGGCGGCATGCCATCTGGCTGCTCTGGCACTTCAATTTTCAACTCTATGATCAACAACCTGATCATCAGGACACTCTTACTGAAAACCTATAAGGGCATAGACTTAGATCACCTAAAGATGATTGCCTATGGTGATGATGTAATTGCTTCCTACCCCCATGAAGTTGACGCTAGTCTCCTAGCCCAATCAGGAAAAGACTACGGACTAACCATGACTCCAGCTGACAAGTCAGCCACATTTGAAGCAGTCACATGGGAGAATGTAACATTCTTAAAAAGATTCTTTAGAGCAGATGAGAAGTATCCCTTTTTAATACATCCAGTAATGCCAATGAAAGAAATTCATGAATCAATCAGATGGACCAAGGATCCAAGAAACACACAAGATCATGTTCGCTCACTGTGCTTATTGGCCTGGCACAACGGCGAAGAAGAATACAACAAGTTTTTAGCTAAAATTAGAAGCGTGCCAATCGGAAGAGCTCTGTTGCTCCCTGAGTACTCTACATTGTACCGCCGTTGGCTCGACTCTTTTTAGTGACCCTACCTCAGTCGAATTGGATTGGGTTATACTGTTGTAGGGGTAAATTTTTCTTTAATTCGGAG
PIP03XX           TTAAAACAGCTCTGGGGTTGTTCCCACCCCAGAGGCCCACGTGGCGGCTAGTACACTGGTATCACGGTACCCTTGTACGCCTGTTTTATACTCCCTTCCCGTAACTTAGAAGTATACAACCAAGTTCAATAGAAGGGGGTACAAACCAGTACCACCACGAACAAGCACTTCTGTTTCCCCGGTGAAGTTGCATAGATTGTTCCCACGGTCGAAAGCGACTGATCCGTTACCCGCTCATGTACTTCGGGAAGCCTAGTATCACTTCGGACTCTTCGATGCGTTGCGCTCAGCACTCAACCCCAGAGTGTAGCTTAGGTCGATGAGTCTGGACAAACCTCACTGGCGACAGTGGTCCAGGCTGCGTTGGCGGCCTACCTGTGGCCAAAGCCACAGGACGCTAGTTGTGAACAAGGTGTGAAGAGCCTACTGAGCTACATGAGAGTCCTCCGGCCCCTGAATGCGGCTAATCTCAACCACGGAGCAGGTAGTCACAAACCAGTGATTTGCCTGTCGTAACGCGAAAGTCTGTGGCGGAACCGACTACTTTGGGTGTCCGTGTTTCCTTTTATTCCATTATGGCTGCTTATGGTGACAATCCTAGATTGTTATCATAAAGTGAGCTGGATTGGCCATCCGGTGAAAATCAAGCACATTATATATTTGTTTGTTGGGTTTAACCCTCTGATTGCACGCACTCTTGGCTTGGTTAGGATTATTGTGTGGAAAAGGCACCATAGTTACAATGGGTGCTCAAGTTTCATCCCAAAAAGTTGGAGCCCATGAGAACTCGAATAGGGCATATGGTGGTTCTACCATCAATTACACCACTATCAATTATTACAAGGATTCAGCAAGCAATGCCGCATCTAAGCAAGACTATTCCCAGGATCCCTCTAAATTCACCGAACCACTGAAGGATGTGTTAATTAAGACAGCACCAGCTCTCAACTCTCCAAATGTTGAGGCATGTGGATACAGCGATAGGGTGTTGCAATTGACCCTAGGCAACTCCACCATAACAACGCAAGAGGCGGCCAATTCAGTGGTCGCGTATGGTCGTTGGCCTGAGTTTATCCGAGATGACGAAGCAAATCCAGTGGACCAACCAACAGAGCCGGACGTAGCAACTTCTAGGTTTTACACGCTGGACACAGTCATGTGGGGCAAAGAGTCCAGGGGATGGTGGTGGAAATTACCAGATGCTCTCAGAGACATGGGGCTGTTTGGACAAAATATGTATTACCACTACTTAGGGAGATCAGGATATACAGTGCACGTCCAGTGCAACGCCTCTAAATTTCATCAGGGCTCATTGGGAGTATTCGCCATACCAGAATTCTGTCTGGCTGGGGACAGTGATACAA-----AGATACACCAGCTACGCGAACGCTAACCCAGGTGAGAAAGGAGGGAAGTTTTATGCTCAATTTAATAAAGATACTGCTGTAACCTCCCCAAAAAGGGAATTTTGTCCAGTAGACTATTTACTAGGATGTGGTGTTTTGATAGGGAATGCTTTTGTGTTCCCCCACCAGATTATCAACTTAAGAACCAACAACAGTGCCACCCTAGTATTACCCTATGTAAATGCACTGTCTATAGATTCAATGGTCAAGCACAATAATTGGGGCATTGCTATTCTCCCCCTGTCACCATTGGATTTTGCACAAGACTCATCAGTGGAGATACCCATTACAGTCACAATAGCTCCGATGTGCAGTGAGTTCAATGGTTTGCGCAACGTTACAGCCCCAAAGCTTCAAGGACTACCAGTGCTGAATACACCAGGCAGCAATCAGTACCTAACTTCGGACAACCACCAGTCCCCATGTGCAATCCCAGAGTTTGATGTCACGCCACCAATCGACATACCTGGGGAAGTCAAAAATGTGATGGAATTGGCTGAAATAGACACTATGATTCCTCTGAATCTGAAT---ACCAAGAGGAATACCATGGACATGTACAGAGTGAGGTTGAGCGACAGCGCCAACCTGAGCGGTCCAATCTTATGCCTGTCTCTGTCACCGGCAGCAGACCCTCGCTTATCACACACTATGTTAGGGGAGGTTTTGAACTACTACACACACTGGGCTGGATCCCTGAAGTTCACTTTCTTATTCTGTGGCTCTATGATGGCTACTGGAAAGCTGTTAGTCGCTTACGCCCCTCCGGGAGCACAACCACCGACCAGTCGCAAGGAGGCAATGCTCGGCACGCATGTCATTTGGGACTTGGGCCTACAATCCTCATGTACGATGGTTGTACCGTGGATCAGCAATGTGACATACAGACAGACTACACAGGACAGTTTTACTGAAGGGGGATACATCAGCATGTTCTATCAAACCAGAATTGTGGTTCCTTTATCAACCCCAAAGGCGATGGACATGTTGGGGTTTGTTTCAGCGTGCAACGATTTCAGTGTACGGTTGCTGCGCGACACAACACACATTTCGCAGGCGGCCATGCCACAAGGGGTGGATGATCTG---------ATAACCGAAG---TGGCACAAAATGCTTTAGCTCTCTCACTTCCCAAAAGCAATCTTCCTGATACAAAGGCCAGTGGGCCCGCCCACTCCAAGGAAGTTCCGACGCTGACTGCGGTAGAGACCGGTGCCACTAATCCACTTGTTCCATCAGACACCGTGCAGACGCGACACGTCATACAGCAGCGTAGCAGGTCTGAGTCAACTATTGAATCCTTCTTTGCAAGGGGGGCGTGTGTTGCCATTATTGAGGTGGACAATGAACAGCCAGCCACCAATGTCCAAAAACTGTTCGCCACATGGCGAATCACCTATAAGGACACGGTGCAGTTGCGCCGGAAATTAGAGTTCTTCACATACTCCCGCTTTGACATGGAATTTACCTTTGTGGTGACAGCCAACTTCACCAACTCAAACAACGGGCATGCTCTAAACCAGGTCTACCAGATAATGTACATCCCCCCAGGTGCCCCTACGCCAAAGTCATGGGACGATTACACCTGGCAAACTTCTTCAAACCCATCCATATTCTACACCTACGGTGCTGCCCCGGCCCGGATCTCCGTACCATACGTGGGATTAGCAAACGCATACTCGCACTTCTATGACGGTTTTGCTAAAGTACCACTGAAATGCAAATGATCAA--GTGGGGGATTCACTCTACAGCGCCATGGCTGTGGATGATTTCGGTGTCCTCGCCATAAGAGTGGTCAATGATCACAACCCCACTAAAGTAACATCAAAGGTGCGGGTGTACATGAAACCCAAGCATGTGAGAGTGTGGTGCCCAAGACCCCCGCGGGCGGTACCGTACTACGGGCCAGGAGTGGACTACAAAGACGG---GTTGGCACCTCTATCAGAGAAGGGACTCACAACGTATGGGTTTGGTCACCAAAATAAAGCTGTTTACACAGCGGGTTATAAGATCTGCAATTACCACCTCGCTACACAAGAAGATCTACAGAATGCAGTGAGCGTCATGTGGAATAGGGATCTCCTGGTGACAGAATCAAAAGCTCAGGGCATAGATTCTATCGCCAGATGCAATTGCAGCACTGGCGTGTATTATTGTGAGTCCAGAAGTAGGTATTACCCTGTTTCCTTCGTTGGTCCAACTTTCCAATACATGGAAGCAAATGATTACTACCCAGCTCGATACCAGTCCCACATGCTAATCGGTCACGGTTTCGCATCACCTGGGGATTGTGGCGGTATCCTCAGATGCCAGCATGGTGTGATAGGCATCATCACGGCTGGAGGAGAGGGCCTGGTGGCTTTCTCAGATATTAGAGACCTTTATGCATATGAGGAAGAAGCCATGGAGCAGGGCATTTCCAGCTACGTTGAGTCCCTTGGAGCAGCATTTGGAAGCGGGTTCACCCAGCAAATCGGGGATAAAATTATTGAGCTAACCGGCATGGTCACCAGCACTATAACCGAAAAACTATTGAAGAACTTAATAAAGATTGTATCCTCCCTAGTCATTATCACTAGGAATTATGATGACACCACCACTGTTTTAGCAACCCTAGCGCTACTTGGGTGTGATGTGTCTCCTTGGCAGTGGCTCAAAAAGAAAGCTTGTGATATACTAGAAATCCCATACGTCATGCGCCAGGGTGACAGCTGGTTGAAGAAGTTTACGGAAGCATGCAACGCTGCCAAAGGACTGGAATGGGTGTCCAACAAGATCTCCAAATTTATTGATTGGTTGAGAGAGAAAATCATTCCTCAAGCTAGGGACAAATTGGAATTTGTTACCAAGTTGAAACAGTTAGAGATGTTGGAGAACCAAATTGCAACCATCCACCAGTCATGCCCCAGCCAGGAACACCAGGAGATTCTGTTCAACAATGTGAGGTGGTTGTCCATTCAGTCAAAAAGGTTCGCCCCACTCTACGCATTAGAGGCAAAGAGAATACAGAAGTTGGAACACACGATTAACAATTACATACAGTTCAAGAGCAAACACCGTATTGAACCAGTATGTTTGTTAGTACATGGTAGCCCCGGAACTGGCAAGTCGGTAGCCACCAACCTAATAGCTAGGGCTATAGCGGAGAAGGAAAACACCTCCACATACTCATTACCACCAGATCCATCTCATTTCGACGGGTACAAGCAACAGGGAGTAGTGATCATGGATGATCTAAACCAGAATCCAGATGGAGCCGATATGAAATTATTCTGTCAAATGGTTTCCACAGTGGAGTTCATACCACCAATGGCTTCACTTGAAGAGAAAGGCATTCTATTTACATCAAATTACGTCCTAGCCTCTACCAACTCTAGCCGTATCACGCCACCCACTGTTGCACACAGTGACGCTTTGGCCAGGCGTTTTGCATTCGACATGGACATTCAAGTCATGAGTGAGTACTCCAGGGATGGGAAATTAAACATGACAATGGCAACAGAAATGTGCAAGAACTGTCATCAACCAGCAAACTTCAAGAGGTGCTGTCCATTGGTATGTGGGAAGGCTATTCAATTAATGGACAAGTCCTCTAGGGTCAGGTACAGCATTGATCAGATCACTACCATGATAGTTAATGAGAAAAACAGAAGGTCCAACATTGGTAACTGCATGGAAGCACTGTTTCAAGGCCCTTTACAATACAAGGATTTAAAAATTGACATCAAGACCACTCCCCCGCCCGAGTGCATAAACGACTTGCTCCAGGCCGTTGACTCTCAAGAAGTGAGGGACTACTGTGAGAAAAAGGGATGGATTGTCAACATCACCAGTCAAGTTCAAACTGAGAGGAACATAAACAGAGCAATGACTATCTTGCAAGCCGTCACCACATTTGCAGCAGTTGCTGGGGTGGTGTATGTGATGTACAAGCTGTTTGCAGGACACCAAGGGGCTTATACAGGACTTCCAAACAAGAGACCCAACGTCCCTACCATTAGAACAGCTAAGGTTCAGGGTCCAGGGTTTGATTATGCAGTGGCCATGGCCAAGAGAAATATTCTTACAGCAACCACCAGTAAAGGAGAATTCACGATGCTTGGGGTGCACGACAACGTAGCTATTCTACCAACCCATGCATCGCCAGGTGAGACGATAGTCATTGATGGCAAGGAAATTGAAGTGTTAGATGCTAAAGCTCTAGAAGATCAGGCCGGAACTAACTTGGAAATTACTATTGTTACTCTTAAGAGGAATGAAAAATTTAGAGACATTAGGCCACACATTCCCGCACAAATCACCGAGACAAATGATGGAGTGTTGATCGTGAACACTAGTAAGTACCCCAACATGTATGTTCCTGTAGGTGCTGTGACTGAACAGGGATATCTTAATCTCGGTGGACGTCAAACTGCTCGTACATTAATGTACAACTTCCCAACCAGAGCAGGCCAGTGTGGTGGAGTCATCACATGCACTGGTAAGGTCATTGGGATGCATGTTGGTGGGAACGGTTCACACGGGTTTGCAGCAGCCTTAAAACGGTCATACTTCACTCAAAGTCAAGGAGAAATCCAATGGATGAGACCATCAAAAGAGGTGGGCTACCCTATAATTAACGCCCCATCTAAGACCAAATTGGAACCCAGTGCATTCCACTACGTATTTGAAGGTGTTAAGGAACCAGCCGTGCTCACAAAAAATGACCCAAGATTCAAAACGGGTTTTGAGGAAGCCATTTTTTCTAAATATGTGGGCAACAAGATTACAGAAGTGGATGAATATATGAAGGAAGCAGTGGATCATTATGCTGGCCAGCTCATGTCATTGGATATTAACACTGAGCAAATGTGCCTTGAGGATGCCATGTACGGTACTGATGGTTTGGAAGCACTAGATCTCAGCACAAGCGCGGGGTACCCATATGTTACCATGGGAAAGAAAAAGAGAGACATCCTAAACAAACAAACTAGAGATACAAAAGAGATGCAGAGACTTCTGGACACATACGGAATTAACCTTCCGCTAGTCACTTATGTGAAAGATGAACTAAGATCTAAGACCAAAGTGGAACAGGGAAAATCCAGGCTGATTGAAGCATCCAGTTTAAATGACTCTGTGGCAATGAGAATGGCGTTTGGTAACTTATACGCTGCTTTCCACAAAAACCCAGGAGTTGTAACAGGCTCAGCAGTTGGATGTGATCCAGATTTGTTTTGGAGTAAAATACCCGTCTTAATGGAAGAAAAACTCTTTGCATTTGACTACACAGGGTACGACGCCTCGCTCAGCCCGGCCTGGTTTGAAGCACTAAAAATGGTGTTGGAAAAGATAGGCTTTGGAGACAGGGTGGACTACATTGACTACCTGAACCATTCACATCATCTTTACAAAAACAAAACATATTGTGTCAAGGGTGGCATGCCATCTGGCTGCTCTGGCACCTCTATTTTCAACTCAATGATTAACAACTTGATAATCAGGACACTTTTACTAAAAACCTACAAGGGCATAGACTTAGATCATCTAAAGATGATTGCCTATGGTGATGATGTAATTGCATCCTACCCCCATGAGGTTGACGCTAGTCTCCTAGCCCAATCAGGAAAAGACTATGGATTAACCATGACACCAGCTGATAAGTCAGCCACATTTGAAACTGTCACATGGGAGAATGTAACCTTTTTGAAAAGATTCTTCAGAGCAGATGAGAGGTACCCATTCTTGATCCACCCAGTAATGCCAATGAAGGAAATTCATGAATCAATTAGATGGACCAAAGATCCCAGAAACACTCAGGATCACGTCCGCTCTCTGTGCCTATTGGCTTGGCACAATGGAGAGGACGAATACAATAAATTTTTAGCTATGATCAGAAGCGTGCCAATTGGAAGGGCTCTATTGCTCCCTGAGTACTCTACATTGTACCGCCGTTGGCTCGACTCTTTTTAGCAACCCTACCTCAGTCGAATTGGATTGGGTCATACTGTTGTAGGGGTAAATTTTTCTTTAATTCGGAG
AY278553          TTAAAACAGCTCTGGGGTTGTTCCCACCCCGGAGGCCCACGTGGCGGCTAGTACTCTGGTATCACGGTACCCTTGTACGCCTGTTTTATACTCCCCTCCCGTAATTTAGAAGTTCAAAATTAAGTTCAATAGAAGGGGGTACAAACCAGTACCACCACGAACAAGCACTTCTGTTTCCCCGGTGAGGTTGCATAGACTGTACCCACGGTTGAAGGCGACTGATCCGTTATCCGCTCTTGTACTTCGGGAAGCCCAGTATCATCTTCGGATCTTCGATGCGTTGCGCTCAGCACTCAACCCCAGAGTGTAGCTTAGGCTGATGAGTCTGGACAATCCTCACTGGTGACAGTGGTCCAGGCTGCGTTGGCGGCCTACCTGTGGCCAAAGCCACAGGACGCTAGATGTGAACAAGGTGTGAAGAGCCCACTGAGCTACAAGAGAGTCCTCCGGCCCCTGAATGCGGCTAATCCCAACCACGGAGCAGGTAGTTGCAAACCAGCAGCCGGCCTGTCGTAACGCGCAAGTCTGTGGCGGAACCGACTACTTTGGGTGACCGTGTTTCCTTTTATCTTTCAATGGCTGCTTATGGTGACAATCATTGATTGTTATCATAAAGCGACTTGGATTGGCCATCCGGTGAAATTTAAGTGCGTCAGCTATCCATTTATTGGATTTACCCCACTAAAACCACATACGCCTGGCCTTAGT------GTTG--TTGGTGAGACGCTACCATCAAAATGGGTGCTCAGGTTTCTTCTCAGAAAGTTGGTGCACACGAGAACTCAAATAGGGCATATGGTGGATCTACAATCAATTACACCACAATTAATTACTACAGAGACTCGGCTAGCAATGCAGCCTCCAAACAAGATTTCTCTCAAGACCCATCCAAGTTCACTGAACCTATAAAAGATGTGTTAATCAAAACAGCCCCAATGTTGAACTCTCCAAATATTGAAGCGTGTGGATATAGTGACAGAGTCTTGCAGCTGACACTAGGGAACTCCACTATTACTACACAAGAGGCTGCCAATTCGGTGGTTGCCTACGGACGATGGCCTGAGTACCTGAGAGACAGCGAGGCCAACCCAGTGGACCAACCAACAGAGCCAGACGTTGCCGCGTGCAGGTTTTACACGCTAGACACCGTGTCCTGGACAAAGGAATCCCGAGGGTGGTGGTGGAAATTACCCGACGCACTTAGAGATATGGGGCTGTTCGGTCAAAACATGTATTATCATTACCTAGGCAGGTCTGGCTATACCGTACATGTACAGTGCAATGCCTCCAAATTTCACCAGGGGGCACTTGGCGTGTTTGCCGTGCCAGAGATGTGTCTGGCTGGTGACAGCAACACCACGCCTACACACACCAGTTATCAGAACGCCAACCCGGGCGAGAAAGGAGGTACCTTCACAGGCACATTCACACCCGACAACAACCAAACATCACCCGCCCGTAGGTTCTGCCCTGTGGATTACCTCTTCGGAAACGGAACTCTATTGGGTAATGCATTTGTGTTCCCACACCAAATAATCAACCTACGGACTAACAACTGTGCTACATTGGTGCTCCCGTATGTGAACTCCCTCTCCATAGACAGTATGGTTAAGCACAACAACTGGGGGATTGCGATTGTACCTCTAGCCCCACTAAACTTTGCTAACGAATCATCCCCAGAGATCCCGATCACCCTGACTATAGCACCAATGTGTTGTGAATTCAATGGACTGAGAAACATCACTCTGCCACGACTGCAAGGATTGCCTGTCATGAACACCCCTGGTAGTAACCAATACCTCACTGCTGATAACTTCCAGTCGCCGTGTGCATTGCCTGAGTTTGACGTGACCCCACCCATTGATATACCTGGAGAAGTTAAAAACATGATGGAGTTGGCTGAGATCGACACCATGATTCCCTTTGACTTGAGCGCCACAAAGAAAAACACTATGGAAATGTACAGAGTCCAGTTAAGTGATAAACCACACACAGATGACCCAATACTCTGTCTATCGTTGTCCCCAGCATCGGACCCAAGGTTGTCTCACACCATGCTTGGAGAAATTTTGAATTATTACACACATTGGGCAGGATCCTTGAAGTTTACTTTCCTATTCTGTGGTTCCATGATGGCGACTGGCAAACTGTTGGTCTCATACGCACCCCCCGGAGCTGATCCACCCAAGAAGCGCAAAGAAGCAATGCTGGGGACGCATGTCATCTGGGACATAGGATTACAGTCCTCTTGCACCATGGTGGTACCTTGGATTAGTAACACAACGTACAGACAGACCATTGACGACAGCTTTACTGAGGGTGGTTACATTAGTGTTTTCTACCAGACCAGAATAGTGGTCCCCCTTTCAACACCCAGAGAAATGGACATTCTTGGATTCGTGTCAGCTTGCAATGACTTTAGTGTTCGCTTACTTCGCGACACCACTCACATAGAACAGAAAGCATTGTCACAGGGACTAGGCCAAATGTTGGAGAACATGATAGACAACACAGTCCGCGAGACCATGAGAGCGTCGACCTCAAGGGATGCTCTCCCGAATACTGAATCCAGTGGACCAGCGCACTCCAAAGAGATCCCGGCGCTCACTGCGGTGGAGACAGGAGCCACGAATCCACTAGTTCCTTCAGATACAGTACAAACTAGACATGTCATCCAACATAGGTCAAGGTCAGAGTCTAGTATTGAGTCCTTCTTCGCACGTGGTGCATGCGTGACCATTATGACTGTAGACAACTCAGCATCTACTACATCCAAAGATAAGCTATTCTCAGTGTGGAAGATCACATATAAAGATACTGTGCAGTTAAGGAGAAAATTGGAGTTTTTCACTTACTCCAGATTTGACATGGAATTCACTTTTGTGATCACCGCCAACTTCACCGAGACAAACAACGGGCACGCTCTGAACCAAGTGTACCAAATCATGTATGTGCCACCAGGTGCACCGGTACCTGAGAAGTGGGACGACTACACGTGGCAAACGTCATCAAACCCATCGATTTTCTACACCTACGGCACAGCACCAGCTCGAATTTCAGTTCCATATGTTGGTATCTCAAATGCTTATTCACACTTTTATGATGGTTTCTCTAAAGTCCCATTGAAAGATCAGTCGGCAGCGTTGGGCGACTCACTCTACGGTGCAGCGTCTCTGAACGACTTTGGCATTTTGGCAGTGAGGGTGGTTAACGACCACAACCCAACCATAGTCACTTCTAAGGTTAGAGTATATTTAAAACCCAAACACATCAGAGTGTGGTGTCCGCGCCCGCCGAGAGCTGTGGCTTATTATGGTCCGGGAGTAGACTATAAAGATGGCACTCTTGCCCCCTTATCCACAAAGGATTTGACAACATACGGGTTTGGACATCAAAACAAAGCAGTGTATACGGCTGGATACAAAATCTGCAATTATCATCTAGCCACACAAGAAGATCTCCAAAATGCAGTGAATGTTATGTGGAATAGGGATTTGATTGTTGTGGAGTCCAAAGCGCAGGGTATTGACTCAATTGCCAGATGTTCTTGCAGTGCCGGCGTGTACTATTGTGAGTCCAGAAGAAAGTACTACCCAGTCTCTTTCATAGGCCCAACCTTCCAATACATGGAAGCCAATGACTATTATCCAGCAAGATATCAATCACACATGTTGATTGGTCATGGGTTTGCATCTCCTGGAGATTGTGGGGGGATTCTCAGATGCCATCATGGAGTCATAGGTATAATCACAGCAGGTGGTGAGGGCCTTGTTGCATTTTCAGACATCAGAGACCTCTATGCTTATGAGGAGGAAGCAATGGAACAGGGAATTTCCAATTACATTGAGTCCCTAGGAGCCGCTTTCGGCAGTGGTTTTACCCAACAGATTGGGGACAAGATCTCAGAATTGACTAGCATGGTGACGAGTACCATCACAGAAAAGTTGCTCAAAAACTTGATTAAAATCATCTCATCTTTAGTGATTATAACCAGAAACTATGAAGATACCACTACCGTACTGGCCACTTTAGCACTCTTGGGTTGTGATGTATCCCCGTGGCAGTGGTTAAAGAAGAAGGCTTGTGACATACTAGAAATCCCGTGTGTCATGCGTCAGGGTGACAGCTGGTTGAAGAAGTTCACAGAGGCGTGCAATGCTGCCAAAGGATTGGAATGGGTGTCTAACAAAATATCCAAATTCATTGATTGGCTGAAAGAGAAAATCATTCCTCAAGCCAGGGACAAGTTGGAATTTGTTACCAAATTAAAACAACTGGAGATGCTGGAAAATCAGATTGCGACCATCCATCAGTCATGCCCAAGCCAAGAACACCAGGAAATCCTGTTCAATAATGTGAGATGGTTGTCCATCCAATCAAAAAGATTTGCTCCGCTTTATGCATTAGAGGCGAAGAGAATCCAAAAGTTGGAACATACAATTAACAACTACATACAGTTCAAGAGCAAACACCGTATTGAGCCAGTATGTTTGTTGGTGCATGGCAGCCCTGGAACAGGCAAGTCAGTGGCAACCAATCTAATAGCCAGGGCAATTGCAGAAAAAGAAAATACTTCTACTTACTCATTACCGCCAGACCCCTCCCACTTTGATGGTTATAAGCAGCAAGGGGTGGTAATCATGGATGACTTGAACCAAAACCCGGACGGAGCTGACATGAAGTTATTCTGTCAAATGGTTTCTACAGTGGAGTTCATACCACCAATGGCTTCATTGGAGGAGAAAGGCATTCTGTTCACGTCAAATTACGTCTTGGCATCCACCAACTCCAGCCGCATTACACCACCCACCGTTGCACATAGTGACGCTTTAGCCAGGCGCTTTGCTTTTGACATGGACATTCAAGTCATGGGTGAATACTCCAGAGATGGTAAACTGAACATGGCAATGGCAACGGAAATGTGTAAGAATTGTCATCAACCAGCGAATTTTAAGAAATGCTGCCCTCTAGTGTGTGGGAAAGCCATCCAACTGATGGACAAATCCTCCAGGGTCAGATACAGCGTTGATCAGATCACCACCATGATCATCAACGAGAGAAATCGGAGATCCAATATTGGCAACTGCATGGAAGCACTATTTCAAGGTCCCCTTCAATACAAGGATCTCAAAATAGACATCAAGACCGCTCCTCCCCCAGAGTGTATCAACGACTTACTCCAGGCAGTTGATTCCCAGGAAGTCCGCGATTACTGCGAGAAAAAGGGGTGGATTGTCAACATCACCAGCCAGGTTCAAACTGAGAGAAACATCAACAGAGCCATGACAATCCTACAAGCTGTCACAACCTTCGCCGCAGTGGCCGGAGTGGTGTATGTCATGTATAAACTTTTTGCCGGGCACCAAGGAGCTTACACTGGTCTCCCAAACAAAAAGCCCAACGTGCCCACTATTCGGACTGCTAAAGTTCAGGGACCAGGCTTTGATTATGCAGTCGCAATGGCCAAAAGAAATATAGTCACCGCCACTACCAGTAAGGGAGAGTTCACCATGCTGGGAGTACACGACAATGTGGCGATCCTACCAACTCATGCATCACCAGGAGAGTGCGTTGTGATCGACGGTAAGGAAGTGGAGATCTTAGATGCCAAAGCTCTGGAAGATCAGGCTGGGACTAACTTGGAGATCACCATCATCACCCTGAAGAGGAATGAGAAGTTTAGGGATATCAGGCCACATATTCCTACACAGATCACTGAGACAAATGATGGGGTACTGATCGTGAACACTAGTAAGTACCCTAACATGTACGTCCCTGTTGGTGCTGTGACTGAGCAGGGATACCTCAATCTTGGTGGACGTCAAACTGCTCGCACATTGATGTACAATTTTCCAACTAGAGCAGGCCAGTGTGGCGGTGTCATCACCTGCACAGGCAAGGTCATCGGGATGCATGTTGGTGGGAACGGTTCACATGGGTTTGCGGCAGCCCTGAAGCGTTCATACTTCACTCAGAGTCAAGGTGAAATTCAGTGGATGAGACCATCTAAAGAAGTGGGTTACCCCATCATCAATGCCCCATCCAGAACCAAATTAGAACCTAGTGCTTTTCACTATGTTTTTGAGGGAGTTAAGGAACCAGCAGTTCTAACTAAGAATGATCCTAGATTGAAAACTGACTTTGAGGAGGCCATCTTCTCCAAGTATGTTGGTAACAAAATCACTGAAGTGGATGAGTATATGAAGGAGGCGGTAGACCACTATGCAGGACAATTAATGTCACTTGACATCAACACAGATCAAATGTGTCTGGAGGATGCTATGTACGGAACTGATGGTCTCGAAGCTCTAGATCTCAGCACTAGTGCAGGTTATCCCTATATAGCAATGGGAAAGAAGAAGAGGGACATTTTAAACAAGCAAACCAGGGACACTAAAGAAATGCAGAGGCTTCTGGATACCTATGGTATCAACTTACCCTTAGTCACCTATGTAAAGGATGAGCTCAGGTCTAAGACTAAAGTTGAGCAGGGCAAGTCTAGACTAATTGAAGCCTCCAGCCTCAATGATTCTGTGGCAATGAGAATGGCCTTCGGGAACTTGTACGCAACCTTCCACAAAAACCCTGGTGTGGTGACGGGATCAGCTGTCGGATGTGATCCAGATTTGTTTTGGAGCAAAATACCAGTCCTAATGGAGGAGAAACTCTTTGCCTTTGACTACACAGGTTATGATGCTTCACTCAGTCCAGCTTGGTTTGAAGCTCTCAAAATGGTGTTGGAGAAAATCGGATTTGGAGATAGGGTAGATTACATTGACTACCTGAACCACTCACACCACCTATACAAAAACAAGACATACTGTGTCAAGGGCGGCATGCCATCTGGCTGCTCGGGCACTTCAATCTTCAATTCAATGATTAACAACTTGATAATCAGGACACTCTTACTGAAAACCTACAAGGGCATAGATTTAGACCACCTGAAAATGATTGCCTATGGTGATGATGTAATTGCTTCCTACCCCCATGAGGTTGACGCTAGTCTCCTAGCCCAATCAGGAAAAGACTATGGACTAACCATGACTCCAGCTGATAAGTCAGCTACATTTGAAACAGTCACATGGGAAAATGTAACTTTCTTGAAGAGATACTTCAGGGCGGATGAGAAGTATCCATTTCTGGTGCATCCAGTAATGCCAATGAAGGAAATTCATGAATCAATTAGATGGACAAAAGATCCTAGAAATACGCAGGATCATGTGCGTTCATTGTGCCTATTGGCTTGGCATAATGGCGAAGAGGAATACAACAAGTTTTTAGCTAAAATTAGAAGCGTGCCAATTGGAAGAGCATTGTTGCTCCCTGAGTACTCTACACTGTACCGCCGTTGGCTCGATTCTTTTTAGTAACCCTACCTCAGTCGAATTGGATTGGGTTATACTGTTGTAGGGGTGAATTTTTCTTTAATTCGGAG
POL2CG1           TTAAAACAGCTCTGGGGTTGTTCCCACCCCAGAGGCCCACGTGGCGGCCAGTACACTGGTATCGCGGTACCTTTGTACGCCTGTTTTATACTCCCTTCCCGTAACTTAGAAGCACAACGCCAAGTTCAATAGAAGGGGGTACAAACCAGTACCACCACGAACAAGCACTTCTGTTCCCCCGGTGAGGCTGTATAGGCTGTTTCCACGGCTAAAAGCGGCTGATCCGTTATCCGCTCATGTACTTCGAGAAGCCTAGTATCACCTTGGAATCTTCGATGCGTTGCGCTCAACACTCAACCCCAGAGTGTAGCTTAGGTCGATGAGTCTGGACGTTCCTCACCGGCGACGGTGGTCCAGGCTGCGTTGGCGGCCTACCTGTGGCCAAAGCCACAGGACGCTAGTTGTGAACAAGGTGTGAAGAGCCTATTGAGCTACCTGAGAGTCCTCCGGCCCCTGAATGCGGCTAATCCTAACCACGGAGCAGGCAGTGGCAATCCAGCGACCAGCCTGTCGTAACGCGCAAGTTCGTGGCGGAACCGACTACTTTGGGTGTCCGTGTTTCCTTTTATTTTACAATGGCTGCTTATGGTGACAATTATTGATAGTTATCATAAAGCAAATTGGATTGGCCATCCGGTGAGAATTTGATTATTAAATTACTCTCTTGTTGGGATTGCTCCTTTGAAATCCTGTGCACTCACACCTATTGGAATTACCTCATTGTTGAGATATTATTACCACTATGGGCGCCCAAGTCTCATCACAGAAAGTTGGAGCCCATGAGAATTCAAACAGAGCTTATGGTGGATCCACCATTAATTACACTACTATTAATTATTACAGGGATTCTGCGAGCAATGCCGCTAGTAAGCAGGACTTTGCACAAGACCCATCCAAGTTCACTGAACCCATTAAAGATGTTCTCATTAAGACCGCTCCCACGCTAAACTCTCCTAATATCGAGGCGTGTGGGTATAGCGACAGAGTGATGCAACTAACCCTAGGCAATTCTACCATTACCACACAGGAGGCGGCCAATTCTGTCGTTGCATACGGCCGGTGGCCCGAGTACATCAAGGATTCAGAAGCAAATCCTGTGGACCAGCCAACTGAGCCGGACGTTGCCGCATGCAGGTTTTACACACTAGACACTGTTACTTGGCGCAAGGAGTCCAGAGGGTGGTGGTGGAAACTGCCTGATGCGCTAAAGGATATGGGATTATTCGGCCAGAACATGTTCTACCACTACCTCGGGAGGGCTAGCTATACTGTGCACGTACAGTGTAATGCTTCAAAGTTTCACCAGGGCGCCCTCGGGGTATTTGCAGTTCCAGAAATGTGCCTGGCAGGCGACAGTG---CAACCCACATGCTTACAAAATATGAGAATGCAAATCCGGGTGAGAAAGGGGGTGAGTTCAAAGGGAGTTTTACTCTGGATACTAACGCTACCAACCCTGCACGCAACTTTTGTCCCGTTGATTATCTCTTCGGGAGCCGAGTACTGGCGGGAAATGCGTTTGTTTACCCACATCAGATAATTAATCTGCGCACCAACAACTGTGCCACGTTGGTGCTGCCATACGTTAATTCACTTTCCATAGACAGCATGACAAAACACAACAATTGGGGAATTGCTATCCTTCCGCTGGCACCACTTGACTTTGCCACCGAGTCCTCCACTGAGATACCCATTACTCTAACTATTGCCCCTATGTGTTGTGAATTCAATGGGTTGCGCAACATCACTGTACCCAGAACTCAAGGGTTGCCAGTCTTAAACACTCCAGGAAGCAACCAGTACTTAACAGCAGACAACTATCAATCTCCATGTGCGATACCCGAGTTTGATGTGACACCACCCATAGACATCCCGGGGGAAGTGCGCAACATGATGGAATTGGCAGAGATAGACACTATGATACCTCTCAATCTGAGC-CAGC--GCAAGAACACCATGGATATGTACAGAGTCGAACTGAATGATGCGGCTCACTCTGACACACCAATATTGTGTCTTTCACTGTCTCCAGCATCAGATCCTAGGCTAGCACACACTATGCTAGGTGAAATACTGAACTACTACACACACTGGGCAGGGTCTTTGAAGTTCACATTTCTCTTCTGCGGCTCAATGATGGCCACTGGTAAATTGCTAGTGTCCTATGCACCTCCTGGTGCGAAAGCCCCTGAAAGCCGCAAAGAAGCGATGCTCGGCACCCACGTGATCTGGGACATCGGGTTACAGTCATCATGCACTATGGTGGTACCTTGGATTAGCAACACCACATACAGACAAACTATCAACGATAGCTTCACAGAAGGAGGGTATATCAGTATGTTTTACCAAACTAGAGTTGTTGTGCCATTGTCCACTCCTAGAAAGATGGACATATTGGGCTTTGTGTCAGCCTGCAATGACTTCAGTGTGCGCCTGTTGCGTGACACGACGCACATAAGCCAAGAGGTTATGCCACAAGGATTGGGTGATTTAATTGAAGGGGTTGTTGAGGGAGTCACGAGAAATGCTTTGACACCACTGACACCTGTCAACAACTTGCCTGATACACGATCTAGCGGCCCAGCCCACTCTAAGGAAACACCAGCGCTGACAGCCGTAGAGACAGGGGCCACCAACCCATTGGTGCCTTCAGACACGGTACAAACTCGTCACGTCATCCAAAAGCGGACGCGGTCGGAGTCTACGGTTGAGTCTTTCTTCGCAAGAGGAGCTTGTGTGGCCATTATTGAAGTGGATAATGATGCTCCAACAAGGCGTGCCAGTAAATTATTTTCAGTCTGGAAGATAACTTACAAGGACACCGTTCAGTTAAGACGTAAGTTGGAGTTCTTTACATATTCAAGGTTTGACATGGAGTTCACCTTTGTGGTTACATCCAATTATACCGATGCAAACAATGGGCACGCACTGAATCAAGTTTACCAGATAATGTACATACCACCTGGGGCACCGATCCCTGGCAAGCGGAATGATTACACATGGCAAACGTCATCTAACCCATCAGTGTTTTACACTTACGGGGCACCTCCAGCTAGAATATCAGTGCCCTACGTGGGCATTGCCAATGCATATTCTCATTTTTACGATGGGTTTGCCAAAGTACCACTAGCTGGCCAAGCCTCAACAGAGGGTGACTCGCTGTATGGAGCGGCTTCATTGAACGACTTCGGATCACTGGCTGTTCGAGTGGTGAATGACCACAACCCTACGAAACTCACTTCAAAAATCAGAGTGTACATGAAACCAAAGCACGTCAGAGTGTGGTGTCCGCGACCCCCTCGAGCAGTCCCATACTACGGACCAGGGGTTGACTACAAGGATGG---ACTAACCCCACTGCCAGAGAAAGGCTTGATAACCTATGGTTTTGGCCACCAAAATAAGGCAGTGTACACGGCAGGTTACAAAATTTGCAATTACCACCTCGCCACCCAGGAAGACTTACAAAATGCGATAAACATTATGTGGATTAGAGACCTTTTAGTAGTGGAATCCAAAGCCCAAGGCATAGACTCAATTGCTAGATGTAACTGCCACACTGGAGTGTACTACTGTGAATCCAGGAGGAAGTACTACCCGGTCTCTTTTGTCGGCCCCACCTTTCAGTACATGGAAGCAAATGAGTACTATCCAGCCCGATACCAATCCCACATGTTAATTGGCCATGGTTTTGCATCTCCAGGGGACTGTGGTGGGATTCTCAGGTGCCAACATGGAGTAATTGGAATCATTACAGCTGGAGGAGAAGGCCTAGTCGCTTTCTCGGACATCAGAGATCTGTACGCATACGAGGTGGAGGCTATGGAGCAGGGAGTCTCCAACTATATTGAGTCCCTTGGGGCTGCATTTGGGAGTGGATTCACCCAGCAAATAGGAAACAAAATTTCAGAACTCACTAGCATGGTCACCAGCACTATAACTGAGAAACTACTAAAGAATCTCATTAAAATAATTTCATCCCTTGTTATCATCACCAGAAACTATGAAGACACGACCACAGTGCTGGCTACTCTTGCTCTCCTCGGTTGTGATGCGTCCCCATGGCAATGGCTAAAGAAGAAAGCCTGTGACATCTTGGAAATCCCCTACATCATGCGACAGGGCGATAGCTGGTTGAAGAAGTTTACAGAGGCATGCAATGCAGCCAAGGGATTGGAATGGGTGTCTAATAAAATATCCAAATTTATTGACTGGCTCAAAGAGAAGATCATTCCACAGGCTAGAGACAAGCTAGAGTTTGTTACCAAACTGAAGCAACTAGAAATGTTGGAGAACCAAATTGCAACCATTCATCAATCGTGCCCAAGTCAGGAGCATCAAGAAATCCTGTTCAATAACGTGAGATGGTTATCCATACAGTCAAGGAGATTTGCCCCGCTCTATGCGGTCGAGGCTAAGAGAATACAAAAGTTAGAGCACACGATTAACAACTACGTACAGTTCAAGAGCAAACACCGTATTGAACCAGTATGTTTGTTGGTGCACGGTAGCCCAGGCACGGGCAAGTCAGTTGCCACCAATTTAATTGCCAGAGCAATAGCAGAGAAGGAGAACACCTCCACATACTCACTACCACCAGATCCCTCCCATTTCGATGGGTACAAGCAACAAGGTGTGGTGATCATGGATGATTTGAATCAGAATCCAGATGGAGCAGACATGAAGCTGTTTTGTCAGATGGTCTCTACTGTAGAATTCATACCACCAATGGCTTCGCTAGAAGAAAAGGGTATTTTGTTCACATCTAATTACGTTTTGGCCTCAACCAATTCCAGTCGCATCACCCCACCAACTGTTGCGCACAGCGATGCCCTAGCCAGGCGCTTTGCATTTGACATGGACATACAAATCATGAGCGAGTATTCTAGAGATGGAAAATTGAACATGGCGATGGCAACTGAAATGTGTAAGAACTGTCATCAACCAGCAAACTTCAAGAGATGTTGCCCATTGGTGTGTGGCAAAGCCATCCAGCTGATGGACAAATCTTCCAGAGTCAGATATAGTATAGATCAGATTACTACCATGATTATTAATGAGAGGAACAGAAGATCAAGTATCGGTAATTGCATGGAGGCACTTTTCCAAAGTCCTCTTCAATACAAAGACCTGAAAATAGACATTAAGACCACACCTCCTCCTGAGTGCATCAATGATTTGCTCCACGCAGTTGATTCTCAAGAGGTAAGAGACTACTGTGAGAAGAAGGGTTGGATAGCAGACATCACTAGTCAGGTGCAAACCGAAAGAAACATCAATAGAGCGATGACTATTCTTCAGGCGGTCACCACATTTGCCGCAGTTGCTGGAGTGGTGTATGTGATGTACAAACTCTTTGCAGGGCATCAAGGAGCGTATACAGGGCTTCCCAACAAGAGACCCAATGTCCCCACCATCAGGACTGCCAAGGTTCAGGGCCCAGGATTTGACTACGCAGTGGCAATGGCCAAAAGAAACATTCTTACGGCAACTACCATTAAGGGAGAGTTCACAATGCTCGGAGTGCATGATAATGTGGCCATTCTACCAACCCACGCATCACCGGGTGAAACAATAGTCATTGATGGCAAGGAAGTAGAGGTACTGGATGCTAAAGCCCTGGAGGACCAGGCCGGGACCAACCTAGAAATCACCATTGTCACTCTCAAAAGAAATGAGAAGTTCAGGGACATCAGACCACACATCCCCACTCAAATCACTGAGACGAATGATGGAGTTTTAATTGTGAACACTAGTAAGTACCCCAACATGTATGTTCCTGTCGGTGCTGTGACTGAACAGGGGTATCTTAATCTCGGTGGACGCCAAACTGCTCGTACTTTAATGTACAACTTTCCAACGAGAGCAGGTCAATGTGGCGGAGTTATCACCTGCACTGGCAAGGTCATCGGGATGCATGTTGGTGGGAACGGTTCACATGGGTTCGCAGCAGCCCTGAAGCGATCCTATTTCACTCAGAGTCAAGGTGAAATCCAGTGGATGAGACCATCAAAAGAAGTGGGCTACCCCGTTATTAATGCTCCATCTAAAACTAAACTGGAACCCAGTGCATTCCATTATGTGTTTGAAGGTGTCAAGGAACCAGCTGTGCTCACCAAAAGTGACCCCAGATTGAAGACAGATTTTGAAGAGGCTATCTTTTCCAAGTACGTGGGAAATAAGATTACTGAAGTAGATGAGTACATGAAAGAAGCTGTCGATCATTACGCAGGCCAGCTCATGTCACTAGACATCAACACAGAACAAATGTGCCTTGAGGATGCAATGTATGGCACTGACGGTCTCGAAGCTCTAGACCTCAGTACCAGTGCTGGGTATCCCTATGTGGCAATGGGGAAGAAGAAAAGAGACATTTTGAATAAGCAAACCAGAGATACAAAAGAAATGCAAAGGCTTCTGGACACCTATGGTATTAATTTACCTTTAGTCACCTATGTGAAAGACGAGCTTAGATCCAAGACCAAAGTGGAACAGGGCAAGTCCAGGCTAATTGAGGCCTCAAGTCTCAATGACTCTGTCGCCATGAGGATGGCTTTTGGCAACTTGTACGCAGCATTCCACAAGAACCCAGGTGTAGTGACAGGATCGGCTGTTGGCTGTGACCCAGATTTGTTTTGGAGTAAAATACCAGTCCTCATGGAGGAAAAACTC------TTTGATTACACGGGTTATGATGCTTCACTAAGCCCCGCCTGGTTTGAGGCTCTCAAGATGGTTCTAGAGAAAATTGGGTTTGGTGATAGAGTGGATTACATTGATTATCTGAATCACTCGCACCATCTATATAAAAACAAGACATATTGTGTTAAGGGCGGTATGCCATCTGGCTGCTCTGGCACCTCAATTTTTAATTCAATGATTAATAATCTAATAATCAGGACTCTCTTACTGAAAACCTACAAGGGCATAGATTTAGACCACCTGAAGATGATAGCCTATGGTGATGATGTAATTGCTTCCTACCCCCATGAGGTTGATGCTAGTCTCCTAGCCCAATCAGGAAAAGACTATGGACTAACCATGACACCAGCTGACAAATCAGCCACCTTTGAAACAGTCACATGGGAGAATGTAACATTCTTGAAAAGATTCTTTAGAGCAGATGAAAAGTATCCCTTTCTGGTACATCCAGTGATGCCAATGAAAGAAATTCACGAATCAATTAGATGGACTAAAGATCCCAGAAACACTCAGGATCATGTTCGCTCACTGTGCTTATTGGCTTGGCACAGTGGCGAGGAAGAGTACAATAAATTTTTAGCTAAGATTAGAAGTGTGCCAATCGGAAGAGCTTTACTGCTCCCTGAGTACTCCACATTGTACCGCCGTTGGCTCGACTCATTTTAGTAACCCTACCTCAGTCGAATTGGATTGGGTCATACTGTTGTAGGGGTAAATTTTTCTTTAATTCGGAG
POL2LAN           TTAAAACAGCTCTGGGGTTGTTCCCACCCCAGAGGCCCACGTGGCGGCCAGTACACTGGTATTGCGGTACCTTTGTACGCCTGTTTTATACTCCCTTCCCGTAACTTAGAAGCACAATGCCAAGTTCAATAGGAGGGGGTACAAACCAGTACCACCACGAACAAGCACTTCTGTTCCCCCGGTGAGGCTGTATAGGCTGTTTCCACGGCTAAAAGCGGCTGATCCGTTATCCGCTCATGTACTTCGAGAAGCCTAGTATCACCTTGGAATCTTCGATGCGTTGCGCTCAACACTCAACCCCAGAGTGTAGCTTAGGTCGATGAGTCTGGACGTTCCTCACCGGCGACGGTGGTCCAGGCTGCGTTGGCGGCCTACCTGTGGCCAAAGCCACAGGACGCTAGTTGTGAACAAGGTGTGAAGAGCCTATTGAGCTACCTGAGAGTCCTCCGGCCCCTGAATGCGGCTAATCCTAACCACGGAGCAGGCAGTGGCAATCCAGCGACCAGCCTGTCGTAACGCGCAAGTTCGTGGCGGAACCGACTACTTTGGGTGTCCGTGTTTCCTTTTATTTTACAATGGCTGCTTATGGTGACAATCATTGATTGTTATCATAAAGCAAATTGGATTGGCCATCCGGTGAGAATTTGATTATTAAATTACTCTCTTGTTGGGATTGCTCCTTTGAAATCTTGTGCACTCACACCTATTGGAATTACCTCATTGTTAAGATATCATCACCACTATGGGCGCCCAAGTCTCATCACAGAAAGTTGGAGCCCATGAGAATTCAAACAGAGCTTATGGCGGATCCACCATTAATTACACTACTATTAATTATTACAGGGATTCTGCGAGCAATGCCGCTAGTAAGCAGGACTTTGCACAAGACCCATCCAAGTTCACTGAACCTATTAAAGATGTTCTCATTAAGACCGCTCCCACACTAAACTCTCCTAATATCGAGGCGTGTGGGTATAGCGACAGAGTGATGCAACTAACCCTAGGCAATTCCACCATTACCACACAGGAGGCGGCCAATTCTGTCGTTGCATACGGCCGGTGGCCCGAGTACATCAAGGACTCAGAAGCAAATCCTGTGGACCAGCCAACTGAACCGGACGTTGCCGCGTGCAGGTTTTACACACTAGACACTGTTACTTGGCGCAAGGAGTCCAGAGGGTGGTGGTGGAAACTGCCTGATGCACTAAAGGACATGGGATTATTCGGCCAGAACATGTTCTACCACTACCTCGGGAGGGCTGGCTATACTGTGCACGTACAGTGTAATGCTTCAAAGTTTCACCAGGGCGCCCTCGGGGTATTCGCAGTTCCAGAAATGTGCCTGGCAGGCGACAGCA---CAACCCACATGTTTACAAAATATGAGAATGCAAATCCGGGTGAGAAAGGGGGTGAATTCAAAGGGAGTTTTACTCTGGATACTAACGCTACCAACCCTGCACGCAACTTTTGTCCCGTTGATTATCTCTTCGGGAGCGGAGTACTGGCGGGAAATGCGTTTGTTTACCCACATCAGATAATTAATCTGCGCACCAACAACTGTGCCACGTTGGTGCTGCCATACGTTAATTCACTTTCCATAGACAGCATGACAAAACACAACAATTGGGGAATTGCTATCCTTCCGCTGGCACCACTTGACTTTGCCACCGAGTCCTCCACTGAGATACCCATTACTCTAACTATTGCCCCTATGTGTTGTGAATTCAATGGGTTGCGCAACATCACTGTACCCAGAACTCAAGGGTTGCCAGTCTTAAACACTCCAGGAAGCAACCAGTACTTAACAGCAGACAACTATCAATCCCCATGTGCGATACCCGAGTTTGATGTAACACCACCCATAGACATCCCGGGGGAAGTGCGCAACATGATGGAATTGGCAGAGATAGACACCATGATACCTCTCAATCTGAAC-CAGC--GCAAGAACACCATGGATATGTACAGAGTCGAACTGAATGATGCGGCTCACTCTGACACACCAATATTGTGTCTCTCACTGTCTCCAGCATCAGATCCTAGGCTAGCACACACTATGCTAGGTGAAATACTGAACTACTACACACACTGGGCAGGGTCATTGAAGTTCACATTTCTCTTCTGCGGCTCAATGATGGCCACTGGTAAATTGCTAGTGTCCTATGCACCTCCTGGTGCGGAAGCCCCTAAAAGCCGCAAAGAAGCGATGCTCGGCACCCACGTGATCTGGGACATCGGATTACAGTCATCATGCACTATGGTGGTACCTTGGATTAGCAACACCACATACAGACAAACCATCAACGATAGCTTCACAGAAGGAGGGTACATCAGTATGTTTTACCAAACTAGAGTTGTTGTGCCATTGTCCACCCCTAGAAAGATGGACATATTGGGCTTTGTGTCAGCCTGCAATGACTTCAGTGTGCGCCTGTTGCGTGACACGACGCACATAAGCCAAGAGGCTATGCCACAAGGATTGGGTGATTTAATTGAAGGGGTTGTTGAGGGAGTCACGAGAAATGCCTTGACACCACTGACACCTGCCAACAACTTGCCTGATACACAATCTAGCGGCCCAGCCCACTCTAAGGAAACACCAGCGCTAACAGCCGTAGAGACAGGGGCCACCAACCCATTGGTGCCTTCAGACACGGTACAAACTCGTCACGTCATCCAAAAGCGGACGCGGTCGGAGTCTACGGTTGAGTCTTTCTTCGCAAGAGGAGCTTGTGTGGCCATTATTGAAGTGGATAATGATGCTCCAACAAAGCGTGCCAGTAAATTATTTTCAGTCTGGAAGATAACTTACAAAGACACCGTTCAGTTAAGACGTAAGTTGGAGTTCTTTACATATTCAAGGTTTGACATGGAGTTCACCTTTGTGGTTACATCCAATTATACCGATGCAAACAATGGGCACGCACTAAATCAAGTTTACCAGATAATGTACATACCACCTGGGGCACCGATCCCTGGCAAGTGGAATGATTACACATGGCAAACGTCATCTAACCCATCAGTGTTTTACACTTACGGGGCACCTCCAGCTAGAATATCAGTGCCCTACGTGGGCATTGCCAATGCATATTCTCATTTTTACGATGGGTTTGCCAAAGTACCACTAGCAGGCCAAGCCTCAACAGAGGGTGACTCGCTGTATGGAGCGGCTTCATTGAATGACTTCGGATCACTGGCTGTTCGAGTGGTGAATGACCACAACCCTACGAAACTCACCTCAAAAATCAGAGTGTACATGAAACCAAAGCACGTCAGAGTGTGGTGTCCGCGACCCCCTCGAGCAGTCCCATACTACGGACCAGGGGTTGACTACAAGGATGG---ACTAGCCCCACTGCCAGGGAAAGGCTTGACAACCTATGGTTTTGGCCACCAAAATAAGGCAGTGTACACGGCAGGTTACAAAATTTGCAATTACCACCTCGCCACCCAGGAAGACTTACAAAATGCGGTAAACATTATGTGGATTAGAGACCTTTTAGTAGTGGAATCCAAAGCCCAAGGCATAGACTCAATTGCTAGATGTAACTGCCACACTGGAGTGTACTACTGTGAATCCAGGAGGAAGTACTACCCGGTCTCTTTTACTGGCCCCACCTTTCAGTACATGGAAGCAAATGAGTACTATCCAGCCCGATACCAATCCCACATGTTAATTGGCCATGGTTTTGCATCTCCAGGGGACTGTGGTGGGATTCTCAGGTGCCAACATGGAGTAATTGGAATCATTACAGCTGGAGGAGAAGGCCTAGTCGCTTTCTCGGACATCAGAGATCTGTACGCATACGAGGAGGAGGCTATGGAGCAGGGAGTCTCCAACTATATTGAGTCCCTTGGGGCTGCATTTGGGAGTGGATTCACCCAGCAAATAGGAAACAAAATTTCAGAACTCACTAGCATGGTCACCAGCACTATAACTGAGAAACTACTAAAGAATCTCATTAAAATAATTTCATCCCTTGTTATCATCACCAGAAACTATGAAGACACGACCACAGTGCTGGCTACCCTTGCTCTCCTCGGTTGTGATGCGTCCCCATGGCAATGGCTAAAGAAGAAAGCCTGTGACATCTTGGAAATCCCCTACATCATGCGACAGGGCGATAGCTGGTTGAAGAAGTTTACAGAGGCATGCAATGCAGCTAAGGGATTGGAATGGGTGTCTAATAAAATATCCAAATTTATTGACTGGCTCAAAGAGAAGATCATTCCACAGGCTAGAGACAAGCTAGAGTTTGTTACCAAACTGAAGCAACTAGAAATGTTGGAGAACCAAATTGCAACCATTCATCAATCGTGCCCAAGTCAGGAGCATCAAGAAATCCTGTTCAATAACGTGAGATGGTTATCCATACAGTCAAAGAGATTTGCCCCGCTCTATGCGGTTGAGGCTAAGAGAATACAAAAGTTAGAGCACACGATTAACAACTACGTACAGTTCAAGAGCAAACACCGTATTGAACCAGTATGTTTGTTGGTGCACGGTAGCCCAGGCACGGGCAAGTCAGTTGCCACCAATTTAATTGCCAGAGCAATAGCAGAGAAGGAGAACACCTCCACATACTCACTACCACCAGATCCCTCCCATTTCGATGGGTACAAGCAACAAGGTGTGGTGATCATGGATGATTTGAATCAGAACCCAGACGGAGCAGACATGAAGCTGTTTTGTCAGATGGTCTCCACTGTAGAATTCATACCACCAATGGCTTCGCTAGAAGAAAAGGGTATTTTGTTCACATCTAATTACGTTTTGGCCTCAACCAATTCCAGTCGCATCACCCCACCAACTGTTGCGCACAGCGATGCCCTAGCCAGGCGCTTTGCATTTGACATGGACATACAAATCATGAGCGAGTATTCTAGAGATGGAAAATTGAACATGGCGATGGCAACTGAAATGTGTAAGAACTGTCATCACCCAGCAAACTTCAAGAGATGTTGCCCATTGGTGTGTGGCAAAGCCATCCAGCTGATGGACAAATCTTCCAGAGTCAGATATAGTATAGATCAGATTACTACCATGATTATTAATGAGAGGAACAGAAGATCAAGTATCGGTAATTGCATGGAGGCACTTTTCCAAGGTCCTCTTCAATACAAAGACCTGAAAATAGACATTAAGACCACACCTCCTCCTGAGTGCATCAATGATTTGCTCCAAGCAGTTGATTCTCAAGAGGTAAGAGACTACTGTGAGAAGAAGGGTTGGATAGTAGACATCACTAGTCAGGTGCAAACCGAAAGAAACATCAATAGAGCAATGACTATTCTTCAGGCGGTCACCACATTTGCCGCAGTTGCTGGAGTGGTGTATGTGATGTACAAACTCTTTGCAGGGCATCAAGGAGCGTATACAGGGCTTCCCAATAAGAGACCCAATGTCCCCACCATCAGGACTGCCAAGGTTCAGGGCCCAGGATTTGACTACGCAGTGGCAATGGCCAAAAGAAACATTCTTACGGCAACTACCATTAAGGGAGAGTTCACAATGCTCGGAGTGCATGATAATGTGGCCATTCTACCAACCCACGCATCACCGGGTGAAACAATAGTCATTGATGGCAAGGAAGTAGAGGTACTGGATGCTAAAGCCCTGGAGGACCAGGCCGGGACCAACCTGGAAATCACCATTGTCACTCTTAAGAGAAATGAGAAGTTCAGGGACATCAGACCACACATCCCCACTCAAATCACTGAGACAAATGATGGAGTTTTAATTGTGAACACTAGTAAGTACCCCAACATGTATGTTCCTGTCGGTGCTGTGACTGAACAGGGGTATCTCAATCTCAGTGGACGCCAAACTGCTCGTACTTTAATGTACAACTTTCCAACGAGAGCAGGTCAATGTGGTGGAGTTATCACCTGCACTGGCAAGGTCATCGGGATGCATGTTGGTGGGAACGGTTCACATGGGTTCGCAGCAGCCCTGAAGCGATCCTATTTCACTCAGAGTCAAGGTGAAATCCAGTGGATGAGACCATCAAAAGAAGTGGGCTACCCCGTTATTAATGCTCCATCTAAAACTAAACTGGAACCCAGTGCATTCCATTATGTGTTTGAAGGTGTCAAGGAACCAGCTGTGCTCACCAAAAGTGACCCCAGATTGAAGACAGATTTTGAAGAGGCTATCTTTTCCAAGTATGTGGGAAATAAGATTACTGAAGTGGATGAGTACATGAAAGAAGCTGTCGATCATTACGCAGGCCAGCTCATGTCACTAGACATCAACACAGAACAAATGTGCCTTGAGGATGCAATGTATGGCACTGACGGTCTCGAAGCTCTAGACCTCAGTACCAGTGCTGGGTATCCCTATGTGGCAATGGGGAAAAAGAAAAGAGACATTTTGAATAAGCAAACCAGAGACACAAAGGAAATGCAAAGGCTTCTGGACACCTATGGTATTAATTTACCTTTAGTCACCTATGTGAAAGATGAGCTTAGATCCAAGACCAAAGTGGAACAGGGCAAGTCCAGGCTAATTGAGGCCTCAAGTCTCAATGACTCTGTCGCCATGAGGATGGCTTTTGGCAACTTGTACGCAGCATTCCACAAGAACCCAGGTGTAGTGACAGGATCGGCTGTTGGCTGTGACCCAGATTTGTTTTGGAGTAAAATACCAGTCCTCATGGAGGAAAAACTCTTTGCATTTGATTACACGGGTTATGATGCTTCACTAAGCCCCGCCTGGTTTGAGGCTCTCAAGATGGTTCTAGAGAAAATTGGGTTTGGTGACAGAGTGGATTACATTGATTATCTGAATCACTCGCACCATCTATATAAAAATAAGACATATTGTGTTAAGGGCGGCATGCCATCTGGCTGCTCTGGCACCTCAATTTTTAATTCAATGATTAATAATCTAATAATCAGGACTCTCTTACTGAAAACCTACAAGGGCATAGATTTAGACCACCTGAAGATGATAGCCTATGGTGATGATGTAATTGCTTCCTACCCCCATGAGGTTGATGCTAGTCTCCTAGCCCAATCAGGAAAAGACTATGGACTAACCATGACACCAGCTGACAAATCAGCCACCTTTGAAACAGTCACATGGGAGAATGTAACATTCTTGAAAAGATTCTTTAGAGCAGATGAAAAGTATCCCTTTCTGGTACATCCAGTGATGCCAATGAAAGAAATTCACGAATCAATTAGATGGACTAAAGATCCCAGAAACACTCAGGATCATGTTCGCTCACTGTGCTTATTGGCTTGGCACAATGGCGAGGAAGAGTACAATAAATTTTTAGCTAAGATTAGAAGTGTGCCAATCGGAAGAGCATTACTGCTCCCTGAGTACTCCACATTGTACCGCCGTTGGCTCGACTCATTTTAGTAACCCTACCTCAGTCGAATTGGATTGGGTCATACTGTTGTAGGGGTAAATTTTTCTTTAATTCGGAG
POL3L37           TTAAAACAGCTCTGGGGTTGTTCCCACCCCAGAGGCCCACGTGGCGGCTAGTACACTGGTATCACGGTACCTTTGTACGCCTGTTTTATACTCCCTCCCCGCAACTTAGAAGCATACAATCAAGCTCAATAGGAGGGGGTGCAAGCCAGCGCCTCCGTGGGCAAGCACTACTGTTTCCCCGGTGAGGCCGCATAGACTGTTCCCACGGTTGAAAGTGGCCGATCCGTTATCCGCTCATGTACTTCGAGAAGCCTAGTATCGCTCTGGAATCTTCGACGCGTTGCGCTCAGCACTCAACCCCGGAGTGTAGCTTGGGCCGATGAGTCTGGACAGTCCCCACTGGCGACAGTGGTCCAGGCTGCGCTGGCGGCCCACCTGTGGCCAAAGCCACGGGACGCTAGTTGTGAACAGGGTGTGAAGAGCCTATTGAGCTACATGAGAGTCCTCCGGCCCCTGAATGCGGCTAATCCTAACCATGGAGCAGGCAGCTGCAACCCAGCAGCCAGCCTGTCGTAACGCGCAAGTCCGTGGCGGAACCGACTACTTTGGGTGTCCGTGTTTCCTTTTATTCTTGAATGGCTGCTTATGGTGACAATCATAGATTGTTATCATAAAGCGAGTTGGATTGGCCATCCAGTGTGAATCAGATTAATTACTCCCTTGTTTGTTGGATCCACTCC--CGAAACGTTTTACTCCTTAACTTATTGAAATTGTTT------GAAGACAGCAGTGTCACAATGGGAGCTCAAGTATCATCCCAAAAAGTAGGCGCTCACGAGAATTCTAACCGAGCCTACGGTGGTTCTACGATCAACTACACCACAATTAATTATTATAAAGATTCCGCAAGTAATGCGGCGTCCAAGCAAGATTACTCACAGGATCCATCAAAATTCACCGAGCCACTAAAGGACGTGCTCATAAAAACAGCTCCAGCACTCAATTCACCAAATGTGGAAGCGTGTGGGTATAGTGATAGAGTGTTGCAACTCACTTTAGGCAATTCCACTATTACTACACAGGAGGCAGCAAATTCAGTAGTGGCTTACGGACGTTGGCCTGAGTTTATTAGAGATGACGAAGCAAACCCGGTGGACCAACCAACTGAACCAGATGTGGCTACATGCAGATTCTACACACTAGACACTGTAATGTGGGGTAAGGAGTCGAAAGGCTGGTGGTGGAAGTTACCTGACGCACTGAGAGACATGGGTCTGTTTGGACAAAACATGTATTACCACTACCTAGGAAGATCCGGGTACACTGTGCACGTGCAGTGTAATGCATCCAAATTTCACCAAGGTGCACTCGGGGTGTTTGCGATTCCTGAGTATTGTCTGGCGGGTGACAGTGACACAA-----AGGTACACTAGTTATGCAAATGCGAATCCAGGTGAAAGAGGGGGAAAATTTTACTCCCAATTCAACAAGGATAACGCAGTAACATCCCCAAAAAGAGAGTTCTGCCCAGTGGATTATCTCCTGGGATGTGGGGTGTTACTGGGAAATGCCTTTGTATACCCACATCAAATCATTAATCTGAGGACCAACAACAGCGCAACTATTGTCCTACCATATGTGAATGCTTTGGCCATTGATTCAATGGTTAAACACAACAACTGGGGCATTGCCATTCTGCCCTTATCACCGCTGGATTTTGCTCAAGATTCATCAGTTGAAATTCCAATTACTGTGACAATTGCCCCAATGTGTAGCGAGTTCAACGGCCTTCGCAACGTGACTGCACCTAAATTTCAAGGACTACCAGTGTTGAACACTCCTGGTAGTAACCAGTACCTGACGTCAGACAACCACCAATCACCATGCGCAATCCCAGAATTTGATGTCACTCCGCCTATTGATATCCCAGGTGAGGTTAAAAACATGATGGAGCTCGCCGAGATAGACACCATGATTCCTCTCAATTTGAGC---ACCAAGAGAAACACAATGGACATGTACAGAGTTACTCTGAGCGACAGTGCCGATCTATCGCAACCAATTTTGTGCTTGTCACTATCCCCAGCATCTGATCCGCGCTTGTCACACACCATGCTTGGGGAAGTACTGAACTATTATACTCATTGGGCCGGGTCCTTGAAATTTACCTTCCTGTTCTGTGGTTCAATGATGGCTACGGGGAAAATCCTAGTGGCCTATGCACCACCAGGTGCACAACCCCCCACCAGCCGTAAGGAGGCTATGTTGGGCACACATGTCATTTGGGATCTTGGCCTGCAATCATCTTGTACTATGGTGGTGCCGTGGATTAGTAATGTGACATACAGACAGACTACACAAGATAGTTTCACTGAGGGCGGATATATCAGCATGTTCTACCAAACAAGAATTGTGGTGCCACTGTCCACCCCTAAGAGTATGAGCATGCTGGGGTTTGTGTCAGCCTGTAATGATTTCAGTGTGCGATTGCTGCGAGACACCACTCACATTTCACAATCTGCGCTTCCACAGGGTATTGAAGATTTGATTTCTGAAGTTGCACAGGGCGCCCT------AACTTTGTCACTCCCGAAGCAACAGGATAGCTTACCTGATACTAAGGCCAGTGGCCCGGCGCATTCCAAGGAGGTACCTGCACTCACTGCAGTCGAGACTGGAGCCACCAATCCTCTGGCACCATCCGACACAGTTCAAACGCGCCACGTAGTCCAACGACGCAGCAGGTCAGAGTCCACAATAGAATCATTCTTCGCACGCGGGGCGTGCGTCGCTATTATTGAGGTGGACAATGAACAACCAACCACCCGGGCACAGAAACTATTTGCCATGTGGCGCATTACATACAAAGATACAGTGCAGTTGCGCCGTAAGTTGGAGTTTTTCACATACTCTCGTTTTGACATGGAATTCACCTTCGTGGTAACCGCCAACTTCACCAACGCTAATAATGGGCATGCACTCAACCAGGTGTACCAGATAATGTACATCCCCCCAGGGGCACCCACACCAAAGTCATGGGACGACTACACTTGGCAAACATCTTCCAACCCGTCCATATTTTACACCTATGGGGCTGCCCCGGCGCGAATCTCAGTGCCATACGTGGGGTTAGCCAATGCTTACTCGCACTTTTACGACGGCTTCGCCAAGGTGCCATTGAAGAGCCAATGACCAG--ATTGGTGATTCCTTGTACAGCGCCATGACAGTTGATGACTTTGGTGTATTGGCAGTTCGTGTTGTCAATGATCACAACCCCACTAAAGTAACCTCCAAAGTCCGCATTTACATGAAACCCAAACACGTACGTGTCTGGTGCCCTAGACCGCCGCGCGCGGTACCTTATTATGGACCAGGGGTGGACTATAAGAACAA---CTTGGACCCCTTATCTGAGAAAGGTTTGACCACATATGGCTTTGGGCATCAGAATAAAGCTGTGTACACTGCTGGTTACAAGATCTGCAACTACCATCTCGCCACTAAGGAGGATTTACAAAATACTGTAAGCATCATGTGGAATAGAGACCTCTTGGTTGTTGAATCAAAAGCTCAAGGTACCGACTCAATAGCAAGGTGCAATTGCAATGCAGGGGTGTACTATTGTGAGTCCAGAAGGAAATACTACCCTGTGTCGTTTGTGGGACCCACCTTCCAATACATGGAGGCTAATGACTACTACCCAGCTAGATACCAATCCCACATGTTAATCGGGCACGGCTTTGCCTCACCAGGTGACTGTGGTGGTATCCTTAGGTGTCAACATGGCGTCATCGGAATCGTGACAGCTGGTGGAGAGGGATTAGTCGCATTCTCTGACATAAGGGACTTGTATGCTTACGAGGAAGAGGCCATGGAGCAGGGCATTTCAAACTATATTGAGTCACTCGGTGCTGCGTTCGGTAGTGGGTTCACTCAGCAAATAGGGGATAAGATATCAGAACTAACCAGCATGGTGACCAGCACGATTACAGAGAAGCTACTTAAAAACCTAATCAAAATTATTTCATCTCTGGTGATTATCACTAGAAATTACGAAGATACCACCACAGTGCTCGCCACTCTAGCTCTTCTTGGGTGTGATGTTTCACCGTGGCAATGGTTGAAGAAGAAAGCATGTGACACTTTGGAGATTCCCTATGTTATTAGACAGGGTGATAGTTGGTTGAAAAAATTTACTGAGGCGTGCAACGCAGCTAAGGGGTTGGAATGGGTGTCCAACAAAATCTCAAAATTTATTGACTGGTTGAGAGAAAGAATCATCCCACAAGCCAGGGACAAGCTTGAGTTTGTAACCAAATTGAAACAGTTGGAAATGCTAGAGAATCAGATATCCACAATACACCAATCTTGTCCAAGTCAGGAACACCAGGAAATTTTGTTCAACAATGTACGCTGGTTGTCCATTCAATCCAAGAGATTCGCTCCATTGTACGCACTTGAGGCCAAGAGAATACAAAAGTTGGAACACACCATTAATAATTACATACAGTTCAAGAGCAAACACCGTATTGAGCCAGTATGTTTGTTAGTGCATGGGAGCCCAGGTACAGGAAAATCAGTTGCGACTAACCTAATTGCTAGAGCCATAGCTGAGAAAGAGAACACCTCCACCTACTCGCTACCACCGGACCCGTCTCACTTTGATGGATACAAACAACAAGGTGTGGTTATCATGGACGACCTAAACCAAAACCCGGATGGGGCAGATATGAAGCTCTTTTGTCAAATGGTGTCCACTGTGGAGTTTATCCCACCTATGGCCTCGCTGGAAGAGAAAGGCATTCTGTTCACATCCAACTATGTTTTAGCCTCCACCAACTCCAGTCGCATCACACCACCTACAGTAGCCCACAGTGACGCTCTGGCCAGGAGGTTCGCTTTCGATATGGATATTCAAGTGATGGGCGAGTACTCCAGAGATGGTAAACTCAACATGGCAATGGCTACTGAGACGTGCAAGGACTGCCACCAACCAGCAAACTTCAAAAGATGCTGTCCTTTAGTGTGTGGTAAGGCAATTCAGTTAATGGACAAATCTTCCAGAGTTAGGTACAGTGTTGACCAGATTACTACAATGATTATCAACGAGAGAAACAGAAGATCTAACATTGGCAATTGCATGGAGGCTTTGTTCCAAGGACCACTCCAGTACAAAGACCTGAAAATTGACATCAAGACGAGGCCCCCCCCTGAATGCATCAATGATCTGCTTCAAGCAGTTGACTCCCAGGAAGTGAGGGATTATTGTGAAAAGAAAGGATGGATCGTCAACATCACTAGCCAAGTTCAAACAGAGAGAAACATTAACCGAGCAATGACCATTTTGCAGGCAGTGACAACTTTCGCCGCAGTGGCTGGTGTCGTGTACGTCATGTACAAGTTATTCGCTGGACACCAGGGAGCATACACTGGTCTGCCAAACAAAAGACCCAATGTGCCCACCATTAGAGCAGCAAAAGTGCAAGGGCCTGGGTTTGACTATGCAGTGGCTATGGCTAAAAGAAACATTGTTACAGCAACTACTAGCAAAGGGGAGTTCACAATGCTAGGAGTCCACGACAACGTGGCCATTTTACCAACTCATGCCTCACCTGGTGAGAGTATTGTAATTGATGGCAAAGAGGTTGAAATCCTAGACGCTAAAGCCCTCGAAGATCAGGCAGGCACTAATCTGGAAATCACCATAATAACCCTCAAAAGAAATGAAAAGTTCAGAGATATCAGACAACACATACCCACTCAAATCACCGAGACGAATGATGGAGTTCTGATTGTGAACACTAGTAAGTACCCCAACATGTATGTTCCTGTCGGTGCTGTGACTGAGCAGGGATACCTAAATCTCGGTGGGCGCCAGACTGCTCGTATTCTAATGTACAACTTTCCAACCAGAGCTGGTCAGTGTGGTGGAGTCATCACATGCACTGGGAAAGTCATCGGGATGCACGTTGGTGGGAATGGTTCACATGGGTTTGCAGCGGCCCTGAAGCGGTCATACTTCACTCAGAGCCAAGGTGAAATCCAGTGGATGAGACCATCAAAGGAGGCAGGGTATCCAATTATAAACGCCCCAACCAAGACCAAGCTCGAGCCCAGCGCTTTCCACTATGTGTTTGAAGGAGTAAAGGAACCAGCAGTCCTCACAAAGAATGATCCCAGACTTAAAACAGACTTTGAAGAAGCAATCTTCTCTAAGTATGTAGGGAACAAGATCACTGAGGTGGATGAGTACATGAAAGAGGCAGTGGACCATTATGCTGGACAACTTATGTCGCTGGATATCAGCACAGAGCAAATGTGTCTAGAAGACGCCATGTATGGTACTGATGGTCTGGAGGCGCTAGATCTGTCTACCAGTGCCGGGTACCCCTACGTGGCAATGGGGAAGAAGAAGAGAGATATCCTAAACAAGCAAACCAGAGACACCAAAGAAATGCAAAGACTTTTGGACGCTTACGGAATCAACCTACCATTAGTGACATATGTCAAGGACGAGCTGAGGTCCAAAACAAAAGTGGAACAGGGAAAATCCAGACTGATTGAAGCTTCCAGTCTAAATGACTCAGTGGCCATGAGAATGGCATTTGGAAACCTTTATGCAGCATTCCACAGGAATCCAGGGGTCGTCACTGGTAGTGCAGTTGGATGCGATCCAGACCTATTCTGGAGCAAGATCCCAGTGTTGATGGAAGAAAAGCTATTTGCCTTTGATTACACAGGATACGACGCATCACTTAGCCCAGCTTGGTTTGAGGCACTCAAGATGGTGTTAGAGAAAATTGGTTTTGGAGATAGAGTGGATTACATAGACTACCTTAACCATTCACACCACTTGTACAAAAACAAGATATATTGTGTTAAGGGCGGCATGCCATCTGGCTGCTCCGGCACTTCAATTTTTAATTCAATGATTAACAATTTGATCATTAGGACGCTTTTACTGAAAACCTACAAGGGCATAGATTTGGACCACTTAAAAATGATTGCCTATGGTGACGATGTAATAGCTTCCTATCCCCATGAGGTTGACGCTAGTCTCCTAGCCCAATCAGGAAAAGACTATGGACTAACCATGACTCCGGCAGATAAATCTGCCACTTTTGAGACAGTCACATGGGAGAATGTAACTTTCTTGAAAAGATTCTTCAGAGCAGATGAGAAATACCCCTTCCTCATACATCCAGTAATGCCAATGAAGGAGATTCATGAATCAATCAGATGGACAAAAGATCCTCGGAATACGCAGGACCATGTACGCTCCTTGTGTCTATTGGCTTGGCACAACGGGGAAGAAGAATACAACAAATTTTTAGCTAAAATTAGGAGTGTGCCAATCGGAAGAGCTTTGTTGCTCCCAGAGTACTCAACATTGTACCGCCGTTGGCTTGACTCATTTTAGTAACCCTACCTCAGTCGAATTGGATTGGGTCATACTGTTGTAGGGGTAAATTTTTCTTTAATTCGGAG
AF541919          NNNNNNNNNNTCTGGGGTTGTTCCCACCCCAGAGGCCCACGTGGCGGCTAGTACACTGGTATCACGGTACCTTTGTACGCCTGTTTTATACTCCCTCCCCGCAACTTAGAAGCATACAATCAAGCTCAATAGGAGGGGGTGCAAGCCAGCGCCTCCGTGGGCAAGCACTACTGTTTCCCCGGTGAGGCCGCATAGACTGTTCCCACGGTTGAAAGTGTCCGATCCGTTATCCGCTCATGTACTTCGAGAAGCCTAGTATCGCTCTGGAATCTTCGACGCGTTGCGCTCAGCACTCAACCCCGGAGTGTAGCTTGGGCCGATGAGTCTGGACAGTCCCCACTGGCGACAGTGGTCCAGGCTGCGCTGGCGGCCCACCTGTGGCCAAAGCCACGGGACGCTAGTTGTGAACAGGGTGTGAAGAGCCTATTGAGCTACATGAGAGTCCTCCGGCCCCTGAATGCGGCTAATCCTAACCATGGAGCAGGCAGCTGCAACCCAGCAGCCAGCCTGTCGTAACGCGCAAGTCCGTGGCGGAACCGACTACTTTGGGTGTCCGTGTTTCCTTTTATTCTTGAATGGCTGCTTATGGTGACAATCATAGATTGTTATCATAAAGCGAGTTGGATTGGCCATCCAGTGTGAATCAGAGTAATTACTCCCTTGTTTGTTGGATCCACTCC--CGAAACGTTTTACTCCTTAACTTATTGAAATTGTTT------GAAGACAGCAGTGTCACAATGGGAGCTCAAGTATCATCCCAAAAAGTAGGCGCTCACGAGAATTCTAACCGAGCCTACGGTGGTTCTACGATCAACTACACCACAATTAATTATTATAAAGATTCCGCAAGTAATGCGGCGTCCAAACAAGATTACTCACAGGATCCATCAAAATTCACCGAGCCACTAAAGGACGTGCTCATAAAAACAGCTCCAGCACTCAATTCACCAAATGTGGAAGCGTGTGGGTATAGTGATAGAGTGTTGCAACTCACTTTAGGCAATTCCACTATTACTACACAGGAGGCAGCAAATTCAGTAGTGGCTTACGGACGTTGGCCTGAGTTTATTAGAGATGACGAAGCAAACCCGGTGGACCAACCAACTGAACCAGATGTGGCTACATGCAGATTCTACACACTAGACACTGTAATGTGGGGTAAGGAGTCGAAAGGCTGGTGGTGGAAGTTACCTGACGCACTGAGAGACATGGGTCTGTTTGGACAAAACATGTATTATCACTACCTAGGAAGATCCGGGTACACTGTGCACGTGCAGTGTAATGCATCCAAATTTCACCAAGGTGCACTCGGGGTGTTTGCGATTCCTGAGTATTGTCTGGCGGGTGACAGTGACACAA-----AGGTACACTAGTTATGCAAATGCGAATCCAGGTGAAAGAGGGGGAAAATTTTACTCCCAATTCAACAAGGATAACACAGTAACATCCCCAAAAAGAGAGTTCTGCCCAGTGGATTATCTCCTGGGATGTGGGGTGTTATTGGGAAATGCCTTTGTATACCCACATCAAATCATTAATCTGAGGACCAACAACAGCGCAACTATTGTCCTACCATATGTGAATGCTTTGGCCATTGATTCAATGGTTAAACACAACAACTGGGGCATTGCCATTCTGCCCTTATCACCGCTGGATTTTGCTCAAGATTCATCAGTTGAAATTCCAATTACTGTGACAATTGCCCCAATGTGTAGCGAGTTCAACGGCCTTCGCAACGTGACTGCACCTAAATTTCAAGGACTACCAGTGTTGAACACTCCTGGTAGTAACCAGTACCTGACGTCAGACAACCACCAATCACCATGCGCAATCCCAGAATTTGATGTCACTCCGCCTATTGATATCCCAGGTGAGGTTAAAAACATGATGGAGCTCGCCGAGATAGACACCATGATTCCTCTCAATTTGAAC---ACCAAGAGAAACACAATGGACATGTACAGAGTTACTCTGAGCGACAGTGCCAATCTATCGCAACCAATTTTGTGCTTGTCACTATCCCCAGCATTTGATCCGCGCTTGTCACACACCATGCTTGGGGAAGTACTGAACTATTATACTCATTGGGCCGGGTCCTTGAAATTTACCTTCCTGTTCTGTGGTTCAATGATGGCTACGGGGAAAATCCTAGTGGCCTATGCACCACCAGGTGCACAACCCCCCACCAGCCGTAAGGAGGCTATGTTGGGCACACATGTCATTTGGGATCTTGGCCTGCAATCATCTTGTACTATGGTGGTGCCGTGGATTAGTAATGTGACATACAGACAGACTACACAAGATAGTTTCACTGAGGGCGGATATATCAGCATGTTCTACCAAACAAGAATTGTGGTGCCACTGTCCACCCCTAAGAGTATGAGCATGCTGGGGTTTGTGTCAGCGTGTAATGATTTCAGTGTGCGATTGCTGCGAGACACCACTCACATTTCACAATCTGCGCTTCCACAGGGTATTGAAGATTTGATTTCTGAAGTTGCACAGGGCGCCCT------AACTTTGTCACTCCCGAAGCAACAGGATAGCTTACCTGATACTAAGGCCAGTGGCCCGGTGCATTCCAAGGAGGTACCTGCACTCACTGCAGTCGAGACTGGAGCCACCAATCCTCTGGCGCCATCCGACACAGTTCAAACGCGCCACGTAGTCCAACGACGCAGCAGGTCAGAGTCCACAATAGAATCATTCTTCGCACGCGGGGCGTGCGTCGCTATTATTGAGGTGGACAATGAACAACCAACCACCCGGGCACAGAAACTATTTGCCATGTGGCGCATTACATACAAAGATACAGTGCAGTTGCGCCGTAAGTTGGAGTTTTTCACATACTCTCGTTTTGACATGGAATTCACCTTCGTGGTAACCGCCAACTTCACCAACGCTAATAATGGGCATGCACTCAACCAGGTGTACCAGATAATGTACATCCCCCCAGGGGCACCCACACCAAAGTCATGGGACGACTACACTTGGCAAACATCTTCCAACCCGTCCATATTTTACACCTATGGGGCTGCCCCGGCGCGAATCTCAGTGCCATACGTGGGGTTAGCCAATGCTTACTCGCACTTTTACGACGGCTTCGCCAAGGTCCCATTGAAGAGCCAATGACCAG--ATTGGTGATTCCTTGTACAGCGCCATGACAGTTGATGACTTTGGTGTATTGGCAGTTCGTGTTGTCAATGATCACAACCCCACTAAAGTAACCTCCAAGGTCCGCATTTACATGAAGCCCAAACACGTACGTGTCTGGTGCCCACGACCTCCACGAGCAGTCCCATACTTCGGACCAGGTGTTGATTATAAAGATGG---GCTCACCCCACTACCAGAAAAGGGATTAACGACTTATGGATTTGGACACCAAAACAAAGCTGTGTACACAGCTGGCTACAAAATTTGCAATTACCACCTAGCTACACAAGAAGACTTGCAAAATGCCGTGAGTGTCATGTGGAACAGAGACCTCTTAGTGGCTGAATCAAGGGCCCTTGGCACCGACTCGATCGCAAGGTGCAGCTGTAACACGGGTGTGTACTACTGTGAATCCAGGAGAAAATATTATCCAGTTTCTTTCATTGGGCCCACCTTCCAATACATGGAAGCCAATGAATATTACCCGGCTAGATATCAATCACACATGCTTATTGGTCATGGGTTTGCATCACCGGGTGATTGTGGTGGTATACTTAGATGTCAACACGGGGTGATAGGAATAATCACTGCTGGTGGGGAAGGCTTGGTTGCATTTTCAGACATTAGAGACCTGTATGCTTATGAGGAGGAAGCTATGGAGCAGGGCATTTCCAACTATATTGAGTCACTTGGTGCTGCATTTGGTAGTGGATTCACTCAACAAATTGGTGATAAAGTTTCCGAGCTAACCAGCATGGTAACTAGCACCATTACAGAGAAGTTGCTTAAAAACTTAATCAAAATTATCTCATCACTTGTGATCATTACCAGGAATTATGAGGACACTACCACAGTGCTTGCCACCCTCGCCCTCCTAGGGTGCGACATCTCACCGTGGCAGTGGCTAAAGAAGAAGGCATGTGACATCCTGGAAATTCCATACGCCATCAAACAAGGAGATAGTTGGTTGAAGAAATTCACTGAGGCATGTAATGCTGCAAAGGGACTGGAGTGGGTGTCCAATAAGATATCCAAATTCATTAGTTGGTTGCAGGATAAAATCATCCCACAAGCGAGAGACAAATTAGAGTTTGTCACTAAACTAAAGCAATTAGAAATGCTTGAAAATCAGATTTCCACCATACACCAATCTTGTCCAAGTCAAGAACATCAGGAGATCTTATTCAACAATGTGCGGTGGCTATCTATCCAGTCCAAGAGGTTTGCACCACTATATGCACATGAAGCTAAAAGGATTCAAAAGCTGGAACATACCATAAATAATTACGTACAGTTCAAGAGCAAGCACCGTATTGAGCCAGTATGTTTGTTAGTACATGGCAGTCCAGGGACAGGAAAATCAGTTGCAACCAATCTAATTGCTAGAGCAATAGCCGAGAAAGAGAACACCTCCACATACTCACTGCCACCTGATCCGTCTCACTTTGATGGCTACAAGCAACAGGGTGTGGTTATTATGGATGACCTAAACCAAAATCCAGACGGAGCAGACATGAAACTTTTTTGTCAAATGGTGTCCACTGTGGAGTTCATTCCACCGATGGCCTCGCTAGAAGAGAAAGGCATTTTGTTCACATCTAATTACGTTTTAGCCTCCACCAACTCCAGTCGGATCACACCACCCACGGTGGCTCACAGTGATGCGCTGGCCAGGAGATTCGCATTTGACGTGGACATACAAGTCATGAGCGAGTACTCCAGAGACGGAAAGCTCAACATGGCAATGGCTACTGAAATGTGCAAAAACTGTCATCAACCAGCAAACTTCAAAAGATGTTGTCCTTTGGTGTGTGGCAAGGCAATTCAGTTAATGGATAAATCTTCCAGGGTTAGATACAGCATTGATCAGATCACTACAATGATTGTTAATGAGAGAAACAGAAGATCAAACATTGGTAATTGCATGGAAGCTCTATTCCAGGGACCACTGCAGTATAAAGATCTAAAAATAGATGTTAAGACCAGTCCCCCTCCGGAGTGTATCAACGATTTGCTCCAGGCAGTTGATTCCCAGGAAGTGAGAGATTACTGTGAAAAGAAAGGCTGGATTGTTAACATTACCAGTCAGGTTCAAACAGAGAGGAACATCAACCGGGCGATGACTATCCTACAAGCAGTAACTACTTTCGCTGCAGTAGCCGGTGTCGTGTACGTTATGTACAAGCTGTTCGCTGGGCACCAGGGTGCATACACTGGTTTGCCAAATAAACGACCCAATGTACCCACTATCAGGACAGCAAAAGTGCAAGGCCCTGGGTTTGATTACGCAGTGGCCATGGCTAAAAGAAACATTGTTACAGCAACCACCAGCAAAGGGGAGTTTACGATGTTGGGAGTCTATGATAATGTGGCCATCTTGCCAACCCACGCCTCACCTGGTGAAAGCATTGCGATCGATGGTAAAGAGGTGGAAATTCTTGACGCCAAAGCCCTTGAAGATCAGGCAGGAACTAATCTTGAAATTACCATAATTACACTAAAGAGGAACGAGAAGTTCAGAGATATCAGGCCACACATTCCCACCCAAATCACCGAAACAAATGATGGAGTTTTGATCGTGAACACTAGTAAGTACCCCAACATGTATGTTCCCGTTGGTGCTGTGACCGAACAGGGGTATCTTAATCTCGGTGGACGACAAACCGCTCGTACGCTAATGTACAACTTTCCAACTAGAGCAGGTCAGTGTGGTGGTGTCATCACGTGCACTGGTAAAGTCATTGGGATGCATGTTGGTGGGAACGGTTCACATGGGTTCGCGGCGGCCCTAAAGCGGTCATACTTCACTCAGATTCAAGGTGAGATTCAATGGATGAAACCATCAAAAGAAGTGGGATACCCGATCATAAATGCTCCGTCCAAAACCAAACTTGAACCCAGCGCTTTTCACTATGTGTTTGAAGGGGTGAAGGAACCAGCAGTCCTTACCAAAAATGATCCCAGGCTCGGGACAGACTTTGAAGAAGCAATATTCTCTAAGTATGTAGGCAACAAGATCACTGATGTGGATGAGTACATGAAAGAGGCAGTGGATCATTACGCTGGCCAACTCATGTCTCTAGACATCAACACAGAACAAATGTGCTTGGAGGACGCCATGTACGGCACCGATGGCCTGGAAGCACTTGACTTGACCACTAGTGCTGGATACCCTTATGTAGCAATGGGAAAGAAAAAGAGAGACATCTTGAATAAGCAGACTAGAGACACCAAGGAAATGCGGAGACTCTTAGATACTTATGGAATTAACTTACCGCTTGTAACATATGTTAAAGATGAACTAAGGTCAAAAACTAAGGTGGAGCAGGGAAAATCCAGATTGATTGAAGCCTCCAGTTTGAATGATTCAGTGGCTATGAGAATGGCATTTGGAAATCTCTATGCAGCATTTCACAAAAACCCAGGAGTTGTCACTGGCAGCGCAGTTGGTTGTGATCCAGATCTATTTTGGAGCAAGATCCCAGTGCTAATGGAAGAGAAGCTCTTTGCTTTTGACTACACAGGTTATGATGCATCACTCAGCCCGGCCTGGTTTGAGGCACTCAAAATGGTGCTAGAGAAAATCGGATTTGGGGACAGGGTGGATTATATTGATTACCTCAACCATTCCCACCACCTGTACAAAAACAAAACTTATTGCGTAAAGGGCGGCATGCCATCTGGCTGCTCCGGCACTTCAATTTTTAATTCAATGATTAACAATTTGATCATTAGGACGCTTTTACTGAAAACCTACAAGGGCATAGATTTGGACCATTTAAAAATGATTGCCTATGGTGACGATGTAATAGCTTCCTATCCCCATGAGGTTGACGCTAGTCTCCTAGCCCAATCAGGAAGAGACTATGGACTAACCATGACTCCGGCAGATAAATCTGCCACTTTTGAGACAGTCACATGGGAGAATGTAACTTTCTTGAAAAGATTCTTCAGAGCAGATGAGAAATACCCCTTCCTCATACATCCAGTAATGCCAATGAAGGAAATTCATGAATCAATCAGATGGACAAAAGATCCTCGGAATACGCAGGACCATGTACGCTCCTTGTGCCTATTGGCTTGGCACAACGGGGAAGAAGAATACAACAAATTTTTAGCTAGAATTAGGAGTGTGCCAATCGGAAGAGCTTTGTTGCTCCCAGAGTACTCAACATTGTACCGCCGTTGGCTTGACTCATTTTAGTAACCCTACCTCAGTCGAATTGGATTGGGTCATACTGTTGTAGGGGTAAATTTTTCTTTAATTCGGNN
AF405666          TTAAAACAGCTCTGGGGTTGCACCCACCCCAGAGGCCCACGTGGCGGCTAGTACTCCGGTATTGCGGTACCCTTGTACGCCTGTTTTATACTCCCTTCCCGTAACTTAGAAGCATGAAACCAAGTTCAATAGAAGGGGGTGCAAACCAGTACCACCACGAACAAGCACTTCTGTTTCCCCGGTGATGTTGTATAGACTGCTTGCGTGGTCGAAAGCGACGGATCCGTCATCCGCTTATGTACTTCGAGAAGCCCAGTACCACCTCGGAATCTTCGACGCGTTGCGCTCAGCACTCAACCCCAGAGTGTAGCTTAGGCTGATGAGTCTGGACGTCCCTCACCGGTGACGGTGGTCCAGGCTGCGTTGGCGGCCTACCCATGGCATACGCCATGGGACGCTAGTTGTGAACAAGGTGTGAAGAGCCTATTGAGCTACATAAGAATCCTCCGGCCCCTGAATGCGGCTAATCCCAACCTCGGAGCAGGTGGTCACAAACCAGTGATTGGCCTGTCGTAACGCGCAAGTCCGTGGCGGAACCGACTACTTTGGGTGTCCGTGTTTCCTTTTATATTATTATGGCTGCTTATGGTGACAATCACAGATTGTTATCATAAAGCGATTTGGATTGGCCATCCGGTGAAAGTGAGATTCATTATCTATCTGTTTGCTGGATTCGCTCCATTGAGTGTGTTTACTCTAAGTATAATTTCAACAGTTATTTCAAGCAGACAATTGTACCATAATGGGTGCTCAGGTTTCATCACAGAAAGTGGGCGCACATGAAAACTCAAATAGGGCGTATGGTGGTTCTACCATCAATTACACCACCATTAATTATTATAGAGATTCGGCTAGTAATGCGGCTACGAAACAGGACTTCTCTCAAGACCCTTCCAAGTTCACCGAGCCCATCAAGGATGTCCTGATAAAAACAGCCCCAATGCTAAACTCGCCAAACATAGAGGCTTGCGGGTATAGCGATAGAGTACTGCAATTAACACTGGGAAACTCCACTATAACCACACAGGAGGCGGCTAATTCAGTGGTCGCTTATGGGCGTTGGCCTGAATATCTGAGGGATAGCGAAGCTAATCCAGTGGACCAGCCGACAGAGCCAGACGTCGCTGCATGCAGGTTTTACACGCTGGACACCGTGTCTTGGACGAAGGAGTCGCGAGGGTGGTGGTGGAAGTTGCCTGATGCACTGCGGGACATGGGACTCTTTGGTCAAAATATGTACTACCACTACTTGGGTAGGTCCGGGTACACCGTGCATGTACAGTGTAATGCCTCCAAATTCCACCAGGGAGCACTAGGGGTATTCGCCGTACCAGAGATGTGTCTAGCCGGGGATAGTAACACCACTACCATGCACACCAGCTATCAAAATGCCAATCCTGGCGAGAGAGGAGGTACTTTCACGGGCACGTTCACTCCTGACGGCAACCAGACATCACCTGCCCGTAGGTTCTGTCCGGTGGATTACCTCTTTGGAAATGGCACGTTAATGGGGAATGCTTTTGTGTTCCCGCACCAGATAATAAACCTACGAACCAACAATTGTGCTACACTGGTGCTCCCTTACGTGAACTCCCTCTCGATAGATAGTATGGTAAAACACAATAATTGGGGGATTGCAATATTACCATTGGCCCCATTAAATTTTGCTAGTGAGTCCTCCCCAGAGATTCCAATCACTCTGACCATAGCCCCCATGTGCTGTGAGTTCAATGGATTGAGAAACATTACCCTACCACGCTTGCAGGGCCTGCCAGTTATGAACACCCCTGGTAGTAATCAATATCTTACTGCAGACAACTTCCAGTCACCGTGTGCACTGCCTGAATTTGATGTGACCCCACCTATTGACATACCCGGTGAAGTTAAGAACATGATGGAATTGGCAGAAATCGACACCATGATTCCCTTTGACTTAAGTGCAACAAAAAAGAACACCATGGAAATGTATAGGGTTCGGTTAAGTGACAAACCACATACAGACGATCCCATACTCTGCCTGTCACTTTCCCCAGCTTCAGATCCTAGGTTGTCACATACTATGCTAGGAGAAATTCTAAATTACTACACACACTGGGCAGGATCCCTGAAGTTTACGTTTCTGTTTTGCGGATCCATGATGGCGACTGGTAAACTGTTAGTGTCGTACGCGCCTCCTGGAGCCGACCCACCAAAGAAGCGCAAGGAGGCGATGTTGGGAACACATGTGATTTGGGACATAGGACTGCAGTCATCATGTACTATGGTAGTGCCATGGATTAGCAACACCACATATCGGCAAACCATAGATGATAGTTTCACCGAAGGCGGATACATCAGCGTCTTCTACCAAACCAGAATAGTCGTCCCTCTTTCGACACCCAGAGAGATGGACATTCTTGGTTTCGTGTCAGCGTGTAATGACTTTAGCGTGCGCTTGATGCGAGATACCACACATATAGAACAAAAAGCACTAGCACAGGGGTTAGGTCAGATGCTTGAAAGCATGATTGACAACACAGTCCGTGAAACGGTGGGGGTGGCAACGTCTAGAGACGCTCTCCCAAACACTGAAGCCAGTGGACCAGCACACTCCAAGGAAATTCCGGCACTCACTGCAGTGGAAACTGGGGCCACAAATCCACTAGTCCCTTCTGATACAGTGCAAACCAGACATGTTATACAACATAGGTCAAGGTCAGAGTCTAGCATAGAGTCTTTCTTCGCGCGGGGCGCATGTGTGACCATTATGACCGTGGACAACTCAGCTTCCACCACAAACAAGGATAAGCTATTTGCAGTGTGGAAGATCACATATAAAGATACCGTCCAGTTACGGAGGAAGTTGGAGTTCTTCACCTATTCCAGATTTGATATGGAATTCACCTTTGTGGTTACTGCGAATTTCACTGAGACTAACAATGGGCATGCCTTAAATCAAGTGTACCAAATTATGTACGTACCACCAGGCGCTCCAGTGCCCGAAAAATGGGACGACTATACATGGCAAACCTCATCAAATCCATCAATCTTTTACACCTATGGGACAGCTCCAGCCCGGATCTCGGTACCGTATGTCGGTATTTCAAACGCCTATTCACATTTTTACGACGGTTTCTCCAAAGTACCATTGAAAGACCAGTCGGCAGCACTAGGTGACTCCCTCTACGGTGCAGCATCTCTAAATGACTTCGGTATTTTGGCTGTTAGAGTAGTCAATGATCACAACCCGACCAAGGTCACCTCCAAAATCAGAGTGTATCTAAAACCCAAACATATCAGAGTCTGGTGCCCGCGTCCACCGAGGGCAGTGGCGTACTACGGCCCTGGAGTGGATTATAAGGATGGTACACTCACACCCCTCTCCACCAAGGATCTGACAACATATGGATTCGGACACCAAAACAAAGCGGTGTACACTGCAGGTTACAAAATTTGCAACTATCATTTGGCCACTCAGGAAGATTTGCAAAACGCAGTGAACGTCATGTGGGATAGAGACCTCTTAGTCACAGAATCAAGAGCCCAGGGCACCGATTCGATCGCAAGGTGCAATTGCAACGCAGGAGTGTACTACTGCGAGTCTAGAAGGAAGTACTACCCAGTGTCCTTCGTTGGCCCAACGTTCCAGTACATGGAGGCTAACGACTATTACCCAGCTAGGTACCAGTCCCATTTACTCATTGGCCATGGATTCGCATCTCCAGGGGATTGTGGTGGCATACTCAGATGTCACCACGGGGTGATAGGGATCGTTACTGCTGGTGGAGAAGGGCTGGTTGCATTTGCAGATATTAGAGACTTGCATGCCTATGAGGATGAAGCCATGGAACAAGGACTTACAAATTACATCGAGTCACTTGGCGCAGCATTCGGTAGTGGATTCACCCAGCAAATAGGGGACAAAGTATCAGAGATAGCAAGTATGGTAACTAGCACCATTACTGAAAAGCTGCTTAAAAATTTGATCAAGATTATCTCATCCTTAGTTATCATCACCAGGAATTATGAGGACACCACCACTGTACTAGCTACTCTAGCTCTCCTTGGTTGTGACATTTCGCCATGGCAATGGTTGAAAAAGAAGGCATGTGACATCCTTGAGATCCCGTACGTGATCAGACAAGGAGACAGTTGGTTGAAGAAATTCACTGAGGCATGTAACGCCGCCAAGGGGCTGGAGTGGGTCTCTAACAAAATCTCAAAGTTCATAGATTGGTTGAAGGAGAAAATCATACCACAAGCCAGAGATAAACTAGAATTCGTTACTAAGCTCAAACAACTAGAAATGTTGGAGAATCAGATATCGACTATCCACCAATCGTGCCCGAGCCAAGAACACCAGGAGATTTTATTCAACAATGTCAGATGGTTGTCAATTCAGTCAAAGAGATTTGCACCACTTTATGCACTAGAGGCTAAAAGGATACAGAAACTAGAACATACAATAAACAACTACATACAGTTCAAGAGCAAACACCGTATTGAACCAGTATGTCTGTTGGTACACGGGAGCCCTGGCACTGGAAAGTCTGTCGCCACCAACTTAATTGCTAGAGCAATTGCAGAGAGGGAGAACACTTCAACATATTCACTACCTCCCGATCCTTCCCACTTCGATGGATATAAACAACAAGGGGTAGTAATTATGGATGACCTAAATCAAAACCCAGATGGGGCAGACATGAAGCTGTTTTGCCAGATGGTATCAACGGTGGAGTTCATACCACCAATGGCCTCCTTGGAGGAGAAGGGGATATTATTCACTTCAAATTATGTCCTTGCATCTACCAATTCAAGCAGAATTGCACCCCCTACAGTGGCGCACAGCGACGCACTAGCTAGGCGCTTTGCGTTCGACATGGATATCCAGGTCATGAATGAGTACTCGAGAGATGGTAAGCTCAACATGGCAATGGCAACCGAGATGTGCAAAAACTGTCATCAGCCAGCAAATTTTAAAAGATGCTGTCCCCTGGTGTGTGGCAAGGCAATTCAATTGATGGATAAATCATCCAGGGTTAGATACAGCATTGATCAAATCACCACCATGATCATCAATGAAAGAAACAGGAGATCCAATATTGGTAACTGCATGGAAGCATTGTTTCAAGGACCTCTTCAGTATAAGGATCTTAAAATTGACATCAAGACAAGTCCCCCCCCAGAATGCATAAATGATCTACTCCAGGCAGTTGACTCCCAAGAGGTTAGGGATTATTGTGAAAAGAAAGGATGGATAGTCAACATCACTAGTCAGGTTCAAACAGAAAGGAACATCAACCGCGCAATGACTATCCTGCAAGCGGTAACAACATTTGCTGCGGTGGCTGGTGTTGTCTATGTGATGTACAAGTTGTTTGCTGGGCAACAAGGAGCATACACTGGTTTACCAAATAAGAAGCCAAATATACCCACCATCAGAACTGCAAAAGTGCAGGGACCAGGATTTGACTACGCAGTGGCCATGGCAAAAAGAAATATCGTCACAGCTACCACTAGCAAAGGTGAGTTCACCATGTTGGGAGTTCATGACAATGTGGCCATTTTACCAACACATGCATCACCCGGTGAAACTATTGTGATTGATGGGAAGGAAGTGGAGGTTCTGGATGCCAAGGCACTCGAAGACCAGGCTGGCACCAATCTAGAAATCACTATAATCACCTTAAAAAGGAATGAAAAATTTAGAGACATTAGACCACACATACCCACTCAAATCACTGAGACAAATGACGGAGTTTTGATCGTGAACACTAGTAAGTACCCCAACATGTATGTCCCTGTTGGTGCTGTGACCGAACAAGGGTATCTCAATCTTGGTGGCCGACAAACTGCTCGCACATTAATGTACAACTTCCCAACTAGAGCAGGCCAATGCGGTGGGGTCATCACCTGCACAGGTAAAGTCATCGGGATGCACGTTGGTGGGAACGGTTCACACGGGTTCGCAGCGGCCCTAAAACGGTCATACTTCATTCAGAGTCAAGGTGAGATTCAATGGATGAGACCGTCAAAAGAGGTAGGCTACCCAATTATCAATGCCCCATCTAAAACGAAGTTGGAACCCAGTGCATTTCACTATGTATTTGAAGGAGTCAAGGAGCCAGCAGTGCTAACCAAGAATGACCCAAGACTAAAAACAGACTTTGAAGAAGCCATCTTTTCCAAGTACGTTGGTAACAAAATCACTGAAGTAGATGAGTATATGAAAGAAGCAGTGGATCACTACGCAGGTCAACTTATGTCATTAGACATCAACACTGAGCAAATGTGTCTTGAAGATGCGATGTATGGTACTGATGGTCTTGAAGCCTTAGATCTTAGCACTAGTGCTGGTTACCCCTATGTTGCAATGGGAAAGAAGAAGAGAGACATTCTAAATAAACAAACCAGAGACACCAAGGAAATGCAAAGACTGCTAGACACCTATGGAATTAACTTACCCCTAGTGACTTACGTGAAGGATGAACTCAGGTCAAAAACAAAGGTGGAGCAAGGCAAGTCCAGACTGATTGAGGCCTCTAGCTTGAATGATTCAGTGGCCATGAGAATGGCGTTCGGGAATCTATACGCTGCTTTCCACAAGAATCCAGGAGTGGTGACAGGCTCGGCAGTCGGTTGTGATCCAGATTTATTTTGGAGTAAAATACCAGTGCTTATGGAAGAAAAACTCTTTGCCTTTGATTACACAGGATACGATGCCTCACTCAGTCCGGCTTGGTTTGAGGCTCTCAAGATGGTGTTGGAGAAAATAGGGTTTGGAGACAGGGTTGATTACATCGACTATTTAAATCACTCACATCACTTATACAAAAACAAGACCTATTGTGTCAAGGGTGGCATGCCATCTGGTTGCTCTGGCACTTCAATATTCAACTCAATGATAAACAACTTGATCATTAGGACGCTTTTACTGAAAACCTACAAGGGCATAGATTTAGACCACCTAAAGATGATAGCCTATGGTGATGACGTAATTGCCTCCTACCCCCATGAGGTTGACGCTAGTCTCCTAGCCCAATCAGGAAAAGACTATGGACTAACCATGACTCCTGCTGATAAATCAGCTACTTTTGAAAAAGTCACATGGGAAAATGTAACATTTTTGAAAAGATTCTTCAGAGCAGATGAGAAGTATCCATTCTTGATACACCCAGTAATGCCAATGAAGGAAATTCATGAATCAATCAGATGGACTAAAGATCCTAGAAACACTCAGGATCACGTGCGCTCATTGTGCCTATTGGCCTGGCACAATGGCGAGGATGAATACAACAAATTTTTAGCTAAAATCAGGAGTGTGCCAATCGGAAGAGCATTACTGCTTCCTGAGTACTCAACACTGTACCGCCGTTGGCTCGACTCTTTTTAGTAACCCTACCTCAGTCGAATTGGATTGGGTCATACTGTTGTAGGGGTAAATTTTTCTTTAATTCGGAG
AF405669          TTAAAACAGCTCTGGGGTTGCACCCACCCCAGAGGCCCACGTGGCGGCTAGTACTCCGGTATTGCGGTACCCTTGTACGCCTGTTTTATACTCCCTTCCCGTAACTTAGACGCACGACACCAAGTTCAATAGAAGGGGGTGCAAACCAGTACCACCACGAACAAGCACTTCTGTTTCCCCGGTGATGTTGTATAGACTGCTTGCGTGGTCGAAAGCGACGGATCCGTTACCCGCTTATGTACTTCGAGAAGCCCAGTACCACCTCGGAATCTTCGACGCGTTGCGCTCAGCACTCAACCCCAGAGTGTAGCTTAGGCTGATGAGTCTGGACGTCCCCCACCGGTGACGGTGGTCCAGGCTGCGTTGGCGGCCTACCTATGGCTTACGCCATGGGACGCTAGTTGTGAACAAGGTGTGAAGAGCCTATTGAGCTACATAAGAATCCTCCGGCCCCTGAATGCGGCTAATCCCAACCTCGGAGCAGGTGGTCACAAACCAGTGATTGGCCTGTCGTAACGCGCAAGTCCGTGGCGGAACCGACTACTTTGGGTGTCCGTGTTTCCTTTTATTTTATTATGGCTGCTTATGGTGACAATCACAGATTGTTATCATAAAGCGAATTGGATTAGCCATCCGGTGAAAGTGAGACTCATTATCTACCTGTTCGCTGGATTCGCTCCATTGAGTGTGTTTACTCTAAGTACAATTTCAACAGTTATTTTAATCAGACAATTGTACCATAATGGGTGCTCAGGTTTCATCACAGAAAGTGGGAGCACATGAAAACTCAAACAGAGCGTACGGTGGTTCTACCATTAATTACACCACCATTAATTATTATAGAGATTCAGCTAGTAACGCGGCTACGAAACAGGACTTCTCTCAAGACCCTTCCAAGTTCACCGAGCCCATCAAGGATGTCCTGATAAAAACAGCCCCAATGCTAAACTCGCCAAACATAGAGGCTTGCGGGTATAGCGATAGAGTACTGCAATTAACACTGGGAAACTCTACTATAACCACACAGGAGGCGGCTAATTCAGTGGTCGCTTATGGGCGTTGGCCTGAATATCTGAGGGACAGCGAAGCCAACCCAGTGGATCAGCCGACAGAGCCAGACGTCGCTGCATGCAGGTTTTATACGCTGGACACCGTGTCTTGGACGAAAGAGTCGCGAGGGTGGTGGTGGAAGTTGCCTGATGCACTGCGGGACATGGGACTCTTTGGTCAAAATATGTACTACCACTACTTAGGTAGGTCCGGGTACACCGTGCATGTACAGTGTAATGCCTCCAAATTCCACCAGGGAGCACTAGGGGTATTCGCCGTACCAGAGATGTGTCTAGCCGGGGATAGCAACACCACTACCATGCACACCAGCTACCAAAATGCCAATCCTGGCGAGAAAGGAGGCACTTTCACGGGTACGTTCACTCCTGACGACAACCAGACATCACCTGCCCGTAGGTTCTGTCCGGTGGATTACCTCTTTGGAAATGGCACGTTATTGGGAAATGCTTTTGTGTTCCCGCACCAGATAATAAACCTACGGACCAACAACTGTGCTACACTGGTACTCCCTTACGTGAACTCCCTCTCGATAGATAGTATGGTGAAGCACAATAATTGGGGAATTGCAATATTGCCATTGGCCCCATTAAATTTCGCTAGTGAGTCCTCCCCAGAAATTCCAATCACCCTGACCATAGCCCCCATGTGCTGTGAGTTCAATGGATTGAGAAACATCACCCTGCCACGCTTACAGGGCCTGCCGGTTATGAACACCCCTGGTAGTAATCAATATCTTACTGCAGACAACTTCCAGTCACCGTGTGCGCTACCTGAATTTGATGTGACCCCACCTATTGACATACCCGGTGAAGTTAAGAACATGATGGAATTGGCAGAGATCGACACCATGATCCCCTTTGACTTAAGTGCAACAAAAAAGAACACCATGGAAATGTATAGGGTTCGGTTAAGTGACAAACCACATACAGACGACCCCATACTCTGCTTGTCACTCTCCCCAGCTTCAGATCCTAGGTTGTCACATACTATGCTTGGAGAAATTCTAAATTACTACACACACTGGGCAGGATCCCTGAAGTTCACGTTTCTGTTCTGCGGATCCATGATGGCAACTGGCAAATTGTTAGTGTCATACGCGCCCCCTGGAGCCGATCCACCAAAGAAGCGCAAGGAGGCGATGTTGGGAACACATGTGATCTGGGACATAGGACTGCAGTCCTCATGTACTATGGTAGTGCCATGGATTAGCAACACCACATATCGGCAAACCATAGATGATAGTTTCACCGAAGGCGGATACATCAGCGTCTTCTACCAAACCAGAATAGTCGTCCCTCTTTCGACACCCAGAGAGATGGACATCCTTGGTTTCGTGTCAGCGTGTAATGACTTCAGCGTGCGCTTGATGCGAGATACCACACATATAGAGCAAAAAGCGCTAGCACAGGGGTTAGGTCAGATGCTTGAAAGCATGATTGACAACACAGTCCGTGAAACCGTGGGGGTGGCAACATCTAGAGACGCTCTCCCAAACACTGAAGCCAGTGGACCAGCACACTCCAAGGAAATCCCGGCACTCACCGCAGTGGAAACTGGGGCCACAAATCCATTAGTCCCTTCTGATACAGTGCAAACCAGACATGTTGTACAACATAGGTCAAGGTCAGAGTCTAGCATAGAGTCTTTCTTCGCGCGGGGCGCATGTGTGGCCATTATGACCGTGGATAACTCAGCTTCCACCAGTAATAAGGATAAGCTATTTGCAGTGTGGAAGATCACTTATAAAGATACTGTCCAGTTACGGAGGAAATTGGAGTTCTTCACCTATTCCAGATTTGATATGGAATTTACCTTTGTGGTTACTGCAAATTTCACCGAGACTAATAATGGGCATGCCTTAAATCAAGTGTACCAAATTATGTACGTACCACCAGGCGCTCCAGTGCCCGAAAAATGGGACGACTATACATGGCAAACCTCATCAAATCCATCAATCTTTTACACCTACGGAACAGCTCCAGCCCGGATCTCGGTACCGTATGTTGGTATTTCGAACGCCTATTCACACTTTTACGACGGTTTTTCCAAAGTGCCACTGAAGGACCAGTCGGCAGTATTAGGTGACTCCCTCTATGGTGCAGCATCTCTAAATGACTTTGGTATTTTGGCTGTTAGAGTAGTCAATGATCACAACCCGACCAAGGTCACCTCTAAAATCAGAGTGTATCTAAAACCCAAACACATCAGAGTCTGGTGCCCGCGTCCACCGAGGGCAGTGGCGTACTACGGTCCTGGAGTGGATTACAAGGATGGTACACTTACACCCCTCTCCACCAAGGATCTGACAACATATGGATTTGGACACCAAAACAAAGCGGTGTACACAGCAGGTTACAAAATTTGCAACTACCATTTGGCCACTCAGGAAGATTTGCAAAACGCAGTGAACGTCATGTGGGATAGAGACCTCTTAGTCACAGAATCAAGAGCCCAGGGCACCGATTCGATCGCAAGGTGCAATTGCAACGCAGGGGTGTACTACTGCGAGTCTAGAAGGAAATACTACCCAGTATCCTTCGTTGGCCCAACGTTCCAGTACATGGAGGCTAACGACTATTACCCAGCTAGGTACCAGTCCCATTTGCTCATTGGCCATGGATTCGCATCTCCAGGGGATTGTGGTGGCATACTCAGATGTCACCACGGGGTGATAGGGATCATTACTGCTGGTGGAGAAGGGCTGGTTGCATTTGCAGACATTAGAGACTTGTATGCCTATGAGGATGAGGCCATGGAGCAAGGAATTACAAATTACATCGAGTCACTCGGCGCAGCATTCGGTAGTGGGTTCACCCAGCAAATAGGGGACAAAGTGTCAGAGATAGCAAGTATGGTAACTAGCACCATTACTGAAAAGCTGCTTAAAAATTTGATCAAGATCATCTCATCCTTAGTTATCATCACCAGGAATTATGAGGACACTACCACAGTGCTAGCTACTTTGGCTCTCCTTGGATGTGACATTTCGCCATGGCAATGGTTGAAAAAGAAGGCATGTGACATCCTCGAGATACCATATGTGGTCAAACAAGGAGACAGTTGGTTGAAGAAATTCACTGAGGCATGTAACGCCGCCAAAGGGTTGGAATGGGTATCCAACAAAATTTCCAAGTTCATCGACTGGTTGAAGGAGAGAATCATCCCACAAGCGAGAGACAAACTTGAGTTTGTCACCAAACTCAAACAGTTGGAAATGCTCGAAAACCAGATATCAACCATTCATCAGTCGTGCCCCAGTCAGGAGCACCAAGAAATCCTATTTAACAATGTTCGTTGGTTATCCATTCAATCAAAAAAATTTGCACCACTGTACGCACTTGAGGCAAAGAGAATACAAAAATTAGAACATACCATCAATAACTACATACAGTTCAAGAGCAAACACCGTATTGAACCAGTATGTTTGTTAGTGCACGGTAGCCCAGGCACGGGGAAGTCAGTTGCCACCAATCTGATTGCTAGAGCTATTGCAGAGAAAGAGAACACCTCTACCTACTCTCTACCCCCAGACCCCTCACACTTTGATGGTTACAAGCAGCAGGGCGTGGTGATAATGGACGATCTTAACCAGAACCCCGATGGGGCCGATATGAAGCTCTTCTGTCAAATGGTGTCCACAGTAGAGTTCATTCCACCCATGGCTTCTCTGGAGGAAAAAGGCATCTTGTTCACATCCAATTATGTTTTGGCCTCCACCAATTCCAGCCGCATAACGCCACCGACAGTAGCTCACAGTGACGCGCTGGCCAGAAGATTTGCTTTTGATATGGACATTCAGGTGATGGGAGAGTTCTCTAGAGATGGAAAACTGAATATGGCAATGGCTACTGAGATGTGTAAAAACTGCCACCAACCAGCAAACTTCAAGAGATGCTGTCCCCTGGTGTGTGGGAAGGCTATCCAGTTGATGGATAAATCATCAAGGGTTAGATACAGCATTGACCAAATCACCACCATGATCATCAACGAGAGAAACAGAAGGTCCAACATTGGCAATTGCATGGAAGCACTGTTCCAGGGTCCACTCCAATACAAAGACCTGAGAATAGACATCAAGACTGGCCCACCCCCAGAGTGCATCAACGATTTACTCCAAGCTGTTGATTCACAAGAAGTCAGGGACTACTGTGAGAAGAAAGGATGGATTGTCAATATTACAAGTCAAGTCCAGACTGAAAGAAACATTAATCGTGCAATGACCATCTTGCAAGCAGTAACGACCTTTGCTGCAGTGGCTGGGGTTGTGTACGTTATGTATAAATTGTTCGCTGGTCACCAGGGAGCTTACACCGGACTACCTACTAAAAAACCCAACATTCCCACAATCAGAACTGCAAAAGTACAAGGGCCCGGATTTGACTATGCTGTGGCAATGGCCAAGAGAAATATCGTTACAGCTACAACCGCCAAAGGGGAATTCACTATGTTAGGTGTACATGACAATGTGGCAATACTTCCAACCCACGCTTCACCAGGAGAAACCATCGTGATCGATGGAAAAGAAGTTGAAGTTCTGGATGCTAAAGCACTCGAGGACCAGGCAGGAACCAATTTGGAGATCACTATTGTCACTTTAAAAAGAAATGAAAAATTCAGAGATATCAGACCTCACATTCCCGCACAAATCACTGAGACGAATGATGGAGTTTTGATTGTGAACACTAGTAAGTACCCCAACATGTATGTGCCTGTTGGTGCTGTGACTGAACAGGGATATCTCAATCTTGGTGGCCGGCAAACTGCACGCACATTAATGTATAACTTTCCAACCAGAGCAGGCCAGTGCGGTGGAGTTATCACTTGCACAGGCAAAGTCATCGGGATGCATGTTGGTGGGAACGGTTCACATGGGTTTGCAGCAGCCCTAAAACGATCATACTTCACTCAAAGTCAAGGTGAAATACAGTGGATGAGACCATCAAAAGAGGTCGGGTATCCCATAATCAATGCACCATCTAAAACAAAATTGGAACCTAGTGCATTTCACTATGTGTTTGAAGGTGTGAAGGAACCTGCAGTGCTCACTAAAAATGATCCCAGATTGAAAACAGAATTTGAGGAAGCAATCTTCTCCAAGTATGTCGGCAACAAGATCACTGAAGTGGATGAGTACATGAAAGAGGCAGTGGATCACTATGCAGGGCAACTCATGTCACTGGATATCAATACAGAGCAAATGTGTCTTGAGGATGCTATGTATGGTACAGACGGGTTAGAAGCCCTAGACCTCAGCACCAGCGCAGGCTACCCATATGTTGCAATGGGAAAGAAGAAGAGGGATATCTTAAACAAGCAGACAAAGGACACCAAGGAAATGCAGAGACTTTTAGACACTTATGGCATTAACCTACCCCTAGTAACATATGTGAAGGATGAACTCAGATCCAAGACCAAAGTAGAACAGGGCAAATCCAGGTTAATTGAAGCCTCAAGCCTGAATGACTCCGTAGCCATGAGAATGGCATTTGGGCACTTGTATGCAGCATTTCATAAGAATCCAGGTGTTGTAACAGGATCGGCTGTTGGTTGTGACCCAGATTTATTTTGGAGCAAGATACCAGTGTTAATGGAGGAAAAACTTTTTGCTTTTGATTACACGGGTTACGATGCATCACTCAGCCCCGCCTGGTTTGAGGCCCTCAAGATGGTCCTAGAGAAAATTGGATTTGGTGACAGAGTAGATTACATTGATTACCTGAACCACTCACACCATCTATACAAAAACAAAACTTACTGTGTCAAGGGCGGCATGCCATCTGGCTGCTCGGGCACTTCAATATTCAACTCCATGATTAATAATTTAATCATTAGGACGCTTTTACTGAAAACCTACAAGGGCATAGATTTAGACCACTTAAAGATGATTGCCTATGGTGATGATGTAATTGCTTCCTACCCCCATGAGGTTGACGCAAGTCTCCTAGCCCAATCAGGAAAAGACTATGGACTAACCATGACTCCAGCTGATAAATCAGCCACTTTTGAAAAAGTCACATGGGAGAATGTAACCTTTTTAAAAAGATTCTTTAGGGCAGATGAAAAGTATCCATTCTTGATACATCCAGTAATGCCAATGAAAGAAATCCATGAATCCATTAGATGGACTAAAGATCCTAGGAACACCCAGGATCATGTTCGCTCGTTATGCTTATTGGCTTGGCATAACGGCGAGGAAGAATACAATAAATTTTTAGCTAAGATCAGAAGCGTGCCAATCGGTAGAGCTTTATTGCTCCCCGAGTACTCAACATTGTACCGCCGTTGGCTCGACTCATTTTAGTAACCCTACCTCAGTCGAATTGGATTGGGTCATACTGTTGTAGGGGTAAATTTTTCTTTAATTCGGAG
AF405682          TTAAAACAGCTCTGGGGTTGCACCCACCCCAGAGGCCCACGTGGCGGCTAGTACTCCGGTATTGCGGTACCCTTGTACGCCTGTTTTATACTCCCTTCCCGTAACTTAGACGCACGAAACCAAGTTCAATAGAAGGGGGTGCAAACCAGTACCACCACGAACAAGCACTTCTGTTTCCCCGGTGATGTCGTATAGACTGCTTGCGTGGTCGAAAGCGACGGATCCGTCATCCGCTTATGTACTTCGAGAAGCCCAGTACCACCTCGGGATCTTCGACGCGTTGCGCTCAGCACTCAACCCCAGAGTGTAGCTTAGGCTGATGAGTCTGGACGTCCCTCACCGGTGACGGTGGTCCAGGCTGCGTTGGCGGCCTACCCATGGTTTACGCCATGGGACGCTAGTTGTGAACAAGGTGTGAAGAGCCTATTGAGCTACATAAGAATCCTCCGGCCCCTGAATGCGGCTAATCCCAACCTCGGAGCAGGTGGTCACAAACCAGTGATTGGCCTGTCGTAACGCGCAAGTCCGTGGCGGAACCGACTACTTTGGGTGTCCGTGTTTCCTTTTATTTTATTATGGCTGCTTATGGTGACAATCACAGATTGTTATCATAAAGCGAATTGGATTGGCCATCCGGTGAAAGTGAGATTCATTATCTATTAGTTTGCTGGATTCGCCCCATTGAGTGTGTTTACTTTAAGTATAATTTCAACAGTTATTTCAAACAGACAATTGTACCACAATGGGTGCTCAGGTTTCATCACAGAAAGTGGGTGCACATGAAAACTCAAATAGAGCATATGGCGGCTCTACCATCAATTACACCACCATTAATTATTACAGAGATTCAGCTAGTAACGCGGCTACGAAACAGGACTTCTCTCAAGACCCTTCCAAGTTCACCGAGCCTATCAAGGATGTCCTGATAAAAACAGCCCCGATGCTAAACTCGCCAAACATAGAGGCTTGCGGGTATAGCGATAGAGTACTGCAATTAACACTGGGAAACTCCACTATAACTACACAGGAGGCGGCCAATTCAGTGGTTGCTTATGGGCGTTGGCCTGAATATCTGAGGGACAGCGAAGCCAATCCAGTGGATCAGCCGACAGAGCCAGACGTCGCTGCATGCAGATTTTATACGCTGGACACCGTGTCTTGGACGAAAGAGTCGCGAGGGTGGTGGTGGAAGTTGCCTGATGCACTGCGGGACATGGGACTCTTTGGTCAAAATATGTACTACCACTACTTAGGTAGGTCCGGGTACACCGTGCATGTACAGTGTAATGCCTCCAAATTCCACCAGGGAGCACTAGGGGTATTCGCCGTACCAGAGATGTGTCTAGCCGGGGATAGCAACACCACTACCATGCACACCAGCTATCAAAATGCCAATCCTGGCGAGAGAGGAGGCACTTTCACGGGCACGTTCACTCCTGACGGCAACCAGACATCACCTGCCCGTAGGTTCTGTCCGGTGGATTACCTCTTTGGAAATGGCACGTTATTGGGGAATGCTTTTGTGTTCCCGCACCAGATAATAAACCTGCGGACCAATAACTGTGCTACACTGGTACTCCCTTACGTGAACTCCCTCTCGATAGATAGTATGGTAAAGCACAATAATTGGGGAATTGCAATATTACCATTGGCCCCATTAAATTTTGCTAGTGAGTCCTCCCCAGAGATTCCAATCACTCTGACCATAGCCCCCATGTGCTGTGAATTCAATGGATTGAGAAACATTACCTTGCCACGTTTGCAGGGCCTGCCGGTTATGAACACCCCTGGTAGTAATCAATATCTTACTGCAGACAACTTCCAGTCACCGTGTGCGCTACCTGAATTTGATGTGACCCCACCTATTGACATACCCGGTGAAGTTAAGAACATGATGGAATTGGCAGAAATCGACACCATGATTCCCCTTGACTTAAGTGCAACAAAAAAGAACACCATGGAAATGTATAGGGTTCGGTTAAGTGATAAACCACATACAGACGATCCCATACTCTGCCTGTCACTCTCCCCAGCTTCAGATCCAAGGTTGTCACATACTATGCTAGGAGAAATTTTAAATTACTACACACACTGGGCAGGATCCCTGAAGTTCACGTTTCTGTTCTGCGGATCCATGATGGCAACTGGCAAACTGTTAGTGTCATACGCGCCTCCTGGAGCCGACCCACCAAAGAAGCGCAAGGAGGCGATGTTGGGAACACATGTGATCTGGGACATAGGACTGCAGTCCTCATGTACTATGGTAGTGCCATGGATTAGCAACACCACATATCGGCAAACCATAGATGATAGTTTCACCGAAGGCGGATACATYAGCGTCTTCTACCAAACCAGAATAGTCGTCCCCCTTTCGACACCCAGAGAGATGGACATCCTTGGTTTCGTGTCAGCGTGTAATGACTTCAGCGTGCGCTTGTTGCGAGACACCACACATATAGAGCAAAAAGCGCTAGCACAGGGGTTAGGTCAGATGCTTGAAAGCATGATTGACAACACAGTCCGTGAAACGGTGGGAGTGGCAACGTCTAGAGACGCTCTCCCAAACACTGAAGCCAGTGGACCAGCACACTCCAAGGAAATTCCGGCACTCACCGCAGTGGAAACTGGGGCCACAAATCCACTAGTCCCTTCTGATACAGTGCAAACCAGACATGTTGTACAACATAGGTCAAGGTCAGAGTCTAGCATAGAGTCTTTCTTCGCGCGGGGCGCATGCGTGGCCATTATGACCGTGGATAACTCAGCTTCCACCAGTAACAAGGATAAGCTATTTGCAGTGTGGAAGATCACTTATAAAGATACTGTCCAGTTACGGAGGAAATTGGAGTTCTTCACCTATTCCAGATTTGATATGGAATTTACCTTTGTGGTTACAGCAAATTTCACTGAGACTAACAATGGGCATGCCTTAAATCAAGTGTACCAAATTATGTACGTACCACCAGGCGCTCCAGTGCCCGAAAAATGGGACGACTACACATGGCAAACCTCATCAAATCCATCAATCTTTTACACCTACGGAACAGCTCCAGCCCGGATCTCGGTACCGTATGTTGGTATTTCGAACGCCTATTCACACTTTTACGACGGTTTTTCCAAAGTACCACTGAAGGACCAGTCAGCAGCACTAGGTGACTCCCTCTATGGTGCAGCATCTCTAAATGATTTTGGTATTTTGGCTGTTAGAGTAGTCAATGATCACAACCCGACCAAGGTCACCTCCAAAATCAGAGTGTATCTAAAACCCAAACATATCAGAGTCTGGTGCCCGCGTCCACCGAGGGCAGTGGCGTACTACGGCCCTGGAGTGGATTACAAGGATGGTACACTTACACCCCTCTCCACCAAGGATCTGACAACATATGGATTCGGACACCAAAACAAAGCGGTGTACACTGCAGGTTACAAAATTTGCAACTATCATTTGGCCACTCAGGAAGATTTGCAAAACGCAGTGAACGTCATGTGGGATAGAGACCTCTTAGTCACAGAATCAAGAGCCCAGGGCACCGATTCGATCGCAAGGTGCAATTGCAACGCAGGGGTGTACTACTGCGAGTCTAGAAGGAAATACTACCCAGTATCCTTCGTTGGTCCAACGTTCCAGTACATGGAAGCTAACGATTATTACCCAGCTAGGTACCAGTCCCATTTGCTCATTGGCTGTGGATTCGCATCTCCAGGAGATTGTGGCGGCATACTTAGATGTCACCACGGGGTGATAGGGATCGTTACTGCTGGTGGAGAAGGGCTGGTTGCATTTGCAGACATTAGAGACTTGTATGCCTATGAGGAAGAGGCCATGGAGCAAGGAATTACAAATTACATCGAGTCACTCGGTGCAGCATTCGGTAGTGGGTTCACCCAGCAAATAGGGGACAAAGTATCAGAGATAGCAAGTATGGTAACTAGCACCATTACTGAAAAGCTGCTTAAAAATTTGATCAGGATCATCTCATCCTTAGTTATTATCACCAGGAATTATGAGGACACTACCACTGTACTAGCTACTTTAGCTCTCCTTGGTTGTGACATTTCGCCATGGCAATGGTTGAAAAAGAAGGCATGTGACATCCTTGAAATCCCGTACGTGATCAGACAAGGGGACAGTTGGTTGAAGAAATTCACTGAGGCATGTAACGCTGCCAAAGGTTTGGAGTGGGTGTCCAACAAAATTTCCAAATTCATTGACTGGTTGAAGGAGAAAATTATCCCACAAGCGAAGGACAAGCTTGAATTCGTCACCAAGCTCAAACAGTTGGAAATGCTTGAAAACCAGATATCAACCATTCATCAATCGTGCCCTAGTCAGGAACATCAAGAAGTCTTATTCAACAATGTTCGCTGGTTATCCATTCAATCAAAAAGATTCGCACCACTGTATGCACTTGAGGCAAAGAGAATACAAAAATTGGAACACACCATTAATAATTACATACAGTTCAAGAGCAAACACCGTATTGAACCAGTATGTTTGTTAGTACACGGCAGCCCAGGTACGGGGAAGTCAGTTGCCACCAATCTGATTGCCAGGGCCATTGCTGAGAAAGAGAACACCTCCACTTACTCGCTACCTCCAGACCCCTCACACTTTGATGGTTACAAACAACAGGGTGTGGTGATTATGGATGACCTCAACCAGAACCCCGACGGGGCCGACATGAAACTTTTCTGCCAAATGGTGTCTACTGTAGAGTTCATTCCACCTATGGCCTCCCTGGAAGAAAAAGGCATCTTATTCACGTCCAATTATGTTTTGGCCTCCACCAATTCCAGTCGCATAACGCCACCGACAGTGGCTCACAGTGACGCGCTAGCCAGAAGATTTGCCTTTGACATGGACATTCAAGTGATGGGGGAGTACTCCAGAGATGGGAAACTGAATATGGCCATGGCCACCGAGATGTGCAAAAATTGTCATCAACCAGCAAACTTCAAGAGGTGTTGTCCTCTAGTGTGCGGTAAGGCCATTCAGTTGATGGACAAATCATCCAGGGTCAGATACAGCATTGACCAAATCACCACCATGATYATTAATGAAAGAAACAGAAGATCCAACATTGGCAACTGCATGGAAGCCCTGTTTCAAGGCCCGCTCCAGTATAAGGATTTGAAGATTGACATTAAAACCAGCCCCCCACCAGAGTGCATCAACGACCTGCTTCAAGCTGTTGACTCGCAGGAGGTCAGGGACTATTGTGAAAAGAAAGGGTGGATTGTCAACATCACAAGTCAGGTTCAGACAGAGAGAAACATTAACCGGGCAATGACTATCCTGCAAGCAGTGACAACCTTCGCTGCAGTGGCCGGTGTTGTGTACGTTATGTACAAATTGTTTGCTGGACACCAGGGTGCGTATACTGGTCTACCGAACAAGAGACCCAATGTGCCCACTATTAGAACAGCAAAAGTGCAGGGACCAGGCTTTGACTATGCAGTGGCCATGGCTAAGAGAAACATCGTCACAGCAACTACATCCAAAGGGGAGTTCACAATGCTTGGTGTTCACGACAACGTCGCTATTCTGCCAACCCATGCTGCACCAGGTGATAGCATTGTGATAGACGGCAAGGAAGTTGAAATTTTAGATGCGAAGGCCTTAGAAGACCAGGCAGGCACAAATCTCGAAATTACTATCATTACACTCAAGAGAAATGAGAAGTTTAGGGACATCAGACCACACATACCCACACAAATCACTGAGACAAATGATGGAGTCTTGATCGTGAACACTAGTAAGTACCCCAACATGTATGTCCCAGTTGGTGCTGTGACCGAACAAGGATATCTTAATCTCGGTGGCCGCCAAACCGCCCGTACTTTGATGTACAACTTTCCAACCAGAGCGGGACAGTGCGGTGGTGTCATCACTTGCACAGGCAAGGTCATTGGGATGCATGTTGGAGGGAACGGTTCACACGGGTTCGCAGCAGCCCTAAAGCGCTCATACTTCACTCAGAGTCAAGGTGAAATTCAGTGGATGAGACCATCAAAAGAAGTGGGTTATCCAATTATCAATGCCCCATCTAAGACAAAACTAGAGCCTAGTGCATTCCATTATGTGTTTGAGGGTGTTAAAGAACCATCAGTTCTGACCAAAAACGACCCAAGACTCAAAACAGAGTTTGAAGAGGCTATCTTTTCCAAGTATGTAGGAAACAAGATCACTGAAGTGGATGAATACATGAAAGAAGCAGTGGACCACTACGCTGGACAACTCATGTCACTAGACATCAACACCGAGCAGATGTGTCTTGAAGATGCCATGTATGGCACTGATGGTCTTGAAGCTTTAGACCTTAGCACCAGTGCTGGCTACCCCTATGTAGCCATGGGAAAGAAGAAAAGAGACATTCTTAACAAACAAACCAGGGACACCAAGGAAATGCAGAGACTCCTGGACACTTATGGCATTAATTTGCCCTTGGTCACCTATGTGAAGGATGAGCTTAGGTCCAAAGCCAAAATAGAACAAGGAAAATCCAGGTTGATCGAAGCATCAAGCTTGAATGACTCTGTGGCCATGAGAATGGCATTTGGAAATTTGTATGCAGCATTTCACAAGAACCCGGGTGTAGTGACAGGATCAGCTGTCGGTTGTGACCCAGACTTGTTCTGGAGTAAAATACCAGTTTTAATGGAAGAGAAGCTTTTCGCATTTGACTACACTGGCTATGATGCTTCACTTAGTCCAGCTTGGTTTGAAGCTCTCAAAATGGTTCTAGAGAAAATTGGATTCGGTGACAGAGTGGACTACATAGATTATCTGAATCACTCGCATCACCTCTACAAAAACAAAACTTATTGTGTCAAGGGCGGCATGCCATCTGGCTGCTCAGGCACCTCAATTTTTAATTCAATGATCAACAACTTAATAATCAGGACACTCTTATTGAAAACCTACAAGGGCATAGACTTAGACCACCTAAAGATGATAGCCTATGGTGATGATGTAATTGCTTCCTACCCCCATGAGGTTGATGCTAGTCTCCTAGCCCAATCAGGAAAAGACTATGGACTAACCATGACACCAGCTGACAAGTCAGCAACTTTTGAAACAGTCACATGGGAAAATGTAACTTTCTTGAAAAGATTCTTTAGAGCAGACGAGAAGTATCCCTTTTTGATACACCCAGTAATGCCAATGAAAGAAATTCATGAATCAATTAGATGGACCAAAGATCCTAGAAACACTCAGGATCATGTGCGCTCACTGTGCCTATTGGCATGGCACAATGGCGAAGAAGAATACAATAAATTCTTAGCTAAAATAAGAAGTGTGCCAATCGGAAGAGCATTGTTGCTCCCTGAGTACTCAACCTTGTACCGCCGTTGGCTCGACTCATTTTAGTAACCCTACCTCAGTCGAATTGGATTGGGTCATACTGTTGTAGGGGTAAATTTTTCTTTAATTCGGAG
AF405690          TTAAAACAGCTCTGGGGTTGCACCCACCCCAGAGGCCCACGTGGCGGCTAGTACTCCGGTATTGCGGTACCCTTGTACGCCTGTTTTATACTCCCTTCCCGTAACTTAGACGCACGAAACCAAGTTCAATAGAAGGGGGTGCAAACCAGTACCACCACGAACAAGCACTTCTGTTTCCCCGGTGATGTTGTATAGACTGCTTGCGTGGTCGAAAGCGACGGATCCGTCATCCGCTTATGTACTTCGAGAAGCCCAGTACCACCTCGGGATCTTCGACGCGTTGCGCTCAGCACTCAACCCCAGAGTGTAGCTTAGGCTGATGAGTCTGGACGTCCCTCACCGGTGACGGTGGTCCAGGCTGCGTTGGCGGCCTACCTATGGCTTACGCCATGGGACGCTAGTTGTGAACAAGGTGTGAAGAGCCTATTGAGCTACATAAGAATCCTCCGGCCCCTGAATGCGGCTAATCCCAACCTCGGAGCAGGTGGTCACAAACCAGTGATTGGCCTGTCGTAACGCGCAAGTCCGTGGCGGAACCGACTACTTTGGGTGTCCGTGTTTCCTTTTATTTTATTATGGCTGCTTATGGTGACAATCACAGATTGTTATCATAAAGCGAATTGGATTGGCCATCCGGTGAAAGTGAGATTCATTATCTATCTGTTTGCTGGATTCGCTCCATTGAGTGTGTTTACTTTAAGTATAATTTCAACAGTTATTTCAAACAGACAATTGTACCACAATGGGTGCTCAGGTTTCATCACAGAAAGTGGGTGCACATGAAAACTCAAATAGAGCGTATGGTGGCTCTACCATCAATTACACCACCATTAATTATTACAGAGATTCAGCTAGTAACGCGGCTACGAAACAGGACTTCTCTCAAGACCCTTCCAAGTTCACCGAGCCCATCAAGGATGTCCTGATAAAAACAGCCCCGATGCTAAACTCGCCAAACATAGAGGCTTGCGGGTATAGCGATAGAGTACTGCAATTAACACTGGGAAACTCCACTATAACCACACAGGAGGCGGCTAATTCAGTGGTTGCTTATGGGCGTTGGCCTGAATATCTGAGGGACAGCGAAGCCAATCCAGTGGATCAGCCGACAGAGCCAGACGTCGCTGCATGCAGGTTTTATACGCTGGACACCGTGTCTTGGACGAAAGAGTCGCGAGGGTGGTGGTGGAAGTTGCCTGATGCACTGCGGGACATGGGACTCTTTGGTCAAAATATGTACTACCACTACTTAGGTAGGTCCGGGTACACCGTGCATGTACAGTGTAATGCCTCCAAATTCCACCAGGGAGCACTAGGGGTATTCGCCGTACCAGAGATGTGTCTAGCCGGGGATAGCAACACCACTACCATGCACACCAGCTATCAAAATGCCAATCCTGGCGAGAGAGGAGGCACTTTCACGGGCACGTTCACTCCTGACGGCAACCAGACATCACCTGCCCGTAGGTTCTGTCCGGTGGATTACCTCTTTGGAAATGGCACGTTATTGGGGAATGCTTTTGTGTTCCCGCACCAGATAATAAACCTACGGACCAATAACTGTGCTACACTGGTACTCCCTTACGTGAACTCCCTCTCGATAGATAGTATGGTAAAGCACAATAATTGGGGAATTGCAATATTACCATTGGCCCCATTAAATTTTGCTAGTGAGTCCTCCCCAGAGATTCCAATCACTCTGACCATAGCCCCCATGTGCTGTGAATTCAATGGATTGAGAAACATTACCCTGCCACGTTTGCAGGGCCTGCCGGTTATGAACACCCCTGGTAGTAATCAATATCTTACTGCAGACAACTTCCAGTCACCGTGTGCGCTGCCTGAATTTGATGTGACCCCACCTATTGACATACCCGGTGAAGTTAAGAACATGATGGAATTGGCAGAAATCGACACCATGATTCCCCTTGACTTAAGTGCAACAAAAAAGAACACCATGGAAATGTATAGGGTTCGGTTAAGTGATAAACCACATACAGACGATCCCATACTCTGCCTGTCACTCTCCCCAGCTTCAGATCCAAGGTTGTCACATACTATGCTAGGAGAAATTTTAAATTACTACACACACTGGGCAGGATCCCTGAAGTTCACGTTTCTGTTCTGCGGATCCATGATGGCAACTGGCAAACTGTTAGTGTCATACGCGCCTCCTGGAGCCGACCCACCAAAGAAGCGCAAGGAGGCGATGTTGGGAACACATGTGATCTGGGACATAGGACTGCAGTCCTCATGTACTATGGTAGTGCCATGGATTAGCAACACCACATATCGGCAAACCATAGATGATAGTTTCACCGAAGGCGGATACATCAGCGTCTTCTACCAAACCAGAATAGTCGTCCCTCTTTCGACACCCAGAGAGATGGACATCCTTGGTTTCGTGTCAGCGTGTAATGACTTCAGCGTGCGCTTGTTGCGAGACACCACACATATAGAGCAAAAAGCGCTAGCACAGGGGTTAGGTCAGATGCTTGAAAGCATGATTGACAACACAGTCCGTGAAACGGTGGGAGTGGCAACGTCTAGAGACGCTCTCCCAAACACTGAAGCCAGTGGACCAGCACACTCCAAGGAAATTCCGGCACTCACCGCAGTGGAAACTGGGGCCACAAATCCACTAGTCCCTTCTGATACAGTGCAAACCAGACATGTTGTACAACATAGGTCAAGGTCAGAGTCTAGCATAGAGTCTTTCTTCGCGCGGGGCGCATGCGTGGCCATTATGACCGTGGATAACTCAGCTTCCACCAGTAACAAGGATAAGCTATTTGCAGTGTGGAAGATCACTTATAAAGATACTGTCCAGTTACGGAGGAAATTGGAGTTCTTCACCTATTCCAGATTTGATATGGAATTTACCTTTGTGGTTACAGCAAATTTCACTGAGACTAACAATGGGCATGCCTTAAATCAAGTGTACCAAATTATGTACGTACCACCAGGCGCTCCAGTGCCTGAAAAATGGGACGACTATACATGGCAAACCTCATCAAATCCATCAATCTTTTACACCTACGGAACAGCTCCAGCCCGGATCTCGGTACCGTATGTTGGTATTTCGAACGCCTATTCACACTTTTACGACGGTTTTTCCAAAGTACCACTGAAGGACCAGTCGGCAGCACTAGGTGACTCCCTCTATGGTGCAGCATCTCTAAATGATTTTGGTATTTTGGCTGTTAGAGTAGTCAATGATCACAACCCGACCAAGGTCACCTCCAAAATCAGAGTGTATCTAAAACCCAAACATATCAGAGTCTGGTGCCCGCGTCCACCGAGGGCAGTGGCGTACTACGGCCCTGGAGTGGATTACAAGGATGGTACACTTACACCCCTCTCCACCAAGGATCTGACAACATATGGATTCGGACACCAAAACAAAGCGGTGTACACTGCAGGTTACAAAATTTGCAACTATCATTTGGCCACTCAGGAAGATTTGCAAAACGCAGTGAACGTCATGTGGGATAGAGACCTCTTAGTCACAGAATCAAGAGCCCAGGGCACCGATTCGATCGCAAGGTGCAATTGCAACGCAGGGGTGTACTACTGCGAGTCTAGAAGGAAATACTACCCAGTATCCTTCGTTGGTCCAACGTTCCAGTACATGGAAGCTAACGACTATTACCCAGCTAGGTACCAGTCCCATTTGCTCATTGGCTGTGGATTCGCATCTCCAGGAGATTGTGGCGGCATACTCAGATGTCACCACGGGGTGATAGGGATCGTTACTGCTGGTGGAGAAGGGCTGGTTGCATTTGCAGACATTAGAGACTTGTATGCCTATGAGGATGAGGCCATGGAGCAAGGAATTACAAATTACGTCGAGTCACTCGGTGCAGCATTCGGTAGTGGGTTCACCCAGCAAATAGGGGACAAAGTATCAGAGATAGCAAGTATGGTAACTAGCACCATTACTGAAAAGCTGCTTAAAAATTTGATCAAGATCATCTCATCCTTAGTTATCATCACCAGGAATTATGAGGACACTACCACTGTACTAGCTACTCTAGCTCTCCTTGGTTGTGACATTTCGCCATGGCAATGGTTGAAAAAGAAGGCATGTGACATCCTTGAAATCCCGTACGTGATCAGACAAGGGGACAGTTGGTTGAAGAAATTCACTGAGGCATGTAACGCTGCCAAAGGTTTGGAGTGGGTGTCCAACAAAATTTCCAAATTCATCGACTGGTTGAAGGAGAAAATTATCCCACAAGCGAGGGACAAGCTTGAATTCGTCACCAAGCTCAAACAGTTGGAAATGCTTGAAAACCAGATATCAACCATTCATCAATCGTGCCCTAGTCAGGAACATCAAGAAGTCTTATTCAACAATGTTCGCTGGTTATCCATTCAATCAAAAAGATTCGCACCACTGTATGCACTTGAGGCAAAGAGAATACAAAAATTGGAACACACCATTAATAATTACATACAGTTCAAGAGCAAACACCGTATTGAACCAGTATGTTTGTTAGTACACGGCAGCCCAGGTACGGGGAAGTCAGTTGCCACCAATCTGATTGCCAGGGCCATTGCTGAGAAAGAGAACACCTCCACTTACTCGCTACCTCCAGACCCCTCACACTTTGATGGTTACAAACAACAGGGTGTGGTGATTATGGATGACCTCAACCAGAACCCCGACGGGGCCGACATGAAACTCTTCTGCCAAATGGTGTCTACTGTAGAGTTCATTCCACCTATGGCCTCCCTGGAAGAAAAAGGCATCTTATTCACGTCCAATTATGTTTTGGCCTCCACCAATTCCAGTCGCATAACGCCACCGACAGTGGCTCACAGTGACGCGCTAGCCAGAAGATTTGCCTTTGACATGGACATTCAAGTGATGGGGGAGTACTCCAGAGATGGGAAACTGAATATGGCCATGGCCACCGAGATGTGCAAAAATTGTCACCAACCAGCAAACTTCAAGAGGTGTTGTCCTCTAGTGTGCGGTAAGGCCATTCAGTTAATGGACAAATCATCCAGGGTCAGATACAGCATTGACCAAATCACCACCATGATCATCAATGAAAGAAACAGAAGATCCAACATTGGCAACTGCATGGAAGCGCTGTTTCAAGGCCCGCTCCAGTATAAGGATTTGAAGATTGACATTAAAACCAGCCCCCCACCAGAGTGCATCAACGACCTGCTTCAAGCTGTTGACTCGCAGGAGGTCAGGGACTATTGTGAAAAGAAAGGGTGGATTGTCAACATCACAAGTCAGGTTCAGACAGAGAGAAACATTAACCGGGCAATGACTATCCTGCAAGCAGTGACAACCTTCGCTGCAGTGGCCGGTGTTGTGTACGTTATGTACAAATTGTTTGCTGGACACCAGGGTGCGTATACTGGTCTACCGAACAAGAGACCCAATGTGCCCACTATTAGAACAGCAAAAGTGCAGGGACCAGGCTTTGATTATGCAGTGGCCATGGCTAAGAGAAACATCGTCACAGCAACTACATCCAAAGGGGAGTTCACAATGCTTGGTGTTCACGACAACGTCGCTATTCTGCCAACCCATGCTGCACCAGGTGATAGCATTGTGATAGACGGCAAGGAAGTTGAAATTTTAGATGCGAAGGCCTTAGAAGACCAGGCAGGCACAAATCTCGAAATTACTATCATTACACTCAAGAGAAATGAGAAGTTTAGGGACATCAGACCACACATACCCACACAAATCACTGAGACAAATGATGGAGTCTTGATCGTGAACACTAGTAAGTACCCCAACATGTATGTCCCAGTTGGTGCTGTGACCGAACAAGGATATCTTAATCTCGGTGGCCGCCAAACCGCCCGTACTTTGATGTACAACTTTCCAACCAGAGCGGGACAGTGCGGTGGTGTCATCACTTGCACAGGCAAGGTCATTGGGATGCATGTTGGAGGGAACGGTTCACACGGGTTCGCAGCAGCCCTAAAGCGCTCATACTTCACTCAGAGTCAAGGTGAAATTCAGTGGATGAGACCATCAAAAGAAGTGGGTTATCCAATTATCAATGCCCCATCTAAGACAAAACTAGAGCCTAGTGCATTCCATTATGTGTTTGAGGGTGTTAAAGAACCAGCAGTTCTGACCAAAAACGACCCAAGACTCAAAACAGAGTTTGAAGAGGCTATCTTTTCCAAGTATGTAGGAAATAAGATTACTGAGGTGGACGAGTACATGAAAGAGGCAGTGGACCACTATGCTGGCCAGCTCATGTCATTAGACGTTAACACTGAACAAATGTGCTTAGAAGATGCAATGTATGGCACAGATGGTCTTGAGGCTTTAGATTTGAGCACTAGTGCTGGTTACCCCTATGTAGCAATGGGAAAGAAAAAGAGAGACATCTTGAACAAACAGACTAGAGACACCAAAGAAATGCAGAGACTATTGGACACCTATGGCATTAATTTACCTTTAGTAACTTATGTGAAGGATGAACTTAGGTCTAAAACCAAAGTTGAACAGGGTAAATCCAGACTAATTGAAGCCTCAAGTTTGAATGATTCTGTGGCAATGAGAATGGCATTTGGCAACCTGTATGCAGCATTTCATAAAAACCCAGGTGTGGTAACAGGATCAGCTGTTGGTTGTGATCCAGACTTGTTTTGGAGCAAGATACCAGTTTTGATGGAAGAAAAGCTTTTTGCATTTGATTACACAGGGTATGATGCTTCACTCAGTCCCGCTTGGTTTGAGGCTCTTAAGATGGTGTTGGAGAAAATTGGATTTGGCGATAGAGTTGACTACATTGACTACCTGAATCACTCACATCATCTGTACAAAAACAAAACTTACTGTGTCAAGGGTGGCATGCCATCTGGTTGCTCGGGCACTTCAATTTTCAATTCAATGATTAACAATTTAATCATCAGGACACTCTTACTGAAAACCTACAAGGGCATAGATTTAGACCACTTGAAGATGATAGCCTATGGTGATGACGTAATTGCTTCCTACCCCCATGAGGTTGACGCCAGTCTCCTAGCCCAATCAGGAAAAGACTATGGACTAACCATGACTCCAGCTGACAAATCAGCCACCTTTGAAAAAGTCACATGGGAGAATGTAACCTTCTTGAAAAGATTCTTCAGAGCAGATGAGAAATATCCATTCTTGATACATCCAGTCATGCCAATGAAAGAAATTCATGAGTCCATCAGATGGACTAAGGATCCTAGGAACACCCAGGATCATGTTCGCTCACTGTGCCTATTGGCCTGGCACAATGGCGAAGAAGAATACAACAAATTTTTAGCTAAAATCAGAAGCGTGCCAATCGGCAGAGCTTTACTGCTCCCCGAATACTCTACGCTGTACCGCCGTTGGCTCGACTCATTTTAGTAACCCTACCTCAGTCGAATTGGATTGGGTCATACTGTTGTAGGGGTAAATTTTTCTTTGATTCGGAG
AF462418          TTAAAACAGCTCTGGGGTTGCACCCACCCCAGAGGCCCACGTGGCGGCTAGTACTCCGGTATTGCGGTACCCTTGTACGCCTGTTTTATACTCCCTTCCCGTAACTTAGACGCACAAAACCAAGTTCAATAGAAGGGGGTACAAACCAGTACCACCACGAACAAGCACTTCTGTTTCCCCGGTGATGTTGTATAGACTGCTTGCGTGGTTGAAAGCGACGGATCCGTTATCCGCTTATGTACTTCGAGAAGCCCAGTACCACCTCGGAATCTTCGATGCGTTGCGCTCAGCACTCAACCCCAGAGTGTAGCTTAGGCTGATGAGTCTGGACATTCCTCACCGGTGACGGTGGTCCAGGCTGCGTTGGCGGCCTACCTATGGCTAACGCCATGGGACGCTAGTTGTGAACAAGGTGTGAAGAGCCTATTGAGCTACATAAGAATCCTCCGGCCCCTGAATGCGGCTAATCCTAACCTCGGGGCAGGTGGTCACAAACCAGTGATTAACCTGTCGTAACGCGCAAGCCCGTGGCGGAACCGACTACTTTGGGTGTCCGTGTTTCCTTTTATTTTATAGTGGCTGCTTATGGTGACAATCACGGATTGTTATCATAAAGCGAATTGGATTGGCCATCCGGTGAAAGTGAGATTCATTATCTATCTGTTTGCTGGATTCGCTCCATTGAGTGTGTTTACTCTAAGTACAATTTCAACGGTTATTTCAATCAGACAATTGTATCATAATGGGTGCTCAGGTTTCATCACAGAAAGTGGGCGCACATGAAAACTCAAATAGAGCGTATGGTGGTTCTACCATTAATTACACCACCATTAATTATTATAGAGATTCAGCTAGTAACGCGGCTTCTAAACAGGACTTTTCTCAAGACCCTTCCAAGTTCACCGAGCCCATCAAGGATGTCTTGATTAAAACATCCCCAATGCTAAACTCGCCAAACATAGAGGCTTGCGGGTATAGCGATAGAGTACTGCAATTAACACTGGGAAACTCCACTATAACCACACAGGAGGCGGCTAATTCAGTAGTCGCTTATGGGCGTTGGCCTGAATATCTGAGAGACAGCGAAGCCAATCCAGTGGACCAGCCGACAGAACCAGACGTCGCTGCATGCAGGTTTTACACGCTAGACACCGTGTCTTGGACGAAAGAGTCGCGAGGGTGGTGGTGGAAGTTGCCTGATGCACTGCGGGACATGGGACTCTTTGGCCAAAATATGTACTACCACTACCTAGGTAGGTCCGGGTACACCGTGCATGTACAGTGTAACGCCTCCAAATTCCACCAGGGGGCACTAGGGGTATTCGCCGTACCGGAGATGTGTCTGGCCGGAGATAGCAACACCACTACCATGCACACCAGCTATCAAAACGCCAATCCTGGCGAGAAAGGAGGTACTTTCACGGGTACGTTCACTCCTGACGACAACCAGACATCACCTGCCCGTAGGTTCTGCCCGGTGGATTACCTCTTTGGAAATGGCACGTTATTGGGGAATGCCTTTGTGTTCCCGCACCAGATAATAAACCTACGGACCAACAACTGTGCTACACTGGTACTCCCTTACGTGAACTCCCTCTCGATAGATAATATGGTAAAGCACAATAATTGGGGAATTGCAATATTACCATTGGCCCCATTAAATTTTGCTAGTGAGTCCTCCCCAGAGATTCCAATCACCTTGACTATAGCCCCTATGTGCTGTGAGTTCAATGGATTGAGAAACATTACCCTGCCACGCTTACAGGGCCTGCCGGTCATGAACACCCCTGGTAGCAACCAATATCTTACTGCAGACAACTTCCAGTCACCGTGTGCGCTGCCTGAATTTGATGTGACCCCACCTATTGACATACCCGGTGAAGTTAAGAACATGATGGAATTGGCAGAAATCGACACCATGATTCCCTTTGACTTAAGTGCAACAAAAAAGAACACCATGGAAATGTATAGGGTTCGGTTAAGTGACAAACCACATACAGACGATCCCATACTCTGCCTGTCACTCTCTCCAGCTTCAGATCCTAGGTTGTCACATACTATGCTTGGAGAAATCCTAAATTACTACACACATTGGGCAGGATCCCTGAAGTTCACGTTTCTGTTCTGTGGATCCATGATGGCAACTGGCAAACTGTTGGTGTCATACGCGCCTCCTGGAGCCGATCCACCAAAGAAGCGTAAGGAGGCGATGTTGGGAACACATGTGATCTGGGACATAGGACTGCAGTCCTCATGTACTATGGTAGTGCCATGGATTAGCAACACCACGTACCGGCAAACCATAGATGATAGTTTCACCGAAGGCGGATACATCAGCGTCTTCTACCAAACCAGAATAGTCGTCCCTCTTTCGACACCCAGAGAGATGGACATCCTTGGTTTTGTGTCGGCGTGTAATGACTTCAGCGTGCGCTTGCTGCGAGATACCACACATATAGAGCAAAAAGCGCTAGCACAGGGGTTAGGTCAGATGCTTGAAAGCATGATTGACAACACAGTCCGTGAAACGGTGGGGGCGGCAACGTCTAGAGATGCTCTCCCAAACACTGAAGCCAGTGGACCAGCACACTCCAAGGAAATTCCGGCACTCACCGCAGTGGAAACTGGGGCCACAAATCCACTAATCCCTTCTGATACAGTGCAAACCAGACATGTTATACAACATAGGTCAAGGTCAGAGTCTAGCATAGAGTCTTTCTTCGCGCGGGGTGCGTGCGTGGCCATTATGACCGTGGATAACTCAGCTTCCACCAATAATAAGGACAAGCTATTTGCAGTGTGGAAGATCACTTATAAAGATACTGTCCAGTTACGGAGGAAATTGGAATTCTTCACCTATTCTAGATTTGATATGGAATTTACCTTTGTGGTTACTGCAAATTTCACTGAGTCTAACAATGGGCATGCCTTAAATCAAGTGTACCAAATTATGTACATACCACCAGGCGCTCCAGTGCCCGAGAAATGGGACGACTACACATGGCAAACCTCATCAAATCCATCAATCTTTTACACCTACGGGACAGCTCCAGCTCGAATCTCGGTACCGTATGTTGGTATTTCAAACGCCTATTCACACTTTTACGATGGTTTTTCCAAAGTACCACTGAAGGACCAGTCGGCAGCACTAGGTGACTCCCTCTATGGTGCAGCATCTCTTAATGATTTCGGTATTTTGGCTGTTAGAGTAGTCAATGATCACAACCCGACCAAGGTCACCTCTAAAATCAGAGTGTATCTAAAACCCAAGCACATCAGAGTCTGGTGCCCACGTCCACCGAGGGCAGTGGCATACTACGGCCCTGGAGTGGATTATAAGGATGGTACACTTACACCCCTCTCCACCAAGGATCTGACCACTTATGGATTTGGACACCAAAACAAAGCTGTGTACACAGCTGGCTACAAAATTTGCAATTACCACCTGGCTACACAAGAGGACTTGCAAAATGCCGTGAGTGTCATGTGGAACAGGGACCTCTTAGTGGCTGAATCAAGGGCCCTTGGCACCGATTCGATCGCAAGGTGCAGCTGTAACACGGGTGTGTACTACTGTGAATCCAGGAGAAAATATTATCCAGTTTCTTTCATTGGGCCCACCTTCCAATACATGGAAGCCAATGAATATTACCCGGCTAGATATCAATCACACATGCTTATTGGTCACGGGTTTGCATCACCGGGTGACTGTGGTGGCATACTTAGATGTCAACACGGGGTGATAGGAATAATCACTGCTGGTGGGGAAGGCTTAGTTGCATTTTCAGACATTAGAGACCTCTATGCTTATGAGGAAGAAGCTATGGAGCAGGGCATTTCCAACTATATTGAGTCACTTGGTGCTGCATTTGGTAGCGGATTCACTCAACAAATTGGTGATAAAGTTTCCGAGCTAACCAGCATGGTAACTAGCACCATTACTGAGAAGTTGCTTAAAAACTTAATCAAAATTATCTCATCACTTGTGATCATTACCAGGAATTATGAGGACACTACCACAGTGCTTGCCACCCTCGCCCTCCTTGGGTGCGACATCTCACCGTGGCAGTGGCTAAAGAAGAAGGCATGTGACATCCTGGAAATTCCATACGCCATCAAACAAGGAGATAGTTGGTTGAAGAAATTCACTGAGGCATGCAATGCCGCAAAGGGACTGGAGTGGGTGTCCAATAAAATATCCAAATTCATTAGTTGGTTGCAGGATAAAATCATCCCACAAGCGAGAGACAAATTAGAGTTTGTCACCAAACTAAAGCAATTAGAAATGCTTGAAAATCAAATTTCCACCATACACCAATCTTGTCCAAGTCAAGAACATCAGGAGATCTTATTCAACAATGTGCGGTGGCTATCTATCCAGTCCAAGAGGTTTGCACCACTATATGCACATGAAGCTAAAAGGATTCAAAAGCTGGAGCATACCATAAATAATTACGTACAGTTCAAGAGCAAGCACCGTATTGAGCCAGTATGTTTGTTAGTGCATGGTAGTCCAGGGACAGGAAAATCAGTTGCAACCAATCTAATTGCTAGAGCGATAGCCGAGAAAGAGAACACCTCCACATACTCACTACCACCTGACCCATCTCACTTTGATGGCTACAAGCAACAGGGTGTGGTTATTATGGATGACCTAAACCAAAATCCAGACGGAGCAGACATGAAACTTTTTTGTCAAATGGTGTCCACTGTGGAGTTTATTCCACCGATGGCCTCGCTAGAAGAGAAAGGCATTTTGTTCACATCTAATTACGTTTTGGCCTCCACCAACTCCAGTCGGATCACACCACCCACGGTGGCTCACAGTGATGCGCTGGCCAGGAGATTCGCATTTGACGTGGACATACAAGTCATGAGCGAGTACTCCAGAGATGGAAAGCTCAACATGGCAATGGCTACTGAAATGTGCAAAAATTGTCATCAACCAGCAAACTTCAAAAGATGTTGTCCTTTAGTGTGTGGCAAGGCAATTCAGTTAATGGATAAATCTTCCAGGGTTAGATACAGCATTGATCAGATCACTACAATGATTGTTAATGAGAGAAACAGAAGATCAAACATTGGTAATTGCATGGAAGCTCTATTCCAGGGACCACTGCAGTATAAAGATCTAAAAATAGATGTTAAGACCAGTCCCCCTCCGGAGTGTATCAACGATTTGCTCCAGGCAGTTGATTCCCAGGAAGTGAGAGATTACTGTGAAAAGAAAGGCTGGATTGTTAACATTACCAGTCAGGTTCAAACAGAGAGGAACATCATCCGGGCGATGACTATCCTACAAGCAGTAACTACTTTCGCTGCAGTAGCCGGTGTCGTGTACGTTATGTACAAGCTGTTTGCTGGGCACCAGGGTGCATACACTGGGTTGCCAAATAAACGACCCAATGTACCCACTATCAGGACAGCAAAAGTGCAAGGCCCTGGGTTTGATTACGCGGTGGCCATGGCTAAAAGAAACATTGTTACAGCAACCACCAGCAAAGGGGAGTTTACGATGTTGGGAGTCTATGATAATGTGGCCATCTTGCCAACCCACGCCTCACCTGGTGAAAGCATTGTGATCGATGGTAAAGAGGTGGAAATTCTTGACGCCAAAGCTCTTGAAGATCAGGCAGGAACTAATCTTGAAATTACCATAATTACACTAAAGAGAAACGAGAAGTTTAGAGATATCAGGCCACATATTCCCACCCAAATCACCGAAACAAATGATGGAGTTTTGATCGTGAACACCAGTAAGTACCCCAACATGTATGTTCCCGTTGGTGCTGTGACCGAACAGGGGTATCTTAATCTCGGTGGACGACAAACCGCTCGTACGCTAATGTACAACTTTCCAACTAGAGCAGGTCAGTGTGGTGGTGTCATCACGTGCACTGGTAAGGTCATTGGGATGCATGTTGGTGGGAACGGTTCACATGGGTTCGCGGCGGCCCTAAAGCGGTCATACTTCACTCAGATTCAAGGTGAGATTCAATGGATGAAACCATCAAAAGAAGTGGGATACCCTATCATAAATGCTCCGTCCAAAACCAAACTTGAACCCAGCGCTTTTCACCATGTGTTTGAAGGGGTGAAGGAACCAGCAGTCCTTACCAAAAATGATCCCAGGCTCAGGWCAGACTTTGAAGAAGCAATATTCTCTAAGTATGTGGGCAACAAGATCACTGATGTGGATGAGTACATGAAGGAGGCAGTGGATCATTACGCTGGCCAACTTATGTCTCTAGACATCAACACAGAACAAATGTGCTTGGAGGACGCCATGTACGGCACTGATGGCCTGGAAGCACTTGACTTGACCACTAGTGCTGGATACCCTTATGTAGCAATGGGAAAGAAAAAGAGAGACATCTTGAATAAGCAGACTAGAGACACCAAGGAAATGCGGAGACTCTTAGATACTTATGGAATTAACTTACCGCTAGTAACATATGTTAAAGATGAACTAAGGTCAAAAACTAAGGTGGAGCAGGGAAAATCCAGATTGATTGAAGCCTCCAGTTTGAATGATTCAGTGGCCATGAGAATGGCATTTGGAAATCTCTATGCAGCGTTTCACAAAAACCCAGGAGTTGTCACTGGCAGTGCAGTTGGTTGTGATCCAGATCTATTTTGGAGCAAGATCCCAGTGCTAATGGAAGAGAAGCTGTTTGCCTTTGACTACACAGGGTATGATGCATCTCTCAGCCCTGCTTGGTTCGAGGCACTAAAGATGGTGCTTGAGAAAATCGGATTCGGAGATAGAGTTGACTACATCGACTACCTAAACCACTCACACCACCTGTACAAGAATAAAACGTACTGTGTCAAGGGCGGTATGCCATCTGGTTGCTCAGGCACTTCAATTTTTAACTCAATGATTAACAACTTGATTATCAGGACACTCTTACTGAAAACTTACAAGGGCATAGATTTAGACCACCTAAAAATGATTGCCTATGGTGATGATGTAATTGCTTCCTACCCCCATGAAGTTGACGCTAGTCTCCTAGCCCAATCAGGAAAAGACTATGGACTAACTATGACTCCAGCTGACAAATCAGCTATATTTGAAACAGTCACATGGGAAAATGTAACATTCTTGAAGAGATTCTTCAGGGCAGACGAGAAATACCCATTTCTTATTCATCCAGTAATGCCAATGAAGGAAATTCATGAATCAATTAGATGGACAAAAGATCCTAGGAACACTCAGGATCACGTTCGCTCTCTGTGCCTATTAGCTTGGCACAATGGCGAAGAAGAATATAACAAATTCTTAGCTAAAATCAGGAGTGTGCCAATTGGAAGAGCTTTATTGCTCCCTGAGTACTCAACATTGTACCGCCGTTGGCTTGACTCATTTTAGTAACCCTACCTCAGTCGAATTGGATTGGGTCATACTGCTGTAGGGGTAAATTTTTCTTTAATTCGGAG
AF462419          TTAAAACAGCTCTGGGGTTGCACCCACCCCAGAGGCCCACGTGGCGGCTAGTACTCCGGTATTGCGGTACCCTTGTACGCCTGTTTTATACTCCCTTCCCGTAACTTAGACGCACAAAACCAAGTTCAATAGAAGGGGGTACAAACCAGTACCACCACGAACAAGCACTTCTGTTTCCCCGGTGATGTTGTATAGACTGCTTGCGTGGTTGAAAGCGACGGATCCGTTATCCGCTTATGTACTTCGAGAAGCCCAGTACCACCTCGGAATCTTCGATGCGTTGCGCTCAGCACTCAACCCCAGAGTGTAGCTTAGGCTGATGAGTCTGGACATCCCTCACCGGTGACGGTGGTCCAGGCTGCGTTGGCGGCCTACCTATGGCTAACGCCATGGGACGCTAGTTGTGAACAAGGTGTGAAGAGCCTATTGAGCTACATAAGAATCCTCCGGCCCCTGAATGCGGCTAATCCCAACCTCGGGGCAGGTGGTCACAAACCAGTGATTGGCCTGTCGTAACGCGCAAGTCCGAGGCGGAACCGACTACTTTGGGTGTCCGTGTTTCCTTTTATTTTATTGTGGCTGCTTATGGTGACAATCACAGATTGTTATCATAAAGCGAATTGGATTGGCCATCCGGTGAAAGTGAGATTCATTATCTATCTGTTTGCTGGATTCGCTCCATTGAGTGTGTTTACTCCAAGTACAATTTCAACAGTTATTTCAATCAGACAATTGTATTATAATGGGTGCTCAGGTTTCATCACAGAAAGTGGGCGCACATGAAAACTCAAATAGAGCGTATGGTGGTTCTACCATTAATTACACCACCATTAATTATTATAGAGATTCAGCTAGTAACGCGGCTTCGAAACAGGACTTCTCTCAAGACCCTTCCAAGTTCACCGAGCCCATCAAGGATGTCCTGATAAAAACATCCCCAATGCTAAACTCGCCAAACATAGAGGCTTGCGGGTATAGCGATAGAGTACTGCAATTAACACTGGGAAACTCCACTATAACCACACAGGAGGCGGCTAATTCAGTAGTCGCTTATGGGCGTTGGCCTGAATATCTGAGGGACAGCGAAGCCAATCCAGTGGACCAGCCGACAGAACCAGACGTCGCTGCATGCAGGTTTTATACGCTAGACACCGTGTCTTGGACGAAAGAGTCGCGAGGGTGGTGGTGGAAGTTGCCTGATGCACTGCGGGACATGGGACTCTTTGGCCAAAATATGTACTACCACTACCTAGGTAGGTCCGGGTACACCGTGCATGTACAGTGTAACGCCTCCAAATTCCACCAGGGGGCACTAGGGGTATTCGCCGTACCAGAGATGTGTCTGGCCGGGGATAGCAACACCACTACCATGCACACCAGCTATCAAAATGCCAATCCTGGCGAGAAAGGAGGCACTTTCACGGGTACGTTCACTCCTGACGACAACCAGACATCACCTGCCCGTAGGTTCTGCCCGGTGGATTACCTCTTTGGAAATGGCACGTTATTGGGGAATGCCTTTGTGTTCCCGCACCAGATAATAAACCTACGGACCAACAACTGTGCTACACTGGTACTCCCTTACGTGAACTCCCTCTCGATAGATAGTATGGTAAAGCACAATAATTGGGGAATTGCAATATTACCATTGGCCCCATTAAATTTTGCTAGTGAGTCCTCCCCAGAGATTCCAATCACCTTGACCATAGCCCCTATGTGCTGTGAGTTCAATGGATTAAGAAACATTACCCTGCCACGCTTACAGGGCCTGCCGGTCATGAACACCCCTGGTAGCAATCAATATCTTACTGCAGACAACTTCCAGTCACCGTGCGCGCTGCCTGAATTTGATGTGACCCCACCTATTGACATACCCGGTGAAGTTAAGAACATGATGGAATTGGCAGAAATCGACACCATGATTCCCTTTGACTTAAGTGCAAAAAAAAAGAACACCATGGAAATGTATAGGGTTCGGTTAAGTGACAAACCACATACAGACGATCCCATACTCTGCCTGTCACTCTCTCCAGCTTCAGATCCTAGGTTGTCACATACTATGCTTGGAGAAATCCTAAATTACTACACACACTGGGCAGGATCCCTGAAATTCACGTTTCTGTTCTGTGGATCCATGATGGCAACTGGCAAACTGTTGGTGTCATACGCGCCTCCTGGAGCCGACCCACCAAAGAAGCGTAAGGAGGCGATGTTGGGAACACATGTGATCTGGGACATAGGACTGCAGTCCTCATGTACTATGGTAGTGCCATGGATTAGCAACACCACGTATCGGCAAACCATAGATGATAGTTTCACCGAAGGCGGATACATCAGCGTCTTCTACCAAACCAGAATAGTCGTCCCTCTTTCGACACCCAGAGAGATGGACATCCTTGGTTTTGTGTCAGCGTGTAATGACTTCAGCGTGCGCTTGATGCGAGATACCACACATATAGAGCAAAAAGCGCTAGCACAGGGGTTAGGTCAGATGCTTGAAAACATGATTGACAACACAGTCCGTGAAACGGTGGGGGCGGCAACGTCTAGAGACGCTCTCCCAAACACTGAAGCCAGTGGACCAGCACACTCCAAGGAAATTCCGGCACTCACCGCAGTGGAAACTGGGGCCACAAATCCACTAGTCCCTTCTGATACAGTGCAAACCAGACATGTTGTACAACATAGGTCAAGGTCAGAGTCTAGCATAGAGTCTTTCTTCGCGCGGGGTGCATGCGTGGCCATTATAACCGTGGATAACTCAGCTTCCACCAAGAATAAGGATAAGCTATTTACAGTGTGGAAGATCACTTATAAAGATACTGTCCAGTTACGGAGGAAATTGGAGTTCTTCACCTATTCTAGATTTGATATGGAATTCACCTTTGTGGTTACTGCAAATTTCACTGAGACTAACAATGGGCATGCCTTAAATCAAGTGTACCAAATTATGTACGTACCACCAGGCGCTCCAGTGCCCGAGAAATGGGACGACTACACATGGCAAACCTCATCAAATCCATCAATCTTTTACACCTACGGAACAGCTCCAGCCCGGATCTCGGTACCGTATGTTGGTATTTCGAACGCCTATTCACACTTTTACGACGGTTTTTCCAAAGTACCACTGAAGGACCAGTCGGCAGCACTAGGTGACTCCCTCTATGGTGCAGCATCTCTAAATGACTTCGGTATTTTGGCTGTTAGAGTAGTCAATGATCACAACCCGACCAAGGTCACCTCCAAAATCAGAGTGTATCTAAAACCCAAACACATCAGAGTCTGGTGCCCGCGTCCACCGAGGGCAGTGGCGTACTACGGCCCTGGAGTGGATTACAAGGATGGCACGCTTACACCCCTCTCCACTAAGGATCTGACCACATATGGATTTGGACACCAAAACAAAGCTGTGTACACAGCTGGCTACAAAATTTGCAATTACCACCTAGCTACACAAGAAGACTTGCAAAATGCCGTGAGTGTCATGTGGAACAGAGACCTCTTAGTGGCTGAATCAAGGGCCCTTGGCACCGACTCGATCGCAAGGTGCAGCTGTAACACGGGTGTGTACTACTGTGAATCCAGGAGAAAATATTATCCAGTTTCTTTCATTGGGCCCACCTTCCAATACATGGAAGCCAATGAATATTACCCGGCTAGATATCAATCACACATGCTTATTGGTCATGGGTTTGCATCACCGGGTGATTGTGGTGGCATACTTAGATGTCAACACGGGGTGATAGGAATAATCACTGCTGGTGGGGAAGGCTTGGTTGCATTTTCAGACATTAGAGACCTGTATGCTTATGAGGAGGAAGCTATGGAGCAGGGCATTTCCAACTATATTGAGTCACTTGGTGCTGCATTTGGTAGTGGATTCACTCAACAAATTGGTGATAAAGTTTCCGAGCTAACCAGCATGGTAACTAGCACCATTACAGAGAAGTTGCTTAAAAACTTAATCAAAATTATCTCATCACTTGTGATCATTACCAGGAATTATGAGGACACTACCACAGTGCTTGCCACCCTCGCCCTCCTTGGGTGCGACATCTCACCGTGGCAGTGGCTAAAGAAGAAGGCATGTGACATCCTGGAAATTCCATACGCCATCAAACAAGGAGATAGTTGGTTGAAGAAATTCACTGAGGCATGTAATGCTGCAAAGGGACTGGAGTGGGTGTCCAATAAGATATCCAAATTCATTAGTTGGTTGCAGGATAAAATCATCCCACAAGCGAGAGACAAATTAGAGTTTGTCACTAAACTAAAGCAATTAGAAATGCTTGAAAATCAGATTTCCACCATACACCAATCTTGTCCAAGTCAAGAACATCAGGAGATCTTATTCAACAATGTGCGGTGGCTATCTATCCAGTCCAAGAGGTTTGCACCACTATATGCACATGAAGCTAAAAGGATTCAAAAGCTGGAGCATACCATAAATAATTACGTACAGTTCAAGAGCAAGCACCGTATTGAGCCAGTATGTTTGTTAGTACATGGCAGTCCAGGGACAGGAAAATCAGTTGCAACCAATCTAATTGCTAGAGCAATAGCCGAGAAAGAGAACACCTCCACATACTCACTGCCACCTGATCCGTCTCACTTTGATGGCTACAAGCAACAGGGTGTGGTTATTATGGATGACCTAAACCAAAATCCAGACGGAGCAGACATGAAACTTTTTTGTCAAATGGTGTCCACTGTGGAGTTTATTCCACCGATGGCCTCGCTAGAAGAGAAAGGCATTTTGTTCACATCTAATTACGTTTTAGCCTCCACCAACTCCAGTCGGATCACACCACCCACGGTGGCTCACAGTGATGCGCTGGCCAGGAGATTCGCATTTGACGTGGACATACAAGTCATGAGCGAGTACTCCAGAGACGGAAAGCTCAACATGGCAATGGCTACTGAAATGTGCAAAAACTGTCATCAACCAGCAAACTTCAAAAGATGTTGTCCTTTAGTGTGTGGCAAGGCAATTCAGTTAATGGATAAATCTTCCAGGGTTAGATACAGCATTGATCAGATCACTACAATGATTGTTAATGAGAGAAACAGAAGATCAAACATTGGTAATTGCATGGAAGCTCTATTCCAGGGACCACTGCAGTATAAAGATCTAAAAATAGATGTTAAGACCAGTCCCCCTCCGGAGTGTATCAACGATTTGCTCCAGGCAGTTGATTCCCAGGAAGTGAGAGATTACTGTGAAAAGAAAGGCTGGATTGTTAACATTACCAGTCAGGTTCAAACAGAGAGGAACATCAACCGGGCGATGACTATCCTACAAGCAGTAACTACTTTCGCTGCAGTAGCCGGTGTCGTGTACGTTATGTACAAGCTGTTCGCTGGGCACCAGGGTGCATACACTGGTTTGCCAAATAAACGACCCAATGTACCCACTATCAGGACAGCAAAAGTGCAAGGCCCTGGGTTTGATTACGCAGTGGCCATGGCTAAAAGAAACATTGTTACAGCAACCACCAGCAAAGGGGAGTTTACGATGTTGGGAGTCTATGATAATGTGGCCATCTTGCCAACCCACGCCTCACCTGGTGAAAGCATTGCGATCGACGGTAAAGAGGTGGAAATTCTTGACGCCAAAGCCCTTGAAGATCAGGCAGGAACTAATCTTGAAATTACCATAATTACACTAAAGAGGAACGAGAAGTTCAGAGATATCAGGCCACACATTCCCACCCAAATCACCGAAACAAATGATGGAGTTTTGATCGTGAACACTAGTAAGTACCCCAACATGTATGTTCCCGTTGGTGCTGTGACCGAACAGGGGTATCTTAATCTCGGTGGACGACAAACCGCTCGTACGCTAATGTACAACTTTCCAACTAGAGCAGGTCAGTGTGGTGGTGTCATCACGTGCACTGGTAAAGTCATTGGGATGCATGTTGGTGGGAACGGTTCACATGGGTTCGCGGCGGCCCTAAAGCGGTCATACTTCACTCAGATTCAAGGTGAGATTCAATGGATGAAACCATCAAAAGAAGTGGGATACCCGATCATAAATGCTCCGTCCAAAACCAAACTTGAACCCAGCGCTTTTCACTATGTGTTTGAAGGGGTGAAGGAACCAGCAGTCCTTACCAAAAATGATCCCAGGCTCAGGACAGACTTTGAAGAAGCAATATTCTCTAAGTATGTAGGCAACAAGATCACTGATGTGGATGAGTACATGAAAGAGGCAGTGGATCATTACGCTGGCCAACTCATGTCTCTAGACATCAACACAGAACAAATGTGCTTGGAGGACGCCATGTACGGCACCGATGGTCTGGAAGCACTTGACTTGACCACTAGTGCTGGATACCCTTATGTAGCAATGGGAAAGAAAAAGAGAGACATCTTGAATAAGCAGACTAGAGACACCAAGGAAATGCGGAGACTCTTAGATACTTATGGAATTAACTTACCGCTTGTAACATATGTTAAAGATGAACTAAGGTCAAAAACTAAGGTGGAGCAGGGAAAATCCAGATTGATTGAAGCCTCCAGTTTGAATGATTCAGTGGCCATGAGAATGGCATTTGGAAATCTCTATGCAGCATTTCACAAAAACCCAGGAGTTGTCACTGGCAGTGCAGTTGGTTGTGATCCAGATCTATTTTGGAGCAAGATCCCAGTGCTAATGGAAGAGAAGCTCTTTGCTTTTGACTACACAGGTTATGATGCATCACTCAGCCCGGCCTGGTTTGAGGCACTCAAAATGGTGCTAGAGAAAATCGGATTTGGGGACAGGGTGGATTATATCGACTACCTAAACCACTCACACCACCTGTACAAGAATAAAACATACTGTGTCAAGGGCGGTATGCCATCTGGTTGCTCAGGCACTTCAATTTTTAACTCAATGATTAACAACTTGATTATCAGGACACTCTTACTGAAAACCTACAAGGGCATAGATTTAGACCACCTAAAAATGATTGCCTATGGTGATGATGTAATTGCTTCCTACCCCCATGAAGTTGACGCTAGTCTCCTAGCCCAATCAGGAAAAGACTATGGACTAACTATGACTCCAGCTGACAAATCAGCTATATTTGAAACAGTCACATGGGAGAATGTAACATTCTTGAAGAGATTCTTCAGGGCAGACGAGAAATACCCATTTCTTATTCATCCAGTAATGCCAATGAAGGAAATTCATGAATCAATTAGATGGACAAAAGATCCTAGGAACACTCAGGATCACGTTCGCTCTCTGTGCCTATTAGCTTGGCACAATGGCGAAGAAGAATATAACAAATTCCTAGCTAAAATCAGGAGTGTGCCAATTGGAAGAGCTTTATTGCTCCCAGAGTACTCAACATTGTACCGCCGTTGGCTTGATTCATTTTAGTAACCCTACCTCAGTCGAATTGGATTGGGTCATACTGCTGTAGGGGTAAATTTTTCTTTAATTCGGAG
HPO416942         TTAAAACAGCTCTGGGGTTGTACCCACCCCAGAGGCCCACGCGGCGGCTAGTACTCCGGTATTGCGGTACCCTTGTACGCCTGTTTTATACTCCCTTCCCGTAACTTAGACGCACAAAACCAAGTTCAATAGAAGGGGGTACAAACCAGTACCACCACGAACAAGCACTTCTGTTTCCCCGGTGATGTTGTATAGACTGCTTGCGTGGTTGAAAGCGACGGATCCGTTATCCGCTTATGTACTTCGAGAAGCCCAGTACCACCTCGGAATCTTCGATGCGTTGCGCTCAGCACTCAACCCCAGAGTGTAGCTTAGGCTGATGAGTCTGGACATCCCTCACCGGTGACGGTGGTCCAGGCTGCGTTGGCGGCCTACCTATGGCTAACGCCATGGGACGCTAGTTGTGAACAAGGTGTGAAGAGCCTATTGAGCTACATAAGAATCCTCCGGCCCCTGAATGCGGCTAATCCCAACCTCGGAGCAGGTGGTCACAAACCAGTGATTGGCCTGTCGTAACGCGCAAGTCCGTGGCGGAACCGACTACTTTGGGTGTCCGTGTTTCCTTTTATTTTATTGTGGCTGCTTATGGTGACAATCACAGATTGTTATCATAAAGCGAATTGGATTGGCCATCCGGTGAAAGTGAGATTCGTTATCTATCTGTTTGCTGGATTTGCTCCATTGAGTGTGTTTACTCTAAGTACAATTTCAACAGCTATTTCAATCAGACAATTGTATCATAATGGGTGCTCAGGTTTCATCACAGAAAGTGGGCGCACATGAAAACTCAAATAGAGCGTATGGTGGTTCTACCATTAATTACACCACCATTAATTATTATAGAGATTCAGCTAGTAACGCGGCTTCGAAACAGGACTTCTCTCAAGACCCTTCCAAGTTCACCGAGCCCATCAAGGATGCCCTGATAAAAACAGCCCCAATGCTAAACTCGCCAAACATAGAGGCTTGCGGGTATAGCGATAGAGTACTGCAATTAACACTGGGAAACTCCACTATAACCACGCAGGAGGCGGCTAATTCAGTAGTCGCTTATGGGCGTTGGCCTGAATATCTGAGGGACAGCGAAGCCAATCCAGTGGACCAGCCGACTGAACCAGACGTCGCTGCATGCAGGTTTTATACGCTAGACACCGTGTCTTGGACGAAAGAGTCGCGAGGGTGGTGGTGGAAGTTGCCTGATGCACTGAGGGACATGGGACTCTTTGGGCAAAATATGTACTACCACTACCTAGGTAGGTCCGGGTACACCGTGCATGTACAGTGCAACGCCTCCAAATTCCACCAGGGGGCACTAGGGGTGTTCGCCGTACCAGAGATGTGTCTGGCCGGGGATAGCAACACCACTACCATGTACACCAGCTATCAAAATGCCAATCCTGGCGAGAAAGGAGGCACTTTCACGGGTACATTCACTCCTGACAACAACCAGACATCACCTGCCCGCAGGTTCTGCCCGGTGGATTACCTCTTTGGAAATGGCACGTTGTTGGGGAATGCCTTTGTGTTCCCGCACCAGATAATAAACCTACGGACCAACAACTGTGCTACACTGGTACTCCCTTACGTGAACTCCCTGTCGATAGATAGTATGGTAAAGCACAATAATTGGGGAATTGCGATATTACCATTGGCCCCGTTAAATTTTGCTAGTGAGTCTTCCCCAGAGATTCCAATCACCTTGACCATAGCCCCTATGTGCTGTGAGTTCAATGGATTAAGAAACATCACCCTGCCACGCTTACAGGGCCTGCCGGTCATGAACACCCCTGGTAGTAATCAATATCTTACTGCAGACAACTTCCAGTCACCGTGTGCGCTGCCTGAATTTGATGTGACCCCACCTATTGACATACCCGGTGAAGTTAAGAACATGATGGAATTGGCAGAAATCGACACCATGATTCCTTTTGACTTAAGTGCCACAAAAAAGAACACCATGGAAATGTATAGGGTTCGGTTAAGTGACAAACCACATACAGACGATCCCATACTCTGCCTGTCACTCTCTCCAGCTTCAGATCCTAGGTTGTCACATACTATGCTTGGAGAAATCCTAAATTACTACACACACTGGGCAGGATCCCTGAAGTTCACGTTTCTGTTCTGTGGATCCATGATGGCAACTGGCAAACTGTTGGTGTCATACGCGCCTCCTGGAGCCGACCCACCAAAGAAGCGTAAGGAGGCGATGCTGGGAACACATGTGATCTGGGACATAGGACTGCAGTCCTCATGTACTATGGTAGTGCCATGGATTAGCAACACCACGTATCGGCAAACCATAGATGATAGTTTCACCGAAGGCGGATACATCAGCATCTTCTACCAAACCAGAATAGTCGTCCCTCTTTCGACACCCAGAGAGATGGACATCCTTGGTTTTGTGTCAGCGTGTAATGACTTCAGCGTGCGCTTGTTGCGAGATACCACACATATAGAGCAAAAAGCGCTAGCACAGGGGTTAGGTCAGATGCTTGAAAGCATGATTGACAACACAGTCCGTGAAACGGTGGGGGCGGCAACGTCTAGAGACGCTCTCCCAAACACTGAAGCCAGTGGACCAGTACACTCCAAGGAAATTCCGACACTCACCGCAGTGGAAACTGGGGCCACAAATCCACTAGTCCCTTCTGATACAGTGCAAACCAGACATGTTGTACAACATAGGTCAAGGTCAGAGTCTAGCATAGAGTCTTTCTTCGCGCGGGGTGCATGCGTGACCATTATGACCGTGGATAACTCAGCTTCCACCACGAATAAGGGTAAGCTATTTGCAGTGTGGAAGATCACCTATAAAGATACTGTCCAGTTACGGAGGAAATTGGAGTTCTTCACCTATTCTAGATTCGATATGGAATTTACCTTTGTGATTACTGCAAATTTCACTGAGACTAACAATGGGCATGCCTTAAATCAAGTGTACCAAATTATGTACGTACCACCAGGCGCTCCAGTGCCCGAGAAATGGGACGACTACACATGGCAAACCTCATCAAATCCATCAATCTTTTACACCTACGGAACAGCTCCAGCCCGAATCTCGGTACCGTATGTTGGTATTTCGAACGCCTATTCACACTTTTACGACGGTTTTTCCAAAGTACCACTGAAGGACCAGCCGGCAGCACTAGGTGACTCCCTCTATGGTGCAGCATCTCTAAATGACTTCGGTATTTTGGCTGTTAGAGTAGTCAATGACCACAACCCGACCAAGGTCACCTCCAAAATCAGAGTGTATCTAAAACCCAAACACATCAGAGTCTGGTGCCCGCGTCCACCGAGGGCAGTGGCGTACTACGGCCCTGGAGTGGATTACAAGGATGGTACGCTTGCACCCCTCTCCACCAAGGATCTGACCACATATGGATTCGGACACCAAAACAAAGCGGTGTACACTGCAGGTTACAAAATTTGCAACTACCATTTGGCCACTCAGGAAGACTTGCAAAACGCAGTGAACGTCATGTGGAATAGAGACCTCTTAGTCACAGAATCAAGAGCCCAGGGCACCGATTCAATCGCAAGGTGCAATTGCAACGCAGGGGTGTACTACTGCGAGTCTAGAAGGAAATACTACCCAGTATCCTTCGTTGGCCCAACGTTCCAGTACATGGAGGCTAATAACTATTACCCAGCTAGGTACCAGTCCCATATGCTCATTGGTCATGGATTCGCATCTCCAGGGGATTGTGGTGGCATACTCAGATGTCACCACGGGGTGATAGGGATCATTACTGCTGGTGGAGAAGGGTTGGTTGCATTTTCAGACATTAGAGACTTGTATGCCTACGAAGAAGAAGCCATGGAACAAGGCATCACCAATTACATAGAGTCACTTGGGGCCGCATTTGGAAGTGGGTTTACTCAGCAGATTGGAGACAAAATAACAGAGTTGACCAATATGGTGACCAGTACCATCACTGAAAAGCTACTTAAGAACTTGATCAAGATCATATCCTCACTAGTTATTATAACTAGGAACTATGAAGACACCACAACAGTGCTCGCTACCCTGGCCCTTCTTGGGTGTGATGCTTCACCATGGCAGTGGCTTAGGAAGAAAGCATGCGATGTTCTGGAGATACCTTATGTCATCAAGCAAGGTGACAGTTGGTTGAAGAAGTTTACTGAAGCATGCAACGCAGCTAAGGGACTGGAGTGGGTGTCAAACAAAATCTCAAAATTCATTGATTGGCTCAAGGAGAAAATTATCCCACAAGCTAGAGATAAGTTGGAATTTGTAACAAAACTTAGACAACTAGAAATGCTGGAAAACCAAATCTCAACTATACACCAATCATGCCCTAGTCAGGAACACCAGGAAATTCTATTCAATAATGTCAGATGGTTATCCATCCAGTCTAAGAGGTTTGCCCCTCTTTATGCAGTGGAAGCCAAAAGAATACAGAAACTAGAGCATACCATTAACAACTACATACAGTTCAAGAGCAAACACCGTATTGAACCAGTATGTTTGCTAGTACATGGCAGCCCCGGAACAGGTAAATCTGTAGCAACCAACCTGATTGCTAGAGCCATAGCTGAAAGAGAAAACACGTCCACGTACTCGCTACCCCCGGATCCATCACACTTCGACGGATACAAACAACAGGGAGTGGTGATTATGGACGACCTGAATCAAAACCCAGATGGTGCGGACATGAAGCTGTTCTGTCAGATGGTATCAACAGTGGAGTTTATACCACCTATGGCATCCCTCGAGGAGAAAGGAATCCTGTTTACTTCAAATTACGTTCTAGCATCCACAAACTCAAGCAGAATTTCCCCCCCCACTGTGGCACACAGTGATGCATTAGCCAGGCGCTTTGCGTTCGACATGGACATTCAGGTCATGAATGAGTATTCTAGAGATGGGAAATTGAACATGGCCATGGCTACTGAAATGTGTAAGAACTGTCACCAACCAGCAAACTTTAAGAGATGCTGTCCTTTAGTGTGTGGTAAGGCAATTCAATTAATGGACAAATCTTCCAGAGTTAGATACAGTATTGACCAGATCACCACAATGGTTATCAATGAGAGAAACAGAAGATCCAACATTGGCAATTGTATGGAAGCTTTGTTCCAAGGACCACTCCAGTATAAAGACTTGAAAATTGACATCAAGACGAGTCCCCCTCCTGAATGTATCAATGACTTGCTCCAAGCAGTTGACTCCCAGGAGGTGAGAGATTACTGTGAGAAGAAGGGTTGGATAGTCAACATCACCAGCCAGGTTCAAGCAGAAAGGAACATCAACAGGGCAATGACAATTCTACAAGCGGTGACAACCTTCGCCGCAGTGGCTGGAGTTGTCTATGTCATGTATAAACTGTTTGCTGGACACCAGGGAGCATACACTGGTTTACCAAACAAAAAACCCAACGTGCCCACCATTAGGACAGCAAAGGTACAAGGGCCAGGGTTCGATTACGCAGTGGCTATGGCTAAAAGAAACATTGTTACAGCAACTACTAGCAAGGGAGAGTTCACTATGTTAGGAGTCCACGACAACGTGGCTATTTTACCAACCCACGCTTCACCTGGTGAAAGCATTGTGATCGATGGCAAAGAAGTGGAGATTTTGGATGCCAAAGCGCTCGAAGATCAAGCAGGAACCAATCTTGAAATCACTATAATCACTCTAAAGAGAAATGAAAAGTTCAGAGACATTAGACCACATATACCTACTCAAATCACTGAGACAAATGATGGAGTCTTGATCGTGAACACTAGCAAGTACCCCAATATGTATGTTCCTGTCGGTGCTGTGACTGAACAGGGATATCTAAATCTCGGTGGGCGCCAAACTGCTCGTGTTCTAATGTACAACTTTCCAACCAGAGCAGGACAGTGTGGTGGAGTCATCACATGTACCGGGAAAGTCATCGGGATGCATGTTGGTGGGAACGGTTCACACGGGTTTGCAGCGGCCCTGAAGCGATCGTACTTCACTCAGAGTCAAGGTGAAATCCAGTGGGTGAGACCTTCGAAGGAAGTGGGGTATCCAATCATAAATGCCCCATCCAAAACCAAGCTTGAACCCAGTGCTTTCCACTATGTGTTTGAAGGGGCGAAGGAACCAGCAGTCCTCACTAAAAACGATCCCAGGCTTAAGACAGACTTTGAGGAGGCAATTTTCTCCAAGTACGTGGGTAACAAAATTACTGAAGTGGATGAGTACATGAAAGAAGCAGTAGACCACTATGCTGGCCAGCTCATGTCACTAGACATCAACACAGAACAAATGTGCTTGGAGGATGCCATGTATGGCACTGATGGTCTAGAAGCACTTGATTTGTCCACCAGTGCTGGCTACCCTTATGTAGCAATGGGAAAGAAGAAGAGAGACATCTTGAACAAACAAACCAGAGACACTAAGGAAATGCAAAAACTGCTCGACACATATGGAATCAACCTCCCACTGGTGACTTATGTAAAGGATGAACTTAGATCCAAAACAAAGGTTGAGCAGGGGAAATCCAGATTAATTGAAGCTTCTAGTTTGAATGACTCAGTGGCAATGAGAATGGCTTTTGGGAACCTATATGCTGCTTTTCACAAAAACCCAGGAGTGATAACAGGTTCAGCAGTAGGGTGCGATCCAGATTTGTTTTGGAGCAAAATTCCGGTATTGATGGAAGAGAAGCTGTTTGCCTTTGACTACACAGGGTATGATGCATCTCTCAGCCCTGCTTGGTTCGAGGCACTAAAGATGGTGCTTGAGAAAATCGGATTCAGAGACAGAGTTGACTACATCGACTACCTAAACCACTCACACCACCTGTACAAGAATAAAACATACTGTGTCAAGGGCGGTATGCCATCTGGCTGCTCAGGCACTTCAATTTTTAACTCAATGATTAACAACTTGATTATCAGGACACTCTTACTGAAAACCTACAAGGGCATAGACTTAGACCACCTAAAAATGATTGCCTATGGTGATGATGTAATTGCTTCTTACCCCCATGAAGTTGACGCTAGTCTCCTAGCCCAATCAGGAAAAGACTATGGACTAACTATGACTCCAGCTGACAAATCAGCTACATTTGAAACAGTCACATGGGAGAATGTAACATTCTTGAAGAGATTCTTCAGGGCAGACGAGAAATACCCATTTCTTATTCATCCAGTAATGCCAATGAAGGAAATTCATGAATCAATTAGATGGACTAAAGATCCTAGGAACACTCAGGATCACGTTCGCTCTCTGTGCCTATTAGCTTGGCACAATGGCGAAGAAGAATATAACAAATTCCTAGCTAAAATCAGGAGTGTGCCAATTGGAAGAGCTTTATTGCTCCCAGAGTACTCAACATTGTACCGCCGTTGGCTTGACTCATTTTAGTAACCCTACCTCAGTCGAATTGGATTGGGTCATACTGTTGTAGGGGTAAATTTTTCTTTAATTCGGAG
POLIO1A           TTAAAACAGCTCTGGGGTTGTACCCACCCCAGAGGCCCACGTGGCGGCTAGTACTCCGGTATTGCGGTACCCTTGTACGCCTGTTTTATACTCCCTTCCCGTAACTTAGACGCACAAAACCAAGTTCAATAGAAGGGGGTACAAACCAGTACCACCACGAACAAGCACTTCTGTTTCCCCGGTGATGTCGTATAGACTGCTTGCGTGGTTGAAAGCGACGGATCCGTTATCCGCTTATGTACTTCGAGAAGCCCAGTACCACCTCGGAATCTTCGATGCGTT--GGTTAGCACTCAACCCCAGAGTGTAGCTTAGGCTGATGAGTCTGGACATCCCTCACCGGTGACGGTGTTCCAGGCTGCGTTGGCGGCCTACCTATGGCTAACG-CATGGGACGCTAGTTGTGAACAAGGTGTGAAGAGCCTATTGAGCTACATAAGAATCCTCCGGCCCCTGAATGCGGCTAATCCCAACCTCGGAGCAGGTGGTCACAAACCAGTGATTGGCCTGTCGTAACGCGCAAGTCCGTGGCGGAACCGACTACTTTGGGTGTCCGTGTTTCCTTTTATTTTATTGTGGCTGCTTATGGTGACAATCACAGATTGTTATCATAAAGCGAATTGGATTGGCCATCCGGTGAAAGTGAGACTCATTATCTATCTGTTTGCTGGATCCGCTCCATTGAGTGTGTTTACTCTAAGTACAATTTCAACAGTTATTTCAATCAGACAATTGTATCATAATGGGTGCTCAGGTTTCATCACAGAAAGTGGGCGCACATGAAAACTCAAATAGAGCGTATGGTGGTTCTACCATTAATTACACCACCATTAATTATTATAGAGATTCAGCTAGTAACGCGGCTTCGAAACAGGACTTCTCTCAAGACCCTTCCAAGTTCACCGAGCCCATCAAGGATGTCCTGATAAAAACAGCCCCAATGCTAAACTCGCCAAACATAGAGGCTTGCGGGTATAGCGATAGAGTACTGCAATTAACACTGGGAAACTCCACTATAACCACACAGGAGGCGGCTAATTCAGTAGTCGCTTATGGGCGTTGGCCTGAATATCTGAGGGACAGCGAAGCCAATCCAGTGGACCAGCCGACAGAACCAGACGTCGCTGCATGCAGGTTTTATACGCTAGACACCGTGTCTTGGACGAAAGAGTCGCGAGGGTGGTGGTGGAAGTTGCCTGATGCACTGAGGGACATGGGACTCTTTGGGCAAAATATGTACTACCACTACCTAGGTAGGTCCGGGTACACCGTGCATGTACAGTGTAACGCCTCCAAATTCCACCAGGGGGCACTAGGGGTATTCGCCGTACCAGAGATGTGTCTGGCCGGGGATAGCAACACCACTACCATGCACACCAGCTATCAAAATGCCAATCCTGGCGAGAAAGGAGGCACTTTCACGGGTACGTTCACTCCTGACAACAACCAGACATCACCTGCCCGCNAGTTCTGCCCGGTGGATTACCTCCTTGGAAATGGCACGTTGTTGGGGAATGCCTTTGTGTTCCNGCACNAGATAATAAACTTACGGACCAACAACTGTGCTACACTGGTACTACCTTACGTGAACTCCCTCTCGCTAGATAGTATGGTAAAGCACAATAATTGGGGAATTGCAATATTACCATTGGCCCCATTAAATTTTGTTAGTGAGTCCTCCCCAGAGATTCCAATCACCTTGACCATAGCCCCTATGTGCTGTGAGTTCAATGGATTAAGAAACATCACCCTGCCACGCTTACAGGGCCTGCCGGTCATGAACACCCCTGGTAGCAATCAATATCTTACTGCAGACAACTTCCAGTCACCGTGTGCGCTGCCTGAATTTGATGTGACCCCACCTATTGACATACCCGGTGAAGTAAAGAACATGATGGAATTGGCAGAAATCGACACCATGATTCCCTTTGACTTAAGTGCCACAAAAAAGAACACCATGGAAATGTATAGGGTTCGGTTAAGTGACAAACCACATACAGCCGCCTCCATACTCTGCCTGTCACTCTCTCCAGCCTCAGATCCTAGGTTGTCACATACTATGCTTGGAGAAATCCTAAATTACTACACACACTGGGCAGGATCCCTGAAGTTCACGTTTCTGTTCTGTGGATCCATGATGGCAACTGGCAAACTGTTGGTGTCATACGCGCCTCCTGGAGCCGACCCACCAAAGAAGCGTAAGGAGGCGATGTTGGGAACACATGTGATCTGGGACATAGGACTGCAGTCCTCATGTACTATGGTAGTGCCATGGATTAGCAACAGCACGTATCGGCAAACCATAGATGATAGTTTCACCGAAGGCGGATACATCAGCGTCTTCTACCAAACTAGAATAGTCGTCCCTCTTTCGACACCCAGAGAGATGGACATCCTTGGTTTTGTGTCAGCGTGTAATGACTTCAGCGTGCGCTTGTTGCGAGATACCACACATATAGAGCAAAAAGCGCTAGCACAGGGGTTAGGTCAGATGCTTGAAAGCATGATTGACAACACAGTCCGTGAAACGGTGGGGGCGGCAACATCTAGAGACGCTCTCCCAAACACTGAAGCCAGTGGACCAACACACTCCAAGGAAATTCCGGCACTCACCGCAGTGGAAACTGGGGCCACAAATCCACTAGTCCCTTCTGATACAGTGCAAACCAGACATGTTGTACAACATAGGTCAAGGTCAGAGTCTAGCATAGAGTCTTTCTTCGCGCGGGGTGCATGCGTGACCATTATGACCGTGGATAACCCAGCTTCCACCACGAATAAGGATAAGCTATTTGCAGTGTGGAAGATCACTTATAAAGATACTGTCCAGTTACGGAGGAAATTGGAGTTCTTCACCTATTCTAGATTTGATATGGAACTTACCTTTGTGGTTACTGCAAATTTCACTGAGACTAACAATGGGCATGCCTTAAATCAAGTGTACCAAATTATGTACGTACCACCAGGCGCTCCAGTGCCCGAAAAATGGGACGACTACACATGGCAAACCTCATCAAATCCATCAATCTTTTACACCTACGGGACAGCTCCAGCCCGGATCTCGGTACCGTATGTTGGTATTTCGAACGCCTATTCACACTTTTACGACGGTTTTTCCAAAGTACCACTGAAGGACCAGTCGGCAGCACTAGGTGACTCCCTTTATGGTGCAGCATCTCTAAATGACTTCGGTATTTTGGCTGTTAGAGTAGTCAATGATCACAACCCGACCAAGGTCACCTCCAAAATCAGAGTGTATCTAAAACCCAAACACATCAGAGTCTGGTGCCCGCGTCCACCGAGGCAGCTGGCGTACTACGGCCCTGGAGTGGATTACAAGGATGGTACGCTTACACCCCTCTCCACCAAGGATCTGACCACATATGGATTCGGACACCAAAACAAAGCGGTGTACACTGCAGGTTACAAAATTTGCAACTACCACTTGGCCACTCAGGATGATTTGCAAAACGCAGTGAACGTCATGTGGAGTAGAGACCTCTTAGTCACAGAATCAAGAGCCCAGGGCACCGATTCAATCGCAAGGTGCAATTGCAACGCAGGGGTGTACTACTGCGAGTCTAGAAGGAAATACTACCCAGTATCCTTCGTTGGCCCAACGTTCCAGTACATGGAGGCTAATAACTATTACCCAGTTAGGTACCAGTCCCATATGCTCATTGGCCATGGATTCGAATCTCCAGGGGATTGTGGTGGCATACTCAGATGTCACCACGGGGTGATAGGGATCATTACTGCTGGTGGAGAAGGGTTGGTTGCATTTTCAGACATTAGAGACTTGTATGCCTACGAAGAAGAAGCCATGGAACAAGGCATCACCAATTACATAGAGTCACTTGGGGCCGCATTTGGAAGTGGATTTACTCAGCAGATTAGCGACAAAATAACAGAGTTGACCAATATGGTGACCAGTACCATCACTGAAAAGCTACTTAAGAACTTGATCAAGATCATATCCTCACTAGTTATTATAACTAGGAACTATGAAGACACCACAACAGTGCTCGCTACCCTGGCCCTTCTTGGGTGTGATGCTTCACCATGGCAGTGGCTTAGAAAGAAAGCATGCGATGTTCTGGAGATACCTTATGTCATCAAGCAAGGTGACAGTTGGTTGAAGAAGTTTACTGAAGCATGCCAACGAGCTAAGGGCCTGGAGTGGGTGTCAAACAAAATCTCAAAATTCATTGATTGGCTCAAGGAGAAAATTATCCCACAAGCTAGAGATAAGTTGGAATTTGTAACAAAACTTAGACAACTAGAAATGCTGGAAAACCAAATCTCAACTATACACCAATCATGCCCTAGTCAGGAACACCAGGAAATTCTATTCAATAATGTCAGATGGTTATCCATCCAGTCTAAGAGGTTTGCCCCTCTTTACGCAGTGGAAGCCAAAAGAATACAGAAACTAGAGCATACTATTAACAACTACATACAGTTCAAGAGCAAACACCGTATTGAACCAGTATGTTTGCTAGTACATGGCAGCCCCGGAACAGGTAAATCTGTAGCAACCAACCTGATTGCTAGAGCCATAGCTGAAAGAGAAAACACGTCCACGTACTCGCTACCCCCGGATCCATCACACTTCGACGGATACAAACAACAGGGAGTGGTGATTATGGACGACCTGAATCAAAACCCAGATGGTGCGGACATGAAGCTGTTCTGTCAGATGGTATCAACAGTGGAGTTTATACCACCCATGGCATCCCTGGAGGAGAAAGGAATCCTGTTTACTTCAAATTACGTTCTAGCATCCACAAACTCAAGCAGAATTTCCCCCCCCACTGTGGCACACAGTGATGCATTAGCCAGGCGCTTTGCGTTCGACATGGACATTCAGGTCATGAATGAGTATTCTAGAGATGGGAAATTGAACATGGCCATGGCTACTGAAATGTGTAAGAACTGTCACCAACCAGCAAACTTTAAGAGATGCTGTCCTTTAGTGTGTGGTAAGGCAATTCAATTAATGGACAAATCTTCCAGAGTTAGATACAGTATTGACCAGATCACTACAATGATTATCAATGAGAGAAACAGAAGATCCAACATTGGCAATTGTATGGAGGCTTTGTTTCAAGGCCCACTCCAGTATAAAGACTTGAAAATTGACATCAAGACGAGTCCCCCTCCTGAATGTATCAATGACTTGCTCCAAGCAGTTGACTCCCAGGAGGTGAGAGATTACTGTGAGAAGAAGGGTTGGATAGTCAACATCACCAGCCAGGTTCAAACAGAAAGGAACATCAACAGGGCAATGACAATTCTACAAGCGGTGACAACCTTCGCCGCAGTGGCTGGAGTTGTCTATGTCATGTATAAACTGTTTGCTGGACACCAGGGAGCATACACTGGTTTACCAAACAAAAAACCCAACGTGCCCACCATTCGGACAGCAAAGGTACAAGGACCAGGGTTCGATTACGCAGTGGCTATGGCTAAAAGAAACATTGTTACAGCAACTACTAGCAAGGGAGAGTTCACTATGTTAGGAGTCCACGACAACGTGGCTATTTTACCAACCCACGCTTCACCTGGTGAAAGCATTGTGATCGATGGCAAAGAAGCGGAGATCTTGGATGCCAAAGTGTTTGAAGATCAAGCAGGAACCAATTTTGAAATCACTATAATCACTCTAAAGAGAAATGAAAAGTTCAGAGACATTAGACCACATATACCTACTCAAATCACTGAGACAAATGATGGAGTCTTGATCGTGAACACTAGCAAGTACCCCAATATGTATGTTCCTGTCCGTGCTGTGACTGAACAGGGATATCTAAATCTCGGTGGGCGCCAAACTGCTCGTACTCTAATGTACAACTTTCCAACCAGAGCAGGACAGTGTGGTGGAGTCATCACATGTACTGGGAA-GTCATCGGGATGCATGTTGGTGG--ACGGTTCACACGGGTTTGCAGCGGCCCTGAAGCGATCATTATTCACTCAGAGTCAAGGTGAAATCCCGTGGATGAGACCTTCGAAGGACGCGGGATATCCAATCATAAATGCCCCGTCCAAAACCAAGCTTGAACCCAGTGCTTTCCACTATGTGTTTGAAGGGGTGAAGGAACCAGCAGTCCTCACTAAAAACGATCCCAGGCTTAAGACAGACTTTGAGGAGGCAATTTTCTCCAAGTACGTGGGTAACAAAATTACTGAAGTGGATGAGTACATGAAAGAGGCAGTAGACCACTATGCTGGCCAGCTCATGTCACTAGACATCAACATAGAACAAATGTGCTTGGAGGATGCCATGTATGGCACTGATGGTCTAGAAGCACTTGATTTGTCCACCAGTGCTGGCTACCCTTATGTAGCAATGGGAAAGAAGAAGAGAGACATCTTGAACAAACAAACCAGAGACACTAAGGAAATGCAAAAACTGCTCGACACATATGGAATCAACCTCCCACTGGTGACTTATGTAAAGGATGAACTTAGATCCAAAACAAAGGTTGAGCAGGGGAAATCCAGATTAATTGAAGCTTCTAGTTTGAATGACTCAGTGGCAATGAGAATGGCTTTTGGGAACCTATATGCTGCTTTTCACAAAAACCCAGGAGTGATAACAGGTTCAGCAGTGGGGTGCGATCCAGATTTGTTTTGGAGCAAAATTCCGGTATTGATGGAAGAGAAGCTGTTTGCTTTTGACTACACAGGGTATGATGCATCTCTCAGCCCTGCTTGGTTCGAGGCACTAAAGATGGTGCTTGAGAAAATCGGATTCGGAGACAGAGTTGACTACATCGACTACCTAAACCACTCACACCACCTGTACAAGAATAAAACATACTGTGTCAAGGGCGGTATGCCATCTGGCTGCTCAGGCACTTCAATTTTTAACTCAATGATTAACAACTTGATTATCAGGACACTCTTACTGAAAACCTACAAGGGCATAGATTTAGACCACCTAAAAATGATTGCCTATGGTGATGATGTAATTGCTTCCTACCCCCATGAAGTTGACGCTAGTCTCCTAGCCCAATCAGGAAAAGACTATGGACTAACTATGACTCCAGCTGACAAATCAGCTACATTTGAAACAGTCACATGGGAGAATGTAACATTCTTGAAGAGATTCTTCAGGGCAGACGAGAAATACCCATTTCTTATTCATCCAGTAATGCCAATGAAGGAAATTCATGAATCAATTAGATGGACTAAAGATCCTAGGAACACTCAGGATCACGTTCGCTCTCTGTGCCTTTTAGCTTGGCACAATGGCGAAGAAGAATATAACAAATTCCTAGCTAAAATCAGGAGTGTGCCAATTGGAAGAGCTTTATTGCTCCCAGAGTACTCAACATTGTACCGCCGTTGGCTTGACTCATTTTAGTAACCCTACCTCAGTCGAATTGGATTGGGTCATACTGCTGTAGGGGTAAATTTTTCTTTAATTCGGAG
NC_002058         TTAAAACAGCTCTGGGGTTGTACCCACCCCAGAGGCCCACGTGGCGGCTAGTACTCCGGTATTGCGGTACCCTTGTACGCCTGTTTTATACTCCCTTCCCGTAACTTAGACGCACAAAACCAAGTTCAATAGAAGGGGGTACAAACCAGTACCACCACGAACAAGCACTTCTGTTTCCCCGGTGATGTCGTATAGACTGCTTGCGTGGTTGAAAGCGACGGATCCGTTATCCGCTTATGTACTTCGAGAAGCCCAGTACCACCTCGGAATCTTCGATGCGTTGCGCTCAGCACTCAACCCCAGAGTGTAGCTTAGGCTGATGAGTCTGGACATCCCTCACCGGTGACGGTGGTCCAGGCTGCGTTGGCGGCCTACCTATGGCTAACGCCATGGGACGCTAGTTGTGAACAAGGTGTGAAGAGCCTATTGAGCTACATAAGAATCCTCCGGCCCCTGAATGCGGCTAATCCCAACCTCGGAGCAGGTGGTCACAAACCAGTGATTGGCCTGTCGTAACGCGCAAGTCCGTGGCGGAACCGACTACTTTGGGTGTCCGTGTTTCCTTTTATTTTATTGTGGCTGCTTATGGTGACAATCACAGATTGTTATCATAAAGCGAATTGGATTGGCCATCCGGTGAAAGTGAGACTCATTATCTATCTGTTTGCTGGATCCGCTCCATTGAGTGTGTTTACTCTAAGTACAATTTCAACAGTTATTTCAATCAGACAATTGTATCATAATGGGTGCTCAGGTTTCATCACAGAAAGTGGGCGCACATGAAAACTCAAATAGAGCGTATGGTGGTTCTACCATTAATTACACCACCATTAATTATTATAGAGATTCAGCTAGTAACGCGGCTTCGAAACAGGACTTCTCTCAAGACCCTTCCAAGTTCACCGAGCCCATCAAGGATGTCCTGATAAAAACAGCCCCAATGCTAAACTCGCCAAACATAGAGGCTTGCGGGTATAGCGATAGAGTACTGCAATTAACACTGGGAAACTCCACTATAACCACACAGGAGGCGGCTAATTCAGTAGTCGCTTATGGGCGTTGGCCTGAATATCTGAGGGACAGCGAAGCCAATCCAGTGGACCAGCCGACAGAACCAGACGTCGCTGCATGCAGGTTTTATACGCTAGACACCGTGTCTTGGACGAAAGAGTCGCGAGGGTGGTGGTGGAAGTTGCCTGATGCACTGAGGGACATGGGACTCTTTGGGCAAAATATGTACTACCACTACCTAGGTAGGTCCGGGTACACCGTGCATGTACAGTGTAACGCCTCCAAATTCCACCAGGGGGCACTAGGGGTATTCGCCGTACCAGAGATGTGTCTGGCCGGGGATAGCAACACCACTACCATGCACACCAGCTATCAAAATGCCAATCCTGGCGAGAAAGGAGGCACTTTCACGGGTACGTTCACTCCTGACAACAACCAGACATCACCTGCCCGCAGGTTCTGCCCGGTGGATTACCTCCTTGGAAATGGCACGTTGTTGGGGAATGCCTTTGTGTTCCCGCACCAGATAATAAACCTACGGACCAACAACTGTGCTACACTGGTACTCCCTTACGTGAACTCCCTCTCGATAGATAGTATGGTAAAGCACAATAATTGGGGAATTGCAATATTACCATTGGCCCCATTAAATTTTGCTAGTGAGTCCTCCCCAGAGATTCCAATCACCTTGACCATAGCCCCTATGTGCTGTGAGTTCAATGGATTAAGAAACATCACCCTGCCACGCTTACAGGGCCTGCCGGTCATGAACACCCCTGGTAGCAATCAATATCTTACTGCAGACAACTTCCAGTCACCGTGTGCGCTGCCTGAATTTGATGTGACCCCACCTATTGACATACCCGGTGAAGTAAAGAACATGATGGAATTGGCAGAAATCGACACCATGATTCCCTTTGACTTAAGTGCCACAAAAAAGAACACCATGGAAATGTATAGGGTTCGGTTAAGTGACAAACCACATACAGACGATCCCATACTCTGCCTGTCACTCTCTCCAGCTTCAGATCCTAGGTTGTCACATACTATGCTTGGAGAAATCCTAAATTACTACACACACTGGGCAGGATCCCTGAAGTTCACGTTTCTGTTCTGTGGATTCATGATGGCAACTGGCAAACTGTTGGTGTCATACGCGCCTCCTGGAGCCGACCCACCAAAGAAGCGTAAGGAGGCGATGTTGGGAACACATGTGATCTGGGACATAGGACTGCAGTCCTCATGTACTATGGTAGTGCCATGGATTAGCAACACCACGTATCGGCAAACCATAGATGATAGTTTCACCGAAGGCGGATACATCAGCGTCTTCTACCAAACTAGAATAGTCGTCCCTCTTTCGACACCCAGAGAGATGGACATCCTTGGTTTTGTGTCAGCGTGTAATGACTTCAGCGTGCGCTTGTTGCGAGATACCACACATATAGAGCAAAAAGCGCTAGCACAGGGGTTAGGTCAGATGCTTGAAAGCATGATTGACAACACAGTCCGTGAAACGGTGGGGGCGGCAACATCTAGAGACGCTCTCCCAAACACTGAAGCCAGTGGACCAACACACTCCAAGGAAATTCCGGCACTCACCGCAGTGGAAACTGGGGCCACAAATCCACTAGTCCCTTCTGATACAGTGCAAACCAGACATGTTGTACAACATAGGTCAAGGTCAGAGTCTAGCATAGAGTCTTTCTTCGCGCGGGGTGCATGCGTGACCATTATGACCGTGGATAACCCAGCTTCCACCACGAATAAGGATAAGCTATTTGCAGTGTGGAAGATCACTTATAAAGATACTGTCCAGTTACGGAGGAAATTGGAGTTCTTCACCTATTCTAGATTTGATATGGAACTTACCTTTGTGGTTACTGCAAATTTCACTGAGACTAACAATGGGCATGCCTTAAATCAAGTGTACCAAATTATGTACGTACCACCAGGCGCTCCAGTGCCCGAGAAATGGGACGACTACACATGGCAAACCTCATCAAATCCATCAATCTTTTACACCTACGGAACAGCTCCAGCCCGGATCTCGGTACCGTATGTTGGTATTTCGAACGCCTATTCACACTTTTACGACGGTTTTTCCAAAGTACCACTGAAGGACCAGTCGGCAGCACTAGGTGACTCCCTTTATGGTGCAGCATCTCTAAATGACTTCGGTATTTTGGCTGTTAGAGTAGTCAATGATCACAACCCGACCAAGGTCACCTCCAAAATCAGAGTGTATCTAAAACCCAAACACATCAGAGTCTGGTGCCCGCGTCCACCGAGGGCAGTGGCGTACTACGGCCCTGGAGTGGATTACAAGGATGGTACGCTTACACCCCTCTCCACCAAGGATCTGACCACATATGGATTCGGACACCAAAACAAAGCGGTGTACACTGCAGGTTACAAAATTTGCAACTACCACTTGGCCACTCAGGATGATTTGCAAAACGCAGTGAACGTCATGTGGAGTAGAGACCTCTTAGTCACAGAATCAAGAGCCCAGGGCACCGATTCAATCGCAAGGTGCAATTGCAACGCAGGGGTGTACTACTGCGAGTCTAGAAGGAAATACTACCCAGTATCCTTCGTTGGCCCAACGTTCCAGTACATGGAGGCTAATAACTATTACCCAGCTAGGTACCAGTCCCATATGCTCATTGGCCATGGATTCGCATCTCCAGGGGATTGTGGTGGCATACTCAGATGTCACCACGGGGTGATAGGGATCATTACTGCTGGTGGCGAAGGGTTGGTTGCATTTTCAGACATTAGAGACTTGTATGCCTACGAAGAAGAAGCCATGGAACAAGGCATCACCAATTACATAGAGTCACTTGGGGCCGCATTTGGAAGTGGATTTACTCAGCAGATTAGCGACAAAATAACAGAGTTGACCAATATGGTGACCAGTACCATCACTGAAAAGCTACTTAAGAACTTGATCAAGATCATATCCTCACTAGTTATTATAACTAGGAACTATGAAGACACCACAACAGTGCTCGCTACCCTGGCCCTTCTTGGGTGTGATGCTTCACCATGGCAGTGGCTTAGAAAGAAAGCATGCGATGTTCTGGAGATACCTTATGTCATCAAGCAAGGTGACAGTTGGTTGAAGAAGTTTACTGAAGCATGCAACGCAGCTAAGGGACTGGAGTGGGTGTCAAACAAAATCTCAAAATTCATTGATTGGCTCAAGGAGAAAATTATCCCACAAGCTAGAGATAAGTTGGAATTTGTAACAAAACTTAGACAACTAGAAATGCTGGAAAACCAAATCTCAACTATACACCAATCATGCCCTAGTCAGGAACACCAGGAAATTCTATTCAATAATGTCAGATGGTTATCCATCCAGTCTAAGAGGTTTGCCCCTCTTTACGCAGTGGAAGCCAAAAGAATACAGAAACTAGAGCATACTATTAACAACTACATACAGTTCAAGAGCAAACACCGTATTGAACCAGTATGTTTGCTAGTACATGGCAGCCCCGGAACAGGTAAATCTGTAGCAACCAACCTGATTGCTAGAGCCATAGCTGAAAGAGAAAACACGTCCACGTACTCGCTACCCCCGGATCCATCACACTTCGACGGATACAAACAACAGGGAGTGGTGATTATGGACGACCTGAATCAAAACCCAGATGGTGCGGACATGAAGCTGTTCTGTCAGATGGTATCAACAGTGGAGTTTATACCACCCATGGCATCCCTGGAGGAGAAAGGAATCCTGTTTACTTCAAATTACGTTCTAGCATCCACAAACTCAAGCAGAATTTCCCCCCCCACTGTGGCACACAGTGATGCATTAGCCAGGCGCTTTGCGTTCGACATGGACATTCAGGTCATGAATGAGTATTCTAGAGATGGGAAATTGAACATGGCCATGGCTACTGAAATGTGTAAGAACTGTCACCAACCAGCAAACTTTAAGAGATGCTGTCCTTTAGTGTGTGGTAAGGCAATTCAATTAATGGACAAATCTTCCAGAGTTAGATACAGTATTGACCAGATCACTACAATGATTATCAATGAGAGAAACAGAAGATCCAACATTGGCAATTGTATGGAGGCTTTGTTTCAAGGACCACTCCAGTATAAAGACTTGAAAATTGACATCAAGACGAGTCCCCCTCCTGAATGTATCAATGACTTGCTCCAAGCAGTTGACTCCCAGGAGGTGAGAGATTACTGTGAGAAGAAGGGTTGGATAGTCAACATCACCAGCCAGGTTCAAACAGAAAGGAACATCAACAGGGCAATGACAATTCTACAAGCGGTGACAACCTTCGCCGCAGTGGCTGGAGTTGTCTATGTCATGTATAAACTGTTTGCTGGACACCAGGGAGCATACACTGGTTTACCAAACAAAAAACCCAACGTGCCCACCATTCGGACAGCAAAGGTACAAGGACCAGGGTTCGATTACGCAGTGGCTATGGCTAAAAGAAACATTGTTACAGCAACTACTAGCAAGGGAGAGTTCACTATGTTAGGAGTCCACGACAACGTGGCTATTTTACCAACCCACGCTTCACCTGGTGAAAGCATTGTGATCGATGGCAAAGAAGTGGAGATCTTGGATGCCAAAGCGCTCGAAGATCAAGCAGGAACCAATCTTGAAATCACTATAATCACTCTAAAGAGAAATGAAAAGTTCAGAGACATTAGACCACATATACCTACTCAAATCACTGAGACAAATGATGGAGTCTTGATCGTGAACACTAGCAAGTACCCCAATATGTATGTTCCTGTCGGTGCTGTGACTGAACAGGGATATCTAAATCTCGGTGGGCGCCAAACTGCTCGTACTCTAATGTACAACTTTCCAACCAGAGCAGGACAGTGTGGTGGAGTCATCACATGTACTGGGAAAGTCATCGGGATGCATGTTGGTGGGAACGGTTCACACGGGTTTGCAGCGGCCCTGAAGCGATCATACTTCACTCAGAGTCAAGGTGAAATCCAGTGGATGAGACCTTCGAAGGAAGTGGGATATCCAATCATAAATGCCCCGTCCAAAACCAAGCTTGAACCCAGTGCTTTCCACTATGTGTTTGAAGGGGTGAAGGAACCAGCAGTCCTCACTAAAAACGATCCCAGGCTTAAGACAGACTTTGAGGAGGCAATTTTCTCCAAGTACGTGGGTAACAAAATTACTGAAGTGGATGAGTACATGAAAGAGGCAGTAGACCACTATGCTGGCCAGCTCATGTCACTAGACATCAACACAGAACAAATGTGCTTGGAGGATGCCATGTATGGCACTGATGGTCTAGAAGCACTTGATTTGTCCACCAGTGCTGGCTACCCTTATGTAGCAATGGGAAAGAAGAAGAGAGACATCTTGAACAAACAAACCAGAGACACTAAGGAAATGCAAAAACTGCTCGACACATATGGAATCAACCTCCCACTGGTGACTTATGTAAAGGATGAACTTAGATCCAAAACAAAGGTTGAGCAGGGGAAATCCAGATTAATTGAAGCTTCTAGTTTGAATGACTCAGTGGCAATGAGAATGGCTTTTGGGAACCTATATGCTGCTTTTCACAAAAACCCAGGAGTGATAACAGGTTCAGCAGTGGGGTGCGATCCAGATTTGTTTTGGAGCAAAATTCCGGTATTGATGGAAGAGAAGCTGTTTGCTTTTGACTACACAGGGTATGATGCATCTCTCAGCCCTGCTTGGTTCGAGGCACTAAAGATGGTGCTTGAGAAAATCGGATTCGGAGACAGAGTTGACTACATCGACTACCTAAACCACTCACACCACCTGTACAAGAATAAAACATACTGTGTCAAGGGCGGTATGCCATCTGGCTGCTCAGGCACTTCAATTTTTAACTCAATGATTAACAACTTGATTATCAGGACACTCTTACTGAAAACCTACAAGGGCATAGATTTAGACCACCTAAAAATGATTGCCTATGGTGATGATGTAATTGCTTCCTACCCCCATGAAGTTGACGCTAGTCTCCTAGCCCAATCAGGAAAAGACTATGGACTAACTATGACTCCAGCTGACAAATCAGCTACATTTGAAACAGTCACATGGGAGAATGTAACATTCTTGAAGAGATTCTTCAGGGCAGACGAGAAATACCCATTTCTTATTCATCCAGTAATGCCAATGAAGGAAATTCATGAATCAATTAGATGGACTAAAGATCCTAGGAACACTCAGGATCACGTTCGCTCTCTGTGCCTTTTAGCTTGGCACAATGGCGAAGAAGAATATAACAAATTCCTAGCTAAAATCAGGAGTGTGCCAATTGGAAGAGCTTTATTGCTCCCAGAGTACTCAACATTGTACCGCCGTTGGCTTGACTCATTTTAGTAACCCTACCTCAGTCGAATTGGATTGGGTCATACTGTTGTAGGGGTAAATTTTTCTTTAATTCGGAG
mahoney           TTAAAACAGCTCTGGGGTTGTACCCACCCCAGAGGCCCACGTGGCGGCTAGTACTCCGGTATTGCGGTACCCTTGTACGCCTGTTTTATACTCCCTTCCCGTAACTTAGACGCACAAAACCAAGTTCAATAGAAGGGGGTACAAACCAGTACCACCACGAACAAGCACTTCTGTTTCCCCGGTGATGTCGTATAGACTGCTTGCGTGGTTGAAAGCGACGGATCCGTTATCCGCTTATGTACTTCGAGAAGCCCAGTACCACCTCGGAATCTTCGATGCGTTGCGCTCAGCACTCAACCCCAGAGTGTAGCTTAGGCTGATGAGTCTGGACATCCCTCACCGGTGACGGTGGTCCAGGCTGCGTTGGCGGCCTACCTATGGCTAACGCCATGGGACGCTAGTTGTGAACAAGGTGTGAAGAGCCTATTGAGCTACATAAGAATCCTCCGGCCCCTGAATGCGGCTAATCCCAACCTCGGAGCAGGTGGTCACAAACCAGTGATTGGCCTGTCGTAACGCGCAAGTCCGTGGCGGAACCGACTACTTTGGGTGTCCGTGTTTCCTTTTATTTTATTGTGGCTGCTTATGGTGACAATCACAGATTGTTATCATAAAGCGAATTGGATTGGCCATCCGGTGAAAGTGAGACTCATTATCTATCTGTTTGCTGGATCCGCTCCATTGAGTGTGTTTACTCTAAGTACAATTTCAACAGTTATTTCAATCAGACAATTGTATCATAATGGGTGCTCAGGTTTCATCACAGAAAGTGGGCGCACATGAAAACTCAAATAGAGCGTATGGTGGTTCTACCATTAATTACACCACCATTAATTATTATAGAGATTCAGCTAGTAACGCGGCTTCGAAACAGGACTTCTCTCAAGACCCTTCCAAGTTCACCGAGCCCATCAAGGATGTCCTGATAAAAACAGCCCCAATGCTAAACTCGCCAAACATAGAGGCTTGCGGGTATAGCGATAGAGTACTGCAATTAACACTGGGAAACTCCACTATAACCACACAGGAGGCGGCTAATTCAGTAGTCGCTTATGGGCGTTGGCCTGAATATCTGAGGGACAGCGAAGCCAATCCAGTGGACCAGCCGACAGAACCAGACGTCGCTGCATGCAGGTTTTATACGCTAGACACCGTGTCTTGGACGAAAGAGTCGCGAGGGTGGTGGTGGAAGTTGCCTGATGCACTGAGGGACATGGGACTCTTTGGGCAAAATATGTACTACCACTACCTAGGTAGGTCCGGGTACACCGTGCATGTACAGTGTAACGCCTCCAAATTCCACCAGGGGGCACTAGGGGTATTCGCCGTACCAGAGATGTGTCTGGCCGGGGATAGCAACACCACTACCATGCACACCAGCTATCAAAATGCCAATCCTGGCGAGAAAGGAGGCACTTTCACGGGTACGTTCACTCCTGACAACAACCAGACATCACCTGCCCGCAGGTTCTGCCCGGTGGATTACCTCCTTGGAAATGGCACGTTGTTGGGGAATGCCTTTGTGTTCCCGCACCAGATAATAAACCTACGGACCAACAACTGTGCTACACTGGTACTCCCTTACGTGAACTCCCTCTCGATAGATAGTATGGTAAAGCACAATAATTGGGGAATTGCAATATTACCATTGGCCCCATTAAATTTTGCTAGTGAGTCCTCCCCAGAGATTCCAATCACCTTGACCATAGCCCCTATGTGCTGTGAGTTCAATGGATTAAGAAACATCACCCTGCCACGCTTACAGGGCCTGCCGGTCATGAACACCCCTGGTAGCAATCAATATCTTACTGCAGACAACTTCCAGTCACCGTGTGCGCTGCCTGAATTTGATGTGACCCCACCTATTGACATACCCGGTGAAGTAAAGAACATGATGGAATTGGCAGAAATCGACACCATGATTCCCTTTGACTTAAGTGCCACAAAAAAGAACACCATGGAAATGTATAGGGTTCGGTTAAGTGACAAACCACATACAGACGATCCCATACTCTGCCTGTCACTCTCTCCAGCTTCAGATCCTAGGTTGTCACATACTATGCTTGGAGAAATCCTAAATTACTACACACACTGGGCAGGATCCCTGAAGTTCACGTTTCTGTTCTGTGGATTCATGATGGCAACTGGCAAACTGTTGGTGTCATACGCGCCTCCTGGAGCCGACCCACCAAAGAAGCGTAAGGAGGCGATGTTGGGAACACATGTGATCTGGGACATAGGACTGCAGTCCTCATGTACTATGGTAGTGCCATGGATTAGCAACACCACGTATCGGCAAACCATAGATGATAGTTTCACCGAAGGCGGATACATCAGCGTCTTCTACCAAACTAGAATAGTCGTCCCTCTTTCGACACCCAGAGAGATGGACATCCTTGGTTTTGTGTCAGCGTGTAATGACTTCAGCGTGCGCTTGTTGCGAGATACCACACATATAGAGCAAAAAGCGCTAGCACAGGGGTTAGGTCAGATGCTTGAAAGCATGATTGACAACACAGTCCGTGAAACGGTGGGGGCGGCAACATCTAGAGACGCTCTCCCAAACACTGAAGCCAGTGGACCAACACACTCCAAGGAAATTCCGGCACTCACCGCAGTGGAAACTGGGGCCACAAATCCACTAGTCCCTTCTGATACAGTGCAAACCAGACATGTTGTACAACATAGGTCAAGGTCAGAGTCTAGCATAGAGTCTTTCTTCGCGCGGGGTGCATGCGTGACCATTATGACCGTGGATAACCCAGCTTCCACCACGAATAAGGATAAGCTATTTGCAGTGTGGAAGATCACTTATAAAGATACTGTCCAGTTACGGAGGAAATTGGAGTTCTTCACCTATTCTAGATTTGATATGGAACTTACCTTTGTGGTTACTGCAAATTTCACTGAGACTAACAATGGGCATGCCTTAAATCAAGTGTACCAAATTATGTACGTACCACCAGGCGCTCCAGTGCCCGAGAAATGGGACGACTACACATGGCAAACCTCATCAAATCCATCAATCTTTTACACCTACGGAACAGCTCCAGCCCGGATCTCGGTACCGTATGTTGGTATTTCGAACGCCTATTCACACTTTTACGACGGTTTTTCCAAAGTACCACTGAAGGACCAGTCGGCAGCACTAGGTGACTCCCTTTATGGTGCAGCATCTCTAAATGACTTCGGTATTTTGGCTGTTAGAGTAGTCAATGATCACAACCCGACCAAGGTCACCTCCAAAATCAGAGTGTATCTAAAACCCAAACACATCAGAGTCTGGTGCCCGCGTCCACCGAGGGCAGTGGCGTACTACGGCCCTGGAGTGGATTACAAGGATGGTACGCTTACACCCCTCTCCACCAAGGATCTGACCACATATGGATTCGGACACCAAAACAAAGCGGTGTACACTGCAGGTTACAAAATTTGCAACTACCACTTGGCCACTCAGGATGATTTGCAAAACGCAGTGAACGTCATGTGGAGTAGAGACCTCTTAGTCACAGAATCAAGAGCCCAGGGCACCGATTCAATCGCAAGGTGCAATTGCAACGCAGGGGTGTACTACTGCGAGTCTAGAAGGAAATACTACCCAGTATCCTTCGTTGGCCCAACGTTCCAGTACATGGAGGCTAATAACTATTACCCAGCTAGGTACCAGTCCCATATGCTCATTGGCCATGGATTCGCATCTCCAGGGGATTGTGGTGGCATACTCAGATGTCACCACGGGGTGATAGGGATCATTACTGCTGGTGGCGAAGGGTTGGTTGCATTTTCAGACATTAGAGACTTGTATGCCTACGAAGAAGAAGCCATGGAACAAGGCATCACCAATTACATAGAGTCACTTGGGGCCGCATTTGGAAGTGGATTTACTCAGCAGATTAGCGACAAAATAACAGAGTTGACCAATATGGTGACCAGTACCATCACTGAAAAGCTACTTAAGAACTTGATCAAGATCATATCCTCACTAGTTATTATAACTAGGAACTATGAAGACACCACAACAGTGCTCGCTACCCTGGCCCTTCTTGGGTGTGATGCTTCACCATGGCAGTGGCTTAGAAAGAAAGCATGCGATGTTCTGGAGATACCTTATGTCATCAAGCAAGGTGACAGTTGGTTGAAGAAGTTTACTGAAGCATGCAACGCAGCTAAGGGACTGGAGTGGGTGTCAAACAAAATCTCAAAATTCATTGATTGGCTCAAGGAGAAAATTATCCCACAAGCTAGAGATAAGTTGGAATTTGTAACAAAACTTAGACAACTAGAAATGCTGGAAAACCAAATCTCAACTATACACCAATCATGCCCTAGTCAGGAACACCAGGAAATTCTATTCAATAATGTCAGATGGTTATCCATCCAGTCTAAGAGGTTTGCCCCTCTTTACGCAGTGGAAGCCAAAAGAATACAGAAACTAGAGCATACTATTAACAACTACATACAGTTCAAGAGCAAACACCGTATTGAACCAGTATGTTTGCTAGTACATGGCAGCCCCGGAACAGGTAAATCTGTAGCAACCAACCTGATTGCTAGAGCCATAGCTGAAAGAGAAAACACGTCCACGTACTCGCTACCCCCGGATCCATCACACTTCGACGGATACAAACAACAGGGAGTGGTGATTATGGACGACCTGAATCAAAACCCAGATGGTGCGGACATGAAGCTGTTCTGTCAGATGGTATCAACAGTGGAGTTTATACCACCCATGGCATCCCTGGAGGAGAAAGGAATCCTGTTTACTTCAAATTACGTTCTAGCATCCACAAACTCAAGCAGAATTTCCCCCCCCACTGTGGCACACAGTGATGCATTAGCCAGGCGCTTTGCGTTCGACATGGACATTCAGGTCATGAATGAGTATTCTAGAGATGGGAAATTGAACATGGCCATGGCTACTGAAATGTGTAAGAACTGTCACCAACCAGCAAACTTTAAGAGATGCTGTCCTTTAGTGTGTGGTAAGGCAATTCAATTAATGGACAAATCTTCCAGAGTTAGATACAGTATTGACCAGATCACTACAATGATTATCAATGAGAGAAACAGAAGATCCAACATTGGCAATTGTATGGAGGCTTTGTTTCAAGGACCACTCCAGTATAAAGACTTGAAAATTGACATCAAGACGAGTCCCCCTCCTGAATGTATCAATGACTTGCTCCAAGCAGTTGACTCCCAGGAGGTGAGAGATTACTGTGAGAAGAAGGGTTGGATAGTCAACATCACCAGCCAGGTTCAAACAGAAAGGAACATCAACAGGGCAATGACAATTCTACAAGCGGTGACAACCTTCGCCGCAGTGGCTGGAGTTGTCTATGTCATGTATAAACTGTTTGCTGGACACCAGGGAGCATACACTGGTTTACCAAACAAAAAACCCAACGTGCCCACCATTCGGACAGCAAAGGTACAAGGACCAGGGTTCGATTACGCAGTGGCTATGGCTAAAAGAAACATTGTTACAGCAACTACTAGCAAGGGAGAGTTCACTATGTTAGGAGTCCACGACAACGTGGCTATTTTACCAACCCACGCTTCACCTGGTGAAAGCATTGTGATCGATGGCAAAGAAGTGGAGATCTTGGATGCCAAAGCGCTCGAAGATCAAGCAGGAACCAATCTTGAAATCACTATAATCACTCTAAAGAGAAATGAAAAGTTCAGAGACATTAGACCACATATACCTACTCAAATCACTGAGACAAATGATGGAGTCTTGATCGTGAACACTAGCAAGTACCCCAATATGTATGTTCCTGTCGGTGCTGTGACTGAACAGGGATATCTAAATCTCGGTGGGCGCCAAACTGCTCGTACTCTAATGTACAACTTTCCAACCAGAGCAGGACAGTGTGGTGGAGTCATCACATGTACTGGGAAAGTCATCGGGATGCATGTTGGTGGGAACGGTTCACACGGGTTTGCAGCGGCCCTGAAGCGATCATACTTCACTCAGAGTCAAGGTGAAATCCAGTGGATGAGACCTTCGAAGGAAGTGGGATATCCAATCATAAATGCCCCGTCCAAAACCAAGCTTGAACCCAGTGCTTTCCACTATGTGTTTGAAGGGGTGAAGGAACCAGCAGTCCTCACTAAAAACGATCCCAGGCTTAAGACAGACTTTGAGGAGGCAATTTTCTCCAAGTACGTGGGTAACAAAATTACTGAAGTGGATGAGTACATGAAAGAGGCAGTAGACCACTATGCTGGCCAGCTCATGTCACTAGACATCAACACAGAACAAATGTGCTTGGAGGATGCCATGTATGGCACTGATGGTCTAGAAGCACTTGATTTGTCCACCAGTGCTGGCTACCCTTATGTAGCAATGGGAAAGAAGAAGAGAGACATCTTGAACAAACAAACCAGAGACACTAAGGAAATGCAAAAACTGCTCGACACATATGGAATCAACCTCCCACTGGTGACTTATGTAAAGGATGAACTTAGATCCAAAACAAAGGTTGAGCAGGGGAAATCCAGATTAATTGAAGCTTCTAGTTTGAATGACTCAGTGGCAATGAGAATGGCTTTTGGGAACCTATATGCTGCTTTTCACAAAAACCCAGGAGTGATAACAGGTTCAGCAGTGGGGTGCGATCCAGATTTGTTTTGGAGCAAAATTCCGGTATTGATGGAAGAGAAGCTGTTTGCTTTTGACTACACAGGGTATGATGCATCTCTCAGCCCTGCTTGGTTCGAGGCACTAAAGATGGTGCTTGAGAAAATCGGATTCGGAGACAGAGTTGACTACATCGACTACCTAAACCACTCACACCACCTGTACAAGAATAAAACATACTGTGTCAAGGGCGGTATGCCATCTGGCTGCTCAGGCACTTCAATTTTTAACTCAATGATTAACAACTTGATTATCAGGACACTCTTACTGAAAACCTACAAGGGCATAGATTTAGACCACCTAAAAATGATTGCCTATGGTGATGATGTAATTGCTTCCTACCCCCATGAAGTTGACGCTAGTCTCCTAGCCCAATCAGGAAAAGACTATGGACTAACTATGACTCCAGCTGACAAATCAGCTACATTTGAAACAGTCACATGGGAGAATGTAACATTCTTGAAGAGATTCTTCAGGGCAGACGAGAAATACCCATTTCTTATTCATCCAGTAATGCCAATGAAGGAAATTCATGAATCAATTAGATGGACTAAAGATCCTAGGAACACTCAGGATCACGTTCGCTCTCTGTGCCTTTTAGCTTGGCACAATGGCGAAGAAGAATATAACAAATTCCTAGCTAAAATCAGGAGTGTGCCAATTGGAAGAGCTTTATTGCTCCCAGAGTACTCAACATTGTACCGCCGTTGGCTTGACTCATTTTAGTAACCCTACCTCAGTCGAATTGGATTGGGTCATACTGTTGTAGGGGTAAATTTTTCTTTAATTCGGAG
HPO132961         TTAAAACAGCTCTGGGGTTGTTCCCACCCCAGAGGCCCACGTGGCGGCCAGTACTCTGGTATCACGGTACCTTTGTACGCCTGTTTTATACTCCCTTCCCGAAACTTAGACGCATGAAACCAAGTTCAGTAGAAGGGGGTGCAAGCCAGTACCACCACGAACAAGCACTTCTGTTTCCCCGGTGATGTTGTATAGACTGCTCGCGTGGTTGAAAGCGACGGATCCGTTATCCGCTTGTGTACTTCGAGAAGCCCAGTACCACCTTGGAATCTTCGATGCGTTGCGCTCGACACTCAATCCCAGAGTGTAGCTTAGGCTGATGAGTCTGGACATTCCCCACCGGTGACGGTGGTCCAGGCTGCGTTGGCGGCCTACCCATGGCCGACGCCATGGGACGCTAGTTGTGAACAAGGTGTGAAGAGCCTATTGAGCTACATAAGAGTCCTCCGGCCCCTGAATGCGGCTAATCCCAACCTCGGAGCAGGTGGTCACACACCAGTGACTGGCCTGTCGTAACGCGCAAGTCCGTGGCGGAACCGACTACTTTGGGTGTCCGTGTTTCCTTTTATTTTATGCTGGCTGCTTATGGTGACAATCACAGATTGTTATCATAAAGCGAATTGGATTGGCCATCCGGTGATAGTGAAACTCATTACTTGACTGTTTGCTGAATTTGCTCCATTGTAAGTGTTTGCCCTGAGTACAATTTTAATAGTTACTTTGATTGGACAATTGTACTATAATGGGTGCTCAGGTTTCATCACAGAAGGTGGGCGCACATGAAAACTCAAATAAAGCGAGTGGAGGTTCTACCATTAATTATACCACCATTAATTATTATAGGGACTCAGCTAGTAACGCGGCATCAAAACAGGACTTTTCCCAAGATCCCTCTAAATTCACCGAGCCCATAAAGGATGTCCTGATAAAAACGGCCCCAACGCTAAACTCACCAAATATAGAAGCTTGTGGGTATAGCGATAGAGTGATGCAATTAACACTGGGAAACTCTACTATAACCACACAGGAGGCAGCCAACTCAGTAGTCGCCTACGGGCGTTGGCCTGAATATCTGAGGGACAGCGAGGCTAATCCAGTGGACCAACCGACAGAACCAGATGTCGCTGCATGCAGGTTTTACACGTTGGATACCGTGTCTTGGACAAAAGAGTCGCGAGGGTGGTGGTGGAAGCTGCCTGATGCACTGCGGGATATGGGGCTTTTTGGCCAAAACATGTACTACCATTACCTAGGTAGGTCTGGTTACACCGTGCATGTACAGTGCAACGCCTCCAAGTTTCATCAGGGGGCACTAGGGGTATTCGCTGTACCAGAGATGTGTTTGGCCGGAGATAGTAACACCACCACCATGCACACCAGCTATCAAAATGCCAACCCAGGTGAGAAAGGAGGCACCTTTACAGGTACGTTCACTCCTGACACTAACCAGACATCGCCTACCCGTAGGTTTTGTCCAGTGGATTATCTTTTTGGAAATGGTACGCTATTAGGGAATGCCTTTGTGTTCCCGCACCAGATAATAAACCTGCGAACCAACAACTGCGCTACACTGGTGCTCCCTTACGTGAATTCCCTTTCGATAGATAGCATGGTAAAACACAACAATTGGGGAATTGCAATATTACCACTGGCCCCTTTAAATTTCGCCAGTGAATCCTCCACTGAGATTCCAATTACTTTGACCATAGCCCCCATGTGCTGTGAGTTTAATGGGTTAAGAAATATTACCCTACCACGCTTACAGGGTCTGCCGGTCATGAACACCCCCGGTAGTAACCAATATCTCACTGCAGACAATTTCCAGTCACCGTGTGCACTACCTGAATTTGATGTGACCCCACCTATAGACATACCCGGTGAAGTCAAGAATATGATGGAATTAGCAGAAATTGATACCATGATTCCCCTCAACTTAAGTGCAACAAAAAAGAACACCATGGACATGTACAGGGTCCAGCTAAATGACAATCCGCATACGGATAAACCTATACTCTGCCTGTCACTCTCTCCAGCTTCGGACCCTAGGTTGTCTCATACTATGCTTGGAGAGGTCCTAAATTACTACACGCATTGGGCAGGATCTCTGAAGTTCACGTTTCTGTTCTGTGGGTCCATGATGGCAACTGGCAAACTGTTGGTATCATACGCGCCTCCCGGGGCCGACCCGCCGAAGAGACGTAAGGAGGCGATGTTGGGAACACATGTGATTTGGGACATAGGACTGCAGTCTTCATGTACTATGGTAGTGCCATGGATTAGCAACACCACGTACCGGCAAACCACAAATGATAGCTTCACCGAAGGCGGGTATGTCAGCGTCTTCTACCAAACCAGAGTAGTCGTCCCTCTTTCGACTCCCAGAGAAATGGATATCCTTGGTTTTGTATCAGCGTGCAATGACTTTAGTGTGCGCTTGCTACGAGACACTACACACATAGGACAGAGTGCACTAGCACAGGGAATAGGTCAGATGCTTGAAAGCATGATCGACAACACAGTCCGCGAAACGGCGGGGGCGGCGACGTCTAGAAACGCCCTCCCGAACACTGAAGCCAGTGGTTCGGCACATTCTAAGGAGATCCCTGCACTCACTGCAGTAGAGACTGGGGCCACAAATCCGCTAGTTCCTTCTGATACAGTGCAAACCAGACATGTTATACAACATAGGTCAAGGTCGGAGTCTAGCATTGAGTCATTCTTTGCACGGGGTGCATGCGTGTCCATTATAACCGTGGACAACTCAGCTTCCTCCGCGAAAAATGACAGGCTGTTTGCAGTGTGGAAGATTACTTACAAAGATACTGTTCAGTTGCGGAGGAAGTTAGAGTTTTTCACCTATTCTAGATTTGACATGGAATTCACCTTTGTGGTTACTGCAAACTTCACTGAGACCAACAATGGACATGCTTTAAATCAAGTGTACCAAATTATGTACGTACCGCCAGGCGCTCCAGTGCCCGCGAAGTGGGACGACTACACATGGCAGACCTCATCAAATCCATCAATCTTTTACACCTATGGAGCAGCTCCAGCCCGGATCTCGATACCGTATGTCGGTATTGCGAACGCCTATTCACACTTCTACGACGGTTTTTCCAAAGTACCACTAAAAGACCAGTCGGCAGCACTAGGTGACTCCCTCTATGGTGCAGCATCTCTAAATGACTTCGGTGTTTTGGCTGTTAGAGTGGTTAATGACCACAACCCAACCAAGGTCACCTCCAAAATCAGAGTGTATTTAAAACCCAAACATATTAGAGTCTGGTGCCCGCGTCCACCAAGGGCAGTGGCGTATTATGGCCCCGGGGTGGATTACAAGGATGGTACACTCACGCCCCTCTCTACAAAGGATTTGACCACATATGGATTCGGACACCAGAACAAAGCGGTGTACACTGCAGGTTATAAAATTTGCAATTATCACTTGGCTACTCAAGAAGACTTGCAAAACGCGGTGAGCACTATGTGGGATAGAGACCTCTTAGTCACAGAATCAAAAGCTCAGGGCACTGATACAATTGCAAGATGCAATTGTAAAGCAGGGGTGTACTACTGCGAATCCAGAAGGAAATACTACCCAGTGTCCTTCATTGGCCCAACGTTTCAATACATGGAGGCTAATGGCTATTACCCAGCCAGGTATCAATCCCACATACTCATTGGCCATGGATTCGCGTCTCCAGGAGACTGTGGTGGTATACTTAGATGTCACCACGGGGTGATAGGGATCATTACTGCTGGCGGGGAGGGGTTGGTTGCATTTGCGGACATTAGAGACTTGTATGCCTATGAAGAAGAGGCCATGGAACAAGGCATCACCAATTACATAGAGTCGCTTGGGGCCGCATTTGGAAGTGGATTTACTCAGCAGATCGGAGACAAAGTAACAGAGTTAACTAATATGGTGACCAGCACAATTACCGAAAAGCTGCTAAAGAACTTGATTAAGATTATATCTTCACTAGTTATTATAACTAGGAATTATGAAGACACCACAACAGTGCTCGCCACCCTCGCCCTCCTTGGGTGTGATGTTTCACCATGGCAGTGGCTTAAAAAGAAAGCATGTGATATTCTGGAGATACCTTATGTTATCAAGCAAGGTGACAGCTGGTTGAAGAAGTTCACCGAAGCATGCAATGCGGCTAAAGGCTTGGAGTGGGTGTCAAACAAAATCTCAAAATTTATCGATTGGCTTAAGGAGAAAATTATCCCACAAGCTAGAGATAAGTTGGAATTTGTTACAAGACTTAAACAACTAGAAATGCTGGAAAATCAAATTTCAACTATACACCAATCATGTCCTAGTCAGGAACACCAGGAAGTTCTGTTCAATAACGTCAGATGGTTATCCATCCAGTCCAAGAGATTTGCCCCTCTCTACGCAATGGAAGCCAAAAGAATACAGAAGCTAGAACACACTATTAACAACTACATACAGTTCAAGAGCAAACACCGTATTGAACCAGTATGCTTGCTAGTGCATGGCAGCCCCGGAACAGGCAAATCCGTAGCAACCAATTTGATCGCTAGAGCCATAGCTGAAAGGGAAAACACATCTACGTACTCGCTGCCCCCGGATCCGTCACACTTCGACGGATATAAACAACAGGGAGTAGTGATTATGGACGACCTGAACCAAAACCCAGACGGTGCGGACATGAAGTTGTTCTGTCAAATGGTATCAACGGTGGAGTTCATACCACCCATGGCATCCCTGGAGGAAAAAGGAATCCTGTTCACTTCAAATTACGTTCTAGCGTCCACGAATTCAAGCAGAATTACCCCCCCCACTGTGGCACACAGTGATGCATTAACCAGGCGTTTTGCGTTTGACATGGACATTCAAGTCATGAGTGAGTACTTCAGAGATGGGAAACTGGACATGACCATGGCTACCGAGATGTGCAAGAACTGTCACCAACCAGCAAACTTCAAGAGGTGCTGTCCCCTAGTGTGTGGTAAGGCAATACAATTAATGGACAAATCCTCCAGAGTTAGATACAGTGTTGACCAGATCACCACAATGATTGTTAATGAGAGAAACAGACGATCTAACATTGGCAATTGTATGGAGGCCTTGTTTCAAGGACCAATCCAGTATAAGGACTTGAAGATTGACATTAAGACAAGTCCTCCCCCTGAGTGTATTAATGATTTGCTCCAAGCAGTAGACTCGCAGGAGGTGAGAAATTATTGCGAGAAGAAGGGTTGGATAGTCAATATTACCAGTCAAGTTCAAACAGAAAGGAATATTAATAGGGCAATGACAATTCTACAAGCGGTAACAACCTTTGCCGCAGTGGCTGGAGTTGTATATGTCATGTATAAACTGTTTGCTGGGCATCAAGGTGCGTACACTGGATTGCCAAATAAGAAACCCAATGTGCCCACTATTAGGACAGCAAAGGTGCAAGGGCCAGGGTTTGATTACGCAGTGGCTATGGCTAAAAGGAACATTGTTACAGCAACCACTAGCAAGGGAGAATTCACCATGCTGGGAATCCACGACAACGTGGCTATTTTACCAACCCACGCTTCACCTGGTGAGAGCATTGTGATTGATGGCAAAGAAGTGGAGATTTTGGATGCCAAAGCGCTTGAAGACCAGGCAGGAACCAACCTTGAAATCACCATAATCACTTTACGGAGAAATGAAAAGTTTAGAGACATTAGACCACACATACCCACTCAGATCACTGAGACAAATGATGGAGTCTTGATTGTGAACACTAGTAAGTACCCCAATATGTTTGTTCCTGTTGGTGCTGTAACTGAGCAGGGGTACCTAAATCTTGGTGGGCGCCAAACTGCTCGTACCCTTATGTACAATTTCCCAACCAGAGCGGGGCAGTGTGGTGGAGTCATCACATGTACTGGGAAAGTCATTGGGATGCATGTTGGTGGGAACGGTTCACACGGGTTTGCAGCGGCCTTGAAGCGATCATACTTCACTCAGAGTCAAGGTGAAATCCAGTGGATGAGACCTTCAAAGGAAGTGGGGTATCCAATTATAAATGCCCCATCCAAAACCAAGCTTGAACCCAGTGCTTTCCACTACGTATTTGAAGGGGTGAAAGAGCCAGCGGTCCTCACCAAAAGTGATCCCAGACTCAAGACAGATTTTGAGGAGGCGATTTTCTCTAAGTATGTGGGCAACAAAATTACTGAAGTGGATGAGTACATGAAAGAGGCTGTGGACCACTATGCCGGACAGCTCATGGCATTAGACATCAACACAGAACAAATGTGCCTGGAGGATGCTATGTATGGTACTGATGGCCTAGAGGCACTTGATTTATCCACCAGTGCTGGCTACCCTTATGTAGCAATGGGAAAGAAGAAGAGAGATATCTTGAACAAACAGACCAGAGACACTAAGGAAATGCAAAGATTGCTCGATACGTATGGAATCAACCTCCCGTTAGTGACATATGTAAAGGATGAACTTAGGTCCAAAGCAAAGGTCGAGCAGGGGAAGTCTAGATTAATTGAAGCTTCTAGCCTGAATGATTCAGTAGCGATGAGAATGGCTTTTGGGAACCTATATGCTGCTTTTCACAAAAATCCAGGGGTGATAACAGGTTCAGCAGTAGGGTGTGATCCAGACTTGTTCTGGAGCAAAATTCCAGTATTGATGGAAGAGAGGCTGTTCGCCTTTGACTACACGGGCTATGACGCATCTCTCAGTCCTGCCTGGTTCGAGGCACTGAAGATGGTGCTCGAGAAAATCGGGTTTGGTGACCGAGTTGACTATATCGATTACCTAAACCACTCACACCACCTATACAAGAATAAAACATACTGTGTCAAGGGCGGCATGCCATCTGGTTGCTCAGGTACCTCGATTTTTAATTCAATGATTAACAACTTGATCATTAGGACTCTCTTACTGAAAACTTACAAGGGCATAGACTTAGACCACCTAAAAATGATTGCCTATGGTGATGATGTAATTGCTTCCTATCCCCATGAAGTTGACGCTAGTCTCCTAGCCCAATCAGGAAAAGACTACGGACTAACCATGACTCCAGCTGACAAGTCAGCTACATTTGAGACAGTCACATGGGAAAATGTAACATTCTTGAAGAGATTTTTCAGGGCAGACGAGAAGTACCCATTTCTTGTTCACCCAGTAATGCCAATGAAGGAAATTCACGAATCAATCAGATGGACAAAAGATCCTAGAAATACCCAGGATCACGTTCGCTCTTTGTGCCTATTGGCCTGGCACAACGGCGAAGAAGAATATAACAAATTTTTAGCTAAAATTAGGAGTGTGCCAATTGGAAGGGCTTTATTGCTCCCAGAGTACTCAACGTTGTATCGTCGTTGGCTTGACTCATTTTAGTAACCCTACCTCAGTCGAATTGGATTGGGTCATACTGATGTAGGGGTAAATTTTTCTTTAATTCGGGG
HPO132960         TTAAAACAGCTCTGGGGTTGTTCCCACCCCAGAGGCCCACGTGGCGGCCAGTACTCTGGTATCACGGTACCTTTGTACGCCTGTTTTATACTCCCTTCCCGCAACTTAGACGCATAAAACCAAGTTCAATAGAAGGGGGTACAAGCCAGTACCACCACGAACAAGCACTTCTGTTTCCCCGGTGATGTTGTATAGACTGCTCGCGTGGTTGAAAGCGACAGATCCGTTATCCGCTTGTGTACTTCGAGAAGCCCAGTACCACCTTGGAATCTTCGATGCGTTGCGCTCAGCACTCAACCCCAGAGTGTAGCTTAGGCTGATGAGTCTGGACATCCCCCACCGGTGACGGTGGTCCAGGCTGCGTTGGCGGCCTACCCATGGCTAACGCCATGGGACGCTAGTTGTGAACAGGGTGTGAAGAGCCTATTGAGCTACATAAGAGTCCTCCGGCCCCTGAATGCGGCTAATCCCAACCTCGGAGCAGGTGGTCACATACCAGTGACTGGCCTGTCGTAACGCGCAAGTCCGTGGCGGAACCGACTACTTTGGGTGTCCGTGTTTCCTTTTATTTTATAATGGCTGCTTATGGTGACAATCACAGATTGTCGTCATAAAGCGAATTGGATTGGCCATCCGGTGATAGTGAAATTCATTACTTAACTGTTTACTGGATTCGCTCCACCGCAAGTGTTTGCTCTGAGTACAATTTCAATAGTTACTTTAAGTAGACAATTGTATTACAATGGGTGCTCAGGTTTCATCACAGAAGGTGGGCGCACATGAAAACTCAAATAAAGCGTATGGTGGTTCTACCATTAATTACACCACCATTAATTATTATAGAGACTCAGCTAGTAACGCGGCTTCAAAACAGGACTTCTCTCAAGACCCTTCCAAATTCACCGAGCCCATCAAGGATGTCCTGGTAAAAACAGCCCCAATGCTAAACTCACCAAATATAGAAGCTTGTGGGTATAGCGATAGAGTGCTGCAATTAACACTGGGAAACTCCACTATAACCACACAGGAAGCAGCTAATTCAGTGGTCGCCTACGGGCGTTGGCCTGAATATCTGAGGGACAGCGAGGCCAATCCAGTGGACCAGCCGACAGAACCAGATGTCGCTGCATGCAGGTTTTACACGCTAGATACCGTGTCTTGGACAAAAGAGTCGCGAGGGTGGTGGTGGAAGCTGCCTGATGCACTGCGGGACATGGGACTTTTTGGCCAAAATATGTACTACCATTACCTAGGTAGGTCTGGTTACACCGTGCATGTACAGTGTAACGCCTCCAAATTCCATCAGGGGGCACTAGGGGTATTCGCTGTACCAGAGATGTGTTTGGCCGGGGATAGTAACACCACTACCATGCACACCAGCTATCAAAATGCCAACCCTGGTGAGAAAGGAGGCACTTTTACAGGTACATTCACTCCTGATACTAACCAGACATCACCTGCCCGTAGGTTCTGCCCAGTGGATTACCTTTTTGGAAATGGTACGCTATTAGGGAATGCCTTTGTGTTCCCGCACCAGATAATAAACCTACGGACCAACAACTGCGCTACACTGGTGCTCCCTTACGTGAACTCCCTTTCGATAGACAGTATGGTAAAACACAATAATTGGGGAATTGCAATATTACCACTGGCCCCTTTAAATTTTGCCAATGAATCCTCCCCCGAGATTCCAATCACTTTGACCATAGCCCCCATGTGCTGTGAGTTCAATGGGTTAAGAAACATTACCCTACCACGCTTACAGGGCCTACCGGTCATGAACACCCCTGGTAGCAATCAATATCTCACTGCAGACAATTTCCAGTCACCGTGTGCGCTGCCTGAATTTGATGTGACTCCACCTATTGACATACCCGGTGAAGTTAAGAATATGATGGAATTGGCGGAAATTGATACCATGATTCCCTTTAACTTAAGTGCAACAAAAAAGAACACTATGGACATGTACAGGGTCCAGCTAAATGACAACCCACATACGGATGATCCCATACTCTGCCTGTCACTCTCTCCAGCTTCAGACCCTAGGTTGTCACATACCATGCTTGGAGAGATCCTAAATTACTACACACATTGGGCAGGATCCCTGAAGTTCACGTTTCTGTTCTGTGGGTCCATGATGGCAACTGGCAAACTGTTGGTGTCATACGCGCCTCCTGGGGCCGACCCGCCAAAGAGGCGTAAGGAGGCGATGTTGGGGACACATGTGATTTGGGACATAGGACTGCAGTCCTCATGTACTATGGTAGTGCCATGGATTAGCAACACCACGTACCGGCAAACCATAAATGATAGCTTTACCGAAGGCGGATACATCAGCGTCTTCTACCAAACCAGAGTAGTCGTCCCTCTTTCGACACCCAGAGAGATGGATATCCTTGGTTTTGTATCAGCGTGCAATGACTTTAGTGTGCGCTTGCTACGAGACACCACACACATAGGGCAGAGAGCACTAGCACAGGGGTTAGGTCAGATGCTTGAAAGCATGATCGACAACACAGTCCGTGAAACGGTAGGGGCGGCACCGTCTAGAAACGCTCTCCCGAACACTGAAGCCAGTGGGCCAGCACACTCCAAGGAAATTCCCGCACTCACCGCAGTGGAGACTGGGGCCACAAATCCACTAGTTCCTTCTGATACAGTGCAAACCAGACATGTTATACAACACAGGTCAAGGTCAGAGTCTAGCATTGAGTCATTCTTTGCACGGGGTGCATGCGTGACCATTATAACCGTGGATAACTCAGCTTCCTCCACGAATAGGGATAAGCTGTTTGCAGTGTGGAAGATCACTTATAAAGATACTGTTCAGTTACGGAGGAAGTTAGAGTTTTTCACCTATTCTAGATTTGACATGGAATTTACCTTTGTGGTTACTGCAAACTTCACTGAGACTAACAATGGACATGCTTTAAATCAAGTGTACCAAATTATGTACGTACCACCAGGCGCTCCAGTGCCCGCGAAGTGGGACGACTACACATGGCAGACCTCATCAAATCCATCAATCTTTTACACCTACGGAACAGCTCCAGCCCGGATCTCGATACCGTATGTCGGTATTGCGAACGCCTATTCACACTTCTACGACGGTTTTTCCAAAGTACCACTGAAGGACCAGTCGGCAGCACTAGGTGACTCCCTCTATGGTGCAGCATCTCTAAATGACTTTGGTGTTTTGGCTGTCAGAGTGGTCAATGATCACAACCCGACCAAGGTCACCTCCAAAGTCAGAGTGTATCTAAAACCCAAACACATTAGAGTCTGGTGCCCGCGTCCACCGAGGGCAGTGGCGTACTACGGCCCCGGAGTGGATTACAAGGATGGCACACTCACACCCCTCTCCACAAAGGATTTGACCACATATGGATTCGGACACCAGAATAAAGCGGTGTACACTGCAGGTTACAAAATTTGCAATTACCACTTGGCCACTCAGGAAGATTTGCAAAACGCGGTGAGCGTCATGTGGGATAGAGACCTCTTAGTTACAGAATCGAAAGCTCAGGGCACTGATTCAATTGCAAGATGCAATTGCAAAGCAGGGGTGTACTACTGCGAATCTAGAAGGAAATACTACCCAGTATCCTTCGTTGGCCCAACGTTCCAATACATGGAGGCTAATGACTATTACCCAGCTAGGTACCAATCCCACATGCTCATTGGCCATGGATTCGCGTCTCCAGGGGATTGTGGTGGTATACTTAGATGTCACCACGGGGTGATAGGGATCATTACTGCTGGTGGAGAAGGGTTGGTTGCATTTTCGGACATTAGAGACTTGTATGCCTATGAAGAAGAGGCCATGGAACAAGGCATCACCACTTACATAGAGTCGCTTGGGGCCGCATTTGGAAGTGGATTTACTCAGCAGATTGGAGACAAGGTAACAGAGTTGACTAATATGGTGACCAGCACCATCACCGAAAAGCTGCTTAAGAACTTGATTAAGATTATATCCTCACTAGTTATTATAACTAGGAATTATGAAGACACCACAACAGTGCTCGCCACCCTGGCCCTTCTTGGGTGTGATGTTTCACCATGGCAGTGGCTTAAAAAGAAAGCATGCGATATTCTGGAGATACCTTATGTTATCAAGCAAGGTGACAGTTGGTTGAAGAAGTTCACTGAAGCATGCAATGCGGCTAAGGGATTGGAGTGGGTGTCAAACAAAATTTCAAAATTCATTGATTGGCTTAAGGAAAAAATTATCCCACAAGCTAGAGATAAGTTGGAATTCGTTACAAAACTTAAACAACTAGAAATGCTGGAAAACCAAATCTCAACTATACACCAATCATGCCCTAGTCAGGAACACCAGGAAATTCTATTCAATAATGTCAGATGGTTATCCATCCAGTCCAAGAGATTTGCCCCTCTTTACGCAGTGGAAGCCAAAAGAATACAGAAGCTAGAGCATACCATTAACAACTACATACAGTTCAAGAGCAAACACCGTATTGAACCAGTATGTTTGCTAGTGCATGGCAGCCCCGGAACAGGCAAATCCGTAGCAACCAATCTGATCGCTAGAGCCATAGCTGAAAGAGAAAACACGTCTACGTATTCGCTACCCCCGGATCCGTCACACTTTGACGGATACAAACAACAGGGAGTGGTGATTATGGACGACTTGAATCAAAACCCAGATGGTGCGGACATGAAGTTGTTCTGTCAGATGGTATCAACGGTGGAGTTTATACCACCCATGGCATCCCTGGAGGAAAAAGGAATCCTGTTCACTTCAAATTACGTTCTAGCGTCCACGAATTCAAGCAGAATTACCCCCCCCACTGTGGCGCACAGTGATGCATTAGCCAGGCGCTTTGCGTTTGACATGGACATTCAGGTCATGAGTGAGTACTCCAGAAATGGGAAACTGGACATGGCCATGGCTACCGAAATGTGCAAGAACTGTCACCAACCAGCAAACTTCAAGAGGTGCTGTCCTCTAGTGTGTGGTAAGGCAATTCAATTAATGGACAAATCTTCCAGAGTTAGATACAGTGTTGACCAGATCACCACAATGATTATTAATGAGAGAAACAGAAGATCTAACATTGGCAATTGTATGGAGGCTTTGTTTCAAGGACCACTCCAGTATAAGGACTTGAAGATTGACATTAAGACAAGTCCTCCCCCTGAATGTATTAATGATTTGCTCCAAGCAGTAGACTCGCAGGAGGTGAGAGATTACTGTGAGAAGAAAGGTTGGATAGTCAATATCACCAGTCAAGTTCAAACAGAAAGGAACATCAACAGGGCAATGACAATTCTACAAGCGGTAACAACCTTCGCCGCAGTGGCTGGAGTTGTCTATGTCATGTATAAACTGTTTGCTGGGCATCAAGGAGCATACACTGGTTTGCCAAATAAAAAACCCAACGTGCCCACCATTAGGACAGCAAAGGTACAAGGGCCAGGGTTTGATTACGCAGTGGCCATGGCTAAAAGGAACATTGTTACAGCAACCACTAGCAAGGGAGAGTTCACCATGCTGGGAGTCCACGACAACGTGGCTATTTTACCAACCCACGCTTCACCTGGTGAAAGCATTGTGATTGATGGCAAAGAAGTGGAGATTTTGGATGCCAAAGCGCTCGAAGACCAGGCAGGAACCAACCTTGAAATCACTATAATTACTCTACAGAGAAATGAAAAGTTTAGAGACATCAGACCACATATACCTACTCAAATCACTGAGACAAATGATGGAGTCTTGATTGTGAACACTAGTAAGTACCCCAACATGTTTGTTCCTGTCGGTGCTGTAACTGAGCAGGGATACCTAAATCTCGGTGGGCGCCAAACTGCTCGTACTCTAATGTACAATTTTCCAACCAGAGCAGGGCAGTGTGGTGGAGTCATCACATGTACTGGGAAAGTCATCGGGATGCATGTTGGTGGGAACGGTTCACACGGGTTTGCAGCGGCCCTGAAGCGATCATACTTCACTCAGAGTCAAGGTGAAATCCAGTGGATGAGACCTTCGAAGGAAGTGGGATATCCAATCATAAATGCCCCATCCAAAACCAAGCTTGAACCCAGTGCTTTCCACTACGTGTTTGAAGGGGTGAAGGAACCAGCAGTCCTCACTAAAAATGATCCCAGACTCAAGACAGACTTTGAGGAGGCGATTTTCTCCAAGTATGTGGGCAACAAAATTACTGAAGTGGATGAGTACATGAAAGAGGCAGTAGACCACTATGCTGGCCAGCTCATGACACTAGACATCAACACAGAACAAATGTGCCTGGAGGATGCCATGTATGGCACTGATGGCCTAGAGGCACTTGATTTGTCCACCAGTGCTGGCTACCCTTATGTAGCAATGGGAAAGAAGAAGAGAGATATCTTGAACAAACAAACCAGAGACACTAAGGAAATGCAAAAACTGCTCGACACGTATGGAATTAACCTCCCATTGGTGACATATGTAAAGGATGAACTTAGGTCCAAAGCAAAGGTCGAGCAGGGGAAGTCTAGATTAATTGAAGCTTCTAGCTTGAATGACTCAGTAGCAATGAGAATGGCTTTTGGGAACCTATATGCTGCTTTTCACAAAAATCCAGGGGTGATAACAGGTTCAGCAGTAGGGTGTGATCCAGACTTGTTCTGGAGCAAAATTCCAGTACTGATGGAAGAGAAGCTGTTCGCCTTTGACTACACGGGTTATGACGCATCTCTCAGCCCTGCTTGGTTCGAGGCACTGAAGATGGTGCTTGAGAAAATCGGGTTTGGCGACAGAGTTGACTATATCGATTACCTGAACCACTCACACCACCTGTACAAGAATAAAACATACTGTGTCAAGGGCGGTATGCCATCTGGTTGCTCAGGCACTTCAATTTTTAATTCAATGATTAACAACTTGATCATCAGGACACTCTTACTGAAAACCTACAAGGGCATAGACTTAGACCACCTAAAAATGATTGCCTATGGTGATGATGTAATTGCTTCCTATCCCCATGAAGTTGACGCTAGTCTCCTAGCCCAATCAGGAAAAGACTACGGACTAACCATGACTCCAGCTGACAAATCAGCTACATTTGAAACAGTCACATGGGAGAATGTAACATTCTTGAAGAGATTTTTCAGGGCAGATGAGAAATACCCATTTCTTGTTCATCCAGTAATGCCAATGAAGGAAATTCATGAATCAATCAGATGGACAAAAGATCCAAGGAACACCCAGGATCACGTTCGCTCTTTGTGCCTATTGGCTTGGCACAATGGCGAAGAAGAATATAACAAATTCCTAGCTAAAATTAGGAGTGTGCCAATTGGAAGAGCTTTATTGCTCCCAGAGTACTCAACATTGTACCGCCGTTGGCTTGACTCATTTTAGTAACCCTACCTCAGTCGAATTGGGTTGGGTCATACTGATGTAGGGGTAAATTTTTCTTTAATTCGGGG
AF448783          TTAAAACAGCTCTGGGGTTGTTCCCACCCCAGAGGCCCACGTGGCGGCCAGTACACCGGTATTACGGTACCCTTGTACGCCTGTTTTATACTCCCTTCCCGTAACTTAGAAGCCAAGAACCAAGTTCAATAGAAGGGGGTACAAACCAGTACCACCACGAACAAGCACTTCTGTTTCCCCGGTGAAGTTGCATAGACTGTTCCCACGGTTGAAAGTGACTGATCCGTTATCCGCTCAACTACTTCGAGAAGCCCAGTATCATCTTGGAATCTTCGATGCGTTGCGCTCAGCACTCGACCCCGGAGTGTAGCTTAGGCTGATGAGTCTGGACGTTCCCCACTGGTGACAGTGGTCCAGGCTGCGTTGGCGGCCTACCTGTGGCCAAAGCCACAGGACGCTAGTTGTGAACAAGGTGTGAAGAGCCTATTGAGCTAATTGAGAATCCTCCGGCCCCTGAATGCGGCTAATCCCAACCACGGAGCAGGTGGTTACAACCCAGTAACTGGCCTGTCGTAACGCGTAAGTCTGTGGCGGAACCGACTACTTTGGGTGTCCGTGTTTCCTTTTATTCTATAATGGCTGCTTATGGTGACAATCACAGATTGTTATCATAAAGCGAATTGGATTGGCCATCCGGTGAGAGTTAAGACAATTATCCACTTGTTCATTGGATTTACCCCTCTGACTAATTACACACTCAACCTTATTAGAATTGTAGTTCTAGTGAGATACTACTGTCATAATGGGAGCCCAGGTTTCATCTCAAAAAGTTGGAGCTCACGAAAATTCAAACAGAGCTTATGGTGGGTCCACCATCAATTACACTACAATCAATTACTATAGGGACTCTGCGAGCAATGCAGCAAGCAAGCAAGATTTTGCACAAGATCCGTCCAAGTTTACCGAACCCATTAAGGACGTCCTCATCAAGACCGCCCCCATGCTAAACTCCCCAAACATAGAGGCGTGTGGTTACAGTGACAGAGTAATGCAGCTAACTCTGGGCAATTCAACGATCACCACCCAAGAAGCGGCCAATTCTGTTGTTGCCTACGGCAGATGGCCTGAATATATCAGAGACACTGAGGCAAATCCTGTAGACCAACCAACCGAGCCCGATGTAGCTGCGTGCAGGTTCTACACATTAGATACCGTCACTTGGCGCAAGGAGTCCAGAGGGTGGTGGTGGAAACTACCAGACGCTTTAAAAGACATGGGGTTATTTGGACAAAACATGTTTTATCACTATCTTGGGAGGGCTGGCTACACAGTACACGTACAGTGTAATGCTTCAAAGTTTCATCAAGGGGCTTTAGGGGTGTTTGCGGTTCCAGAAATGTGTTTAGCTGGTGATAGTA---CAACTCACATGTTCACAAAGTACGAGAATGCGAATCCAGGCGAAAAAGGAGGTGAGTTTAAAGGGAGCTTCACCCTGGACACCAACGCCACTAACCCTGCACGGAACTTTTGCCCAGTAGATTATCTCTTCGGGAGTGGAGTGCTGGTGGGGAATGCGTTTGTCTATCCACACCAAATAATAAACCTACGCACTAACAACTGTGCTACGCTAGTATTGCCCTATGTGAACTCACTCTCAATAGATAGCATGACAAAGCACAACAATTGGGGAATCGCCATCCTCCCCCTGGCGCCACTGGACTTCGCCACTGAATCCTCCACTGAGATACCCATTACACTAACCATTGCTCCCATGTGCTGTGAATTCAATGGTTTACGCAATATCACTGTACCAAGAACCCAAGGATTACCAGTCCTGAATACTCCAGGGAGTAACCAGTACCTGACCGCAGACAACTACCAGTCCCCGTGTGCGATACCTGAGTTTGATGTCACTCCACCCATAGATATACCAGGGGAGGTGCGCAACATGATGGAATTGGCGGAAATTGACACCATGATACCCCTCAACTTAAGT-CAAC--GCAAGAACACAATGGACATGTATAGGGTCGAGTTGAATGACGCGGCTCACTCTGACACGCCAATCTTGTGTCTCTCGTTATCCCCCGCCTCAGATCCCAGGTTGGCACACACCATGTTAGGTGAGATACTAAATTACTACACACACTGGGCAGGGTCCTTGAAATTTACTTTCCTCTTTTGTGGCTCAATGATGGCCACCGGAAAGTTGTTGGTTTCTTATGCACCACCCGGAGCAGAGGCCCCCAAGAGCCGCAAAGAAGCAATGCTTGGAACACATGTGATATGGGATATTGGGTTGCAGTCTTCATGTACTATGGTGGTACCTTGGATTAGTAATACCACATACAGACAAACCATCAACGATAGTTTCACAGAAGGAGGCTACATTAGTATGTTTTATCAAACTAGGGTTGTTGTCCCGTTGTCCACACCCAGAAAGATGGACATCCTGGGTTTTGTGTCAGCTTGTAATGATTTCAGTGTGCGTTTGTTGCGAGACACGACGCACATTAGTCAAGAGGCTATGCCACAAGGAATTGGTGACGTGATTGAGGGGGCCGTTGAGGGGATTACTAGAAATGCTCTGGTTCCTCTAACTTCCACCAACAGCTTGCCTGACACAAAGCCGAGCGGTCCAGCCCACTCCAAGGAGATACCTGCATTGACAGCTGTGGAGACAGGGGCTACCAATCCGTTAGTGCCTTCGGACACCGTGCAAACACGCCATGTCATTCAGAGACGAACACGATCAGAGTCCACAGTTGAGTCGTTCTTTGCAAGAGGAGCTTGCGTGGCTATCATTGAGGTGGACAATGATGCACCAACAAAGCGCGCCAGCAGACTGTTCTCGGTTTGGAAAATAACATACAAAGATACTGTTCAACTGAGGCGCAAATTAGAATTTTTCACATATTCAAGATTCGACATGGAGTTTACTTTTGTGGTCACCTCAAACTATACTGATGCAAACAACGGGCATGCATTAAATCAAGTTTATCAGATAATGTATATACCACCTGGAGCGCCTATCCCTGGCAAATGGAATGACTATACGTGGCAGACGTCCTCCAACCCGTCGGTGTTTTACACCTATGGAGCGCCCCCGGCAAGAATATCAGTGCCTTACGTGGGAATTGCTAATGCGTATTCCCACTTTTATGATGGGTTTGCAAAAGTACCATTAGCGGGTCAAACCTCAACTGAAGGTGACTCGTTGTACGGTGCTGCCTCACTGAATGACTTTGGATCACTGGCCGTTCGCGTGGTAAACGATCACAACCCCACGCGGCTCACCTCCAAAATCAGAGTGTACATGAAACCAAAGCATGTCAGGGTTTGGTGCCCACGGCCCCCCCGGGCAGTTCCATATTTCGGGCCAGGTGTTGATTATAAAGATGG---GCTCACCCCACTACCAGAAAAGGGATTAACGACTTATGGATTTGGACACCAAAACAAAGCCGTGTATACAGCTGGCTACAAAATTTGCAATTACCACCTGGCTACACAAGAAGATCTGCAAAATGCCGTGAGTGTCATGTGGAACAGAGATCTCTTAGTTGCAGAGTCTAAAGCTCAGGGCACAGACTCCATTGCCAGATGCAATTGCAATACCGGTGTGTATTACTGTGAGTCCAGGAGAAAATATTATCCTGTTTCTTTCATTGGCCCAACCTTTCAGTACATGGAAGCAAACGACTACTACCCAGCCCGGTACCAATCCCATATGCTAATCGGCCACGGTTTCGCTTCACCTGGAGACTGTGGTGGCATCCTTCGATGCCAACACGGGGTAATTGGAATCATCACAGCTGGGGGAGAAGGCCTGGTAGCCTTCTCAGACATTAGAGACCTCTATGCATATGAGGAGGAAGCCATGGAACAAGGCATTTCCAACTACATTGAGTCTCTTGGAGCCGCGTTCGGGAGTGGGTTCACACAACAAATAGGGGACAAAATTTCAGAACTAACTAGTATGGTCACCAGCACAATCACTGAAAAACTGTTGAAAAACCTAATAAAGATCATATCCTCCCTAGTCATTATCACCAGAAACTACGAAGACACCACCACAGTTTTAGCCACCCTGGCGCTCCTCGGGTGTGATGTCTCTCCATGGCAATGGCTCAAGAAGAAAGCTTGTGATATACTAGAGATCCCTTGTGTCATGCGTCAAGGTGACAGTTGGTTGAAGAAATTCACAGAAGCATGTAACGCTGCTAAGGGACTGGAGTGGGTGTCCAATAAAATATCCAAATTCATCGATTGGTTGAAGGAAAAAATTATTCCACAAGCTAGGGATAAGTTGGAATTTGTTACAAAGTTAAAGCAACTAGAAATGTTAGAGAATCAAATTGCAACCATCCATCAATCATGTCCAAGCCAGGAACACCAGGAGATTTTGTTTAATAATGTGAGATGGTTGTCCATCCAATCTAAAAGATTTGCCCCATTGTATGCAGTGGAAGCCAAGAGGATTCAGAAGTTAGAACATACAATTAATAATTACATACAATTCAAGAGCAAACACCGTATTGAACCAGTATGTTTATTAGTGCATGGCAGTCCTGGTACAGGCAAATCAGTGGCCACTAACTTAATCGCCAGAGCAATAGCGGAAAAAGAAAACACTTCCACTTACTCATTACCACCAGATCCTTCCCACTTTGACGGGTACAAGCAACAGGGTGTAGTGATCATGGATGATTTGAACCAGAATCCAGATGGGGCCGATATGAAATTATTCTGTCAGATGGTATCCACAGTAGAATTCATACCACCGATGGCCTCTCTGGAAGAGAAAGGCATCCTGTTCACATCAAATTACGTTCTGGCCTCCACCAACTCTAGTCGCATCACACCACCCACAGTCGCACACAGTGACGCACTAGCTAGGCGCTTCGCATTTGACATGGACATACAAGTCATGGGTGAGTACTCCAGAGATGGAAAGTTGAACATGGCAATGGCAACAGAAATGTGTAAGAACTGCCACCAACCAGCAAACTTTAAAAGATGCTGCCCACTTGTATGTGGAAAGGCCATCCAGTTGATGGATAAGTCATCTAGGGTTAGATATAGCATTGACCAAATTACTACAATGATCATCAATGAGAGAAATAGGAGATCCAACATTGGTAATTGTATGGAAGCTCTATTCCAAGGCCCCCTCCAATACAAAGACTTGAAGATTGACATCAAGACCACACCCCCCCCTGAGTGTATTAATGATTTGCTCCAAGCTGTGGATTCCCAAGAGGTGAGAGACTACTGTGAGAAAAAGGGGTGGATCGTGAACATCACTAGTGCAGTACAGACTGAGAGGAACATAAATAGAGCAATGACCATTCTGCAGGCAGTTACAACATTTGCTGCAGTCGCTGGAGTGGTGTACGTAATGTACAAACTATTTGCAGGTCACCAAGGGGCTTATACAGGACTCCCAAACAAAAGGCCCAACGTCCCTACTATAAGGACTGCTAAAGTTCAGGGTCCAGGATTTGATTATGCTGTGGCAATGGCCAAGAGAAATATTCTCACAGCTACTACCAGTAAGGGTGAATTCACAATGCTAGGAGTACATGATAATGTGGCCATCCTACCAACTCATGCTGCACCAGGTGAGACAATAGTGATTGATGGTAAAGAAGTGGAGGTGTTGGATGCTAAGGCCCTAGAAGACCAAGCTGGAACCAATCTAGAAATCACAATTGTCACTCTTAAGAGGAATGAGAAATTCAGAGACATCAGACCACACATCCCCACTCAAATCACTGAGACAAATGATGGAGTTTTGATCGTGAACACTAGTAAGTACCCCAACATGTATGTTCCTGTCGGTGCTGTGACTGAACAGGGATATCTTAATCTTGGTGGACGGCAGACAGCTCGTACCTTGATGTACAACTTCCCAACAAGAGCAGGACAGTGTGGAGGGGTCATCACCTGCACTGGTAAAGTCATTGGGATGCATGTTGGTGGGAACGGTTCACATGGGTTCGCAGCGGCCCTGAAACGATCATATTTCACTCAGAGTCAAGGTGAAATCCAATGGATGAGACCATCCAAGGAAGTGGGGTACCCTATCATTAACGCCCCCTCCAAAACCAAACTGGAACCCAGTGCATTTCACTATGTGTTTGAAGGTGTCAAGGAACCAGCCGTGCTCACTAGAAATGACCCTAGATTGAAAGCAGACTTTGAAGAGGCTATCTTTTCCAAGTATGTGGGAAACAAAATCACTGAGGTGGATGAGTACATGAAGGAGGCAGTAGACCACTATGCTGGTCAGCTCATGTCCTTGGACATCAACACAGACCAAATGTGTCTTGAGGATGCAATGTACGGCACAGATGGGCTTGAGGCCCTGGATCTCAGCACCAGCGCAGGGTATCCCTATGTGGCAATGGGTAAGAAAAAGAGAGATATCCTGAACAAGCAAACCAGAGACACCAAGGAGATGCAAAGACTCCTGGACACTTATGGGATCAACTTACCCTTAGTCACTTATGTAAAGGATGAGCTTAGATCAAAGACTAAAGTAGAGCAAGGTAAATCCAGATTGATTGAAGCTTCAAGTTTGAATGACTCAGTGGCTATGAGAATGGCGTTTGGTAACTTGTATGCAGCATTTCACAAGAACCCGGGGGTAGTGACAGGATCAGCTGTTGGTTGCGACCCAGACCTGTTTTGGAGCAAGATACCAGTTCTAATGGAAGAGAAGCTCTTTGCATTTGACTACACAGGTTATGATGCCTCACTCAGTCCAGCTTGGTTTGAGGCTCTTAAAATGGTTCTTGAGAAAATCGGGTTTGGTGACAGAGTAGATTACATCGACTACTTGAACCATTCACACCACCTTTACAAAAACAAAACATATTGTGTCAAGGGCGGCATGCCATCTGGCTGCTCAGGCACTTCAATTTTCAACTCTATGATTAACAATTTAATCATCAGGACACTTTTATTGAAAACCTACAAGGGCATAGATTTAGATCACTTAAAAATGATTGCCTATGGTGATGATGTAATTGCTTCCTACCCCCACGAGGTTGACGCTAGTCTCCTAGCCCAATCAGGAAAAGACTATGGACTAACCATGACACCTGCTGACAAATCAGCCACTTTTGAAACAGTCACGTGGGAGAATGTAACATTCTTGAAGAGATTCTTTAGAGCGGATGAAAAGTATCCATTTTTAATACATCCAGTAATGCCAATGAAAGAAATTCATGAATCAATCAGATGGACCAAAGACCCTAGGAACACCCAGGATCATGTTCGCTCACTGTGCCTATTGGCCTGGCACAATGGTGAGGAAGAATACAACAAATTTTTGGTTAAAATCAGAAGTGTGCCAATCGGAAGAGCTTTATTGCTCCCTGAGTACTCTACATTGTACCGCCGTTGGCTCGACTCATTTTAGTAACCCTACCTCAGTCGAATTGGATTGGGTTATACTGTTGTAGGGGTAAATTTTTCTTTAATTCGGGG
AF448782          TTAAAACAGCTCTGGGGTTGTTCCCACCCCAGAGGCCCACGTGGCGGCTAGTACACTGGTATTACGGTACCCTTGTACGCCTGTTTTATACTCCCTTCCCGTAACTTAGAAGCATGTAACCAAGTTCAATAGAAGGGGGTACAAACCAGTACCACCACGAACGAGCACTTCTGTTTCCCCGGTGAGATTGTATAAGCTGTTCCCACGGCCGAAAACGATCGATCCGTTACCCGCTCTTGCACTTCGAGAAGCCTAGTATCATCTTGGGATCTTCGATGCGTTGCGCTCAGCACTCTACCCCAGAGTGTAGCTTAGGTCGATGAGTCTGGACATTCCTCACCGGCGACGGTGGTCCAGGCTGCGTTGGCGGCCTACCTGTGGCCAAAGCCACAGGACGCTAGTTGTAAACAAGGTGTGAAGAGCCTATTGAGCTGCAAGAGAGTCCTCCGGCCCCTGAATGCGGCTAATCCCAACCACGGAGCAGGTGGTTGCAACCCAGTAACTGGCCTGTCGTAACGCGTAAGTCTGTGGCGGAACCGACTACTTTGGGTGTCCGTGTTTCCTTTTATTTTATAATGGCTGCTTATGGTGACAATCATAGATTGTTATCATAAAGCGAATTGGATTGGCCATCCGGTGAGAGTTAAGACAATTATCCACTTGTTTGTTGGATTTACCCCTCTGACTAATTACACACTCAACTTTATTAGGATTGTCATTCTAGTGAGATATTACCATCACAATGGGAGCCCAAGTTTCATCTCAAAAAGTTGGAGCCCACGAAAATTCAAATAGAGCCTATGGCGGGTCCACCATCAATTACACTACAATCAATTACTATAGGGACTCTGCGAGCAATGCAGCAAGCAAGCAAGATTTTGCACAAGATCCATCCAAGTTTACCGAACCCATTAAGGACGTCCTCATTAAGACCGCTCCCATGCTAAACTCCCCAAACATTGAGGCGTGTGGTTATAGTGACAGGGTAATGCAGCTAACTCTGGGCAATTCAACGATTACCACCCAAGAAGCGGCCAATTCTGTTGTTGCCTACGGCAGATGGCCTGAATATATCAGAGACACCGAGGCAAATCCTGTAGACCAACCAACCGAGCCCGATGTAGCTGCGTGCAGGTTCTACACATTAGACACCGTCACTTGGCGCAAGGAGTCCAGAGGGTGGTGGTGGAAACTACCAGACGCTTTAAAAGACATGGGGTTATTTGGTCAAAACATGTTTTATCACTATCTTGGGAGGGCTGGCTACACAGTGCACGTACAGTGTAATGCTTCAAAATTTCATCAAGGAGCTCTAGGGGTGTTTGCAGTTCCAGAAATGTGTTTAGCTGGCGATAGCA---CAACTCACATGTTCACAAAGTACGAGAATGCGAATCCAGGCGAAAAAGGAGGTGAATTCAAAGGGAGCTTCACCCTGGATACCAACGCCACTAACCCTGCACGTAACTTTTGCCCAGTAGATTACCTCTTCGGGAGTGGAGTGCTGGTAGGGAATGCGTTTGTTTATCCACACCAAATAATAAACCTGCGCACTAACAACTGTGCTACGCTGGTATTGCCCTATGTAAACTCACTCTCAATAGATAGCATGACAAAGCACAACAACTGGGGGATCGCCATCCTCCCCCTGGCGCCACTGGACTTTGCCACTGAATCTTCCACTGAGATACCCATTACACTGACCATTGCTCCCATGTGCTGCGAGTTCAATGGTTTACGCAACATCACTGTGCCAAGAGCCCAAGGATTACCAGTCCTGAACACTCCAGGGAGTAATCAGTACCTGACCGCAGACAATTACCAGTCCCCGTGTGCGATACCTGAGTTTGATGTCACTCCACCCATAGATATACCAGGGGAGGTGCGCAACATGATGGAATTGGCGGAAATAGACACTATGATACCCCTCAACTTAAGT-CAAC--GCAAGAACACAATGGACATGTATAGAGTCGAGTTGAGTGACGCGGCTCACTCTGACACGCCGATCTTGTGTCTCTCGTTGTCCCCCGCCTCAGACCCCAGATTGGCACACACTATGTTAGGTGAGATATTAAATTACTATACACACTGGGCAGGGTCCTTGAAATTTACTTTTCTCTTTTGTGGCTCAATGATGGCCACCGGAAAGTTATTGGTTTCTTACGCACCACCCGGAGCAGAGGCCCCCAAGAGCCGCAAAGAAGCAATGCTTGGGACTCATGTGATATGGGACATTGGGTTGCAGTCTTCATGCACTATGGTGGTACCTTGGATCAGTAATACCACATACAGACAAACTATCAACGATAGTTTCACAGAAGGTGGCTACATTAGCATGTTCTATCAAACTAGGGTTGTTGTCCCGTTGTCCACACCCAGAAAGATGGATATCCTGGGTTTTGTGTCAGCTTGCAATGACTTCAGTGTGCGCTTACTGCGAGACACAACACACATTAGTCAAGAGGCTATGCCACAAGGAATTGGTGACATGATTGAGGGGGCCGTTGAAGGGATTACTAAAAATGCATTGGTTCCTCTGACTTCCACCAATAGCCTGCCCGACACAAAGCCGAGCGGTCCAGCCCACTCCAAGGAGATACCTGCATTGACAGCTGTGGAGACAGGGGCTACCAATCCGTTGGTGCCTTCGGACACCGTGCAAACGCGCCACGTCATCCAGAGACGAACGCGATCAGAGTCCACAGTTGAGTCATTCTTTGCAAGAGGAGCTTGCGTAGCTATCATTGAGGTGGACAATGATGCACCGACAAAGCGCGCCAGCAGATTGTTTTCGGTTTGGAAGATAACATACAAAGATACTGTTCAACTGAGACGCAAACTGGAATTTTTCACATATTCGAGATTTGACATGGAGTTCACTTTTGTGGTCACCTCAAACTACACTGATGCAAACAACGGACATGCATTAAACCAGGTTTATCAGATAATGTATATACCACCCGGAGCACCTATCCCTGGTAAATGGGATGACTACACGTGGCAGACGTCCTCTAACCCGTCGGTGTTTTACACCTATGGGGCGCCCCCGGCAAGAATATCAGTGCCCTACGTGGGAATTGCTAATGCGTATTCCCACTTTTATGATGGGTTTGCAAAAGTACCACTAGCGGGTCAAGCCTCAACTGAAGGTGACTCGTTGTACGGTGCTGCCTCGCTAAACGACTTTGGATCACTGGCCGTTCGCGTGGTAAATGATCACAACCCCACGCGGCTCACCTCCAAGATCAGAGTGTACATGAAGCCAAAGCATGTCAGAGTCTGGTGCCCACGACCTCCACGAGCAGTTCCATACTTCGGACCAGGTGTTGATTATAAAGATGG---GCTCACCCCACTACCAGAAAAGGGATTAACGACTTATGGATTTGGACACCAAAACAAAGCTGTGTATACAGCTGGCTACAAAATTTGCAATTACCACCTTGCCACACAGGAGGACCTGCAACACGCAGTGAACATCATGTGGAATAGAGACCTTTTAGTGGCGGAATCAAAAGCGCAGGGCACAGATTCCATCGCCAGGTGTAATTGTAACACTGGAGTGTATTACTGTGAATCCAGAAAGAAATATTACCCCGTCTCCTTCATAGGGCCAACCTTTCAGTACATGGAGGCAAATGATTACTACCCAGCCCGGTACCAATCCCACATGCTGATCGGCCACGGTTTCGCATCACCTGGAGACTGCGGTGGTATCCTCAGGTGCCAACACGGAGTGATTGGAATCATCACAGCTGGAGGTGAAGGTTTAGTGGCCTTCTCAGACATCAGGGACCTCCATGCATATGAGGAGGAGGCTATGGAACAAGGTATTTCCAACTACATTGAATCCCTTGGAGCAGCGTTCGGGAGCGGGTTCACCCAGCAAATAGGAGATAAAATTTCAGAACTCACCAGCATGGTTACTAGCACTATCACTGAAAAACTTTTAAAAAACCTGATCAAAATCATCTCCTCTTTAGTCATTATTACCAGAAACTATGAGGATACTACCACAGTTTTGGCTACTCTAGCACTTCTCGGTTGTGATGTTTCCCCATGGCAGTGGCTTAAGAAGAAAGCATGTGACATACTAGAAATCCCATATGTCATGCGACAAGGTGACAGTTGGCTTAAGAAATTCACAGAAGCATGCAACGCTGCCAAGGGATTAGAGTGGGTGTCCAATAAAATCTCCAAATTCATTGATTGGTTAAAAGAGAAAATCATCCCTCAAGCCAGAGACAAGTTGGAGTTTGTTACCAAATTAAAACAACTGGAAATGCTAGAGAACCAGATTGCAACCATACATCAATCATGCCCAAGTCAGGAACACCAGGAGATTTTGTTCAACAATGTGAGATGGCTGTCCATACAGTCGAAGAGATTCGCTCCACTCTACGCTGTAGAAGCAAAAAGGATTCAGAAGTTAGAACACACAATCAACAATTACATACAGTTCAAGAGCAAACACCGTATTGAGCCAGTATGTTTGTTGGTACATGGTAGTCCCGGTACGGGCAAATCAGTGGCCACTAATCTGATCGCTAGAGCAATAGCAGAAAAGGAGAACACCTCCACCTATTCATTACCACCAGATCCGTCCCACTTTGATGGGTATAAACAACAGGGAGTGGTAATCATGGATGATCTGAATCAGAATCCAGACGGAGCTGACATGAAACTCTTTTGCCAGATGGTCTCCACAGTAGAATTCATCCCGCCAATGGCATCACTAGAAGAAAAAGGCATTCTATTCACATCAAATTATGTTTTGGCCTCCACCAACTCTAACCGTATCACACCGCCCACAGTTGCACACAGTGATGCGCTAGCCAGGCGCTTTGCATTCGACATGGACATTCAAGTCATGGGTGAGTATTCCAGAGACGGCAAGCTGAATATGGCAATGGCAACAGAGATGTGCAAGAATTGCCACCAACCGGCTAACTTCAAGAGATGCTGCCCTCTAGTGTGTGGAAAGGCAATTCAGCTAATGGACAAATCCTCTAGAGTCAGATATAGTATTGATCAAATCACCACCATGATCATCAATGAAAGAAACAGGAGATCAAATATTGGTAACTGCATGGAGGCACTCTTTCAAGGCCCACTTCAATACAAAGATCTGAAAATTGACATCAAGACCGCCCCCCCCCCTGAGTGCATCAATGACTTGCTCCAGGCTGTGGACTCCCAAGAAGTGAGGGACTACTGTGAAAAGAAGGGATGGATTGTGAACATCACCAGTGCGGTTCAGACCGAAAGGAACATTAACAGAGCAATGACCATTCTGCAAGCAGTCACAACATTTGCTGCGGTTGCCGGGGTGGTATACGTGATGTACAAACTCTTTGCAGGACATCAAGGTGCTTATACAGGACTTCCCAATAAGAGACCCAACGTTCCTACCATTAGAACAGCCAAAGTCCAGGGTCCAGGATTTGACTACGCAGTGGCAATGGCAAAGAGAAACATCCTTACAGCGACTACTAGTAAGGGAGAGTTTACTATGCTTGGCGTCCATGATAACGTGGCTATTCTACCAACCCACGCGTCCCCAGGGGAGACTATAGTCATTGATGGTAAGGAAGTGGAAGTGCTGGACGCCAAGGCCTTGGAAGACCAAGCTGGAACCAATCTAGAAATTACTATCATAACACTCAAGAGGAACGAGAAATTCAGAGATATCAGACCTCACATTCCCACTCAAATCGCCGAGACGAGTGACGGAGTGTTGATCGTGAACACTAGTAAGTACCCCAACATGTATGTCCCCGTTGGTGCTGTGACTGAACAGGGATATCTTAACCTTGGTGGACGCCAAACCGCTCGTACTTTGATGTACAACTTTCCAACTAGAGCGGGCCAGTGCGGTGGAGTCATCACGTGTACTGGTAAGGTCATCGGGATGCATGTTGGTGGGAACGGTTCGCACGGATTTGCAGCGGCCCTGAAGCGATCATACTTCACTCAGAATCAAGGTGAAATCCAGTGGATAAGACCATCTAAGGAAGTGGGTTATCCTATCATCAATGCTCCATCCAAGACTAAGTTAGAGCCTAGTGCATTCCACCACGTGTTTGAAGGAGTTAAGGAACCTGCTGTGTTAACTAAAAATGATCCCAGGTTGAAGACAGATTTTGAGGAAGCCATTTTCTCAAAGTACGTTGGAAATAAGATCACTGAGGTTGATGAATACATGAAAGAAGCAGTGGACCATTATGCAGGGCAACTCCTATCACTTGACATCAACACAGAACAGATGTGTCTCGAGGATGCCATGTACGGCACTGATGGGCTTGAAGCCCTGGATCTCAGCACTAGTGCCGGATATCCCTATGTTGCAATGGGAAAGAAGAAAAGAGACATCTTAAACAAGCAAACTAGAGACACCAAGGAAATGCAGAGACTTCTGGACACTTATGGAATCAACCTACCATTGGTCACCTATGTAAAAGATGAGCTTAGATCTAAAACCAAAGTTGAACAAGGTAAATCTAGATTGATTGAAGCATCAAGTCTGAATGACTCCGTGGCCATGAGAATGGCGTTTGGCAACCTGTATGCAGCATTTCACAAGAATCCAGGTGTAGTGACAGGCTCAGCTGTTGGTTGTGACCCAGACTTGTTTTGGAGCAAAATACCAGTTCTGATGGAAGAAAAACTCTTTGCATTTGATTACACAGGTTACGATGCCTCACTCAGTCCTGCTTGGTTTGAAGCTCTTAAGATGGTTTTAGAGAAGATTGGATTTGGAGATAGAGTGGATTACATTGACTACCTGAACCATTCACACCATCTTTATAAAAACAAAACCTACTGTGTCAAGGGCGGCATGCCATCTGGCTGCTCTGGTACTTCAATTTTTAATTCAATGATCAACAACTTAATTATCAGGACACTTTTACTGAAGACCTACAAGGGCATAGATTTAGACCACCTGAAGATGATTGCTTATGGTGATGATGTAATTGCTTCCTACCCCCATGAGGTTGACGCTAGTCTCCTAGCCCAATCAGGAAAAGACTATGGACTAACCATGACCCCAGCTGATAAATCAGCTACATTTGAAACAGTCACATGGGAGAATGTAACATTCTTGAAAAGGTTCTTCAGAGCAGATGAGAAGTATCCATTCTTAATACATCCAGTAATGCCAATGAAGGAAATTCATGAATCAATTAGATGGACCAAAGATCCTAGGAACACTCAGGATCACGTTCGCTCGTTATGCTTATTGGCTTGGCATAATGGTGAAGAAGAATACAACAAATTCTTAGCTAAAATTAGGAGTGTGCCAATCGGAAGAGCTTTACTGCTCCCTGAGTACTCTACACTGTATCGCCGTTGGCTCGACTCGTTTTAGTAACCCTACCTCAGTCGAATTGGATTGGGTTATATTGTTGTAGGGGTAAATTTTTCTTTAATTCGGAG
AY278551          TTAAAACAGCTCTGGGGTTGTACCCACCCCAGAGGCCCACGTGGCGGCTAGCACTCCGGTATTACGGTACCCTTGTGCGCCTGTTTTATACTCCCCTCCCGCAACTTAGAAGCACGAAACCAAGTTCAATAGAAGGGGGTACAAACCAGTACCACTACGAACAAGCACTTCTGTTTCCCCGGTGACATTGCATAGACTGCTCACGCGGTTGAAAGTGATCGATCCGTTACCCGCTTGTGTACTTCGAAAAGCCTAGTATCACCTTGGAATCTTCGACGCGTTGCGCTCAGCACCCGACCCCGGGGTGTAGCTTAGGCTGATGAGTCTGGACATTCCTCACCGGTGACGGTGGTCCAGGCTGCGTTGGCGGCCTACCTATGGCTAACGCCATAGGACGCTAGATGTGAACAAGGTGTGAAGAGCCTATTGAGCTACATAAGAGTCCTCCGGCCCCTGAATGCGGCTAATCCTAACCACGGAGCAGGCGGTCGCGAACCAGTGACTGGCTTGTCGTAACGCGCAAGTCTGTGGCGGAACCGACTACTTTGGGTGTCCGTGTTTCCTGTTATTTTATCATGGCTGCTTATGGTGACAATCAGAGATTGTTATCATAAAGCAAATTGGATTGGCCATCCGGTGAGTATTGTGTCAGGTACACAACTGTTCGTTGGAACCACT---------GTGTTATCTTTACTTCTCATTTAACCAATTA-ATCAATAAAACAACAATACTACAATGGGCGCCCAAGTTTCATCACAGAAAGTTGGAGCCCACGAAAATTCAAACAGAGCCTATGGCGGGTCCACCATCAATTACACTACAATCAATTACTATAGGGATTCTGCAAGCAATGCAGCAAGTAAGCAAGATTTTGCACAAGATCCGTCCAAGTTCACCGAACCCATTAAGGACGTCCTCATTAAGACCGCTCCCATGCTAAACTCCCCAAACATTGAGGCGTGTGGTTATAGCGACAGGGTAATGCAGCTAACTCTGGGCAATTCAACGATCACCACTCAAGAAGCGGCCAATTCTGTTGTTGCCTACGGTAGATGGCCTGAATACATCAGAGATACCGAGGCAAATCCTGTAGACCAACCAACCGAGCCCGATGTAGCCGCGTGCAGGTTCTACACGTTAGATACCGTCAATTGGCGCAAGGAGTCCAGAGGGTGGTGGTGGAAATTACCAGACGCTTTAAAAGACATGGGGTTATTTGGTCAAAACATGTTTTATCACTATCTTGGGAGGGCTGGCTACACAGTGCACGTACAATGCAATGCTTCAAAGTTTCATCAAGGAGCTCTAGGGGTGTTTGCAGTTCCAGAAATGTGTTTAGCCGGGGATAGCA---CAACTCACATGTTCACAAAGTACGAGAATGCGAATCCAGGCGAAAAAGGAGGTGAATTCAAAGGGAGTTTCACCCTTGATACCAACGCCACTAACCCTGCACGGAATTTCTGCCCAGTTGATTATCTCTTCGGGAGTGGAGTGCTGGTAGGGAATGCATTTGTTTATCCACATCAAATAATAAACCTGCGCACCAACAACTGTGCTACGCTAGTATTGCCCTATGTAAACTCACTCTCAATAGATAGCATGACAAAGCACAACAACTGGGGGATCGCTATCCTCCCCCTGGCGCCACTAGACTTTGCCACTGAATCTTCCACTGAGATACCCATTACACTGACCATTGCTCCCATGTGCTGCGAATTCAATGGTTTACGCAACATCACTGTGCCAAGAACCCAAGGGTTACCAGTCCTGAACACTCCAGGGAGTAACCAGTACCTGACCGCAGACAATTACCAGTCTCCGTGTGCGATACCTGAGTTTGATGTCACTCCACCCATAGACATACCAGGGGAGGTGCGCAACATGATGGAATTGGCGGAAATAGATACCATGATACCCCTCAACTTAAGT-CAAC--GCAAGAACACAATGGAAATGTATAGAGTCGAGTTGAGCGACATGGCTCACTCCGACACGCCTATCTTGTGTCTCTCGTTGTCCCCCGCTTCAGACCCCAGATTGGCACACACTATGTTGGGTGAGATATTAAATTATTACACACACTGGGCAGGGTCCTTGAAATTTACCTTTCTCTTTTGCGGCTCAATGATGGCCACCGGAAAGTTGTTGGTTTCTTACGCACCACCCGGAGCAAAGGCCCCCACGGATCGCAAAGAAGCAATGCTTGGGACACATGTGATATGGGACATTGGGTTACAGTCTTCATGCACTATGGTGGTACCTTGGATCAGTAATACCACATACAGACAAACCATCAACGATAGTTTCACAGAAGGTGGCTACATTAGCATGTTCTATCAAACTAGGGTTGTTGTCCCGTTGTCCACACCCAGAAAGATGGACATCCTGGGTTTTGTGTCAGCTTGCAATGACTTCAGTGTGCGCTTACTGCGAGATACAACACACATTAGTCAAGAGGCTATGCCACAAGGAATTGGTGACATGATTGAGGGGGCCGTTGAAAGGATTTCTAAAAATGCATTGGTTCCCCCGACTTCCACCAATAGCCTGCCTGACACAAAGCCGAGCGGTCCAGCCCACTCCAAGGAGATACCTGCATTGACAGCCGTGGAGACAGGGGCTACCAATCCGTTGGTGCCTTCGGACACCGTGCAAACGCGCCATGTCATCCAAAGACGAACGCGATCAGAGTCCACGATTGAGTCATTCTTTGCAAGAGGGGCTTGCGTGGCTATCATTGAGGTGGACAATGATGCACCGACTAAGCGCGCCAGCAGATTGTTTTCGGTTTGGAAAATAACTTACAAAGATACTGTTCAACTGAGACGCAAACTGGAATTTTTCACATATTCAAGATTTGACATGGAGTTCACTTTTGTGGTCACCTCAAACTACAATGATGCAAATAACGGACATGCATTGAACCAAGTTTATCAGATAATGTATATACCACCCGGAGCACCTATCCCTGGTAAATGGAATGACTATACGTGGCAGACGTCTTCTAACCCGTCGGTGTTTTACACCTATGGGGCGCCCCCAGCAAGAATATCAGTACCCTACGTGGGAATTGCTAATGCGTATTCCCACTTTTATGATGGGTTTGCAAAAGTACCACTAGCGGGTCAAACCTCAACTGAAGGCGATTCGTTGTACGGTGCTGCCTCACTGAATGATTTTGGATCACTGGCTGTTCGCGTGGTAAATGATCACAACCCCACGCGGCTCACCTCCAAGATCAGAGTGTACATGAAGCCAAAGCATGTCAGAGTCTGGTGCCCACGACCTCCACGAGCAGTCCCATACTTCGGACCAGGTGTTGATTATAAAGATGG---GCTCACCCCACTACCAGAAAAGGGATTAACGACTTATGGATTTGGGCACCAAAACAAAGCTGTGTACACGGCTGGCTACAAAATATGTAACTATCACTTAGCCACTCAGGAGGACATGCAAAACGCTGTGAGCATCATGTGGAACAGAGACCTCTTGATTGCCGAATCGAAGGCTCAGGGCACCGACACAATCGCCAGGTGCAGCTGCAGAACAGGAGTTTACTACTGTGAGTCCAGACGAAAATACTATCCAGTCTCTTTTGTGGGGCCCACCTTCCAATACATGGAAGCCAATGATTACTATCCTGCCAGGTACCAATCTCACATGCTGATCGGACATGGTTTTGCCTCACCTGGTGATTGTGGAGGCATCCTTAGATGCCAACATGGAGTTATTGGAATTGTCACTGCCGGTGGTGGTGGTTTGGTTGCTTTCTCAGATATCAGAGATCTGTACGCATATGAAGAAGAGGCCATGGAACAAGGTATATCCAACTACATCGAATCACTCGGCGCCGCTTTTGGAAGTGGGTTTACTCAGCAGATCGGAGACAAAATCTCGGAGCTCACTAGCATGGTGACGAGTACAATTACAGAAAAACTCTTGAAAAACCTAATCAAAATTATCTCATCTCTAGTCATAATCACCAGAAACTACGAGGATACCACCACAGTGCTGGCCACGTTGGCGCTCCTTGGATGTGACGTCTCACCATGGCAGTGGTTGAAGAAGAAAGCATGTGACATCCTCGAAATTCCTTACGTCATCAGACAAGGGGATAGTTGGCTTAAGAAGTTTACTGAAGCATGCAATGCAGCCAAGGGTCTTGAGTGGGTGTCAAATAAGATTTCCAAGTTCATTGACTGGCTCAAGGAAAAGATCATACCGCAAGCCAGAGACAAACTTGAATTCGTCACCAAACTTAAGCAGCTGGAGATGCTTGAAAATCAAATTGCCACTATACACCAATCATGCCCCAGTCAGGAACATCAAGAGATTCTTTTTAACAATGTACGTTGGTTGTCAATCCAGTCTAAGAGATTTGCACCATTGTATGCACTCGAAGCTAAGAGAATCCAAAAGTTGGAACACACCATCAACAATTACATACAGTTCAAGAGCAAACACCGTATTGAACCGGTATGTCTACTAGTGCACGGCAGTCCAGGAACAGGTAAGTCAGTGGCAACCAATTTGATAGCTAGAGCAATTGCAGAGAAGGAAAACACTTCCGCGTACTCACTGCCACCCGATCCCTCCCATTTTGATGGGTACAAACAACAGGGAGTTGTAATCATGGATGACCTTAATCAGAATCCTGACGGAGCTGACATGAAGCTCTTCTGCCAAATGGTGTCTACAGTTGAGTTCATTCCCCCGATGGCTTCCTTGGAAGAAAAAGGCATTTTGTTCACATCCAATTACGTGCTGGCCTCTACTAATTCCAGCCGGATCACGCCACCTACAGTAGCTCATAGTGATGCATTGGCCAGGAGATTTGCATTCGATATGGACATTCAAGTGATGGGTGAGTATTCCAGGGATGGAAAACTTAACATGGCCATGGCCACAGAAATGTGCAAAAATTGCCACCAACCAGCAAATTTCAAAAGATGTTGCCCTCTAGTGTGCGGAAAAGCAATTCAGTTGATGGACAAGTCATCGAGAGTCAGGTATAGTGTGGACCAGATCACCACCATGATCATCAATGAGAGAAACAGGCGCTCTAACATTGGTAACTGCATGGAGGCGCTGTTCCAGGGACCACTGCAATACAAAGATCTCAAAATAGACATCAAGACCGCTCCTCCCCCAGAGTGCATTAACGATTTGCTCCAGGCAGTTGACTCCCAGGAGGTCAGAGACTATTGTGAGAAGAAGGGATGGATTGTCAACATCACTAGCCAGGTTCAAACTGAGAGAAACATTAACAGAGCTATGACAATTCTACAAGCTGTCACAACCTTCGCCGCAGTAGCCGGTGTAGTATATGTCATGTATAAACTTTTTGCCGGGCACCAAGGAGCTTACACTGGTCTCCCAAACAAAAAGCCCAACGTGCCCACTATTCGGACTGCTAAAGTTCAGGGTCCAGGTTTTGATTATGCAGTCGCAATGGCCAAAAGAAATATAGTCACTGCCACTACCAGTAAGGGGGAGTTCACCATGTTGGGAGTCCATGACAATGTCGCGATTTTACCAACTCATGCGTCACCTGGAGAGAGCATTGTGATCGACGGTAAGGAGGTGGAAGTCTTGGATGCCAAAGCTCTGGAAGATCAGGCTGGGACTAACTTGGAGATCACCATTGTTACCCTGAAGAGGAATGAGAAGTTTAGGGATATCAGACCACACATTCCTACACAAATCACCGAGACGAATGATGGGGTACTGATCGTGAACACTAGTAAGTACCCTAACATGTATGTCCCTGTTGGTGCTGTGACTGAGCAGGGATACCTCAATCTTGGTGGACGCCAAACTGCTCGTACATTAATGTACAATTTTCCAACTAGAGCAGGCCAGTGCGGTGGTGTCATCACCTGCACAGGCAAGGTCATCGGGATGCATGTTGGTGGGAACGGTTCACATGGGTTTGCAGCAGCCCTGAAGCGTTCATACTTCACTCAGAGTCAAGGTGAAATTCAGTGGATGAAACCATCTAAGGAAGTGGGTTACCCCATCATTAACGCTCCATCCAGAACCAAATTGGAACCCAGTGCTTTTCATCATGTTTTTGAGGGAGTCAAGGAACCAGCAGTTCTGACTAAGAATGATCCCAGATTGAAAACAGATTTTGAGGAGGCCATCTTCTCCAAGTATGTTGGTAACAAAATTACTGAAGTGGATGAGTACATGAAGGAGGCGGTAGATCACTATGCAGGACAATTAATGTCACTTGACATCAACACAGATCAAATGTGTCTTGAGGATGCCATGTATGGAACTGATGGTCTCGAAGCCCTAGATCTCAGCACTAGTGCAGGCTACCCCTATGTAGCAATGGGAAAGAAGAAGAGAGACATCCTCAACAAACAAACCAGGGACACCAAAGAGATGCAGAGACTTCTGGATACCTACGGCATAAACCTCCCATTGGTGACCTATGTCAAGGACGAGCTCAGATCCAAGACCAAAGTGGAACAGGGAAAATCCAGACTGATAGAAGCCTCTAGTCTTAATGACTCAGTTGCTATGAGAATGGCTTTTGGAAACTTGTATGCAGCCTTTCACAAGAATCCAGGTGTGGTGACGGGGTCAGCTGTTGGTTGTGATCCAGACCTGTTTTGGAGTAAGATACCAGTCTTAATGGAAGACAAACTTTTCGCATTTGACTACACGGGCTATGATGCCTCACTTAGTCCAGCCTGGTTTGAAGCTCTCAAGATGGTATTGGAGAAAATTGGATTTGGAGATAGGGTGGATTACATCGATTACCTCAACCATTCACATCACCTTTATAAAAACAAGGCCTACTGTGTCAAAGGCGGCATGCCATCAGGCTGCTCAGGCACTTCAATTTTCAATTCAATGATTAACAACTTAATTATTAGGACCCTCTTACTGAAAACCTACAAGGGCATAGATTTAGACCACCTGAAGATGATTGCCTATGGTGATGACGTAATTGCTTCCTACCCCCATGAGGTTGACGCTAGTCTCCTAGCCCAATCAGGAAAAGACTATGGACTAACCATGACTCCAGCTGACAAATCAGCCACATTTGAGACAGTCACATGGGAGAATGTAACATTCTTGAAGAGATTTTTCAGAGCAGATGAGAAGTACCCATTCCTGGTACACCCAGTAATGCCAATGAAAGAAATTCACGAATCAATCAGATGGACAAAGGATCCTAGAAATACCCAGGATCACGTTCGCTCACTATGCCTATTGGCTTGGCATAATGGCGAAGAAGAATACAATAAATTCCTAGCTAAAATTAGAAGTGTGCCAATCGGAAGAGCTCTATTGCTCCCAGAGTACTCAACACTGTACCGCCGTTGGCTTGATTCTTTTTAGTGACCCTACCTCAGTCGAATTGGATTGGGTTATACTGTTGTAGGGGTAAATTTTTCTTTAATTCGGAG
AY278552          TTAAAACAGCTCTGGGGTTGTACCCACCCCAGAGGCCCACGTGGCGGCTAGCACTCCGGTATTACGGTACCCTTGTGCGCCTGTTTTATACTCCCCTCCCGCAACTTAGAAGCACGAAACCAAGTTCAATAGAAGGGGGTACAAACCAGTACCACTACGAACAAGCACTTCTGTTTCCCCGGTGACATTGCATAGACTGCTCACGCGGTTGAAAGTGATCGATCCGTTACCCGCTTGTGTACTTCGAAAAGCCTAGTATCGCCTTGGAATCTTCGACGCGTTGCGCTCAGCACCCGACCCCGGGGTGTAGCTTAGGCTGATGAGTCTGGACATTCCTCACCGGTGACGGTGGTCCAGGCTGCGTTGGCGGCCTACCTATGGCTAACGCCATAGGACGTTAGATGTGAACAAGGTGTGAAGAGCCTATTGAGCTACATAAGAGTCCTCCGGCCCCTGAATGCGGCTAATCCTAACCACGGAGCAGGCGGTCGCGAACCAGTGACTGGCTTGTCGTAACGCGCAAGTCTGTGGCGGAACCGACTACTTTGGGTGTCCGTGTTTCCTGTTATTTTATCATGGCTGCTTATGGTGACAATCAGAGATTGTTATCATAAAGCGAATTGGATTGGCCATCCGGTGAGTGTTGTGTCAGGTATACAACTGTTTGTTGGAACCACT---------GTGTTAGCTTTACTTCTCATTTAACCAATTA-ATCAATAAAACAACAATACTACAATGGGCGCCCAAGTTTCATCACAGAAAGTTGGAGCCCACGAAAATTCAAACAGAGCCTATGGCGGGTCCACCATCAATTACACTACAATCAATTACTATAGGGACTCTGCAAGCAATGCAGCAAGCAAGCAAGATTTTGCACAAGATCCGTCCAAGTTCACCGAACCCATTAAGGACGTCCTTATTAAGACCTCTCCCATGCTAAACTCCCCAAACATTGAGGCGTGTGGTTATAGTGACAGGGTAATGCAGCTAACTCTGGGCAATTCAACGATCACCACCCAAGAAGCGGCCAATTCTGTTGTTGCCTACGGTAGATGGCCTGAATACATCAGAGATACCGAGGCAAATCCTGTAGACCAACCAACCGAGCCCGATGTAGCCGCGTGCAGGTTCTACACATTAGATACCGTCACTTGGCGCAAGGAGTCCAGAGGGTGGTGGTGGAAACTACCAGACGCTTTAAAAGACATGGGGTTATTTGGTCAAAACATGTTTTATCACTATCTTGGGAGGGCTGGCTACACAGTGCACGTACAGTGCAATGCTTCAAAGTTTCATCAAGGAGCTCTAGGGGTGTTTGCAGTTCCAGAAATGTGTTTAGCTGGTGATAGCA---CAACTCACATGTTCACAAAGTACGAGAATGCGAATCCAGGCGAAAAAGGAGGTGAATTCAAAGGGAGTTTCACCCTTGATACCAACGCCACTAACCCTGCACGGAACTTCTGCCCAGTTGATTACCTCTTCGGGAGTGGAGTGCTGGTAGGGAATGCATTTGTTTATCCACATCAAATAATAAACCTGCGCACTAACAACTGTGCTACGCTAGTATTGCCCTATGTAAACTCACTCTCAATAGATAGCATGACAAAGCACAACAACTGGGGGATCGCTATCCTCCCCCTGGCGCCACTAGACTTTGCCACTGAATCTTCCACTGAGATACCCATTACACTGACCATTGCTCCCATGTGCTGCGAATTCAATGGTTTACGCAACATCACTGTGCCAAGAACCCAAGGATTACCAGTCCTGAACACTCCAGGGAGTAACCAGTACCTGACCGCAGACAATTACCAGTCTCCGTGTGCGATACCTGAGTTCGATGTCACTCCACCCATAGACATACCAGGGGAGGTGCGCAACATGATGGAATTGGCGGAAATAGACACCATGATACCCCTCAACTTAAGT-CAAC--GCAAGAACACAATGGACATGTATAGAGTCGAGTTGAGCGACACGGCTCACTCTGACACGCCGATCTTGTGTCTCTCGTTGTCCCCCGCTTCAGACCCCAGATTGGCACACACTATGTTGGGTGAGATATTAAATTACTACACACACTGGGCAGGGTCCTTGAAATTTACCTTTCTCTTTTGCGGCTCAATGATGGCCACCGGAAAGTTATTGGTTTCTTACGCACCACCCGGAGCAGAGGCCCCCAAGAGTCGCAAAGAAGCAATGCTTGGGACACATGTGATATGGGACATTGGGTTGCAGTCTTCATGCACTATGGTGGTACCTTGGATCAGTAATACCACATACAGACAAACCATCAACGATAGTTTCACAGAAGGTGGCTACATTAGCATGTTCTATCAAACTAGGGTTGTTGTCCCGTTGTCCACACCCAGAAAGATGGACATCCTGGGTTTTGTGTCAGCTTGCAATGACTTCAGTGTGCGCTTACTGCGAGATACAACACACATTAGTCAAGAGGCTATGCCACAAGGAATTGGTGACATGATTGAGGGGGCCGTTGAAGGGATTACTAAAAATGCATTGGTTCCCCCGACTTCCACCAATAGCCTGCCTGACACAAAGCCGAGCGGTCCAGCCCACTCCAAGGAGATACCTGCATTGACAGCCGTGGAGACAGGGGCTACCAATCCGTTGGTGCCTTCGGACACCGTGCAAACGCGCCATGTCATCCAGAGACGAACGCGATCAGAGTCCACGGTTGAGTCATTCTTTGCAAGAGGGGCTTGCGTGGCTATCATTGAGGTGGACAATGATGCACCGACAAAGCGCGCCAGCAGATTGTTTTCGGTTTGGAAAATAACTTACAAAGATACTGTTCAACTGAGACGCAAACTGGAATTTTTCACATATTCGAGATTTGACATGGAGTTCACTTTTGTGGTCACCTCAAACTACACTGATGCAAATAACGGACATGCATTGAACCAAGTTTATCAGATAATGTATATACCACCCGGAGCACCTATCCCTGGTAAATGGAATGACTATACGTGGCAGACGTCCTCTAACCCGTCGGTGTTTTACACCTATGGGGCGCCCCCAGCAAGAATATCAGTGCCCTACGTGGGAATTGCTAATGCGTATTCCCACTTTTATGATGGGTTTGCAAAAGTACCACTAGCGGGTCAAGCCTCAACTGAAGGCGATTCGTTGTACGGTGCTGCCTCACTGAATGATTTTGGATCACTGGCTGTTCGCGTGGTAAATGATCACAACCCCACGCGGCTCACCTCCAAGATCAGAGTGTACATGAAGCCAAAGCACGTCAGAGTCTGGTGCCCACGACCTCCACGAGCAGTCCCATACTTCGGACCAGGTGTTGATTATAAAGATGG---GCTCACCCCACTACCAGAAAAGGGATTAACGACTTATGGATTTGGACACCAAAACAAAGCTGTGTACACAGCTGGCTACAAAATTTGCAATTACCACCTAGCTACACAAGAAGACTTGCAAAATGCCGTGAGTGTCATGTGGAACAGAGACCTCTTAGTGGCTGAATCAAGGGCCCTTGGCACCGACTCGATCGCAAGGTGCAGCTGTAACACGGGTGTGTACTACTGTGAATCCAGGAGAAAATATTATCCAGTTTCTTTCATTGGGCCCACCTTCCAATACATGGAAGCCAATGAATATTACCCGGCTAGATATCAATCACACATGCTTATTGGTCATGGGTTTGCATCACCGGGTGATTGTGGTGGCATACTTAGATGTCAACACGGGGTGATAGGAATAATCACTGCTGGTGGGGAAGGCTTGGTTGCATTTTCAGACATTAGAGACCTGTATGCTTATGAGGAGGAAGCTATGGAGCAGGGCATTTCCAACTATATTGAGTCACTTGGTGCTGCATTTGGTAGTGGATTCACTCAACAAATTGGTGATAAAGTTTCCGAGCTAACCAGCATGGTAACTAGCACCATTACAGAGAAGTTGCTTAAAAACTTAATCAAAATTATCTCATCACTTGTGATCATTACCAGGAATTATGAGGACACTACCACGGTGCTTGCCACCCTCGCCCTCCTTGGGTGCGACATCTCACCGTGGCAGTGGCTAAAGAAGAAGGCATGTGACATCCTGGAAATTCCATACGCCATCAAACAAGGAGATAGTTGGCTGAAGAAATTCACTGAGGCATGTAATGCTGCAAAGGGACTGGAGTGGGTGTCCAATAAGATATCCAAATTCATTAGTTGGTTGCAGGATAAAATCATCCCACAAGCGAGAGACAAATTAGAGTTTGTCACTAAACTAAAGCAATTAGAAATGCTTGAAAATCAGATTTCCACCATACACCAATCTTGTCCAAGTCAAGAACATCAGGAGATCTTATTCAACAATGTGCGGTGGCTATCTATCCAGTCCAAGAGGTTTGCACCACTATATGCACATGAAGCTAAAAGGATTCAAAAGCTGGAGCATACCATAAATAATTACGTACAGTTCAAGAGCAAGCACCGTATTGAGCCAGTATGTTTGTTAGTACATGGCAGTCCAGGGACAGGAAAATCAGTTGCAACCAATCTAATTGCTAGAGCAATAGCCGAGAAAGAGAACACCTCCACATACTCACTGCCACCTGATCCGTCTCACTTTGATGGCTACAAGCAACAGGGTGTGGTTATTATGGATGACCTAAACCAAAATCCAGACGGAGCAGACATGAAACTTTTTTGTCAAATGGTGTCCACTGTGGAGTTTATTCCACCGATGGCCTCGCTAGAAGAGAAAGGCATTTTGTTCACATCTAATTACGTTTTAGCCTCCACCAACTCCAGTCGGATCACACCACCCACGGTGGCTCACAGTGATGCGCTGGCCAGGAGATTCGCATTTGACGTGGACATACAAGTCATGAGCGAGTACTCCAGAGACGGAAAGCTCAACATGGCAATGGCTACTGAAATGTGCAAAAACTGTCATCAACCAGCAAACTTCAAAAGATGTTGTCCTTTAGTGTGTGGCAAGGCAATTCAGTTAATGGATAAATCTTCCAGGGTTAGATACAGCATTGATCAGATCACTACAATGATTGTTAATGAGAGAAACAGAAGATCAAACATTGGCAATTGTATGGAGGCTTTGTTCCAAGGACCACTCCAGTATAAAGACTTGAAGATTGACATCAAGACGAGTCCCCCTCCTGAATGTATCAATGACTTGCTCCAAGCAGTTGACTCCCAGGAGGTGAGAGATTACTGTGAGAAGAAGGGTTGGATAGTCAACATCACCAGCCAGGTTCAAACAGAAAGGAACATCAACAGGGCAATGACAATTCTACAAGCGGTGACAACCTTCGCCGCAGTGGCTGGAGTTGTCTATGTCATGTATAAACTGTTTGCTGGACACCAGGGAGCATACACTGGTTTACCAAACAAAAAACCCAACGTGCCCACCATTAGGACAGCAAGGGTACAAGGGCCAGGGTTCGATTACGCAGTGGCTATGGCTAAAAGAAACATTGTTACAGCAACTACTAGCAAGGGAGAGTTCACTATGTTAGGAGTCCACGACAACGTGGCTATTTTACCAACCCACGCTTCACCTGGTGAAAGCATTGTGATCGATGGCAAAGAAGTGGAGATCTTGGATGCCAAAGCGCTCGAAGATCAAGCAGGAACCAATCTTGAAATCACTATAATCACTCTAAAGAGAAATGAAAAGTTCAGAGACATTAGACCACATATACCTACTCAAATCACTGAGACAAATGATGGAGTCTTGATCGTGAACACTAGCAAGTACCCCAATATGTATGTTCCTGTCGGTGCTGTGACTGAACAGGGATATCTAAATCTCGGTGGGCGCCAAACTGCTCGTACTCTAATGTACAACTTTCCAACCAGAGCAGGACAGTGTGGTGGAGTCATCACATGTACTGGGAAAGTCATCGGGATGCATGTTGGTGGGAACGGTTCACACGGGTTTGCAGCGGCCCTGAAGCGATCATACTTCACTCAGAGTCAAGGTGAAATCCAGTGGATGAGACCTTCAAAAGAAGTGGGATACCCGATCATAAATGCTCCGTCCAAAACCAAACTTGAACCCAGCGCTTTTCACTATGTGTTTGAAGGGGTGAAGGAACCAGCAGTCCTTACCAAAAATGATCCCAGGCTCAGGACAGACTTTGAAGAGGCAATATTCTCTAAGTATGTAGGCAACAAGATCACTGATGTGGATGAGTACATGAAAGAGGCAGTGGATCATTACGCTGGCCAACTCATGTCTCTGGACATCAACACAGAACAAATGTGCTTGGAGGACGCCATGTACGGCACCGATGGCCTGGAAGCACTTGACTTGACCACTAGTGCTGGATACCCTTATGTAGCAATGGGAAAGAAAAAGAGAGACATCTTGAATAAGCAGACTAGAGACACCAAGGAAATGCGGAGACTCTTAGATACTTATGGAATTAACTTACCTCTTGTAACATATGTTAAAGATGAACTAAGGTCAAAAACTAAGGTGGAGCAGGGAAAATCCAGATTGATTGAAGCCTCCAGTTTGAATGATTCAGTGGCCATGAGAATGGCATTTGGAAATCTCTATGCAGCATTTCACAAAAACCCAGGAGTTGTCACTGGCAGTGCAGTTGGTTGTGATCCAGATCTATTTTGGAGCAAGATCCCAGTGCTAATGGAAGAGAAGCTCTTTGCTTTTGACTACACAGGGTATGATGCATCTCTCAGCCCTGCTTGGTTCGAGGCACTAAAGATGGTGCTTGAGAAAATCGGATTCGGAGACAGAGTTGACTACATCGACTACCTAAACCACTCACACCACCTGTACAAGAATAAAACATACTGTGTCAAGGGCGGTATGCCATCTGGTTGCTCAGGCACTTCAATTTTTAACTCAATGATTAACAACTTGATTATCAGGACACTCTTACTGAAAACCTACAAGGGCATAGATTTAGACCACCTAAAAATGATTGCCTATGGTGATGATGTAATTGCTTCCTACCCCCATGAAGTTGACGCTAGTCTCCTAGCCCAATCAGGAAAAGACTATGGACTAACTATGACTCCAGCTGACAAATCAGCTATATTTGAAACAGTCACATGGGAGAATGTAACATTCTTGAAGAGATTCTTCAGGGCAGACGAGAAATACCCATTTCTTATCCATCCAGTAATGCCAATGAAGGAAATTCATGAATCAATTAGATGGACAAAAGATCCTAGAAACACTCAGGATCACGTTCGCTCTCTGTGCCTATTAGCTTGGCACAATGGCGAAGAAGAATATAACAAATTCCTAGCTAAAATCAGGAGTGTGCCAATTGGAAGAGCTTTACTGCTCCCAGAGTACTCAACATTGTACCGCCGTTGGCTTGACTCATTTTAGTAACCCTACCTCAGTCGAATTGGATTGGGTCATACTGCTGTAGGGGTAAATTTTTCTTTAATTCGGAG
AY278550          TTAAAACAGCTCTGGGGTTGTACCCACCCCAGAGGCCCACGTGGCGGCTAGCACTCCGGTATTACGGTACCCTTGTGCGCCTGTTTTATACTCCCCTCCCGCAACTTAGAAGCACGAAACCAAGTTCAATAGAAAGGGGTACAAACCAGTACCACTACGAACAAGCACTTCTGTTTCCCCGGTGACATTGCATAGACTGCTCACGCGGTTGAAAGTGATCGATCCGTTACCCGCTTGTGTACTTCGAAAAGCCTAGTATCGCCTTGGAATCTTCGACGCGTTGCGCTCAGCACCCGACCCCGGGGTGTAGCTTAGGCTGATGAGTCTGGACATTCCTCACCGGTGACGGTGGTCCAGGCTGCGTTGGCGGCCTACCTATGGCTAACGCCATAGGACGCTAGATGTGAACAAGGTGTGAAGAGCCTATTGAGCTACATAAGAGTCCTCCGGCCCCTGAATGCGGCTAATCCTAACCACGGAGCAGGCGGTCGCGAACCAGTGACTGGCTTGTCGTAACGCGCAAGTCTGTGGCGGAACCGACTACTTTGGGTGTCCGTGTTTCCTGTTATTTTATCATGGCTGCTTATGGTGACAATCAGAGATTGTTATCATAAAGCGAATTGGATTGGCCATCCGGTGAGTGTTGTGTCAGGTATACAACTGTTTGTTGGAACCACT---------GTGTTAGCTTTACTTCTCATTTAACCAATTA-ATCAATAAAACAACAATACTACAATGGGCGCCCAAGTTTCATCACAGAAAGTTGGAGCCCACGAAAATTCAAACAGAGCCTATGGCGGGTCCACCATCAATTACACTACAATCAATTACTATAGGGACTCTGCAAGCAATGCAGCAAGCAAGCAAGATTTTGCACAAGATCCGTCCAAGTTCACCGAACCCATTAAGGACGTCCTTATTAAGACCGCTCCCATGCTAAACTCCCCAAACATTGAGGCGTGTGGTTATAGTGACAGGGTAATGCAGCTAACTCTGGGCAATTCAACGATCACCACCCAAGAAGCGGCCAATTCTGTTGTTGCCTACGGTAGATGGCCTGAATACATCAGAGATACCGAGGCAAATCCTGTAGACCAACCAACCGAGCCCGATGTAGCCGCGTGCAGGTTCTACACATTAGATACCGTCACTTGGCGCAAGGAGTCCAGAGGGTGGTGGTGGAAACTACCAGACGCTTTAAAAGACATGGGGTTATTTGGTCAAAACATGTTTTATCACTATCTTGGGAGGGCTGGCTACACAGTGCACGTACAGTGCAATGCTTCAAAGTTTCATCAAGGAGCTCTAGGGGTGTTTGCAGTTCCAGAAATGTGTTTGGCTGGTGATAGCA---CAACTCACATGTTCACAAAGTACGAGAATGCGAATCCAGGCGAAAAAGGAGGTGAATTCAAAGGGAGTTTCACCCTTGATACCAACGCCACTAACCCTGCACGGAACTTCTGCCCAGTTGATTACCTCTTCGGGAGTGGAGTGCTGGTAGGGAATGCATTTGTTTATCCACATCAAATAATAAACCTGCGCACTAACAACTGTGCTACGCTAGTATTGCCCTATGTAAACTCACTCTCAATAGATAGCATGACAAAGCACAACAACTGGGGGATCGCTATCCTCCCCCTGGCGCCACTAGACTTTGCCACTGAATCTTCCACTGAGATACCCATTACACTGACCATTGCTCCCATGTGCTGCGAATTCAATGGTTTACGCAACATCACTGTGCCAAGAACCCAAGGATTACCAGTCCTGAACACTCCAGGGAGTAACCAGTACCTGACCGCAGACAATTACCAGTCTCCGTGTGCGATACCTGAGTTTGATGTCACTCCACCCATAGACATACCAGGGGAGGTGCGCAACATGATGGAATTGGCGGAAATAGACACCATGATACCCCTCAACTTAAGT-CAAC--GCAAGAACACAATGGACATGTATAGAGTCGAGTTGAGCGACGCGGCTCACTCTGACATGCCGATCCTGTGTCTCTCGTTGTCCCCCGCTTCAGACCCCAGATTGGCACACACTATGTTGGGTGAGATATTAAATTACTACACGCACTGGGCAGGGTCCTTGAAATTTACCTTTCTCTTTTGCGGCTCAATGATGGCCACCGGAAAGTTATTGGTTTCTTACGCACCACCCGGAGCAGAGGCCCCCAAGAGTCGCAAAGAAGCAATGCTTGGGACACATGTGATATGGGACATTGGGTTACAGTCTTCATGCACTATGGTGGTACCTTGGATCAGTAATACCACATACAGACAAACCATCAACGATAGTTTCACGGAAGGTGGCTACATTAGCATGTTCTATCAAACTAGGGTTGTTGTCCCGTTGTCCACACCCAGAAAGATGGACATCCTGGGTTTTGTGTCAGCTTGCAATGACTTCAGTGTGCGCTTACTGCGAGATACAACACACATTTGTCAAGAGGCTATGCCACAAGGAATTGGTGACATGATTGAGGGGGCCGTTGAAGGGATTACCAAAAATGCATTGGTTCCCCCGACTTCCACCAATAGCCTGCCTGACACAAAGCCGAGCGGTCCAGCCCACTCCAAGGAGATACCTGCATTGACAGCCGTGGAGACAGGGGCTACCAATCCGTTGGTGCCTTCGGACACCGTGCAAACGCGCCATGTCATCCAGAGACGAACGCGATCAGAGTCCACGGTTGAGTCATTCTTTGCAAGAGGGGCTTGCGTGGCTATCATTGAGGTGGACAATGATGCACCGACAAAGCGCGCCAGCAGATTGTTTTCGGTTTGGAAAATAACTTACAAAGATACTGTTCAACTGAGACGCAAACTGGAATTTTTCACATATTCGAGATTCGACATGGAGTTCACTTTTGTGGTCACCTCAAACTACACTGATGCAAATAACGGACATGCATTGAACCAAGTTTATCAGATAATGTACATACCACCCGGAGCACCTATCCCTGGTAAATGGAATGACTATACGTGGCAGACGTCCTCTAACCCGTCGGTGTTTTACACCTATGGGGCGCCCCCAGCAAGAATATCAGTGCCCTACGTGGGAATTGCTAATGCGTATTCCCACTTTTATGATGGGTTTGCAAAAGTACCACTAGCGGGTCAAACCTCAACTGAAGGCGATTCGTTGTACGGTGCTGCCTCACTGAATGATTTTGGATCACTGGCTGTTCGCGTGGTAAATGATCACAACCCCACGCGGCTCACCTCCAAAATCAGAGTGTACATGAAGCCAAAGCATGTCAGAGTCTGGTGCCCACGACCTCCACGAGCAGTCCCATATTTCGGACCAGGTGTTGATTATAAAGATGG---GCTCACCCCACTACCAGAAAAGGGATTAACGACTTATGGATTTGGACACCAAAACAAAGCTGTGTACACAGCTGGCTACAAAATTTGCAATTACCACCTAGCTACACAAGAAGACTTGCAAAATGCCGTGAGTGTCATGTGGAACAGAGACCTCTTAGTGGCTGAATCAAGGGCCCTTGGCACCGACTCGATCGCAAGGTGCAGCTGTAACACGGGTGTGTACTACTGTGAATCCAGGAGAAAATATTATCCAGTTTCTTTCATTGGGCCCACCTTCCAATACATGGAAGCCAATGAATATTACCCGGCTAGATATCAATCACACATGCTTATTGGTCATGGGTTTGCATCACCGGGTGATTGTGGTGGCATACTTAGATGTCAACACGGGGTGATAGGAATAATCACTGCTGGTGGGGAAGGCTTGGTTGCATTTTCAGACATTAGAGACCTGTATGCTTATGAGGAGGAAGCTATGGAGCAGGGCATTTCCAACTATATTGAGTCACTTGGTGCTGCATTTGGTAGTGGATTCACTCAACAAATTGGTGACAAAGTTTCCGAGCTAACCAGCATGGTAACTAGCACCATTACAGAGAAGTTGCTTAAAAACTTAATCAAAATTATCTCATCACTTGTGATCATTACCAGGAATTATGAGGACACTACCACAGTGCTTGCCACGCTCGCCCTCCTTGGGTGCGACATCTCACCGTGGCAGTGGCTAAAGAAGAAGGCATGTGACATCCTGGAAATTCCATACGCCATCAAACAAGGAGATAGTTGGTTGAAGAAATTCACTGAGGCATGTAATGCTGCAAAGGGACTGGAGTGGGTGTCCAATAAGATATCCAAATTCATTAGTTGGTTGCAGGATAAAATCATCCCACAAGCGAGAGACAAATTAGAGTTTGTCACTAAACTAAAGCAATTAGAAATGCTTGAAAATCAGATTTCCACCATACACCAATCTTGTCCAAGTCAAGAACATCAGGAGATCTTATTCAACAATGTGCGGTGGCTATCTATCCAGTCCAAGAGGTTTGCACCACTATATGCACATGAAGCTAAAAGGATTCAAAAGCTGGAGCATACCATAAATAATTACATACAGTTCAAGAGCAAGCACCGTATTGAGCCAGTATGTTTGTTAGTACATGGCAGTCCAGGGACAGGAAAATCAGTTGCAACCAATCTAATTGCTAGAGCAATAGCCGAGAAAGAGAACACCTCCACATACTCACTGCCACCTGATCCGTCTCACTTTGATGGCTACAAGCAACAGGGTGTGGTTATTATGGATGACCTAAACCAAAATCCAGATGGAGCAGACATGAAACTTTTTTGTCAAATGGTGTCCACTGTGGAGTTTATTCCACCGATGGCCTCGCTAGAAGAGAAAGGCATTTTGTTCACATCTAATTACGTTTTAGCCTCCACCAACTCCAATCGGATCACACCACCCACGGTGGCTCACAGTGATGCGCTGGCCAGGAGATTCGCATTTGACGTGGACATACAAGTCATGAGCGAGTACTCCAGAGACGGAAAGCTCAACATGGCAATGGCTACTGAAATGTGCAAAAACTGTCATCAACCAGCAAACTTCAAAAGATGTTGTCCTTTAGTGTGTGGCAAGGCAATTCAGTTAATGGATAAATCTTCCAGGGTTAGATACAGCATTGATCAGATCACTACAATGATTGTTAATGAGAGAAACAGAAGATCAAACATTGGTAATTGCATGGAAGCTCTATTCCAGGGACCACTGCAGTATAAAGATCTAAAAATAGATGTTAAGACCAGTCCCCCTCCGGAGTGTATCAACGATTTGCTCCAGGCAGTTAATTCCCAGGAAGTGAGAGATTACTGTGAAAAGAAAGGCTGGATTGTTAACATTACCAGTCAGGTTCAAACAGAGAGGAACATCAACCGGGCGATGACTATCCTACAAGCAGTAACTACTTTCGCTGCAGTAGCCGGTGTCGTGTACGTTATGTACAAGCTGTTCGCTGGGCACCAGGGTGCATACACTGGTTTGCCAAGTAAACGACCCAATGTACCCACTATCAGGACAGCGAAAGTGCAAGGCCCTGGGTTTGATTACGCAGTGGCCATGGCTAAAAGAAACATTGTTACAGCAACCACCAGCAAAGGGGAGTTTACGATGTTGGGAGTCTATGATAATGTGGCCATCTTGCCAACCCACGCCTCACCTGGTGAAAGCATTGCGATCGACGGTAAAGAGGTGGAAATTCTTGACGCCAAAGCCCTTGAAGATCAGGCAGGAACTAATCTTGAAATTACCATAATTACACTAAAGAGGAACGAGAAGTTCAGAGATATCAGGTCACACATTCCCACCCAAATCACCGAAACAAATGATGGAGTTTTGATCGTGAATACTAGTAAGTACCCCAACATGTATGTTCCCGTTGGTGCTGTGACCGAACAGGGGTATCTTAACCTCGGTGGACGACAAACCGCTCGTACGCTAATGTACAACTTTCCAACTAGAGCAGGTCAGTGTGGTGGTGTTATCACGTGCACTGGTAAAGTCATTGGGATGCATGTTGGTGGGAACGGTTCACATGGGTTCGCGGCGGCCCTAAAGCGGTCATACTTCACTCAGATTCAAGGTGAGATTCAATGGATGAAACCATCAAAAGAAGTGGGGTACCCGATCATAAATGCTCCGTCCAAAACCAAACTTGAACCCAGCGCTTTTCACTATGTGTTTGAAGGGGTGAAGGAACCAGCAGTCCTTACCAAAAATGATCCCAGGCTCAGGACAGACTTTGAAGAAGCAATATTCTCTAAGTATGTAGGCAACAAGATCACTGATGTGGATGAGTACATGAAAGAGGCAGTGGATCATTACGCTGGCCAACTCATGTCTCTAGACATCAACACAGAACAAATGTGCTTGGAGGACGCCATGTACGGCACCGATGGCCTGGAAGCACTTGACTTGACCACTAGTGCTGGATACCCTTATGTAGCAATGGGAAAGAAAAAGAGAGACATCTTGAATAAGCAGACTAGAGACACCAAGGAAATGCGGAGACTCTTAGATACTTATGGAATTAACTTACCGCTTGTAACATACGTTAAAGATGAACTAAGGTCAAAAACTAAGGTGGAGCAGGGAAAATCCAGATTGATTGAAGCCTCCAGTTTGAATGATTCAGTGGCCATGAGAATGGCATTTGGAAATCTCTATGCAGCGTTTCACAAAAACCCAGGAGTTGTCACTGGCAGTGCAGTTGGTTGTGATCCAGATCTATTTTGGAGCAAGATCCCAGTGCTAATGGAAGAGAAGCTGTTTGCCTTTGACTACACAGGGTATGATGCATCTCTCAGCCCTGCTTGGTTCGAGGCACTAAAGATGGTGCTTGAGAAAATCGGATTCGGAGACAGAGTTGACTACATCGACTACCTGAACCACTCACACCACCTGTACAAGAATAAGACATACTGTGTCAAGGGCGGTATGCCATCTGGTTGCTCAGGCACTTCAATTTTTAACTCAATGATTAACAACTTGATTATCAGGACACTCTTACTGAAAACCTACAAGGGCATAGATTTAGACCACCTAAAAATGATTGCCTATGGTGATGATGTAATTGCTTCCTACCCCCATGAAGTCGACGCTAGTCTCCTAGCCCAATCAGGAAAAGACTATGGACTAACTATGACTCCAGCTGACAAATCAGCTATATTTGAAACAGTCACATGGGAGAATGTAACATTCTTGAAGAGATTCTTCAGGGCAGACGAGAAATATCCATTTCTTATTCATCCAGTAATGCCAATGAAGGAAATTCATGAATCAATTAGATGGACAAAAGATCCTAGGAACACTCAGGATCACGTTCGCTCTCTGTGCCTATTAGCTTGGCACAATGGCGAAGAAGAATATAACAAATTCCTAGCTAAAATCAGGAGTGTGCCAATTGGAAGAGCTTTATTGCTCCCAGAGTACTCAACATTGTACCGCCGTTGGCTTGACTCATTTTAGTAACCCTACCTCAGTCGAATTGGATTGGGTCATACTGCTGTAGGGGTAAATTTTTCTTTAATTCGGAG
AY278549          TTAAAACAGCTCTGGGGTTGTACCCACCCCAGAGGCCCACGTGGCGGCTAGCACTCCGGTATTACGGTACCCTTGTGCGCCTGTTTTATACTCCCCTCCCGCAACTTAGAAGCACGAAACCAAGTTCAATAGAAGGGGGTACAAACCAGTACCACTACGAACAAGCACTTCTGTTTCCCCGGTGACATTGCATAGACTGCTCACGCGGTTGAAAGTGATCGATCCGTTACCCGCTTGTGTACTTCGAAAAGCCTAGTATCGCCTTGGAATCTTCGACGCGTTGCGCTCAGCACCCGACCCCGGGGTGTAGCTTAGGCTGATGAGTCTGGACATTCCTCACCGGTGACGGTGGTCCAGGCTGCGTTGGCGGCCTACCTATGGCTAACGCCATAGGACGTTAGATGTGAACAAGGTGTGAAGAGCCTATTGAGCTACATAAGAGTCCTCCGGCCCCTGAATGCGGCTAATCCTAACCACGGAGCAGGCGGTCGCGAACCAGTGACTGGCTTGTCGTAACGCGCAAGTCTGTGGCGGAACCGACTACTTTGGGTGTCCGTGTTTCCTGTTATTTTATCATGGCTGCTTATGGTGACAATCAGAGATTGTTATCATAAAGCGAATTGGATTGGCCATCCGGTGAGTGTTGTGTCAAGTATACAACTGTTTGTTGGAACCACT---------GTGTTAGCTTTACTTCTCATTTAACCAATTA-ATCAATAAAACAACAATACTACAATGGGCGCCCAAGTTTCATCACAGAAAGTTGGAGCCCACGAAAACTCAAACAGAGCATATGGCGGGTCCACCATCAATTACACTACAATCAATTACTATAGGGACTCTGCAAGCAATGCAGCAAGCAAGCAAGATTTTGCACAAGATCCGTCCAAGTTCACTGAACCCATTAAGGACGTTCTTATTAAGACCGCTCCCATGCTAAACTCCCCAAACATTGAGGCGTGTGGTTATAGTGACAGGGTAATGCAGCTAACTCTGGGCAATTCAACGATCACCACCCAAGAAGCGGCCAATTCTGTTGTTGCCTACGGTAGATGGCCTGAATACATCAGAGATACCGAAGCAAATCCTGTAGACCAACCAACCGAGCCCGATGTAGCCGCGTGCAGGTTCTACACATTAGATACCGTCACTTGGCGCAAGGAGTCCAGAGGGTGGTGGTGGAAACTACCAGACGCTTTAAAAGACATGGGGTTATTTGGTCAAAACATGTTTTATCACTATCTTGGGAGGGCTGGCTACACAGTGCACGTACAGTGCAATGCTTCAAAGTTTCATCAAGGAGCTCTAGGGGTGTTTGCAGTTCCAGAAATGTGTTTAGCTGGTGATAGCA---CAACTCACATGTTCACAAAGTACGAGAATGCGAATCCAGGCGAAAAAGGAGGCGAATTCAAAGGGAGTTTCACCCTTGATACCAACGCCACTAACCCTGCACGGAACTTCTGCCCAGTTGATTACCTCTTCGGGAGTGGAGTGCTGGTAGGGAATGCATTTGTTTATCCACATCAAATAATAAACCTGCGCACTAACAACTGTGCTACGCTAGTATTGCCCTATGTAAACTCACTCTCAATAGATAGCATGACAAAACACAACAACTGGGGGATCGCTATCCTTCCCCTGGCGCCACTAGACTTTGCTACTGAATCTTCCACTGAGATACCCATTACACTGACCATTGCTCCCATGTGCTGCGAATTCAATGGTTTGCGCAACATCACTGTGCCAAGAACCCAAGGATTACCAGTCCTGAACACTCCAGGGAGTAACCAGTACCTGACCGCAGACAATTACCAGTCTCCGTGTGCGATACCTGAGTTTGATGTCACTCCACCCATAGACATACCAGGGGAGGTGCGCAACATGATGGAATTGGCGGAAATAGACACCATGATACCCCTCAACTTAAGT-CAAC--GCAAGAACACAATGGACATGTATAGAGTCGAGTTGAGCGACACGGCTCACTCTGACACGCCGATCTTGTGTCTCTCGTTGTCCCCCGCTTCAGACCCCAGATTGGCACACACTATGTTGGGTGAGATATTAAATTACTACACACACTGGGCAGGGTCCTTGAAATTTACTTTTCTCTTTTGCGGCTCAATGATGGCCACCGGAAAGTTATTGGTTTCTTACGCACCACCCGGAGCAGAGGCCCCCAAGAGTCGCAAAGAAGCAATGCTTGGGACACATGTGATATGGGACATTGGGTTGCAGTCTTCATGCACTATGGTGGTACCTTGGATCAGTAATACCACATACAGACAAACCATCAACGATAGTTTCACAGAAGGTGGCTACATTAGCATGTTCTATCAAACTAGGGTTGTTGTCCCGTTGTCCACACCCAGAAAGATGGACATCCTGGGTTTTGTGTCAGCTTGCAATGACTTCAGTGTGCGCTTATTGCGAGATACAACACACATTAGTCAAGAGGCTATGCCACAAGGAATTGGTGACATGATTGAGGGGGCCGTTGAAGGGATTACTAAAAATGCATTGGTTCCCCTGACTTCCACCAATAGCCTGCCTGACACAAAGCCGAGTGGTCCAGCCCACTCCAAGGAGATACCTGCATTGACAGCCGTGGAGACAGGGGCTACCAATCCGTTGGTGCCTTCAGACACTGTGCAAACGCGCCATGTCATCCAGAGACGAACGCGATCAGAGTCCACGGTTGAGTCATTCTTTGCAAGAGGGGCTTGCGTGGCTATCATTGAGGTGGACAATGATGCACCGACAGAGCGCGCCAGCAGATTGTTTTCGGTTTGGAAAATAACTTACAAAGATACTGTTCAACTGAGACGCAAACTGGAATTTTTCACATATTCGAGATTTGACATGGAGTTCACTTTTGTGGTCACCTCAAACTACACTGATGCAAATAACGGACATGCATTGAACCAAGTTTATCAGATAATGTATATACCACCCGGAGCACCTATCCCTGGTAAATGGAATGACTATACGTGGCAGACGTCCTCTAACCCGTCGGTGTTTTACACCTATGGGGCGCCCCCAGCAAGAATATCAGTGCCCTACGTGGGAATTGCTAATGCGTATTCCCACTTTTATGATGGGTTTGCAAAAGTGCCACTAGCGGGTCAAGCTTCAACTGAAGGCGATTCGTTGTACGGTGCTGCCTCACTGAATGATTTTGGATCACTGGCTGTTCGCGTGGTAAATGATCACAACCCCACGCGGCTCACCTCCAAGATCAGAGTGTACATGAAGCCAAAGCATGTCAGAGTCTGGTGCCCACGACCTCCACGAGCAGTCCCATACTTCGGACCAGGTGTTGATTATAAAGATGG---GCTCACCCCACTACCAGAAAAGGGATTAACGACTTATGGATTTGGACACCAAAATAAAGCTGTGTACACAGCTGGCTACAAAATTTGCAATTACCACCTAGCTACACAAGAAGACTTGCAAAATGCCGTGAGTGTCATGTGGAACAGAGACCTCTTAGTGGCTGAATCAAGGGCCCTTGGCACCGACTCGATCGCAAGGTGCAGCTGTAACACGGGTGTGTACTACTGTGAATCCAGGAGAAAATATTATCCAGTTTCTTTCATTGGGCCCACCTTCCAATACATGGAAGCCAATGAATATTACCCAGCTAGATATCAATCACACATGCTTATTGGTCATGGGTTTGCATCACCGGGTGATTGTGGTGGCATACTTAGATGTCAACACGGGGTGATAGGAATAATCACTGCTGGTGGAGAAGGCTTGGTTGCATTTTCAGACATTAGAGACCTGTATGCTTATGAGGAGGAAGCTATGGAGCAGGGCATTTCCAACTATATTGAGTCACTTGGTGCTGCATTTGGTAGTGGATTCACTCAACAAATTGGTGATAAAGTTTCCGAGCTAACCAGCATGGTAACTAGCACCATTACAGAGAAGTTACTTAAAAACTTAATCAAAATTATCTCATCACTTGTGATCATTACCAGGAATTATGAGGACACCACCACAGTGCTTGCCACCCTCGCCCTCCTTGGGTGCGACATCTCACCGTGGCAGTGGCTAAAGAAGAAGGCATGTGACATCCTGGAAATTCCATACGCCGTCAAACAAGGAGATAGTTGGTTGAAGAAATTCACTGAGGCATGTAATGCTGCAAAGGGACTGGAGTGGGTGTCCAATAAGATATCCAAATTCATTAGTTGGTTGCAGGATAAAATCATCCCACAAGCGAGAGACAAATTAGAGTTCGTCACTAAACTAAAGCAATTAGAAATGCTTGAAAATCAGATTTCCACCATACACCAATCTTGTCCAAGTCAAGAACATCAGGAGATCTTATTCAACAATGTGCGGTGGCTATCTATTCAGTCCAAGAGGTTTGCACCACTATATGCACATGAAGCTAAAAGGATTCAAAAGCTGGAGCATACCATAAATAATTACGTACAGTTCAAGAGCAAGCACCGTATTGAACCAGTATGTTTGTTAGTACATGGCAGTCCAGGGACAGGAAAATCAGTTGCAACCAATCTAATTGCTAGAGCAATAGCCGAGAAAGAGAACACCTCCACATACTCACTGCCACCTGATCCGTCTCACTTTGATGGCTACAAGCAGCAGGGTGTGGTTATTATGGATGACCTAAACCAAAATCCAGACGGAGCAGACATGAAACTTTTTTGTCAAATGGTGTCCACTGTGGAGTTTATTCCACCGATGGCCTCGCTAGAAGAGAAAGGCATTTTGTTCACATCTAATTACGTTTTAGCCTCCACCAACTCCAGTCGGATCACACCGCCCACGGTGGCTCACAGTGATGCGCTGGCCAGGAGATTCGCATTTGACGTGGACATACAAGTCATGAGCGAGTACTCCAGAGACGGAAAGCTCAACATGGCAATGGCTACTGAAATGTGCAAAAACTGTCATCAACCAGCAAACTTCAAAAGATGTTGTCCTTTAGTGTGTGGCAAGGCAATTCAGTTAATGGACAAATCTTCCAGGGTTAGATACAGCATTGATCAGATCACTACAATGATTATTAATGAGAGAAACAGAAGATCAAACATTGGTAATTGCATGGAAGCTCTATTCCAGGGACCACTGCAGTATAAAGATCTAAAAATAGATGTTAAGACCAGTCCCCCTCCGGAGTGTATCAACGATTTGCTCCAGGCAGTTGATTCCCAGGAAGTGAGAGATTACTGTGAAAAGAAAGGCTGGATTGTTAACATTACCAGTCAGGTTCAAACAGAGAGGAACATCAACCGGGCGATGACTATCCTACAAGCAGTAACTACTTTCGCTGCAGTAGCCGGTGTCGTGTACGTTATGTACAAGCTGTTCGCTGGGCACCAGGGTGCATACACTGGTTTGCCAAATAAACGACCCAAAGTACCCACTATCAGGACAGCAAAAGTGCAAGGCCCTGGGTTCGATTACGCAGTGGCCATGGCTAAAAGAAACATTGTTACAGCAACCACCAGCAAAGGGGAGTTTACGATGTTGGGAGTCTATGATAATGTGGCCATCTTGCCAACCCACGCCTCACCTGGTGAAAGCATTGCGATCGACGGTAAAGAGGTGGAAATTCTTGACGCCAAAGCCCTTGAAGATCAGGCAGGAACTAATCTTGAAATTACCATAATTACACTAAAGAGGAACGAGAAATTCAGAGATATCAGGCTACACATTCCCACCCAAATCACCGAAACAAATGATGGAGTTTTGATCGTGAACACTAGTAAGTACCCCAACATGTATGTTCCCGTTGGTGCCGTGTCCGAACAGGGGTATCTTAATCTCGGTGGACGACAAACCGCTCGTACGCTAATGTACAACTTTCCAACTAGAGCAGGTCAGTGTGGTGGTGTCATCACGTGCACTGGTAAAGTCATTGGGATGCATGTTGGTGGGAACGGTTCACATGGGTTCGCGGCGGCCCTAAAGCGGTCATACTTCACTCAGATTCAAGGTGAGATTCAATGGATGAAACCATCAAAAGAAGTGGGATACCCGATCATAAATGCTCCGTCCAAAACCAAACTTGAACCCAGCGCTTTTCACTATGTGTTTGAAGGGGTGAAGGAACCAGCAGTCCTTACCAAAAATGATCCCAGGCTCAGGTCAGACTTTGAAGAAGCAATATTCTCTAAGTATGTAGGCAACAAGATCACTGAAGTGGATGAGTACATGAAAGAGGCAGTGGATCATTACGCTGGCCAACTCATGTCTCTAGACATCAACACAGAACAAATGTGCTTGGAGGACGCCATGTACGGCACCGATGGCCTGGAAGCACTTGACTTGACCACTAGTGCTGGATACCCTTATGTAGCAATGGGAAAGAAAAAGAGAGACATCTTGAATAAGCAGACTAGAGACACCAAGGAAATGCGTAGACTCTTAGATACTTATGGAATTAACTTACCACTTGTAACATATGTTAAAGATGAACTAAGGTCAAAAACTAAGGTGGAGCAGGGAAAATCCAGATTGATTGAAGCCTCCAGTTTGAATGATTCAGTGGCCATGAGAATGGCATTTGGAAATCTCTATGCAGCATTTCACAAAAACCCAGGAGTTGTCACTGGCAGTGCAGTTGGTTGTGATCCAGATCTATTTTGGAGCAAGATCCCAGTGCTAATGGAAGAGAAGCTCTTTGCTTTTGACTACACAGGTTATGATGCATCACTCAGCCCGGCCTGGTTTGAGGCACTCAAAATGGTGCTAGAGAAAATCGGATTTGGGGACAGGGTGAATTATATTGATTACCTCAACCATTCCCACCACCTGTACAAAAACAAAACTTATTGCGTAAAAGGCGGCATGCCATCTGGCTGCTCAGGCACATCAATTTTTAACTCAATGATTAACAACTTAATTATTAGGACACTCCTACTGAAAACCTACAAGGGCATAGATTTAGATCACCTAAAGATGATTGCCTATGGTGATGATGTAATTGCTTCCTACCCCCATGAGGTTGATGCTAGTCTCCTAGCCCAATCAGGAAAAGACTATGGACTAACCATGACTCCAGCAGACAAGTCAGCTACCTTTGAAACAGTCACATGGGAGAATGTAACATTCTTGAAAAGATTCTTTAGAGCGGATGAGAAGTATCCCTTCCTCATACATCCAGTAATGCCAATGAAGGAGATTCATGAATCAATTAGATGGACAAAGGATCCCAGAAACACACAGGATCACGTGCGCTCATTGTGCCTATTGGCCTGGCACAACGGCGAAGAAGAATACAACAAGTTCTTAGCTAAAATCAGGAGTGTGCCAATTGGGAGAGCTTTATTGCTCCCAGAGTACTCTACATTGTACCGCCGTTGGCTCGACTCTTTTTAGTAACCCTACCTCAGTCGAATTGGATTGGGTCATGCTGTTGTAGGGGTAAATTTTTCTTTAATTCGGGG
AY177685          TTAAAACAGCTCTGGGGTTGTACCCACCCCAGAGGCCCACGTGGCGGCTAGCACTCCGGTATTACGGTACCCTTGTGCGCCTGTTTTATACTCCCCTCCCGCAACTTAGAAGCACGAAACCAAGTTCAATAGAAGGGGGTACAAACCAGTACCACTACGAACAAGCACTTCTGTTTCCCCGGTGACATCGCATAGACTGCTCACGCGGTTGAAAGTGATCGATCCGTTACCCGCTTGTGTACTTCGAAAAGCCTAGTATCGCCTTGGAATCTTCGACGCGTTGCGCTCAGCACCCGACCCCGGGGTGTAGCTTAGGCTGATGAGTCTGGACATTCCTCACCGGTGACGGTGGTCCAGGCTGCGTTGGCGGCCTACCTATGGCTAACGCCATAGGACGTTAGATGTGAACAAGGTGTGAAGAGCCTATTGAGCTACATAAGAGTCCTCCGGCCCCTGAATGCGGCTAATCCTAACCACGGAGCAGGCGGTCGCGAACCAGTGACTGGCTTGTCGTAACGCGCAAGTCTGTGGCGGAACCGACTACTTTGGGTGTCCGTGTTTCCTGTTATTTTATCATGGCTGCTTATGGTGACAATCAGAGATTGTTATCATAAAGCGAATTGGATTGGCCATCCGGTGAGTGTTGTGTCAGGTATACAACTGTTTGTTGGAACCACT---------GTGTTAGCTTTACTTCTCATTTAACCAATTA-ATCAATAAAACAACAATACTACAATGGGCGCCCAAGTTTCATCACAGAAAGTTGGAGCCCACGAAAATTCAAACAGAGCCTATGGCGGGTCCACCATCAATTACACTACAATCAATTACTATAGGGACTCTGCAAGCAATGCAGCAAGCAAGCAAGATTTTGCACAAGATCCGTCCAAGTTCACCGAACCCATTAAGGACGTCCTTATTAAGACCGCTCCCATGCTAAACTCCCCAAACATTGAGGCGTGTGGTTATAGTGACAGGGTAATGCAGCTAACTCTGGGCAATTCAACGATCACCACCCAAGAAGCGGCCAATTCTGTTGTTGCCTACGGTAGATGGCCTGAATACATCAGAGATACCGAGGCAAATCCTGTAGACCAACCAACCGAGCCCGATGTAGCCGCGTGCAGGTTCTACACATTAGATACCGTCACTTGGCGCAAGGAGTCCAGAGGGTGGTGGTGGAAACTACCAGACGCTTTAAAAGACATGGGGTTATTTGGTCAAAACATGTTTTATCACTATCTTGGGAGGGCTGGCTACACAGTGCACGTACAGTGCAATGCTTCAAAGTTTCATCAAGGAGCTCTAGGGGTGTTTGCAGTTCCAGAAATGTGTTTAGCTGGTGATAGCA---CAACTCACATGTTCACAAAGTACGAGAATGCGAATCCAGGCGAAAAAGGAGGTGAATTCAAAGGGAGTTTCACCCTTGATACCAACGCCACTAACCCTGCACGGAACTTCTGCCCAGTTGATTACCTCTTCGGGAGTGGAGTGCTGGTAGGGAATGCATTTGTTTATCCACATCAAATAATAAACCTGCGCACCAACAACTGTGCTACGCTAGTATTGCCCTATGTAAACTCACTCTCAATAGATAGCATGACAAAGCACAACAACTGGGGGATCGCTATCCTCCCCCTGGCGCCACTAGACTTTGCCACTGAATCTTCCACTGAGATACCCATTACACTGACCATTGCTCCCATGTGCTGCGAATTCAATGGTTTACGCAACATCACTGTGCCAAGAACCCAAGGATTACCAGTCCTGAACACTCCAGGGAGTAACCAGTACCTAACCGCAGACAATTACCAGTCTCCGTGTGCGATACCTGAGTTTGATGTCACTCCACCCATAGACATACCAGGGGAGGTGCGCAACATGATGGAATTGGCGGAAATAGACACCATGATACCCCTCAACTTAAGT-CAAC--GCAAGAACACAATGGACATGTATAGAGTCGAGTTGAGCGACACGGCTCACTCTGACACGCCGATCTTGTGTCTCTCGTTGTCCCCCGCTTCAGACCCCAGATTGGCATACACTATGTTGGGTGAGATATTAAATTACTACACACACTGGGCAGGGTCCTTGAAATTTACCTTTCTCTTTTGCGGCTCAATGATGGCCACCGGAAAGTTATTGGTTTCTTACGCACCACCCGGAGCAGAGGCCCCCAAGAGTCGCAAAGAAGCAATGCTTGGGACACATGTAATATGGGACATTGGGTTGCAGTCTTCATGCACTATGGTGGTACCTTGGATCAGTAATACCACATACAGACAAACCATCAACGATAGTTTCACAGAAGGTGGCTACATTAGCATGTTCTATCAAACTAGGGTTGTTGTCCCGTTGTCCACACCCAGAAAGATGGACATCCTGGGTTTTGTGTCAGCTTGCAATGACTTCAGTGTGCGCTTACTGCGAGATACAACACACATTAGTCAAGAGGCTATGCCACAAGGAATTGGTGACATGATTGAGGGGGCCGTTGAAGGGATTACTAAAAATGCATTGGTTCCCCCGACTTCCACCAATAGCCTGCCTGGACACAAGCCGAGCGGTCCAGCCCACTCCAAGGAGATACCTGCATTGACAGCCGTGGAGACAGGGGCTACCAATCCGTTGGTGCCTTCGGACACCGTGCAAACGCGCCATGTCATCCAGAGACGAACGCGATCAGAGTCCACGGTTGAGTCATTCTTTGCAAGAGGGGCTTGCGTGGCTATCATTGAGGTGGACAATGATGCACCGACAAAGCGCGCCAGCAGATTGTTTTCGGTTTGGAAAATAACTTACAAAGATACTGTTCAACTGAGACGCAAACTGGAATTTTTCACATATTCGAGATTTGACATGGAGTTCACTTTTGTGGTCACCTCAAACTACACTGATGCAAATAACGGACATGCATTGAACCAAGTTTATCAGATAATGTATATACCACCCGGAGCACCTGTCCCTGGTACATGGAATGACTATACGTGGCAGACGTCCTCTAACCCGTCGGTGTTTTACACCTATGGGGCGCCCCCAGCAAGAATATCAGTGCCCTACGTGGGAATTACTAATGCGTATTCCCACTTCTATGATGGGTTTGCAAAAGTACCACTAGCGGGTCAAGCCTCAACTGAAGGCGATTCGTTGTATGGTGTTGCCTCACTGAATAATTTTGGATCACTGGCTGTTCGCGTGGTAAATGATCACAACCCCACGCGGCTCACCTCCAAGATCAGAGTGTACATGAAGCCAAAGCATGTCAGAGTCTGGTGCCCACGACCTCCACGAGCAGTCCCATACTTCGGACCAGGTGTTGATTATAAAGATGG---GCTCACCCCACTACCAGAAAAGGGATTAACGACTTATGGATTTGGACACCAAAACAAAGCTGTGTACACAGCTGGCTACAAAATCTGCAATTACCACCTAGCTACACAAGAAGACTTGCAAAATGCCGTGAGTGTCATGTGGAACAGAGACCTCTTAGTGGCTGAATCAAGGGCCCTTGGCACCGACTCGATCGCAAGGTGCAGCTGTAACACGGGTGTGTACTACTGTGAATCCAGGAGAAAATATTATCCAGTTTCTTTCATTGGGCCCACCTTCCAATACATGGAAGCCAATGAATATTACCCGGCTAGATATCAATCACACATGCTTATTGGTCATGGGTTTGCATCACCGGGTGATTGTGGTGGCATACTTAGATGTCAACACGGAGTGATAGGAATAATCACTGCTGGTGGGGAAGGCTTGGTTGCATTTTCAGACATTAGAGACCTGTATGCTTATGAGGAGGAAGCTATGGAGCAGGGCATTTCCAACTATATTGAGTCACTTGGTGCTGCATTTGGTAGTGGATTCACTCAACAAATTGGTGATAAAGTTTCCGAGCTAACCAGCATGGTAACTAGCACTATTACAGAGAAGTTGCTTAAAAACTTAATTAAAATTATCTCATCACTTGTGATCATTACCAGGAATTATGAGGACACTACCACAGTGTTTGCCACCTTCGCCCTCCTTGGGTGCGACATCTCACCGTGGCAGTGGCTAAAGAAGAAGGCATGTGACATCCTGGAAATTCCATACGCCATCAAACAAGGAGATAGTTGGTTGAAGAAATTCACTGAGGCATGTAATGCTGCAAAGGGACTGGAGTGGGTGTCCAATAAGATATCCAAATTCATTAGTTGGTTGCAGGATAAAATCATCCCACAAGCGAGAGACAAATTAGAGTTTGTCACTAAACTAAAGCAATTAGAAATGCTTGAAAATCAGATTTCCACCATACACCAATCTTGTCCAAGCCAAGAACATCAGGAGATCTTATTCAACAATGTGCGGTGGCTATCTATCCAGTCCAAGAGATTTGCACCACTATATGCACATGAAGCTAAAAGGATTCAAAAGCTGGAGCATACCATAAATAATTACATACAGTTCAAGAGCAAGCACCGTATTGAGCCAGTATGTTTGTTAGTACATGGCAGTCCAGGGACAGGAAAATCAGTTGCAACCAATCTAATTGCTAGAGCAATAGCCGAGAAAGAGAACACCTCCACGTACTCACTGCCACCTGATCCGTCTCACTTTGATGGCTACAAGCAACAGGGTGTGGTTATTATGGATGACCTAAACCAAAATCCAGACGGAGCAGACATGAAACTTTTTTGTCAAATGGTGTCCACTGTGGAGTTTATTCCACCGATGGCCTCGCTAGAAGAGAAAGGCATTTTGTTCACATCTAATTACGTTTTAGCCTCCACCAATTCCAGTCGGATCACACCACCCACGGTAGCTCACAGTGATGCGCTGGCCAGGAGATTCGCATTTGACGTGGACATACAAGTCATGAGCGAGTACTCCAGAGACGGAAAGCTCAACATGGCAATGGCTACTGAAATGTGCAAAAACTGTCATCAACCAGCAAACTTCAAAAGATGTTGTCCTTTAGTGTGTGGCAAGGCAATTCAGTTAATGGATAAATCTTCCAGGGTTAGATACAGCATTGATCAGATCACTACAATGATTGTTAATGAGAGAAACAGAAGATCAAACATTGGTAATTGCATGGAAGCTCTATTCCAGGGACCACTGCAGTATGAAGATCTAAAAATAGATGTTAAGACCAGTCCCCCTCCGGAGTGTATCAACGATTTGCTCCAGGCAGTTGATTCCCAGGAAGTGAGAGATTACTGTGAAAAGAAAGGCTGGATTGTTAATATTACCAGTCAGGTTCAAACAGAGAGGAACATCAACCGGGCGATGACTATCCTACAAGCAGTAACTACTTTCGCTGCAGTAGCCGGTGTCGTGTACGTTATGTACAAGCTGTTTGCTGGGCACCAGGGTGCATACACTGGTTTGCCAAATAAACGACCCAATGTACCCACTATCAGGACAGCAAAAGTGCAAGGCCCTGGGTTTGATTACGCAGTGGCCATGGCTAAAAGAAACATTGTTACAGCAACCACCAGCAAAGGGGAGTTTACGATGTTGGGAGTCTATGATAATGTGGCCATCTTGCCGACCCACGCCTCACCTGGTGAAAGCATTGCGATCGACGGTAAAGAGGTGGAAATTCTTGACGCCAAAGCCCTTGAAGATCAGGCGGGAACTAATCTTGAAATTACCATAATTACACTAAAGAGGAACGAGAAGTTCAGAGATATCAGGCCACACATTCCCACCCAAATCACCGAAACAAATGATGGAGTTTTGATCGTGAACACTAGTAAGTACCCCAACATGTATGTTCCCGTTGGTGCTGTGACCGAACAGGGGTATCTTAATCTCGGTGGACGACAAACCGCTCGTACGCTAATGTACAACTTTCCAACTAGAGCAGGTCAGTGTGGTGGTGTCATCACGTGCACTGGTAAAGTCATTGGGATGCATGTTGGTGGGAACGGTTCACATGGGTTCGCGGCGGCCCTAAAGCGGTCATACTTCACTCAGATTCAAGGTGAGATTCAATGGATGAAACCATCAAAAGAAGTGGGATACCCGATCATAAATGCTCCGTCCAAAACCAAACTTGAACCCAGCGCTTTTTACTATGTGTTTGAAGGGGTGAAGGAACCAGCAGTCCTTACCAAAAATGATCCCAGGCTCAGGACAGACTTTGAAGAAGCAATATTCTCTAAGTATGTAGGCAACAAGATCACTGATGTGGATGAGTACATGAGAGAGGCAGTGGATCATTACGCTGGCCAACTCATGTCTCTAGACATCAACACAGAACAAATGTGCTTGGAGGACGCCATGTACGGCACCGATGGCCTGGAAGCACTTGACTTGACCACTAGTGCTGGATACCCTTATGTAACAATGGGAAAGAAAAAGAGAGACATCTTGAATAAGCAGACTAGAGACACCAAGGAAATGCAGAGACTCTTAGATACTTATGGAATTAACTTACCCCTTGTAACATATGTTAAAGATGAACTAAGGTCAAAAACTAAGGTGGAGCAGGGAAAATCCAGATTGATTGAAGCCTCCAGTTTGAATGATTCAGTGGCCATGAGAATGGCATTTGGAAATCTCTATGCAGCATTTCACAAAAACCCAGGAGTTGTCACTGGCAGTGCAGTTGGATGTGATCCAGATCTATTTTGGAGCAAGATCCCAGTGCTAATGGAAGAGAAGCTCTTTGCTTTTGACTACACAGGTTATGATGCATCACTCAGCCCGGCCTGGTTTGAGGCACTCAAAATGGTGCTAGAGAAAATCGGATTTGGGGACAGGGTGGATTATATTGATTACCTCAACCATTCCCACCACCTGTACAAAAACAAAACTTATTGCGTAAAAGGCGGCATGCCATCTGGCTGCTCAGGCACATCAATTTTTAACTCAATGATTAACAACTTAATCATTAGGACACTCTTACTGAAAACCTACAAGGGCATAGATTTAGATCACCTAAAGATGATTGCCTATGGTGATGATGTAATTGCTTCCTACCCCCATGAGGTTGATGCTAGTCTCCTAGCCCAATCAGGAAAAGACTATGGACTAACCATGACTCCAGCAGACAAGTCAGCTACCTTTGAAACAGTCACATGGGAGAATGTAACATTCTTGAAAAGATTCTTTAGAGCGGATGAGAAGTATCCCTTCCTCATACATCCAGTAATGCCAATGAAGGAGATTCACGAATCAATTAGATGGACAAAGGATCCCAGAAACACACAGGATCACGTGCGCTCATTGTGCCTATTGGCCTGGCACAACGGCGAAGAAGAATACAACAAGTTCTTAGCTAAAATCAGGAGTGTGCCAATTGGGAGAGCTTTATTGCTCCCAGAGTACTCTACATTGTACCGCCGTTGGCTCGACTCTTTTTAGTAACCCTACCTCAGTCGAATTGGATTGGGTCATACTGTTGTAGGGGTAAATTTTTCTTTAATTCGGGG
#=GC Codon        012012012012012012012012012012012012012012012...210210..210210210210210210...012012012012012012......210210...................210210210..210......210210210210.012012012012012012012012012012.210............................012012012012012012012012012012012..012012012012012012012..........210210..............210210..012012012012012........012012012012012012012012012012012.210.............012.......210....210210210..012012012012012......210..........012012012012012012012012012012012012012.......210210..........210..............012012012012012012012012012012012012012012012..012012012012012012012...012012012012012012012012012012012012..............................................................210.........................................012012012012012012012012012012012012012012012012012012012012012012012012012012012012012012012012012012012012012012012012012012012012012012012012012012012012012012012012012012012012012012012012012012012012012012012012012012012012012012012012012012012012012012012012012012012012012012012012012012012012012012012012012012012012012012012012012012012012012012012012012012012012012012012012012012012012012012012012012012012012012012012012012012012012012012012012012012012012012012012012012012012012012012012012012012012012012012012012012012012012012012012012012012012012012012012012012012012012012012012012012012012012012012012012012012012012012012012012012012012012012012012012012012012012012012012012012012012012012012012012012012012012012012012012012012012012012012012012012012012012012012012012012012012012012012012012012012012012012012012012012012012012012012012012012012012012012012012012012012012012012012012012012012012012012012012012012012012012012012012012012012012012012012012012012012012012012012012012012012012012012012012012012012012012012012012012012012012012012012012012012012012012012012012012012012012012012012012012012012012012012012012012012012012012012012012012012012012012012012012012012012012012012012012012012012012012012012012012012012012012012012012012012012012012012012012012012012012012012012012012012012012012012012012012012012012012012012012012012012012012012012012012012012012012012012012012012012012012012012012012012012012012012012012012012012012012012012012012012012012012012012012012012012012012012012012012012012012012012012012012012012012012012012012012012012012012012012012012012012012012012012012012012012012012012012012012012012012012012012012012012012012012012012012012012012012012012012012012012012012012012012012012012012012012012012012012012012012012012012.........012012012012012012012012012012012012012012012012012012012012012012012012012012012012012012012012012012012012012012012012012012012012012012012012012012012012012012012012012012012012012012012012012012012012012012012012012012012012012012012012012012012012012012012012012012012012012012012012012012012012012012012012012012012012012012012012012012012012012012012012012012012012012012012012012012012012012012012012012012012012012012012012012012012012012012012012012012012012012012012012012012012012012012012012012012012012012012012012012012012012012012012012012012012012012012012012012012012012012012............012012012012012012012012012012012012012012012012012012012012012012012012012012012012012012012012012012012012012012012012012012012012012012012012012012012012012012012012012012012012012012012012012012012012012012012012012012012012012012012012012012012012012012012012012012012012012012012012012012012012012012012012012012012012012012012012012012012012012012012012012012012012012012012012012012012012012012012012012012012012012012012012012012012012012012012012012012012012012012012012012012012012012012012012012012012012012012012012012012012012012012012012012012012012012012012012012012012012012012012012012012012012012012012012012012012012012012012012012012012012012012012012012012012012012012012012012012012012012012012012012012012012012012012012012012012012012012012012012012012012012012012012012012012012012012012012012012012012012012012012012012012012012012012012012012012012012012012012012012012012012012012012012012012012012012012012012012012012012012012012012012012012012012012012012012012012012012012012012012012012012012012012012012012012012012012012012012012012012012012012012012012012012012012012012012012012012012012012012012012012012012012012012012012012012012012012012012012012012012012012012012012012012012012012012012012012012012012012012012012012012012012012012012012012012012012012012012012012012012012012012012012012012012012012012012012012012012012012012012012012012012012012012012012012012012012012012012012012012012012012012012012012012012012012012012012012012012012012012012012012012012012012012012012012012012012012012012012012012012012012012012012012012012012012012012012012012012012012012012012012012012012012012012012012012012012012012012012012012012012012012012012012012012012012012012012012012012012012012012012012012012012012012012012012012012012012012012012012012012012012012012012012012012012012012012012012012012012012012012012012012012012012012012012012012012012012012012012012012012012012012012012012012012012012012012012012012012012012012012012012012012012012012012012012012012012012012012012012012012012012012012012012012012012012012012012012012012012012012012012012012012012012012012012012012012012012012012012012012012012012012012012012012012012012012012012012012012012012012012012012012012012012012012012012012012012012012012012012012012012012012012012012012012012012012012012012012012012012012012012012012012012012012012012012012012012012012012012012012012012012012012012012012012012012012012012012012012012012012012012012012012012012012012012012012012012012012012012012012012012012012012012012012012012012012012012012012012012012012012012012012012012012012012012012012012012012012012012012012012012012012012012012012012012012012012012012012012012012012012012012012012012012012012012012012012012012012012012012012012012012012012012012012012012012012012012012012012012012012012012012012012012...012012012012012012012012012012012012012012012012012012012012012012012012012012012012012012012012012012012012012012012012012012012012012012012012012012012012012012012012012012012012012012012012012012012012012012012012012012012012012012012012012012012012012012012012012012012012012012012012012012012012012012012012012012012012012012012012012012012012012012012012012012012012012012012012012012012012012012012012012012012012012012012012012012012012012012012012012012012012012012012012012012012012012012012012012012012012012012012012012012012012012012012012012012012012012012012012012012012012012012012012012012012012012012012012012012012012012012012012012012012012012012012012012012012012012012012012012012012012012012012012012012012012012012012012012012012012012012012012012012012012012012012012012012012012012012012012012012012012012012012012012012012012012012012012012012012012012012012012012012012012012012012012012012012012012012012012012012012012012012012012012012012012012012012012012012012012012012012012012012012012012012012012012012012012012012012012012012012012012012012012012012012012012012012012012012012012012012012012012012012012012012012012012012012012012012012012012012012012012012012012012012012012012012012012012012012012012012012012012012012012012012012012012012012012012012012012012012012012012012012012012012012012012012012012012012012012012012012012012012012012012012...........012012012012012012.210210..012012012012012012012012012......
#=GC RdFrame      222222222222222222222222222222222222222222222222222222222222222222222222222222222222222222222222222222222222222222222222222222222222222222222222222222222222222222222222222222222222222222222222222222222222222222222222222222222222222222222222222222222222222222222222222222222222222222222222222222222222222222222222222222222222222222222222222222222222222222222222222222222222222222222222222222222222222222222222222222222222222222222222222222222222222222222222222222222222222222222222222222222222222222222222222222222222222222222222222222222222222222222222222222222222222222222222222222222222222222222222222222222222222222222222222222222222222222222222222222222222222222222222222222222222222222222222222222222222222222222222222222222222222222222201201201201201201201201201201201201201201201201201201201201201201201201201201201201201201201201201201201201201201201201201201201201201201201201201201201201201201201201201201201201201201201201201201201201201201201201201201201201201201201201201201201201201201201201201201201201201201201201201201201201201201201201201201201201201201201201201201201201201201201201201201201201201201201201201201201201201201201201201201201201201201201201201201201201201201201201201201201201201201201201201201201201201201201201201201201201201201201201201201201201201201201201201201201201201201201201201201201201201201201201201201201201201201201201201201201201201201201201201201201201201201201201201201201012012012012012012012012012012012012012012012012012012012012012012012012012012012012012012012012012012012012012012012012012012012012012012012012012012012012012012012012012012012012012012012012012012012012012012012012012012012012012012012012012012012012012012012012012012012012012012012012012012012012012012012012012012012012012012012012012012012012012012012012012012012012012012012012012012012012012012012012012012012012012012012012012012012012012012012012012012012012012012012012012012012012012012012012012012012012012012012012012012012012012012012012012012012012012012012012012012012012012012012012012012012012012012012012012012012012012012012012012012012012012012012012012012012012012012012012012012012012012012012012012012012012012012012012012012012012012012012012012012012012012012012012012012012012012012012012012012012012012012012012012012012012012012012012012012012012012012012012012012012012012012012012012012012012012012012012012012012012012012012012012012012012012012012012012012012012012012012012012012012012012012012012012012012012012120120120120120120120120120120120122012012012012012012012012012012012012012012012012012012012120120120120120120120120120120120120120120120120120120120120120120120120120120120120120120120120120120120120120120120120120120120120120120120120120120120120120120120120120120120120120120120120120120120120120120120120120120120120120120120120120120120120120120120120120120120120120120120120120120120120120120120120120120120120120120120120120112012012012012012012012012012012012012012012012012012012012012012012012012012012012012012012012012012012012012012012012012012012012012012012012012012012012012012012012012012012012012012012012012012012012012012012012012012012012012001201201201201201201201201201201201201201201201201201201201201201201201201201201201201201201201201201201201201201201201201201201201201201201201201201201201201201201201201201201201201201201201201201201012012012012012012012012012012012012012012012012012012012012012012012012012012012012012012012012012012012012012012012012012012012012012012012012012012012012012012012012012012012012012012012012012012012012012012012012012012012012012012012012012012012012012012012012012012012012012012012012012012012012012012012012012012012012012012012012012012012012012012012012012012012012012012012012012012012012012012012012012012012012012012012012012012012012012012012012012012012012012012012012012012012012012012012012012012012012012012012012012012012012012012012012012012012012012012012012012012012012012012011201201201201201201201201201201201201201201201201201201201201201201201201201201201201201201201201201201201201201201201201201201201201201201201201201201201201201201201201201201201201201201201201201201201201201201201201201201201201201201201201201201201201201201201201201201201201201201201201201201201201201201201201201201201201201201201201201201201201201201201201201201201201201201201201201201201201201201201201201201201201201201201201201201201201201201201201201201201201201201201201201201201201201201201201201201201201201201201201201201201201201201201201201201201201201201201201201201201201201201201201201201201201201201201201201201201201201201201201201201201201201201201201201201201201201201201201201201201201201201201201201201201201201201201201201201201201201201201201201201201201201201201201201201201201201201201201201201201201201201201201201201201201201201201201201201201201201201201201201201201201201201201201201201201201201201201201201201201201201201201201201201201201201201201201201201201201201201201201201201201201201201201201201201201201201201201201201201201201201201201201201201201201201201201201201201201201201201201201201201201201201201201201201201201201201201201201201201201201201201201201201201201201201201201201201201201201201201201201201201201201201201201201201201201201201201201201201201201201201201201201201201201201120120120120120120120120120120120120120120120120120120120120120120120120120120120120120120120120120120120120120120120120120120120120120120120120120120120120120120120120120120120120120120120120120120120120120120120120120120120120120120120120120120120120120120120120120120120120120120120120120120120120120120120120120120120120120120120120120120120120120120120120120120120120120120120120120120120120120120120120120120120120120120120120120120120120120120120120120120120120120120120120120120120120120120120120120120120120120120120120120120120120120120120120120120120120120120120120120120120120120120120120120120120120120120120120120120120120120120120120120120120120120120120120120120120120120120120120120120120120120120120120120120120120120120120120120120120120120120120120120120120120120120120120120120120120120120120120120120120120120120120120120120120120120120120120120120120120120120120120120120120120120120120120120120120120120120120120120120120120120120120120120120120120120120120120120120120120120120120120120120120120120120120120120120120120120120120120120120120120120120120120120120120120120120120120120120120120120120120120120120120120120120120120120120120120120120120120120120120120120120120120120120120120120120120120120120120120120120120120120120120120120120120120120120120120120120120120120120120120120120120120120120120120120120120120120120120120120120120120120120120120120120120120120120120120120120120120120120120120120120120120120120120120120120120120120120120120120120120120120120120120120120120120120120120120120120120120120120120120120120120120120120120120120120120120120120120120120120120120120120120120120120120120120120120120120120120120120120120120120120120120120120120120120120120120120120120120120120120120120120120120120120120120120120120120120120120120120120120120120120120120120120120120120120120120120120120120120120120120120120120120120120120120120120120120120120120120120120120120120120120120120120120120120120120120120120120120120120120120120120120120120120120120120120120120120120120120120120120120120120120120120120120120120120120120120120120120120120120120120120120120120120122222222222222222222222222222222222222222222222222222222222222222222222
