# Supplementary material for: Developing and Applying Heterogeneous Phylogenetic Models with XRate
Source: PLoS One. 2012 Jun 5;7(6):e36898. doi: 10.1371/journal.pone.0036898 (PMC3367922; doi:10.1371/journal.pone.0036898)
Supplement: Text S1 — contains example grammars referred to in the text, as well as small and large test Stockholm alignments. The alignment of poliovirus genomes along with the grammars used to produce Figure 3 are also included along with a Makefile indicating how the data was analyzed. Typing make help in the directory containing the Makefile will display the demonstrations available to users. (ZIP) [file pone.0036898.s001.zip › example_grammars/trained/annotated_stockholm/polio.full.PhastCons.stk]

# STOCKHOLM 1.0
#=GF NH                          (((POL3L37:0.2977500000,AF541919:0.0010000000):0.2039400000,((AF462419:0.0042300000,AF462418:0.0451900000):0.0010000000,((AF405666:0.1674400000,(AF405669:0.1387200000,(AF405690:0.0241700000,AF405682:0.0511400000):0.0874600000):0.0656400000):0.1000900000,((HPO132961:0.1357800000,HPO132960:0.0063400000):0.1204900000,(HPO416942:0.0143900000,((POLIO1A:0.0059700000,mahoney:0.0100000000):0.0100000000,NC_002058:0.0004500000):0.0059800000):0.0175000000):0.1072200000):0.1705700000):0.1911700000):0.1526600000,((AY278551:0.2127300000,(AF448783:0.2109400000,AF448782:0.1457000000):0.0815700000):0.0010000000,((AY056701:0.6328000000,AY278553:0.2410300000):0.3741200000,((POL2CG1:0.0171000000,POL2LAN:0.0084500000):0.3947300000,(HPO293918:0.3782400000,PIP03XX:0.3101200000):0.3533400000):0.0109500000):0.2102700000):0.2231300000,(AY278552:0.0702600000,(AY278550:0.0149100000,(AY278549:0.0152300000,AY177685:0.0108700000):0.0270900000):0.0010000000):0.0010000000);
#=GF SC_max_ConservationPhyloHMM -101809 bits
#=GF SC_sum_ConservationPhyloHMM -100263 bits
AY056701                         NNNNNNNNNNNNNNNNNNNNNNNNNNNNNNNNNNNNNNNNNNNNNNNNNNNNNNNNNNNNNNNNNNNNNNNNNNNNNNNNNNNNNNNNNNNNNNNNNNNNNNNNNNNNNNNNNNNNNNNNNNNNNNNNNNNNNNNNNNNNNNNNNNNNNNNNNNNNNNNNNNNNNNNNNNNNNNNNNNNNNNNNNNNNNGTATAGGCTGTACTCACGGCTGAAAACAAACGATCCGTTATCCGCTTAGGTACTTCGAGAAGCCTAGTACCATCTTGGAATCTTCGACGCGTTGCGCTCAGCACTCTACCCC-GAGTGTAGCTTAGGCTGATGAGTCTGGGCGTTCCCCACCGGTGACGGTGGCCCAGGCTGCGTTGGCGGCCTACCCATGGCTCACGCCATGGGACGCTAGTTGTGAACAAGGTGTGAAGAGCCTATTGAGCTACCTAAGAGTCCTCCGGCCCCTGAATGCGGCTAATCCTAACCACGGAGCAAGTGCCTTCAGCCCAGAAGGTAGCTTGTCGTAACGCGCAAGTCTGTGGCGGAACCGACTACTTTGGGTGTCCGTGTTTCCCCTTATTTCATTGTGGCTGCTTGCGG-GACTATAATTGATTGCCATCATAAAGCGATTTGGATTGGCCATCCGGAGAAAGTTAAACACGTTGTTTATTTATTCGTTGGATTCACCTCATTAACCCAAATTACACCCAGCTTGATATATATAGTGTTGCCGACTAGACAAAATCACCACAATGGGCGCTCAGGTCTCATCCCAGAAAGTTGGCGCTCACGAGAATTCGAATAGAGCGTATGGAGGCTCTACCATCAACTACACCACCATCAATTACTATAGAGATTCGGCCAGTAACGCAGCCTCAAAGCAGGACTTCTCCCAAGACCCATCCAAATTTACTGAGCCTGTAAAAGATGTGTTGATAAAAACAGCCCCAATGCTAAATTCTCCAAATATTGAAGCCTGTGGATACAGTGACAGAGTCTTGAATTATACATTGGGAAATTCCACCATCACCACTCAGGAGGCAGCTAATTCGGTGGTCGCTTATGGACGATGGCCAGAGTATTTGAGAGATAGCGAGGCCAATCCAGTTGATCAACCGACTGAACCAGATGTTGCAGCATGGAGGTTTTACACACTTGAAACAGTCTCTTGGACGAAAGAGTCAAAGGGGTGGTGGTGGAAACTACCGAACACACTAAGGGACATGGGACTATTCGGGCAAAACATGTACTACCATTACCTGGGTAGGTCAGGGTACACAGTACACGTGCAGTGTAATGCGTCCAAATTCCACCAGGGGGCGCTTGGCGTGTTTGCTGTGCCAGAAATGTGTTTGGCCGGGGACAGTAACACCACGCCCACGCACACTAGTTACCAGAACGCAAATCCAGGTGAGAAGGGGGGCACCTTTACAGGTACGTTCACACCAGACAATAACCAAACGACACCCGCTCGCAG-TTTTGTCCTGTGGATTACCTCTTCGGAAATGGCACCCTACTGGGCAATGCGTCGATTTCCGATCANNNNNTAATAAACTTACGGACCAACAACTGTGCTACACTGGTACTACCTTACGTGAACTCCCTCTCGCTAGATAGTATGGTAAAGCACAATAATTGGGGAATTGCAATATTACCATTGGCCCCATTAAATTTTGCCAATGAATCATCCCCAGAAATCCCCATTACTCTAACCATAGCACCAATGTGTTGTGAGTTCAATGGATTAAGGAATATTACCTTACCTCGGTTGCAGGGACTACCTGTCATGAACACTCCTGGCAGTAACCAGTACCTCACCGCTGACAACTTTCAGTCTCCGTGTGCATTACCTGAATTCGATGTAACACCCCCTATTGATATACCCGGGGAAGTCAAGAATATGATGGAATTGGCTGAGATTGACACTATGATTCCTTTTGATTTGAGTGCTACCAAAAAGAACACCATGGAAATGTACAGGGTTCAACTGAGTGACAAACCACACACAGATGATCCAATACTTTGCCTGTCGCTATCGCCAGCCTCCGACCCTAGGTTATCCCATACTATGCTTGGAGAGATCTTAAATTATTATACACATTGGGCGGGATCCTTAAAGTTCACATTCCTGTTTTGTGGTTCCATGATGGCAACCGGGAAACTGTTGGTGTCCTATGCTCCCCCCGGGGCCGACCCGCCAAAGAAGCGCAAAGAGGCGATGTTGGGGACACATGTAATTTGGGACATTGGATTGCAATCCTCCTGTACCATGGTAGTGCCCTGGATTAGCAATACAACATATAGGCAGACTATTGATGACAGCTTCACTGAAGGTGGCTACATTAGTGTATTTTACCAAACTAGAATAGTGGTCCCCCTAAGCACGCCCAGGGAAATGGATATTCTCGGGTTTGTGTCGGCTTGCAACGATTTCAGCGTGCGCTTGTTGCGTGACACCACACATATAGAACAAAAAGCAATAGCACAAGGCTTAGGGCAAATGCTTGAGAGTATGATTGACAACACAGTCCGCGAGAAGGTAGGGGCTTCCACCTCTAGAGACGCACTCCCAAACACCGAGTCCAGTGGCCCAGCACACTCTAAAGAAATCCCTGCGCTCACTGCAGTGGAGACAGGAGCCACGAACCCGTTGGTCCCCTCGGACACGGTGCAAACCAGGCATGTCGTACAACATAGATCGAGGTCGGAATCCAGCATTGAATCCTTTTTCGCGCGTGGCGCGTGCGTAACCATTATGACTGTGGACAATCCGGCCTCCACCACGTCAAAAGACAAACTGTTTTCAGTATGGAAAATCACATACAAGGACACTGTGCAGCTACGGAGAAAATTAGAGTTTTTCACCTACTCCAGGTTTGACATGGAGTTCACTTTTGTAATTACTGCAAACTTCACAGAGACCAACAACGGGCACGCCTTAAATCAGGTGTACCAAATTATGTATGTGCCACCAGGTGCACCAGTGCCGGAAAAGTGGGACGACTACACATGGCAGACTTCATCAAACCCATCAATATTCTACACATATGGTACAGCACCGGCCCGCATCTCAGTACCGTACGTTGGCATATCAAATGCCTACTCACACTTTTATGATGGGTTTTCCAAGGTGCCGTTGAAAGACCAATCGGCAGCATTGGGTGATTCACTTTATGGTGCGGCGTCTCTAAATGACCTTGGCATTTTGGCCGTAAGGGTAGTTAATGATCACAACCCAACCAAGGTCACTTCCAAAATTCGAGTGTACTTGAAACCCAAACATATCAGATTGTGGTGCCCCCGTCCACCGAGAGCGGTGGCGTATTATGGCCCAGGAGTGGATTATAAGGATGGAACGCTCACCCCCCTCTCCACCAAAGACCTGACCACATACGGGTATGGACATCAGAACAAAGCAGTGTACACAGCAGGTTACAAGATTTGCAATTATCACCTGGCCACCCAGGAAGATCTCCAAAACGCGGTGAGTATAATGTGGAACAGGGACCTAATAATCGTTGATTCCAAGGCACAAGGGACAGATTCCATCGCCAGATGTAACTGCAACACCGGGGTTTACTATTGTGAATCCAGAAGAAAATATTACCCAGTGTCTTTCGTGGGGCCCACTTTCCAGTACATGGAAGCCAATGATTACTATCCAGCAAGATATCAGTCCCACATGCTGATAGGTCACGGCTTTGCATCCCCGGGAGACTGTGGGGGAATTCTCAGGTGTCAACATGGGGTCATAGGCATAATTACAGCAGGAGGGGAAAGGCTCGTCGCCTTCTCAGACATCAGGGATCTCCATGCATACGAGGAGGAGGCTATGGAACAAGGCATTTCCAACTACATAAATTCTCTTGGAGCTGCTTTTGGAAGTGGTTTCACGCAACAAATTGGAGACAAGATTTCAGAACTAACTAGTATGGTCACCAGTACCATTACAGAAAAACTACTGAAGAATTTAATTAAGATCATATCATCCCTGGGAATCATTACTAGAAACTATGAAGACACTACCACAGTGCTGGCAACCCTCGCACTTCTGGGTTGTGATGTTTCCCCTTGGCAATGGCTCAAGAAGAAGGCCTGTGATATTCTGGAAATTCCATATGTCATTCGCCAAGGAGACAGTTGGCTCAAGAAATTTACAGAGGCATGTAACGCAGCTAAGGGCCTTGAGTGGGTTTCTAACAAAATTTCCAAATTCATTGACTGGCTGAAGGAGAGGATCATCCCCCAGGCAAGAGACAAACTCGAGTTTGTGACAAAACTCAAACAGTTGGAAATGTTGGAGAATCAAATATCTACAATCCACCAATCATGCCCAAGCCAAGAGCACCAGGAGATCCTTTTCAATAATGTCAGGTGGTTATCCAT---ATCAAAGAGGTTTGCACCATTGTACGCAGTGGAGGCTAAAAGAATCCAGAAGTTGGAACACGGAATTAATAATTACATACAGTTCAAGAGCAAACACCGGATTGAACCAGTATGTCTATTAGTGCATGGTAGCCCAGGGACAACAAAATCAGTTGCAACAAACCTGATTGCCAGAGCAATAGCAGAAAAGGAAAATACTTCCAT---CTCCCTTCCACCAGACCCTTCTCACTTTGATGGCTACAAACAGCAAGGGGTAGTGATCATGGAT---CCCAATCAGAACCCAGAAGGTGCTGACATGAAGCTGTTTTGCCAAATGGTTTCTACGGTGGAATTCATCCCACCAATGGCATCTTTAGAAGAAAAGGGAATACTCTTCACCTCCAACTACGTGTTGGCCTCTACCAATTCCAGTAGAATAACTCCACCCACTGTAGCCCATAGTGATGCTCTAGCTAGGAGATTCGCCTTTGATATGGATATTCAAATTATGGGTGAGTATTCTAGAGATGGAAAACTGAACATGGCAATGGCAACCGAGATGTGTAAAAACTGCCACCAACCAGCTAATTTCAAGAAGTGCTGCCCCTTGGTTTGGGGTAAAGCAATTCAGTTGATGGATAAATCCTCCAGAGTGAGGTATAGCATAGACCAAATAACCACCATGATTATTAATGAGAGGAATAGACGCTCCAACATTGGGAATTGTATGGAAGCCTTGTTCCAAGGACCACTGCAATACAAAGATCTTAAGATAGATATCAAGACCACCCCTCCACCGGAGTGCATTAACGACTTATTGCAAGCCGTGGATTCACAGGAAGTCAGAGATTACTGTGAGAGGAAAGGATGGCTGGTGAACATTTCAAGTCAGGTCCAATTGGAACGCAACATCAACAGAGCAATGACAATCCTTCAGGCTGTTACCACATTCGCTGCAGTGGCGGGAGTGGTTTATGTAATGTACAAACTTTTTGCAGGCCACCAAGGAGCCTATACTGGACTCCCAAACAAAAAACCCAATATTCCCACCGTCAGAACAGCCAAAGTGCAAGGACCAGGGTTTGATTATGCAGTTGCTATGGCTAAAAGAAACATCGTCACTGCTACCACCGGCAAAGGTGAGTTTACAATGCTTGGCGTGCACGACAATGTTGCAGTTCTGCCAACTCATGATTCACCAGGTGAGACCATAGTCATTGATGGTAAGGAAGTTGAAGTGATCGATGCCAAGGCCTTGGAAGATCAGGTAGGTACCAATTTGGAAATCACCATAGTCACCCTCAAAAGAAATGAAAAGTTCAGAGACATCAGGCCCCATATTCCCACCCAGATCACTGAGACCAATGATGGAGTGCTAATCGTGAACACTAGTAAGTACCCCAACATGTACGTGCCTGTCGGTGCAGTGACCGAACAAGGGTACCTCAACCTGGGCGGGCGTCAGNCTAATCGTACACTCATGTACAACTTCCCAACCCGAGCTGGACAATGTGGTGGAATCATCACTTGTACTGGCAAGGTCATTGGAATGCATGTTGGAGGGAACGGTTCACATGGGTTCGCTGCGGCCCTAAAACGATCGTACTTCACCCAAAGTCAAGGTGAGATACAGTGGATAAGACCATCAAAGGAAGTTGGTTACCCAGTCATCAATGCACCAAGCAAAACAAAATTGGAACCTAGTGCCTTCCACTATGTTTTTGAAGGGGTGAAGGAGCCCGCTGTGCTGACCAAGAATGATCCCAGATTGAAAACTGATTTCGAGGAGGCCATCTTTTCGAAGTACGTGGGTAATAAGATCACAGAGGTAGATGAATATATGAAAGAGGCTGTGGACCACTATGCTGGACAACTCATGTCATTGGAAATCAATACAGAGCAAATGTGCTTAGAGGATGCTATGTATGGGACCGATGGTCTAGAAGCTCTAGACCTCACTACCAGTGCAGGATACCCCTATGTTGCTCTTGGGAAAAAGAAGAGAGACATACTCAACAAACAGACAAGAGACACCAAAGAAATGCAGAGATTACTGGACACTTATGGAATCAACCTGCCTCTAGTCACTTATGTGAAAGATGAGTTAAGAAGCAAGAGCAAAGTGGAACAAGGCAAGTCCAGACTGATCGAGGCTTCTAGCTTAAATGATTCAGTGGCAATGAGAATGGCGTTTGGTAATCTATATGCAGCTTTCCACAAAAATCCAGGTGTCATCACTGGTTCTGCTGTAGGGTGTGATCCAGATCTATTTTGGAGTAAGATCCCAGTGCTAATGGAGGAGAAACTTTTTGCATTTGACTACACCGGCTATGATGCTTCCCTCAGTCCTGCTTGGTTTGAAGCACTCAAGATGGTTTTGGAGAAGATTGGCTTTGGAGACAGGGTTGATTACATTGATTACCTCAACCATTCACACCATCTCTATAAAAATAAAACCTACTGTGTCAAGGGCGGTATGCCATCTGGCTGCTCTGGCACCTCCATATTCAACTCAATGATTAACAATTTGATA---AGGACACTTTTACTGAAAACCTACAAGGGCATAGATTTAGACCATCTAAANNNNNNNNNNNNNNNNNNNNNNNNNNNNNNNNNNNNNNNNNNNNNNNNNNNNNNNNNNNNNNNNNNNNNNNNNNNNNNNNNNNNNNNNNNNNNNNNNNNNNNNNNNNNNNNNNNNNNNNNNNNNNNNNNNNNNNNNNNNNNNNNNNNNNNNNNNNNNNNNNNNNNNNNNNNNNNNNNNNNNNNNNNNNNNNNNNNNNNNNNNNNNNNNNNNNNNNNNNNNNNNNNNNNNNNNNNNNNNNNNNNNNNNNNNNNNNNNNNNNNNNNNNNNNNNNNNNNNNNNNNNNNNNNNNNNNNNNNNNNNNNNNNNNNNNNNNNNNNNNNNNNNNNNNNNNNNNNNNNNNNNNNNNNNNNNNNNNNNNNNNNNNNNNNNNNNNNNNNNNNNNNNNNNNNNNNNNNNNNNNNNNNNNNNNNNNNNNNNNNNNNNNNNNNNNNNNNNNNNNNNNNNNNNNNNNNNNNNNNNNNNNNNNNNNNNNNNNNNNNNNNNNNNNN
HPO293918                        TTAAAACAGCTCTGGGGTTGCTCCCACCCCAGAGGCCCACGTGGCGGCCAGTACTCTGGTATTGCGGTACCTTTGTACGCCTGTTTTATACTCCCTCCCCGCAACTTAGAAATCCACA---AAGTTCAATAG-AGGGGGTGCAAACCAGCACCACCACGAACAAGCACTTCTGTTTCCCCGGTGATGTCGTATAAGCTGTACCCACGGCTGAAGGCGACGGATCCGTTATCCGCTTGAGTACTTCGAGAAGCCTAGTATTACCTTGGAATCTTCGACGCGTTGCGCTCAGCACTCTACCCC-GAGTGTAGCTTAGGTCGATGAGTCTGGGCACGCCCCACCGGCGACGGTGGCCCAGGCTGCGTTGGCGGCCTACCCATGGCTATCACCATGGGACGCTAGTTGTGAACAAGGTGTGAAGAGCCTATTGAGCTACCCAAGAGTCCTCCGGCCCCTGAATGCGGCTAATCCTAACCACGGAGCAAGTGTCCTCAACCCAGGGGATGGCTTGTCGTAACGCGAAAGTCTGTGGCGGAACCGACTACTTTGGGTGTCCGTGTTTCCTTTTATTTTATTATGGCTGCTTATGGTGACAATCAAAGGTTGTTACCATAAAGCAATTTGGATTGGCCATCCGGTGAGAATCAAACATATTATCTACCTGTTTGTTGGGTTTTCTTCTTTTACTTGAACAATACCTCTAATAATAACTGCTATATTGTCAATAAGACATTATCATCACAATGGGGGCGCAAGTTTCATCCCAAAAAGTTGGAGCGCATGAGAATTCTAATAGGGCGTACGGTGGTTCCACCATCAACTACACCACCATTAACTACTACAAGGACTCAGCTAGTAACGCTGCATCCAAACAAGATTACTCCCAGGATCCCTCTAAGTTTACTGAACCACTGAAAGACGTATTGATTAAGACGGCACCAGCTCTCAACTCTCCAAATGTTGAGGCATGTGGGTACAGTGACAGGGTGCTGCAACTGACCTTGGGCAACTCCACTATAACAACCCAAGAGGCAGCAAATTCAGTAGTTGCATATGGACGATGGCCCGAGTTTATTCGAGATGATGAAGCTAACCCAGTGGATCAACCAACAGAGCCGGATGTGGCAACTTGTAGGTTCTACACATTAGACACAGTCATGTGGGGCAAGGAATCCAAGGGGTGGTGGTGGAAGCTACCAGACGCTCTCAGAGACATGGGGCTGTTTGGGCAAAATATGTATTATCACTACTTAGGGAGATCAGGCTACACGGTGCACGTCCAGTGCAATGCATCTAAATTCCATCAGGGCTCGCTGGGAGTGTTTGCTATACCAGAATATTGTCTGGCCGGGGATAGTGACACAG-----AGATACACCAGCTATGCGAATGCCAACCCGGGTGAGAAAGGGGGAAAGTTTTATGCCCAATTCAACAAGGACACTGCCGTCACTTCTCCAAAAAGGGAGTTTTGCCCAGTAGACTACCTATTGGGTTGTGGGGTGTTAGTGGGAAATGCTTTTGCGTTTCCTCACCAAATCATTAACTTGAGAACCAACAACAGTGCCACTCTTGTGTTACCCTATGTGAACGCACTATCAATTGATTCAATGGTCAAACACAACAACTGGGGCATTGCCATCCTCCCCCTGTCACCATTGGATTTTGCACAGGATTCATCAGTGGAGATACCCATCACAGTTACGATAGCTCCAATGTGCAGTGAGTTCAACGGGCTACGCAACGTTACCGCCCCAAAACTCCAAGGACTACCAGTATTGAACACTCCTGGTAGCAACCAGTACCTGACCTCAGACAATCATCAGTCCCCGTGTGCTATACCAGAATTTGATGTTACGCCACCGATTGACATTCCCGGAGAGGTCAAAAATATGATGGAGCTGGCCGAGATAGATACCATGATCCCTTTGAACTTAAAC---ACTAAGAGGAATACCATGGACATGTACAGAGTTAGGTTGAGCGATAGTGCCAACTTGAGTGATCCAATCTTGTGTCTGTCTTTGTCACCGGCGGCCGATCCACGTTTGTCACACACCATGCTAGGAGAGGTGTTGAATTATTACACACATTGGGCCGGATCCTTAAAATTCACCTTCCTGTTTTGTGGTTCTATGATGGCTACTGGAAAGTTATTGGTCGCCTACGCCCCTCCAGGAGCGCAACCACCGACCAGCCGTAAGGAGGCTATGCTAGGAACACATGTTATCTGGGACTTGGGTTTGCAGTCGTCATGCACAATGGTCGTACCGTGGATCAGCAATGTGATGTATAGGCAAACCACGCAGGATAGTTTCACTGAAGGAGGATACATTAGCATGTTTTACCAGACTAGAATTGTGGTTCCTTTATCAACCCCAAAGGCTATGGATATGCTAGGCTTTGTGTCAGCGTGCAACGACTTCAGTGTGCGGTTGCTGCGCGATACCACTCACATCTCCCAAACGGCCATGCCACAAGGAGTGGATGATCTA---------ATAACTGAAG---TGGCACAAAGTGCCCTGGCTCTTTCACTCCCCAAAAACAGTCTCCCTGACACCAAAGCCAGCGGGCCCGCTCATTCCAAAGAGGTTCCAGCGTTGACCGCGGTCGAGACAGGCGCCACCAACCCACTTGTCCCGTCTGATACCGTGCAAACACGCCACGTCATTCAGCAACGCAGCAGGACCGAGTCCACCATTGAATCCTTCTTTGCGAGAGGGGCATGCGTCGCCATAATCGAAGTAGACAATGAACAGCCAACCACCAGGGCACAAAAGCTGTTTGCCACTTGGCGCATCACTTACAAAGACACAGTGCAGTTACGCCGTAAATTGGAGTTCTTTACCTACTCCCGCTTTGACATGGAGTTCACATTTGTGGTGACTGCCAACTTCACCAACTCAAACAACGGACATGCTCTCAACCAGGTGTACCAGATAATGTACATCCCCCCCGGAGCCCCCACACCAAAATCGTGGGATGACTACACCTGGCAGACCTCTTCGAACCCATCTATATTCTACACGTACGGTGCTGCCCCAGCCCGAATATCTGTGCCCTATGTGGGTTTGGCCAATGCCTACTCACACTTTTACGACGGTTTTGCCAAAGTACCATTGAAATGCAAACGACCAG--GTGGGAGATTCACTCTACAGCGCCATGACTGTGGATGACTTCGGTGTTCTCGCCATAAGAGTGGTCAATGATCACAATCCTACAAAAGTCACATCAAAGGTGCGAATTTACATGAAACCCAAGCATGTGAGAGTGTGGTGTCCGCGACCCCCGCGGGCGGTGCCGTATTACGGGCCAGGGGTGGATTACAAGGACGG---GCTAGCACCCTTGTCAGTGAAGGGGCTCACGACTTATGGCTATGGGCACCAGAACAAGGCAGTGTACACAGCTGGGTATAAGATCTGTAATTACCACCTAGCTTCTCAGGAAGACATCCAGAACGCCGTAAATATTATGTGGAATAGGGATTTGATAGTTGTCGAGTCCAGAGCTCAAGGCACAGACTCAATTGCTAGGTGTACATGTAATACAGGGGTGTACTATTGTGAATCAAGAAGGAAGTACTACCCAGTATCTTTTGTTGGGCCCACTTTTCAGTATATGGAAGCCAACGACTACTATCCAGCTAGATACCAGTCACACATGTTAATTGGCCATGGGTTTGCATCTCCTGGAGATTGTGGAGGGATTTTAAGGTGCCAACATGGAGTCATAGGCATAATTACAGCTGGTGGGGAAGGCCTTGTGGCGTTCTCAGACATTAGAGATCTTTATGCATATGAAGAGGAAGCCATGGAACAGGGCATCTCTAATTACATTGAATCTCTTGGGGCTGCTTTTGGAAGTGGTTTTACACAGCAAATTGGAGACAAGATATCAGAGTTAACCAGCATGGTCACCAGTACCATCACGGAGAAGTTACTCAAAAATCTGATTAAGATAATTTCATCACTGGTAATAATAACCAGGAACTACGAAGACACTACCACTGTTCTAGCTACCCTGGCACTTCTCGGTTGTGACATCTCTCCCTGGCAGTGGTTGAAGAAGAAGGCGTGTGACATCTTAGAAATACCTTATGTCATCCGCCAAGGAGATAGCTGGCTTAAAAAGTTCACAGATGCTTGTAATGCTGCCAAAGGTTTGGAATGGGTCTCTAACAAGATCTCCAAATTTATTGACTGGCTGAAAGATAAAATAATACCCCAGGCTAGGGACAAGCTTGAGTTTGTAACTAAGCTCAAGCAACTCGAAATGCTAGAGAATCAAATCTCAACTATCCACCAGTCCTGTCCAAGTCAGGAACACCAGGAGATACTCTTCAACAACGTCAGGTGGTTGTCTATACAATCAAAAAAGTTCGCCCCTCTCTACGCCGTGGAAGCCAAAAGAATCCAGAAATTAGAGCACACAATTAACAATTACATACAGTTCAAGAGCAAACACCGTATTGAACCAGTATGCTTGTTAGTGCATGGTAGTCCAGGGACGGGCAAATCGGTTGCCACAAATTTGATTGCCAGAGCTATTGCTGAAAAGGAGAATACTTCCACGTATTCATTGCCCCCGGATCCTTCCCATTTTGATGGGTACAAACAGCAGGGAGTGGTTATCATGGATGATCTTAATCAAAATCCTGATGGTGCGGATATGAAACTCTTTTGTCAGATGGTGTCAACAGTGGAGTTCATTCCGCCCATGGCCTCATTGGAGGAGAAGGGCATTTTGTTCACGTCCAACTACGTGCTGGCCTCAACCAATTCTAGCCGAATCACTCCACCCACAGTGGCACACAGTGATGCACTGGCCAGACGGTTCGCTTTTGATATGGACATTCAAGTGATGGGAGAGTACTCTAGAGATGGCAAACTCAACATGGCATTGGCTACAGAAATGTGTAAGAACTGTCACCAACCAGCAAATTTCAAGAGATGTTGCCCATTAGTGTGTGGAAAGGCAATTCAACTGATGGACAAGTCATCTAGAGTTAGGTACAGCATTGACCAGATTACCACCATGATCATCAATGAGAGAAATAGGAGAGCCAATATTGGTAATTGCATGGAAGCACTGTTCCAGGGTCCGCTCCAATACAAAGACCTGAAAATTGACATCAAAACGACACCACCTCCAGAGTGCATTAATGACTTGCTTCAAGCAGTTGACTCCCAGGAGGTCAGAGACTATTGTGAGAAGAAAGGGTGGATTGTCAACATTACCAGCCAAGTTCAGACTGAAAGGAACATCAACAGAGCAATGACCATTCTACAAGCTGTCACCACATTCGCAGCAGTTGCTGGAGTGGTGTATGTGATGTACAAACTGTTTGCAGGACACCAAGGGGCTTACACAGGACTTCCAAATAAAAAACCCAACGTCCCTACCATCAGGACCGCCAAGGTCCAGGGTCCAGGGTTTGATTATGCAGTGGCTATGGCGAAGAGAAATATCCTCACAGCAATCACTAGCAAAGGGGAGTTTACAATGCTTGGGGTACATGACAACATAGCCATTCTGCCAACTCACGCCTCACCAGGAGAAACGATAGTTATTGATGGCAAGGAGGTAGAAGTGTTGGACGCAAAAGCATTGGAGGACCAAGCTGGAACAAATCTCGAAATTACAATCGTCACCCTCAAAAGGAATGAGAAATTCAGAGACATTAGACCACACATTCCCACTCAAATCACTGAGACCAATGATGGAGTGTTGATCGTGAACACTAGCAAGTACCCTAACATGTACGTTCCTGTTGGTGCTGTGACTGAACAGGGATATCTTAATCTTGGTGGCCGCCAAACCGCACGCACCTTGATGTACAATTTCCCAACTAGAGCAGGGCAGTGCGGCGGTGTCATCACATGCACAGGCAAAGTCATCGGAATGCATGTTGGTGGGAACGGTTCACACGGGTTCGCAGCTGCCCTAAAGCGATCATACTTCACTCAGAATCAAGGTGAAATCCAGTGGATAAAGCCGTCTAAGGAGGTGGGGTATCCAATCATCAATGCTCCTTCTAAAACCAAATTAGAACCCAGTGCATTTCACCACGTGTTTGAGGGAGTGAAAGAACCAGCGGTCCTCACTAAAAATGACCCCAGATTGAAGACTGATTTTGAAGAAGCCATCTTTTCTAAGTATGTAGGCAACAGGATCACCGAGGTGGATGAATACATGAAGGAGGCTGTGGACCACTACGCAGGTCAACTCATGTCATTGGACATCAACACAGAACAAATGTGTCTTGAGGACGCCATGTATGGCACCGATGGACTTGAGGCCCTAGATCTTAGCACCAGTGCAGGGTATCCCTATGTTGCCATGGGAAAGAAAAAGAGAGACATCCTAAACAAACAAACCAGAGACACCAAAGAGATGCAAAAACTCTTGGACACTTACGGAATCAACTTACCGCTGGTCACCTATGTGAAAGATGAGCTCAGGCCCAGAACCAAAGTGGAGCAGGGTAAGTCTAGACTGATTGAAGCATCCAGTCTTAATGATTCCGTGGCAATGAGAATGGCCTTTGGAAACCTATACGCAGCATTCCACAAGAATCCAGGTGTGGTGACAGGTTCAGCGGTTGGGTGCGATCCTGACCTGTTTTGGAGCAAGGTACCAGTGTTAATGGAGGAAAAACTCTTTGCATTTGACTACACAGGGTATGATGCCTCACTCAGCCCAGCCTGGTTTGAAGCACTCAAGATGGTGTTGGAAAAAATTGGATTTGGTGACAGGGTAGATTACATTGATTATCTGAACCACTCACACCATCTATACAAAAACAAAACATACTGTGTCAAAGGCGGCATGCCATCTGGCTGCTCTGGCACTTCAATTTTCAACTCTATGATCAACAACCTGATCATCAGGACACTCTTACTGAAAACCTATAAGGGCATAGACTTAGATCACCTAAAGATGATTGCCTATGGTGATGATGTAATTGCTTCCTACCCCCATGAAGTTGACGCTAGTCTCCTAGCCCAATCAGGAAAAGACTACGGACTAACCATGACTCCAGCTGACAAGTCAGCCACATTTGAAGCAGTCACATGGGAGAATGTAACATTCTTAAAAAGATTCTTTAGAGCAGATGAGAAGTATCCCTTTTTAATACATCCAGTAATGCCAATGAAAGAAATTCATGAATCAATCAGATGGACCAAGGATCCAAGAAACACACAAGATCATGTTCGCTCACTGTGCTTATTGGCCTGGCACAACGGCGAAGAAGAATACAACAAGTTTTTAGCTAAAATTAGAAGCGTGCCAATCGGAAGAGCTCTGTTGCTCCCTGAGTACTCTACATTGTACCGCCGTTGGCTCGACTCTTTTTAGTGACCCTACCTCAGTCGAATTGGATTGGGTTATACTGTTGTAGGGGTAAATTTTTCTTTAATTCGGAG
PIP03XX                          TTAAAACAGCTCTGGGGTTGTTCCCACCCCAGAGGCCCACGTGGCGGCTAGTACACTGGTATCACGGTACCCTTGTACGCCTGTTTTATACTCCCTTCCCGTAACTTAGAAGTATACAACCAAGTTCAATAGAAGGGGGTACAAACCAGTACCACCACGAACAAGCACTTCTGTTTCCCCGGTGAAGTTGCATAGATTGTTCCCACGGTCGAAAGCGACTGATCCGTTACCCGCTCATGTACTTCGGGAAGCCTAGTATCACTTCGGACTCTTCGATGCGTTGCGCTCAGCACTCAACCCCAGAGTGTAGCTTAGGTCGATGAGTCTGGACAAACCTCACTGGCGACAGTGGTCCAGGCTGCGTTGGCGGCCTACCTGTGGCCAAAGCCACAGGACGCTAGTTGTGAACAAGGTGTGAAGAGCCTACTGAGCTACATGAGAGTCCTCCGGCCCCTGAATGCGGCTAATCTCAACCACGGAGCAGGTAGTCACAAACCAGTGATTTGCCTGTCGTAACGCGAAAGTCTGTGGCGGAACCGACTACTTTGGGTGTCCGTGTTTCCTTTTATTCCATTATGGCTGCTTATGGTGACAATCCTAGATTGTTATCATAAAGTGAGCTGGATTGGCCATCCGGTGAAAATCAAGCACATTATATATTTGTTTGTTGGGTTTAACCCTCTGATTGCACGCACTCTTGGCTTGGTTAGGATTATTGTGTGGAAAAGGCACCATAGTTACAATGGGTGCTCAAGTTTCATCCCAAAAAGTTGGAGCCCATGAGAACTCGAATAGGGCATATGGTGGTTCTACCATCAATTACACCACTATCAATTATTACAAGGATTCAGCAAGCAATGCCGCATCTAAGCAAGACTATTCCCAGGATCCCTCTAAATTCACCGAACCACTGAAGGATGTGTTAATTAAGACAGCACCAGCTCTCAACTCTCCAAATGTTGAGGCATGTGGATACAGCGATAGGGTGTTGCAATTGACCCTAGGCAACTCCACCATAACAACGCAAGAGGCGGCCAATTCAGTGGTCGCGTATGGTCGTTGGCCTGAGTTTATCCGAGATGACGAAGCAAATCCAGTGGACCAACCAACAGAGCCGGACGTAGCAACTTCTAGGTTTTACACGCTGGACACAGTCATGTGGGGCAAAGAGTCCAGGGGATGGTGGTGGAAATTACCAGATGCTCTCAGAGACATGGGGCTGTTTGGACAAAATATGTATTACCACTACTTAGGGAGATCAGGATATACAGTGCACGTCCAGTGCAACGCCTCTAAATTTCATCAGGGCTCATTGGGAGTATTCGCCATACCAGAATTCTGTCTGGCTGGGGACAGTGATACAA-----AGATACACCAGCTACGCGAACGCTAACCCAGGTGAGAAAGGAGGGAAGTTTTATGCTCAATTTAATAAAGATACTGCTGTAACCTCCCCAAAAAGGGAATTTTGTCCAGTAGACTATTTACTAGGATGTGGTGTTTTGATAGGGAATGCTTTTGTGTTCCCCCACCAGATTATCAACTTAAGAACCAACAACAGTGCCACCCTAGTATTACCCTATGTAAATGCACTGTCTATAGATTCAATGGTCAAGCACAATAATTGGGGCATTGCTATTCTCCCCCTGTCACCATTGGATTTTGCACAAGACTCATCAGTGGAGATACCCATTACAGTCACAATAGCTCCGATGTGCAGTGAGTTCAATGGTTTGCGCAACGTTACAGCCCCAAAGCTTCAAGGACTACCAGTGCTGAATACACCAGGCAGCAATCAGTACCTAACTTCGGACAACCACCAGTCCCCATGTGCAATCCCAGAGTTTGATGTCACGCCACCAATCGACATACCTGGGGAAGTCAAAAATGTGATGGAATTGGCTGAAATAGACACTATGATTCCTCTGAATCTGAAT---ACCAAGAGGAATACCATGGACATGTACAGAGTGAGGTTGAGCGACAGCGCCAACCTGAGCGGTCCAATCTTATGCCTGTCTCTGTCACCGGCAGCAGACCCTCGCTTATCACACACTATGTTAGGGGAGGTTTTGAACTACTACACACACTGGGCTGGATCCCTGAAGTTCACTTTCTTATTCTGTGGCTCTATGATGGCTACTGGAAAGCTGTTAGTCGCTTACGCCCCTCCGGGAGCACAACCACCGACCAGTCGCAAGGAGGCAATGCTCGGCACGCATGTCATTTGGGACTTGGGCCTACAATCCTCATGTACGATGGTTGTACCGTGGATCAGCAATGTGACATACAGACAGACTACACAGGACAGTTTTACTGAAGGGGGATACATCAGCATGTTCTATCAAACCAGAATTGTGGTTCCTTTATCAACCCCAAAGGCGATGGACATGTTGGGGTTTGTTTCAGCGTGCAACGATTTCAGTGTACGGTTGCTGCGCGACACAACACACATTTCGCAGGCGGCCATGCCACAAGGGGTGGATGATCTG---------ATAACCGAAG---TGGCACAAAATGCTTTAGCTCTCTCACTTCCCAAAAGCAATCTTCCTGATACAAAGGCCAGTGGGCCCGCCCACTCCAAGGAAGTTCCGACGCTGACTGCGGTAGAGACCGGTGCCACTAATCCACTTGTTCCATCAGACACCGTGCAGACGCGACACGTCATACAGCAGCGTAGCAGGTCTGAGTCAACTATTGAATCCTTCTTTGCAAGGGGGGCGTGTGTTGCCATTATTGAGGTGGACAATGAACAGCCAGCCACCAATGTCCAAAAACTGTTCGCCACATGGCGAATCACCTATAAGGACACGGTGCAGTTGCGCCGGAAATTAGAGTTCTTCACATACTCCCGCTTTGACATGGAATTTACCTTTGTGGTGACAGCCAACTTCACCAACTCAAACAACGGGCATGCTCTAAACCAGGTCTACCAGATAATGTACATCCCCCCAGGTGCCCCTACGCCAAAGTCATGGGACGATTACACCTGGCAAACTTCTTCAAACCCATCCATATTCTACACCTACGGTGCTGCCCCGGCCCGGATCTCCGTACCATACGTGGGATTAGCAAACGCATACTCGCACTTCTATGACGGTTTTGCTAAAGTACCACTGAAATGCAAATGATCAA--GTGGGGGATTCACTCTACAGCGCCATGGCTGTGGATGATTTCGGTGTCCTCGCCATAAGAGTGGTCAATGATCACAACCCCACTAAAGTAACATCAAAGGTGCGGGTGTACATGAAACCCAAGCATGTGAGAGTGTGGTGCCCAAGACCCCCGCGGGCGGTACCGTACTACGGGCCAGGAGTGGACTACAAAGACGG---GTTGGCACCTCTATCAGAGAAGGGACTCACAACGTATGGGTTTGGTCACCAAAATAAAGCTGTTTACACAGCGGGTTATAAGATCTGCAATTACCACCTCGCTACACAAGAAGATCTACAGAATGCAGTGAGCGTCATGTGGAATAGGGATCTCCTGGTGACAGAATCAAAAGCTCAGGGCATAGATTCTATCGCCAGATGCAATTGCAGCACTGGCGTGTATTATTGTGAGTCCAGAAGTAGGTATTACCCTGTTTCCTTCGTTGGTCCAACTTTCCAATACATGGAAGCAAATGATTACTACCCAGCTCGATACCAGTCCCACATGCTAATCGGTCACGGTTTCGCATCACCTGGGGATTGTGGCGGTATCCTCAGATGCCAGCATGGTGTGATAGGCATCATCACGGCTGGAGGAGAGGGCCTGGTGGCTTTCTCAGATATTAGAGACCTTTATGCATATGAGGAAGAAGCCATGGAGCAGGGCATTTCCAGCTACGTTGAGTCCCTTGGAGCAGCATTTGGAAGCGGGTTCACCCAGCAAATCGGGGATAAAATTATTGAGCTAACCGGCATGGTCACCAGCACTATAACCGAAAAACTATTGAAGAACTTAATAAAGATTGTATCCTCCCTAGTCATTATCACTAGGAATTATGATGACACCACCACTGTTTTAGCAACCCTAGCGCTACTTGGGTGTGATGTGTCTCCTTGGCAGTGGCTCAAAAAGAAAGCTTGTGATATACTAGAAATCCCATACGTCATGCGCCAGGGTGACAGCTGGTTGAAGAAGTTTACGGAAGCATGCAACGCTGCCAAAGGACTGGAATGGGTGTCCAACAAGATCTCCAAATTTATTGATTGGTTGAGAGAGAAAATCATTCCTCAAGCTAGGGACAAATTGGAATTTGTTACCAAGTTGAAACAGTTAGAGATGTTGGAGAACCAAATTGCAACCATCCACCAGTCATGCCCCAGCCAGGAACACCAGGAGATTCTGTTCAACAATGTGAGGTGGTTGTCCATTCAGTCAAAAAGGTTCGCCCCACTCTACGCATTAGAGGCAAAGAGAATACAGAAGTTGGAACACACGATTAACAATTACATACAGTTCAAGAGCAAACACCGTATTGAACCAGTATGTTTGTTAGTACATGGTAGCCCCGGAACTGGCAAGTCGGTAGCCACCAACCTAATAGCTAGGGCTATAGCGGAGAAGGAAAACACCTCCACATACTCATTACCACCAGATCCATCTCATTTCGACGGGTACAAGCAACAGGGAGTAGTGATCATGGATGATCTAAACCAGAATCCAGATGGAGCCGATATGAAATTATTCTGTCAAATGGTTTCCACAGTGGAGTTCATACCACCAATGGCTTCACTTGAAGAGAAAGGCATTCTATTTACATCAAATTACGTCCTAGCCTCTACCAACTCTAGCCGTATCACGCCACCCACTGTTGCACACAGTGACGCTTTGGCCAGGCGTTTTGCATTCGACATGGACATTCAAGTCATGAGTGAGTACTCCAGGGATGGGAAATTAAACATGACAATGGCAACAGAAATGTGCAAGAACTGTCATCAACCAGCAAACTTCAAGAGGTGCTGTCCATTGGTATGTGGGAAGGCTATTCAATTAATGGACAAGTCCTCTAGGGTCAGGTACAGCATTGATCAGATCACTACCATGATAGTTAATGAGAAAAACAGAAGGTCCAACATTGGTAACTGCATGGAAGCACTGTTTCAAGGCCCTTTACAATACAAGGATTTAAAAATTGACATCAAGACCACTCCCCCGCCCGAGTGCATAAACGACTTGCTCCAGGCCGTTGACTCTCAAGAAGTGAGGGACTACTGTGAGAAAAAGGGATGGATTGTCAACATCACCAGTCAAGTTCAAACTGAGAGGAACATAAACAGAGCAATGACTATCTTGCAAGCCGTCACCACATTTGCAGCAGTTGCTGGGGTGGTGTATGTGATGTACAAGCTGTTTGCAGGACACCAAGGGGCTTATACAGGACTTCCAAACAAGAGACCCAACGTCCCTACCATTAGAACAGCTAAGGTTCAGGGTCCAGGGTTTGATTATGCAGTGGCCATGGCCAAGAGAAATATTCTTACAGCAACCACCAGTAAAGGAGAATTCACGATGCTTGGGGTGCACGACAACGTAGCTATTCTACCAACCCATGCATCGCCAGGTGAGACGATAGTCATTGATGGCAAGGAAATTGAAGTGTTAGATGCTAAAGCTCTAGAAGATCAGGCCGGAACTAACTTGGAAATTACTATTGTTACTCTTAAGAGGAATGAAAAATTTAGAGACATTAGGCCACACATTCCCGCACAAATCACCGAGACAAATGATGGAGTGTTGATCGTGAACACTAGTAAGTACCCCAACATGTATGTTCCTGTAGGTGCTGTGACTGAACAGGGATATCTTAATCTCGGTGGACGTCAAACTGCTCGTACATTAATGTACAACTTCCCAACCAGAGCAGGCCAGTGTGGTGGAGTCATCACATGCACTGGTAAGGTCATTGGGATGCATGTTGGTGGGAACGGTTCACACGGGTTTGCAGCAGCCTTAAAACGGTCATACTTCACTCAAAGTCAAGGAGAAATCCAATGGATGAGACCATCAAAAGAGGTGGGCTACCCTATAATTAACGCCCCATCTAAGACCAAATTGGAACCCAGTGCATTCCACTACGTATTTGAAGGTGTTAAGGAACCAGCCGTGCTCACAAAAAATGACCCAAGATTCAAAACGGGTTTTGAGGAAGCCATTTTTTCTAAATATGTGGGCAACAAGATTACAGAAGTGGATGAATATATGAAGGAAGCAGTGGATCATTATGCTGGCCAGCTCATGTCATTGGATATTAACACTGAGCAAATGTGCCTTGAGGATGCCATGTACGGTACTGATGGTTTGGAAGCACTAGATCTCAGCACAAGCGCGGGGTACCCATATGTTACCATGGGAAAGAAAAAGAGAGACATCCTAAACAAACAAACTAGAGATACAAAAGAGATGCAGAGACTTCTGGACACATACGGAATTAACCTTCCGCTAGTCACTTATGTGAAAGATGAACTAAGATCTAAGACCAAAGTGGAACAGGGAAAATCCAGGCTGATTGAAGCATCCAGTTTAAATGACTCTGTGGCAATGAGAATGGCGTTTGGTAACTTATACGCTGCTTTCCACAAAAACCCAGGAGTTGTAACAGGCTCAGCAGTTGGATGTGATCCAGATTTGTTTTGGAGTAAAATACCCGTCTTAATGGAAGAAAAACTCTTTGCATTTGACTACACAGGGTACGACGCCTCGCTCAGCCCGGCCTGGTTTGAAGCACTAAAAATGGTGTTGGAAAAGATAGGCTTTGGAGACAGGGTGGACTACATTGACTACCTGAACCATTCACATCATCTTTACAAAAACAAAACATATTGTGTCAAGGGTGGCATGCCATCTGGCTGCTCTGGCACCTCTATTTTCAACTCAATGATTAACAACTTGATAATCAGGACACTTTTACTAAAAACCTACAAGGGCATAGACTTAGATCATCTAAAGATGATTGCCTATGGTGATGATGTAATTGCATCCTACCCCCATGAGGTTGACGCTAGTCTCCTAGCCCAATCAGGAAAAGACTATGGATTAACCATGACACCAGCTGATAAGTCAGCCACATTTGAAACTGTCACATGGGAGAATGTAACCTTTTTGAAAAGATTCTTCAGAGCAGATGAGAGGTACCCATTCTTGATCCACCCAGTAATGCCAATGAAGGAAATTCATGAATCAATTAGATGGACCAAAGATCCCAGAAACACTCAGGATCACGTCCGCTCTCTGTGCCTATTGGCTTGGCACAATGGAGAGGACGAATACAATAAATTTTTAGCTATGATCAGAAGCGTGCCAATTGGAAGGGCTCTATTGCTCCCTGAGTACTCTACATTGTACCGCCGTTGGCTCGACTCTTTTTAGCAACCCTACCTCAGTCGAATTGGATTGGGTCATACTGTTGTAGGGGTAAATTTTTCTTTAATTCGGAG
AY278553                         TTAAAACAGCTCTGGGGTTGTTCCCACCCCGGAGGCCCACGTGGCGGCTAGTACTCTGGTATCACGGTACCCTTGTACGCCTGTTTTATACTCCCCTCCCGTAATTTAGAAGTTCAAAATTAAGTTCAATAGAAGGGGGTACAAACCAGTACCACCACGAACAAGCACTTCTGTTTCCCCGGTGAGGTTGCATAGACTGTACCCACGGTTGAAGGCGACTGATCCGTTATCCGCTCTTGTACTTCGGGAAGCCCAGTATCATCTTCGGATCTTCGATGCGTTGCGCTCAGCACTCAACCCCAGAGTGTAGCTTAGGCTGATGAGTCTGGACAATCCTCACTGGTGACAGTGGTCCAGGCTGCGTTGGCGGCCTACCTGTGGCCAAAGCCACAGGACGCTAGATGTGAACAAGGTGTGAAGAGCCCACTGAGCTACAAGAGAGTCCTCCGGCCCCTGAATGCGGCTAATCCCAACCACGGAGCAGGTAGTTGCAAACCAGCAGCCGGCCTGTCGTAACGCGCAAGTCTGTGGCGGAACCGACTACTTTGGGTGACCGTGTTTCCTTTTATCTTTCAATGGCTGCTTATGGTGACAATCATTGATTGTTATCATAAAGCGACTTGGATTGGCCATCCGGTGAAATTTAAGTGCGTCAGCTATCCATTTATTGGATTTACCCCACTAAAACCACATACGCCTGGCCTTAGT------GTTG--TTGGTGAGACGCTACCATCAAAATGGGTGCTCAGGTTTCTTCTCAGAAAGTTGGTGCACACGAGAACTCAAATAGGGCATATGGTGGATCTACAATCAATTACACCACAATTAATTACTACAGAGACTCGGCTAGCAATGCAGCCTCCAAACAAGATTTCTCTCAAGACCCATCCAAGTTCACTGAACCTATAAAAGATGTGTTAATCAAAACAGCCCCAATGTTGAACTCTCCAAATATTGAAGCGTGTGGATATAGTGACAGAGTCTTGCAGCTGACACTAGGGAACTCCACTATTACTACACAAGAGGCTGCCAATTCGGTGGTTGCCTACGGACGATGGCCTGAGTACCTGAGAGACAGCGAGGCCAACCCAGTGGACCAACCAACAGAGCCAGACGTTGCCGCGTGCAGGTTTTACACGCTAGACACCGTGTCCTGGACAAAGGAATCCCGAGGGTGGTGGTGGAAATTACCCGACGCACTTAGAGATATGGGGCTGTTCGGTCAAAACATGTATTATCATTACCTAGGCAGGTCTGGCTATACCGTACATGTACAGTGCAATGCCTCCAAATTTCACCAGGGGGCACTTGGCGTGTTTGCCGTGCCAGAGATGTGTCTGGCTGGTGACAGCAACACCACGCCTACACACACCAGTTATCAGAACGCCAACCCGGGCGAGAAAGGAGGTACCTTCACAGGCACATTCACACCCGACAACAACCAAACATCACCCGCCCGTAGGTTCTGCCCTGTGGATTACCTCTTCGGAAACGGAACTCTATTGGGTAATGCATTTGTGTTCCCACACCAAATAATCAACCTACGGACTAACAACTGTGCTACATTGGTGCTCCCGTATGTGAACTCCCTCTCCATAGACAGTATGGTTAAGCACAACAACTGGGGGATTGCGATTGTACCTCTAGCCCCACTAAACTTTGCTAACGAATCATCCCCAGAGATCCCGATCACCCTGACTATAGCACCAATGTGTTGTGAATTCAATGGACTGAGAAACATCACTCTGCCACGACTGCAAGGATTGCCTGTCATGAACACCCCTGGTAGTAACCAATACCTCACTGCTGATAACTTCCAGTCGCCGTGTGCATTGCCTGAGTTTGACGTGACCCCACCCATTGATATACCTGGAGAAGTTAAAAACATGATGGAGTTGGCTGAGATCGACACCATGATTCCCTTTGACTTGAGCGCCACAAAGAAAAACACTATGGAAATGTACAGAGTCCAGTTAAGTGATAAACCACACACAGATGACCCAATACTCTGTCTATCGTTGTCCCCAGCATCGGACCCAAGGTTGTCTCACACCATGCTTGGAGAAATTTTGAATTATTACACACATTGGGCAGGATCCTTGAAGTTTACTTTCCTATTCTGTGGTTCCATGATGGCGACTGGCAAACTGTTGGTCTCATACGCACCCCCCGGAGCTGATCCACCCAAGAAGCGCAAAGAAGCAATGCTGGGGACGCATGTCATCTGGGACATAGGATTACAGTCCTCTTGCACCATGGTGGTACCTTGGATTAGTAACACAACGTACAGACAGACCATTGACGACAGCTTTACTGAGGGTGGTTACATTAGTGTTTTCTACCAGACCAGAATAGTGGTCCCCCTTTCAACACCCAGAGAAATGGACATTCTTGGATTCGTGTCAGCTTGCAATGACTTTAGTGTTCGCTTACTTCGCGACACCACTCACATAGAACAGAAAGCATTGTCACAGGGACTAGGCCAAATGTTGGAGAACATGATAGACAACACAGTCCGCGAGACCATGAGAGCGTCGACCTCAAGGGATGCTCTCCCGAATACTGAATCCAGTGGACCAGCGCACTCCAAAGAGATCCCGGCGCTCACTGCGGTGGAGACAGGAGCCACGAATCCACTAGTTCCTTCAGATACAGTACAAACTAGACATGTCATCCAACATAGGTCAAGGTCAGAGTCTAGTATTGAGTCCTTCTTCGCACGTGGTGCATGCGTGACCATTATGACTGTAGACAACTCAGCATCTACTACATCCAAAGATAAGCTATTCTCAGTGTGGAAGATCACATATAAAGATACTGTGCAGTTAAGGAGAAAATTGGAGTTTTTCACTTACTCCAGATTTGACATGGAATTCACTTTTGTGATCACCGCCAACTTCACCGAGACAAACAACGGGCACGCTCTGAACCAAGTGTACCAAATCATGTATGTGCCACCAGGTGCACCGGTACCTGAGAAGTGGGACGACTACACGTGGCAAACGTCATCAAACCCATCGATTTTCTACACCTACGGCACAGCACCAGCTCGAATTTCAGTTCCATATGTTGGTATCTCAAATGCTTATTCACACTTTTATGATGGTTTCTCTAAAGTCCCATTGAAAGATCAGTCGGCAGCGTTGGGCGACTCACTCTACGGTGCAGCGTCTCTGAACGACTTTGGCATTTTGGCAGTGAGGGTGGTTAACGACCACAACCCAACCATAGTCACTTCTAAGGTTAGAGTATATTTAAAACCCAAACACATCAGAGTGTGGTGTCCGCGCCCGCCGAGAGCTGTGGCTTATTATGGTCCGGGAGTAGACTATAAAGATGGCACTCTTGCCCCCTTATCCACAAAGGATTTGACAACATACGGGTTTGGACATCAAAACAAAGCAGTGTATACGGCTGGATACAAAATCTGCAATTATCATCTAGCCACACAAGAAGATCTCCAAAATGCAGTGAATGTTATGTGGAATAGGGATTTGATTGTTGTGGAGTCCAAAGCGCAGGGTATTGACTCAATTGCCAGATGTTCTTGCAGTGCCGGCGTGTACTATTGTGAGTCCAGAAGAAAGTACTACCCAGTCTCTTTCATAGGCCCAACCTTCCAATACATGGAAGCCAATGACTATTATCCAGCAAGATATCAATCACACATGTTGATTGGTCATGGGTTTGCATCTCCTGGAGATTGTGGGGGGATTCTCAGATGCCATCATGGAGTCATAGGTATAATCACAGCAGGTGGTGAGGGCCTTGTTGCATTTTCAGACATCAGAGACCTCTATGCTTATGAGGAGGAAGCAATGGAACAGGGAATTTCCAATTACATTGAGTCCCTAGGAGCCGCTTTCGGCAGTGGTTTTACCCAACAGATTGGGGACAAGATCTCAGAATTGACTAGCATGGTGACGAGTACCATCACAGAAAAGTTGCTCAAAAACTTGATTAAAATCATCTCATCTTTAGTGATTATAACCAGAAACTATGAAGATACCACTACCGTACTGGCCACTTTAGCACTCTTGGGTTGTGATGTATCCCCGTGGCAGTGGTTAAAGAAGAAGGCTTGTGACATACTAGAAATCCCGTGTGTCATGCGTCAGGGTGACAGCTGGTTGAAGAAGTTCACAGAGGCGTGCAATGCTGCCAAAGGATTGGAATGGGTGTCTAACAAAATATCCAAATTCATTGATTGGCTGAAAGAGAAAATCATTCCTCAAGCCAGGGACAAGTTGGAATTTGTTACCAAATTAAAACAACTGGAGATGCTGGAAAATCAGATTGCGACCATCCATCAGTCATGCCCAAGCCAAGAACACCAGGAAATCCTGTTCAATAATGTGAGATGGTTGTCCATCCAATCAAAAAGATTTGCTCCGCTTTATGCATTAGAGGCGAAGAGAATCCAAAAGTTGGAACATACAATTAACAACTACATACAGTTCAAGAGCAAACACCGTATTGAGCCAGTATGTTTGTTGGTGCATGGCAGCCCTGGAACAGGCAAGTCAGTGGCAACCAATCTAATAGCCAGGGCAATTGCAGAAAAAGAAAATACTTCTACTTACTCATTACCGCCAGACCCCTCCCACTTTGATGGTTATAAGCAGCAAGGGGTGGTAATCATGGATGACTTGAACCAAAACCCGGACGGAGCTGACATGAAGTTATTCTGTCAAATGGTTTCTACAGTGGAGTTCATACCACCAATGGCTTCATTGGAGGAGAAAGGCATTCTGTTCACGTCAAATTACGTCTTGGCATCCACCAACTCCAGCCGCATTACACCACCCACCGTTGCACATAGTGACGCTTTAGCCAGGCGCTTTGCTTTTGACATGGACATTCAAGTCATGGGTGAATACTCCAGAGATGGTAAACTGAACATGGCAATGGCAACGGAAATGTGTAAGAATTGTCATCAACCAGCGAATTTTAAGAAATGCTGCCCTCTAGTGTGTGGGAAAGCCATCCAACTGATGGACAAATCCTCCAGGGTCAGATACAGCGTTGATCAGATCACCACCATGATCATCAACGAGAGAAATCGGAGATCCAATATTGGCAACTGCATGGAAGCACTATTTCAAGGTCCCCTTCAATACAAGGATCTCAAAATAGACATCAAGACCGCTCCTCCCCCAGAGTGTATCAACGACTTACTCCAGGCAGTTGATTCCCAGGAAGTCCGCGATTACTGCGAGAAAAAGGGGTGGATTGTCAACATCACCAGCCAGGTTCAAACTGAGAGAAACATCAACAGAGCCATGACAATCCTACAAGCTGTCACAACCTTCGCCGCAGTGGCCGGAGTGGTGTATGTCATGTATAAACTTTTTGCCGGGCACCAAGGAGCTTACACTGGTCTCCCAAACAAAAAGCCCAACGTGCCCACTATTCGGACTGCTAAAGTTCAGGGACCAGGCTTTGATTATGCAGTCGCAATGGCCAAAAGAAATATAGTCACCGCCACTACCAGTAAGGGAGAGTTCACCATGCTGGGAGTACACGACAATGTGGCGATCCTACCAACTCATGCATCACCAGGAGAGTGCGTTGTGATCGACGGTAAGGAAGTGGAGATCTTAGATGCCAAAGCTCTGGAAGATCAGGCTGGGACTAACTTGGAGATCACCATCATCACCCTGAAGAGGAATGAGAAGTTTAGGGATATCAGGCCACATATTCCTACACAGATCACTGAGACAAATGATGGGGTACTGATCGTGAACACTAGTAAGTACCCTAACATGTACGTCCCTGTTGGTGCTGTGACTGAGCAGGGATACCTCAATCTTGGTGGACGTCAAACTGCTCGCACATTGATGTACAATTTTCCAACTAGAGCAGGCCAGTGTGGCGGTGTCATCACCTGCACAGGCAAGGTCATCGGGATGCATGTTGGTGGGAACGGTTCACATGGGTTTGCGGCAGCCCTGAAGCGTTCATACTTCACTCAGAGTCAAGGTGAAATTCAGTGGATGAGACCATCTAAAGAAGTGGGTTACCCCATCATCAATGCCCCATCCAGAACCAAATTAGAACCTAGTGCTTTTCACTATGTTTTTGAGGGAGTTAAGGAACCAGCAGTTCTAACTAAGAATGATCCTAGATTGAAAACTGACTTTGAGGAGGCCATCTTCTCCAAGTATGTTGGTAACAAAATCACTGAAGTGGATGAGTATATGAAGGAGGCGGTAGACCACTATGCAGGACAATTAATGTCACTTGACATCAACACAGATCAAATGTGTCTGGAGGATGCTATGTACGGAACTGATGGTCTCGAAGCTCTAGATCTCAGCACTAGTGCAGGTTATCCCTATATAGCAATGGGAAAGAAGAAGAGGGACATTTTAAACAAGCAAACCAGGGACACTAAAGAAATGCAGAGGCTTCTGGATACCTATGGTATCAACTTACCCTTAGTCACCTATGTAAAGGATGAGCTCAGGTCTAAGACTAAAGTTGAGCAGGGCAAGTCTAGACTAATTGAAGCCTCCAGCCTCAATGATTCTGTGGCAATGAGAATGGCCTTCGGGAACTTGTACGCAACCTTCCACAAAAACCCTGGTGTGGTGACGGGATCAGCTGTCGGATGTGATCCAGATTTGTTTTGGAGCAAAATACCAGTCCTAATGGAGGAGAAACTCTTTGCCTTTGACTACACAGGTTATGATGCTTCACTCAGTCCAGCTTGGTTTGAAGCTCTCAAAATGGTGTTGGAGAAAATCGGATTTGGAGATAGGGTAGATTACATTGACTACCTGAACCACTCACACCACCTATACAAAAACAAGACATACTGTGTCAAGGGCGGCATGCCATCTGGCTGCTCGGGCACTTCAATCTTCAATTCAATGATTAACAACTTGATAATCAGGACACTCTTACTGAAAACCTACAAGGGCATAGATTTAGACCACCTGAAAATGATTGCCTATGGTGATGATGTAATTGCTTCCTACCCCCATGAGGTTGACGCTAGTCTCCTAGCCCAATCAGGAAAAGACTATGGACTAACCATGACTCCAGCTGATAAGTCAGCTACATTTGAAACAGTCACATGGGAAAATGTAACTTTCTTGAAGAGATACTTCAGGGCGGATGAGAAGTATCCATTTCTGGTGCATCCAGTAATGCCAATGAAGGAAATTCATGAATCAATTAGATGGACAAAAGATCCTAGAAATACGCAGGATCATGTGCGTTCATTGTGCCTATTGGCTTGGCATAATGGCGAAGAGGAATACAACAAGTTTTTAGCTAAAATTAGAAGCGTGCCAATTGGAAGAGCATTGTTGCTCCCTGAGTACTCTACACTGTACCGCCGTTGGCTCGATTCTTTTTAGTAACCCTACCTCAGTCGAATTGGATTGGGTTATACTGTTGTAGGGGTGAATTTTTCTTTAATTCGGAG
POL2CG1                          TTAAAACAGCTCTGGGGTTGTTCCCACCCCAGAGGCCCACGTGGCGGCCAGTACACTGGTATCGCGGTACCTTTGTACGCCTGTTTTATACTCCCTTCCCGTAACTTAGAAGCACAACGCCAAGTTCAATAGAAGGGGGTACAAACCAGTACCACCACGAACAAGCACTTCTGTTCCCCCGGTGAGGCTGTATAGGCTGTTTCCACGGCTAAAAGCGGCTGATCCGTTATCCGCTCATGTACTTCGAGAAGCCTAGTATCACCTTGGAATCTTCGATGCGTTGCGCTCAACACTCAACCCCAGAGTGTAGCTTAGGTCGATGAGTCTGGACGTTCCTCACCGGCGACGGTGGTCCAGGCTGCGTTGGCGGCCTACCTGTGGCCAAAGCCACAGGACGCTAGTTGTGAACAAGGTGTGAAGAGCCTATTGAGCTACCTGAGAGTCCTCCGGCCCCTGAATGCGGCTAATCCTAACCACGGAGCAGGCAGTGGCAATCCAGCGACCAGCCTGTCGTAACGCGCAAGTTCGTGGCGGAACCGACTACTTTGGGTGTCCGTGTTTCCTTTTATTTTACAATGGCTGCTTATGGTGACAATTATTGATAGTTATCATAAAGCAAATTGGATTGGCCATCCGGTGAGAATTTGATTATTAAATTACTCTCTTGTTGGGATTGCTCCTTTGAAATCCTGTGCACTCACACCTATTGGAATTACCTCATTGTTGAGATATTATTACCACTATGGGCGCCCAAGTCTCATCACAGAAAGTTGGAGCCCATGAGAATTCAAACAGAGCTTATGGTGGATCCACCATTAATTACACTACTATTAATTATTACAGGGATTCTGCGAGCAATGCCGCTAGTAAGCAGGACTTTGCACAAGACCCATCCAAGTTCACTGAACCCATTAAAGATGTTCTCATTAAGACCGCTCCCACGCTAAACTCTCCTAATATCGAGGCGTGTGGGTATAGCGACAGAGTGATGCAACTAACCCTAGGCAATTCTACCATTACCACACAGGAGGCGGCCAATTCTGTCGTTGCATACGGCCGGTGGCCCGAGTACATCAAGGATTCAGAAGCAAATCCTGTGGACCAGCCAACTGAGCCGGACGTTGCCGCATGCAGGTTTTACACACTAGACACTGTTACTTGGCGCAAGGAGTCCAGAGGGTGGTGGTGGAAACTGCCTGATGCGCTAAAGGATATGGGATTATTCGGCCAGAACATGTTCTACCACTACCTCGGGAGGGCTAGCTATACTGTGCACGTACAGTGTAATGCTTCAAAGTTTCACCAGGGCGCCCTCGGGGTATTTGCAGTTCCAGAAATGTGCCTGGCAGGCGACAGTG---CAACCCACATGCTTACAAAATATGAGAATGCAAATCCGGGTGAGAAAGGGGGTGAGTTCAAAGGGAGTTTTACTCTGGATACTAACGCTACCAACCCTGCACGCAACTTTTGTCCCGTTGATTATCTCTTCGGGAGCCGAGTACTGGCGGGAAATGCGTTTGTTTACCCACATCAGATAATTAATCTGCGCACCAACAACTGTGCCACGTTGGTGCTGCCATACGTTAATTCACTTTCCATAGACAGCATGACAAAACACAACAATTGGGGAATTGCTATCCTTCCGCTGGCACCACTTGACTTTGCCACCGAGTCCTCCACTGAGATACCCATTACTCTAACTATTGCCCCTATGTGTTGTGAATTCAATGGGTTGCGCAACATCACTGTACCCAGAACTCAAGGGTTGCCAGTCTTAAACACTCCAGGAAGCAACCAGTACTTAACAGCAGACAACTATCAATCTCCATGTGCGATACCCGAGTTTGATGTGACACCACCCATAGACATCCCGGGGGAAGTGCGCAACATGATGGAATTGGCAGAGATAGACACTATGATACCTCTCAATCTGAGC-CAGC--GCAAGAACACCATGGATATGTACAGAGTCGAACTGAATGATGCGGCTCACTCTGACACACCAATATTGTGTCTTTCACTGTCTCCAGCATCAGATCCTAGGCTAGCACACACTATGCTAGGTGAAATACTGAACTACTACACACACTGGGCAGGGTCTTTGAAGTTCACATTTCTCTTCTGCGGCTCAATGATGGCCACTGGTAAATTGCTAGTGTCCTATGCACCTCCTGGTGCGAAAGCCCCTGAAAGCCGCAAAGAAGCGATGCTCGGCACCCACGTGATCTGGGACATCGGGTTACAGTCATCATGCACTATGGTGGTACCTTGGATTAGCAACACCACATACAGACAAACTATCAACGATAGCTTCACAGAAGGAGGGTATATCAGTATGTTTTACCAAACTAGAGTTGTTGTGCCATTGTCCACTCCTAGAAAGATGGACATATTGGGCTTTGTGTCAGCCTGCAATGACTTCAGTGTGCGCCTGTTGCGTGACACGACGCACATAAGCCAAGAGGTTATGCCACAAGGATTGGGTGATTTAATTGAAGGGGTTGTTGAGGGAGTCACGAGAAATGCTTTGACACCACTGACACCTGTCAACAACTTGCCTGATACACGATCTAGCGGCCCAGCCCACTCTAAGGAAACACCAGCGCTGACAGCCGTAGAGACAGGGGCCACCAACCCATTGGTGCCTTCAGACACGGTACAAACTCGTCACGTCATCCAAAAGCGGACGCGGTCGGAGTCTACGGTTGAGTCTTTCTTCGCAAGAGGAGCTTGTGTGGCCATTATTGAAGTGGATAATGATGCTCCAACAAGGCGTGCCAGTAAATTATTTTCAGTCTGGAAGATAACTTACAAGGACACCGTTCAGTTAAGACGTAAGTTGGAGTTCTTTACATATTCAAGGTTTGACATGGAGTTCACCTTTGTGGTTACATCCAATTATACCGATGCAAACAATGGGCACGCACTGAATCAAGTTTACCAGATAATGTACATACCACCTGGGGCACCGATCCCTGGCAAGCGGAATGATTACACATGGCAAACGTCATCTAACCCATCAGTGTTTTACACTTACGGGGCACCTCCAGCTAGAATATCAGTGCCCTACGTGGGCATTGCCAATGCATATTCTCATTTTTACGATGGGTTTGCCAAAGTACCACTAGCTGGCCAAGCCTCAACAGAGGGTGACTCGCTGTATGGAGCGGCTTCATTGAACGACTTCGGATCACTGGCTGTTCGAGTGGTGAATGACCACAACCCTACGAAACTCACTTCAAAAATCAGAGTGTACATGAAACCAAAGCACGTCAGAGTGTGGTGTCCGCGACCCCCTCGAGCAGTCCCATACTACGGACCAGGGGTTGACTACAAGGATGG---ACTAACCCCACTGCCAGAGAAAGGCTTGATAACCTATGGTTTTGGCCACCAAAATAAGGCAGTGTACACGGCAGGTTACAAAATTTGCAATTACCACCTCGCCACCCAGGAAGACTTACAAAATGCGATAAACATTATGTGGATTAGAGACCTTTTAGTAGTGGAATCCAAAGCCCAAGGCATAGACTCAATTGCTAGATGTAACTGCCACACTGGAGTGTACTACTGTGAATCCAGGAGGAAGTACTACCCGGTCTCTTTTGTCGGCCCCACCTTTCAGTACATGGAAGCAAATGAGTACTATCCAGCCCGATACCAATCCCACATGTTAATTGGCCATGGTTTTGCATCTCCAGGGGACTGTGGTGGGATTCTCAGGTGCCAACATGGAGTAATTGGAATCATTACAGCTGGAGGAGAAGGCCTAGTCGCTTTCTCGGACATCAGAGATCTGTACGCATACGAGGTGGAGGCTATGGAGCAGGGAGTCTCCAACTATATTGAGTCCCTTGGGGCTGCATTTGGGAGTGGATTCACCCAGCAAATAGGAAACAAAATTTCAGAACTCACTAGCATGGTCACCAGCACTATAACTGAGAAACTACTAAAGAATCTCATTAAAATAATTTCATCCCTTGTTATCATCACCAGAAACTATGAAGACACGACCACAGTGCTGGCTACTCTTGCTCTCCTCGGTTGTGATGCGTCCCCATGGCAATGGCTAAAGAAGAAAGCCTGTGACATCTTGGAAATCCCCTACATCATGCGACAGGGCGATAGCTGGTTGAAGAAGTTTACAGAGGCATGCAATGCAGCCAAGGGATTGGAATGGGTGTCTAATAAAATATCCAAATTTATTGACTGGCTCAAAGAGAAGATCATTCCACAGGCTAGAGACAAGCTAGAGTTTGTTACCAAACTGAAGCAACTAGAAATGTTGGAGAACCAAATTGCAACCATTCATCAATCGTGCCCAAGTCAGGAGCATCAAGAAATCCTGTTCAATAACGTGAGATGGTTATCCATACAGTCAAGGAGATTTGCCCCGCTCTATGCGGTCGAGGCTAAGAGAATACAAAAGTTAGAGCACACGATTAACAACTACGTACAGTTCAAGAGCAAACACCGTATTGAACCAGTATGTTTGTTGGTGCACGGTAGCCCAGGCACGGGCAAGTCAGTTGCCACCAATTTAATTGCCAGAGCAATAGCAGAGAAGGAGAACACCTCCACATACTCACTACCACCAGATCCCTCCCATTTCGATGGGTACAAGCAACAAGGTGTGGTGATCATGGATGATTTGAATCAGAATCCAGATGGAGCAGACATGAAGCTGTTTTGTCAGATGGTCTCTACTGTAGAATTCATACCACCAATGGCTTCGCTAGAAGAAAAGGGTATTTTGTTCACATCTAATTACGTTTTGGCCTCAACCAATTCCAGTCGCATCACCCCACCAACTGTTGCGCACAGCGATGCCCTAGCCAGGCGCTTTGCATTTGACATGGACATACAAATCATGAGCGAGTATTCTAGAGATGGAAAATTGAACATGGCGATGGCAACTGAAATGTGTAAGAACTGTCATCAACCAGCAAACTTCAAGAGATGTTGCCCATTGGTGTGTGGCAAAGCCATCCAGCTGATGGACAAATCTTCCAGAGTCAGATATAGTATAGATCAGATTACTACCATGATTATTAATGAGAGGAACAGAAGATCAAGTATCGGTAATTGCATGGAGGCACTTTTCCAAAGTCCTCTTCAATACAAAGACCTGAAAATAGACATTAAGACCACACCTCCTCCTGAGTGCATCAATGATTTGCTCCACGCAGTTGATTCTCAAGAGGTAAGAGACTACTGTGAGAAGAAGGGTTGGATAGCAGACATCACTAGTCAGGTGCAAACCGAAAGAAACATCAATAGAGCGATGACTATTCTTCAGGCGGTCACCACATTTGCCGCAGTTGCTGGAGTGGTGTATGTGATGTACAAACTCTTTGCAGGGCATCAAGGAGCGTATACAGGGCTTCCCAACAAGAGACCCAATGTCCCCACCATCAGGACTGCCAAGGTTCAGGGCCCAGGATTTGACTACGCAGTGGCAATGGCCAAAAGAAACATTCTTACGGCAACTACCATTAAGGGAGAGTTCACAATGCTCGGAGTGCATGATAATGTGGCCATTCTACCAACCCACGCATCACCGGGTGAAACAATAGTCATTGATGGCAAGGAAGTAGAGGTACTGGATGCTAAAGCCCTGGAGGACCAGGCCGGGACCAACCTAGAAATCACCATTGTCACTCTCAAAAGAAATGAGAAGTTCAGGGACATCAGACCACACATCCCCACTCAAATCACTGAGACGAATGATGGAGTTTTAATTGTGAACACTAGTAAGTACCCCAACATGTATGTTCCTGTCGGTGCTGTGACTGAACAGGGGTATCTTAATCTCGGTGGACGCCAAACTGCTCGTACTTTAATGTACAACTTTCCAACGAGAGCAGGTCAATGTGGCGGAGTTATCACCTGCACTGGCAAGGTCATCGGGATGCATGTTGGTGGGAACGGTTCACATGGGTTCGCAGCAGCCCTGAAGCGATCCTATTTCACTCAGAGTCAAGGTGAAATCCAGTGGATGAGACCATCAAAAGAAGTGGGCTACCCCGTTATTAATGCTCCATCTAAAACTAAACTGGAACCCAGTGCATTCCATTATGTGTTTGAAGGTGTCAAGGAACCAGCTGTGCTCACCAAAAGTGACCCCAGATTGAAGACAGATTTTGAAGAGGCTATCTTTTCCAAGTACGTGGGAAATAAGATTACTGAAGTAGATGAGTACATGAAAGAAGCTGTCGATCATTACGCAGGCCAGCTCATGTCACTAGACATCAACACAGAACAAATGTGCCTTGAGGATGCAATGTATGGCACTGACGGTCTCGAAGCTCTAGACCTCAGTACCAGTGCTGGGTATCCCTATGTGGCAATGGGGAAGAAGAAAAGAGACATTTTGAATAAGCAAACCAGAGATACAAAAGAAATGCAAAGGCTTCTGGACACCTATGGTATTAATTTACCTTTAGTCACCTATGTGAAAGACGAGCTTAGATCCAAGACCAAAGTGGAACAGGGCAAGTCCAGGCTAATTGAGGCCTCAAGTCTCAATGACTCTGTCGCCATGAGGATGGCTTTTGGCAACTTGTACGCAGCATTCCACAAGAACCCAGGTGTAGTGACAGGATCGGCTGTTGGCTGTGACCCAGATTTGTTTTGGAGTAAAATACCAGTCCTCATGGAGGAAAAACTC------TTTGATTACACGGGTTATGATGCTTCACTAAGCCCCGCCTGGTTTGAGGCTCTCAAGATGGTTCTAGAGAAAATTGGGTTTGGTGATAGAGTGGATTACATTGATTATCTGAATCACTCGCACCATCTATATAAAAACAAGACATATTGTGTTAAGGGCGGTATGCCATCTGGCTGCTCTGGCACCTCAATTTTTAATTCAATGATTAATAATCTAATAATCAGGACTCTCTTACTGAAAACCTACAAGGGCATAGATTTAGACCACCTGAAGATGATAGCCTATGGTGATGATGTAATTGCTTCCTACCCCCATGAGGTTGATGCTAGTCTCCTAGCCCAATCAGGAAAAGACTATGGACTAACCATGACACCAGCTGACAAATCAGCCACCTTTGAAACAGTCACATGGGAGAATGTAACATTCTTGAAAAGATTCTTTAGAGCAGATGAAAAGTATCCCTTTCTGGTACATCCAGTGATGCCAATGAAAGAAATTCACGAATCAATTAGATGGACTAAAGATCCCAGAAACACTCAGGATCATGTTCGCTCACTGTGCTTATTGGCTTGGCACAGTGGCGAGGAAGAGTACAATAAATTTTTAGCTAAGATTAGAAGTGTGCCAATCGGAAGAGCTTTACTGCTCCCTGAGTACTCCACATTGTACCGCCGTTGGCTCGACTCATTTTAGTAACCCTACCTCAGTCGAATTGGATTGGGTCATACTGTTGTAGGGGTAAATTTTTCTTTAATTCGGAG
POL2LAN                          TTAAAACAGCTCTGGGGTTGTTCCCACCCCAGAGGCCCACGTGGCGGCCAGTACACTGGTATTGCGGTACCTTTGTACGCCTGTTTTATACTCCCTTCCCGTAACTTAGAAGCACAATGCCAAGTTCAATAGGAGGGGGTACAAACCAGTACCACCACGAACAAGCACTTCTGTTCCCCCGGTGAGGCTGTATAGGCTGTTTCCACGGCTAAAAGCGGCTGATCCGTTATCCGCTCATGTACTTCGAGAAGCCTAGTATCACCTTGGAATCTTCGATGCGTTGCGCTCAACACTCAACCCCAGAGTGTAGCTTAGGTCGATGAGTCTGGACGTTCCTCACCGGCGACGGTGGTCCAGGCTGCGTTGGCGGCCTACCTGTGGCCAAAGCCACAGGACGCTAGTTGTGAACAAGGTGTGAAGAGCCTATTGAGCTACCTGAGAGTCCTCCGGCCCCTGAATGCGGCTAATCCTAACCACGGAGCAGGCAGTGGCAATCCAGCGACCAGCCTGTCGTAACGCGCAAGTTCGTGGCGGAACCGACTACTTTGGGTGTCCGTGTTTCCTTTTATTTTACAATGGCTGCTTATGGTGACAATCATTGATTGTTATCATAAAGCAAATTGGATTGGCCATCCGGTGAGAATTTGATTATTAAATTACTCTCTTGTTGGGATTGCTCCTTTGAAATCTTGTGCACTCACACCTATTGGAATTACCTCATTGTTAAGATATCATCACCACTATGGGCGCCCAAGTCTCATCACAGAAAGTTGGAGCCCATGAGAATTCAAACAGAGCTTATGGCGGATCCACCATTAATTACACTACTATTAATTATTACAGGGATTCTGCGAGCAATGCCGCTAGTAAGCAGGACTTTGCACAAGACCCATCCAAGTTCACTGAACCTATTAAAGATGTTCTCATTAAGACCGCTCCCACACTAAACTCTCCTAATATCGAGGCGTGTGGGTATAGCGACAGAGTGATGCAACTAACCCTAGGCAATTCCACCATTACCACACAGGAGGCGGCCAATTCTGTCGTTGCATACGGCCGGTGGCCCGAGTACATCAAGGACTCAGAAGCAAATCCTGTGGACCAGCCAACTGAACCGGACGTTGCCGCGTGCAGGTTTTACACACTAGACACTGTTACTTGGCGCAAGGAGTCCAGAGGGTGGTGGTGGAAACTGCCTGATGCACTAAAGGACATGGGATTATTCGGCCAGAACATGTTCTACCACTACCTCGGGAGGGCTGGCTATACTGTGCACGTACAGTGTAATGCTTCAAAGTTTCACCAGGGCGCCCTCGGGGTATTCGCAGTTCCAGAAATGTGCCTGGCAGGCGACAGCA---CAACCCACATGTTTACAAAATATGAGAATGCAAATCCGGGTGAGAAAGGGGGTGAATTCAAAGGGAGTTTTACTCTGGATACTAACGCTACCAACCCTGCACGCAACTTTTGTCCCGTTGATTATCTCTTCGGGAGCGGAGTACTGGCGGGAAATGCGTTTGTTTACCCACATCAGATAATTAATCTGCGCACCAACAACTGTGCCACGTTGGTGCTGCCATACGTTAATTCACTTTCCATAGACAGCATGACAAAACACAACAATTGGGGAATTGCTATCCTTCCGCTGGCACCACTTGACTTTGCCACCGAGTCCTCCACTGAGATACCCATTACTCTAACTATTGCCCCTATGTGTTGTGAATTCAATGGGTTGCGCAACATCACTGTACCCAGAACTCAAGGGTTGCCAGTCTTAAACACTCCAGGAAGCAACCAGTACTTAACAGCAGACAACTATCAATCCCCATGTGCGATACCCGAGTTTGATGTAACACCACCCATAGACATCCCGGGGGAAGTGCGCAACATGATGGAATTGGCAGAGATAGACACCATGATACCTCTCAATCTGAAC-CAGC--GCAAGAACACCATGGATATGTACAGAGTCGAACTGAATGATGCGGCTCACTCTGACACACCAATATTGTGTCTCTCACTGTCTCCAGCATCAGATCCTAGGCTAGCACACACTATGCTAGGTGAAATACTGAACTACTACACACACTGGGCAGGGTCATTGAAGTTCACATTTCTCTTCTGCGGCTCAATGATGGCCACTGGTAAATTGCTAGTGTCCTATGCACCTCCTGGTGCGGAAGCCCCTAAAAGCCGCAAAGAAGCGATGCTCGGCACCCACGTGATCTGGGACATCGGATTACAGTCATCATGCACTATGGTGGTACCTTGGATTAGCAACACCACATACAGACAAACCATCAACGATAGCTTCACAGAAGGAGGGTACATCAGTATGTTTTACCAAACTAGAGTTGTTGTGCCATTGTCCACCCCTAGAAAGATGGACATATTGGGCTTTGTGTCAGCCTGCAATGACTTCAGTGTGCGCCTGTTGCGTGACACGACGCACATAAGCCAAGAGGCTATGCCACAAGGATTGGGTGATTTAATTGAAGGGGTTGTTGAGGGAGTCACGAGAAATGCCTTGACACCACTGACACCTGCCAACAACTTGCCTGATACACAATCTAGCGGCCCAGCCCACTCTAAGGAAACACCAGCGCTAACAGCCGTAGAGACAGGGGCCACCAACCCATTGGTGCCTTCAGACACGGTACAAACTCGTCACGTCATCCAAAAGCGGACGCGGTCGGAGTCTACGGTTGAGTCTTTCTTCGCAAGAGGAGCTTGTGTGGCCATTATTGAAGTGGATAATGATGCTCCAACAAAGCGTGCCAGTAAATTATTTTCAGTCTGGAAGATAACTTACAAAGACACCGTTCAGTTAAGACGTAAGTTGGAGTTCTTTACATATTCAAGGTTTGACATGGAGTTCACCTTTGTGGTTACATCCAATTATACCGATGCAAACAATGGGCACGCACTAAATCAAGTTTACCAGATAATGTACATACCACCTGGGGCACCGATCCCTGGCAAGTGGAATGATTACACATGGCAAACGTCATCTAACCCATCAGTGTTTTACACTTACGGGGCACCTCCAGCTAGAATATCAGTGCCCTACGTGGGCATTGCCAATGCATATTCTCATTTTTACGATGGGTTTGCCAAAGTACCACTAGCAGGCCAAGCCTCAACAGAGGGTGACTCGCTGTATGGAGCGGCTTCATTGAATGACTTCGGATCACTGGCTGTTCGAGTGGTGAATGACCACAACCCTACGAAACTCACCTCAAAAATCAGAGTGTACATGAAACCAAAGCACGTCAGAGTGTGGTGTCCGCGACCCCCTCGAGCAGTCCCATACTACGGACCAGGGGTTGACTACAAGGATGG---ACTAGCCCCACTGCCAGGGAAAGGCTTGACAACCTATGGTTTTGGCCACCAAAATAAGGCAGTGTACACGGCAGGTTACAAAATTTGCAATTACCACCTCGCCACCCAGGAAGACTTACAAAATGCGGTAAACATTATGTGGATTAGAGACCTTTTAGTAGTGGAATCCAAAGCCCAAGGCATAGACTCAATTGCTAGATGTAACTGCCACACTGGAGTGTACTACTGTGAATCCAGGAGGAAGTACTACCCGGTCTCTTTTACTGGCCCCACCTTTCAGTACATGGAAGCAAATGAGTACTATCCAGCCCGATACCAATCCCACATGTTAATTGGCCATGGTTTTGCATCTCCAGGGGACTGTGGTGGGATTCTCAGGTGCCAACATGGAGTAATTGGAATCATTACAGCTGGAGGAGAAGGCCTAGTCGCTTTCTCGGACATCAGAGATCTGTACGCATACGAGGAGGAGGCTATGGAGCAGGGAGTCTCCAACTATATTGAGTCCCTTGGGGCTGCATTTGGGAGTGGATTCACCCAGCAAATAGGAAACAAAATTTCAGAACTCACTAGCATGGTCACCAGCACTATAACTGAGAAACTACTAAAGAATCTCATTAAAATAATTTCATCCCTTGTTATCATCACCAGAAACTATGAAGACACGACCACAGTGCTGGCTACCCTTGCTCTCCTCGGTTGTGATGCGTCCCCATGGCAATGGCTAAAGAAGAAAGCCTGTGACATCTTGGAAATCCCCTACATCATGCGACAGGGCGATAGCTGGTTGAAGAAGTTTACAGAGGCATGCAATGCAGCTAAGGGATTGGAATGGGTGTCTAATAAAATATCCAAATTTATTGACTGGCTCAAAGAGAAGATCATTCCACAGGCTAGAGACAAGCTAGAGTTTGTTACCAAACTGAAGCAACTAGAAATGTTGGAGAACCAAATTGCAACCATTCATCAATCGTGCCCAAGTCAGGAGCATCAAGAAATCCTGTTCAATAACGTGAGATGGTTATCCATACAGTCAAAGAGATTTGCCCCGCTCTATGCGGTTGAGGCTAAGAGAATACAAAAGTTAGAGCACACGATTAACAACTACGTACAGTTCAAGAGCAAACACCGTATTGAACCAGTATGTTTGTTGGTGCACGGTAGCCCAGGCACGGGCAAGTCAGTTGCCACCAATTTAATTGCCAGAGCAATAGCAGAGAAGGAGAACACCTCCACATACTCACTACCACCAGATCCCTCCCATTTCGATGGGTACAAGCAACAAGGTGTGGTGATCATGGATGATTTGAATCAGAACCCAGACGGAGCAGACATGAAGCTGTTTTGTCAGATGGTCTCCACTGTAGAATTCATACCACCAATGGCTTCGCTAGAAGAAAAGGGTATTTTGTTCACATCTAATTACGTTTTGGCCTCAACCAATTCCAGTCGCATCACCCCACCAACTGTTGCGCACAGCGATGCCCTAGCCAGGCGCTTTGCATTTGACATGGACATACAAATCATGAGCGAGTATTCTAGAGATGGAAAATTGAACATGGCGATGGCAACTGAAATGTGTAAGAACTGTCATCACCCAGCAAACTTCAAGAGATGTTGCCCATTGGTGTGTGGCAAAGCCATCCAGCTGATGGACAAATCTTCCAGAGTCAGATATAGTATAGATCAGATTACTACCATGATTATTAATGAGAGGAACAGAAGATCAAGTATCGGTAATTGCATGGAGGCACTTTTCCAAGGTCCTCTTCAATACAAAGACCTGAAAATAGACATTAAGACCACACCTCCTCCTGAGTGCATCAATGATTTGCTCCAAGCAGTTGATTCTCAAGAGGTAAGAGACTACTGTGAGAAGAAGGGTTGGATAGTAGACATCACTAGTCAGGTGCAAACCGAAAGAAACATCAATAGAGCAATGACTATTCTTCAGGCGGTCACCACATTTGCCGCAGTTGCTGGAGTGGTGTATGTGATGTACAAACTCTTTGCAGGGCATCAAGGAGCGTATACAGGGCTTCCCAATAAGAGACCCAATGTCCCCACCATCAGGACTGCCAAGGTTCAGGGCCCAGGATTTGACTACGCAGTGGCAATGGCCAAAAGAAACATTCTTACGGCAACTACCATTAAGGGAGAGTTCACAATGCTCGGAGTGCATGATAATGTGGCCATTCTACCAACCCACGCATCACCGGGTGAAACAATAGTCATTGATGGCAAGGAAGTAGAGGTACTGGATGCTAAAGCCCTGGAGGACCAGGCCGGGACCAACCTGGAAATCACCATTGTCACTCTTAAGAGAAATGAGAAGTTCAGGGACATCAGACCACACATCCCCACTCAAATCACTGAGACAAATGATGGAGTTTTAATTGTGAACACTAGTAAGTACCCCAACATGTATGTTCCTGTCGGTGCTGTGACTGAACAGGGGTATCTCAATCTCAGTGGACGCCAAACTGCTCGTACTTTAATGTACAACTTTCCAACGAGAGCAGGTCAATGTGGTGGAGTTATCACCTGCACTGGCAAGGTCATCGGGATGCATGTTGGTGGGAACGGTTCACATGGGTTCGCAGCAGCCCTGAAGCGATCCTATTTCACTCAGAGTCAAGGTGAAATCCAGTGGATGAGACCATCAAAAGAAGTGGGCTACCCCGTTATTAATGCTCCATCTAAAACTAAACTGGAACCCAGTGCATTCCATTATGTGTTTGAAGGTGTCAAGGAACCAGCTGTGCTCACCAAAAGTGACCCCAGATTGAAGACAGATTTTGAAGAGGCTATCTTTTCCAAGTATGTGGGAAATAAGATTACTGAAGTGGATGAGTACATGAAAGAAGCTGTCGATCATTACGCAGGCCAGCTCATGTCACTAGACATCAACACAGAACAAATGTGCCTTGAGGATGCAATGTATGGCACTGACGGTCTCGAAGCTCTAGACCTCAGTACCAGTGCTGGGTATCCCTATGTGGCAATGGGGAAAAAGAAAAGAGACATTTTGAATAAGCAAACCAGAGACACAAAGGAAATGCAAAGGCTTCTGGACACCTATGGTATTAATTTACCTTTAGTCACCTATGTGAAAGATGAGCTTAGATCCAAGACCAAAGTGGAACAGGGCAAGTCCAGGCTAATTGAGGCCTCAAGTCTCAATGACTCTGTCGCCATGAGGATGGCTTTTGGCAACTTGTACGCAGCATTCCACAAGAACCCAGGTGTAGTGACAGGATCGGCTGTTGGCTGTGACCCAGATTTGTTTTGGAGTAAAATACCAGTCCTCATGGAGGAAAAACTCTTTGCATTTGATTACACGGGTTATGATGCTTCACTAAGCCCCGCCTGGTTTGAGGCTCTCAAGATGGTTCTAGAGAAAATTGGGTTTGGTGACAGAGTGGATTACATTGATTATCTGAATCACTCGCACCATCTATATAAAAATAAGACATATTGTGTTAAGGGCGGCATGCCATCTGGCTGCTCTGGCACCTCAATTTTTAATTCAATGATTAATAATCTAATAATCAGGACTCTCTTACTGAAAACCTACAAGGGCATAGATTTAGACCACCTGAAGATGATAGCCTATGGTGATGATGTAATTGCTTCCTACCCCCATGAGGTTGATGCTAGTCTCCTAGCCCAATCAGGAAAAGACTATGGACTAACCATGACACCAGCTGACAAATCAGCCACCTTTGAAACAGTCACATGGGAGAATGTAACATTCTTGAAAAGATTCTTTAGAGCAGATGAAAAGTATCCCTTTCTGGTACATCCAGTGATGCCAATGAAAGAAATTCACGAATCAATTAGATGGACTAAAGATCCCAGAAACACTCAGGATCATGTTCGCTCACTGTGCTTATTGGCTTGGCACAATGGCGAGGAAGAGTACAATAAATTTTTAGCTAAGATTAGAAGTGTGCCAATCGGAAGAGCATTACTGCTCCCTGAGTACTCCACATTGTACCGCCGTTGGCTCGACTCATTTTAGTAACCCTACCTCAGTCGAATTGGATTGGGTCATACTGTTGTAGGGGTAAATTTTTCTTTAATTCGGAG
POL3L37                          TTAAAACAGCTCTGGGGTTGTTCCCACCCCAGAGGCCCACGTGGCGGCTAGTACACTGGTATCACGGTACCTTTGTACGCCTGTTTTATACTCCCTCCCCGCAACTTAGAAGCATACAATCAAGCTCAATAGGAGGGGGTGCAAGCCAGCGCCTCCGTGGGCAAGCACTACTGTTTCCCCGGTGAGGCCGCATAGACTGTTCCCACGGTTGAAAGTGGCCGATCCGTTATCCGCTCATGTACTTCGAGAAGCCTAGTATCGCTCTGGAATCTTCGACGCGTTGCGCTCAGCACTCAACCCCGGAGTGTAGCTTGGGCCGATGAGTCTGGACAGTCCCCACTGGCGACAGTGGTCCAGGCTGCGCTGGCGGCCCACCTGTGGCCAAAGCCACGGGACGCTAGTTGTGAACAGGGTGTGAAGAGCCTATTGAGCTACATGAGAGTCCTCCGGCCCCTGAATGCGGCTAATCCTAACCATGGAGCAGGCAGCTGCAACCCAGCAGCCAGCCTGTCGTAACGCGCAAGTCCGTGGCGGAACCGACTACTTTGGGTGTCCGTGTTTCCTTTTATTCTTGAATGGCTGCTTATGGTGACAATCATAGATTGTTATCATAAAGCGAGTTGGATTGGCCATCCAGTGTGAATCAGATTAATTACTCCCTTGTTTGTTGGATCCACTCC--CGAAACGTTTTACTCCTTAACTTATTGAAATTGTTT------GAAGACAGCAGTGTCACAATGGGAGCTCAAGTATCATCCCAAAAAGTAGGCGCTCACGAGAATTCTAACCGAGCCTACGGTGGTTCTACGATCAACTACACCACAATTAATTATTATAAAGATTCCGCAAGTAATGCGGCGTCCAAGCAAGATTACTCACAGGATCCATCAAAATTCACCGAGCCACTAAAGGACGTGCTCATAAAAACAGCTCCAGCACTCAATTCACCAAATGTGGAAGCGTGTGGGTATAGTGATAGAGTGTTGCAACTCACTTTAGGCAATTCCACTATTACTACACAGGAGGCAGCAAATTCAGTAGTGGCTTACGGACGTTGGCCTGAGTTTATTAGAGATGACGAAGCAAACCCGGTGGACCAACCAACTGAACCAGATGTGGCTACATGCAGATTCTACACACTAGACACTGTAATGTGGGGTAAGGAGTCGAAAGGCTGGTGGTGGAAGTTACCTGACGCACTGAGAGACATGGGTCTGTTTGGACAAAACATGTATTACCACTACCTAGGAAGATCCGGGTACACTGTGCACGTGCAGTGTAATGCATCCAAATTTCACCAAGGTGCACTCGGGGTGTTTGCGATTCCTGAGTATTGTCTGGCGGGTGACAGTGACACAA-----AGGTACACTAGTTATGCAAATGCGAATCCAGGTGAAAGAGGGGGAAAATTTTACTCCCAATTCAACAAGGATAACGCAGTAACATCCCCAAAAAGAGAGTTCTGCCCAGTGGATTATCTCCTGGGATGTGGGGTGTTACTGGGAAATGCCTTTGTATACCCACATCAAATCATTAATCTGAGGACCAACAACAGCGCAACTATTGTCCTACCATATGTGAATGCTTTGGCCATTGATTCAATGGTTAAACACAACAACTGGGGCATTGCCATTCTGCCCTTATCACCGCTGGATTTTGCTCAAGATTCATCAGTTGAAATTCCAATTACTGTGACAATTGCCCCAATGTGTAGCGAGTTCAACGGCCTTCGCAACGTGACTGCACCTAAATTTCAAGGACTACCAGTGTTGAACACTCCTGGTAGTAACCAGTACCTGACGTCAGACAACCACCAATCACCATGCGCAATCCCAGAATTTGATGTCACTCCGCCTATTGATATCCCAGGTGAGGTTAAAAACATGATGGAGCTCGCCGAGATAGACACCATGATTCCTCTCAATTTGAGC---ACCAAGAGAAACACAATGGACATGTACAGAGTTACTCTGAGCGACAGTGCCGATCTATCGCAACCAATTTTGTGCTTGTCACTATCCCCAGCATCTGATCCGCGCTTGTCACACACCATGCTTGGGGAAGTACTGAACTATTATACTCATTGGGCCGGGTCCTTGAAATTTACCTTCCTGTTCTGTGGTTCAATGATGGCTACGGGGAAAATCCTAGTGGCCTATGCACCACCAGGTGCACAACCCCCCACCAGCCGTAAGGAGGCTATGTTGGGCACACATGTCATTTGGGATCTTGGCCTGCAATCATCTTGTACTATGGTGGTGCCGTGGATTAGTAATGTGACATACAGACAGACTACACAAGATAGTTTCACTGAGGGCGGATATATCAGCATGTTCTACCAAACAAGAATTGTGGTGCCACTGTCCACCCCTAAGAGTATGAGCATGCTGGGGTTTGTGTCAGCCTGTAATGATTTCAGTGTGCGATTGCTGCGAGACACCACTCACATTTCACAATCTGCGCTTCCACAGGGTATTGAAGATTTGATTTCTGAAGTTGCACAGGGCGCCCT------AACTTTGTCACTCCCGAAGCAACAGGATAGCTTACCTGATACTAAGGCCAGTGGCCCGGCGCATTCCAAGGAGGTACCTGCACTCACTGCAGTCGAGACTGGAGCCACCAATCCTCTGGCACCATCCGACACAGTTCAAACGCGCCACGTAGTCCAACGACGCAGCAGGTCAGAGTCCACAATAGAATCATTCTTCGCACGCGGGGCGTGCGTCGCTATTATTGAGGTGGACAATGAACAACCAACCACCCGGGCACAGAAACTATTTGCCATGTGGCGCATTACATACAAAGATACAGTGCAGTTGCGCCGTAAGTTGGAGTTTTTCACATACTCTCGTTTTGACATGGAATTCACCTTCGTGGTAACCGCCAACTTCACCAACGCTAATAATGGGCATGCACTCAACCAGGTGTACCAGATAATGTACATCCCCCCAGGGGCACCCACACCAAAGTCATGGGACGACTACACTTGGCAAACATCTTCCAACCCGTCCATATTTTACACCTATGGGGCTGCCCCGGCGCGAATCTCAGTGCCATACGTGGGGTTAGCCAATGCTTACTCGCACTTTTACGACGGCTTCGCCAAGGTGCCATTGAAGAGCCAATGACCAG--ATTGGTGATTCCTTGTACAGCGCCATGACAGTTGATGACTTTGGTGTATTGGCAGTTCGTGTTGTCAATGATCACAACCCCACTAAAGTAACCTCCAAAGTCCGCATTTACATGAAACCCAAACACGTACGTGTCTGGTGCCCTAGACCGCCGCGCGCGGTACCTTATTATGGACCAGGGGTGGACTATAAGAACAA---CTTGGACCCCTTATCTGAGAAAGGTTTGACCACATATGGCTTTGGGCATCAGAATAAAGCTGTGTACACTGCTGGTTACAAGATCTGCAACTACCATCTCGCCACTAAGGAGGATTTACAAAATACTGTAAGCATCATGTGGAATAGAGACCTCTTGGTTGTTGAATCAAAAGCTCAAGGTACCGACTCAATAGCAAGGTGCAATTGCAATGCAGGGGTGTACTATTGTGAGTCCAGAAGGAAATACTACCCTGTGTCGTTTGTGGGACCCACCTTCCAATACATGGAGGCTAATGACTACTACCCAGCTAGATACCAATCCCACATGTTAATCGGGCACGGCTTTGCCTCACCAGGTGACTGTGGTGGTATCCTTAGGTGTCAACATGGCGTCATCGGAATCGTGACAGCTGGTGGAGAGGGATTAGTCGCATTCTCTGACATAAGGGACTTGTATGCTTACGAGGAAGAGGCCATGGAGCAGGGCATTTCAAACTATATTGAGTCACTCGGTGCTGCGTTCGGTAGTGGGTTCACTCAGCAAATAGGGGATAAGATATCAGAACTAACCAGCATGGTGACCAGCACGATTACAGAGAAGCTACTTAAAAACCTAATCAAAATTATTTCATCTCTGGTGATTATCACTAGAAATTACGAAGATACCACCACAGTGCTCGCCACTCTAGCTCTTCTTGGGTGTGATGTTTCACCGTGGCAATGGTTGAAGAAGAAAGCATGTGACACTTTGGAGATTCCCTATGTTATTAGACAGGGTGATAGTTGGTTGAAAAAATTTACTGAGGCGTGCAACGCAGCTAAGGGGTTGGAATGGGTGTCCAACAAAATCTCAAAATTTATTGACTGGTTGAGAGAAAGAATCATCCCACAAGCCAGGGACAAGCTTGAGTTTGTAACCAAATTGAAACAGTTGGAAATGCTAGAGAATCAGATATCCACAATACACCAATCTTGTCCAAGTCAGGAACACCAGGAAATTTTGTTCAACAATGTACGCTGGTTGTCCATTCAATCCAAGAGATTCGCTCCATTGTACGCACTTGAGGCCAAGAGAATACAAAAGTTGGAACACACCATTAATAATTACATACAGTTCAAGAGCAAACACCGTATTGAGCCAGTATGTTTGTTAGTGCATGGGAGCCCAGGTACAGGAAAATCAGTTGCGACTAACCTAATTGCTAGAGCCATAGCTGAGAAAGAGAACACCTCCACCTACTCGCTACCACCGGACCCGTCTCACTTTGATGGATACAAACAACAAGGTGTGGTTATCATGGACGACCTAAACCAAAACCCGGATGGGGCAGATATGAAGCTCTTTTGTCAAATGGTGTCCACTGTGGAGTTTATCCCACCTATGGCCTCGCTGGAAGAGAAAGGCATTCTGTTCACATCCAACTATGTTTTAGCCTCCACCAACTCCAGTCGCATCACACCACCTACAGTAGCCCACAGTGACGCTCTGGCCAGGAGGTTCGCTTTCGATATGGATATTCAAGTGATGGGCGAGTACTCCAGAGATGGTAAACTCAACATGGCAATGGCTACTGAGACGTGCAAGGACTGCCACCAACCAGCAAACTTCAAAAGATGCTGTCCTTTAGTGTGTGGTAAGGCAATTCAGTTAATGGACAAATCTTCCAGAGTTAGGTACAGTGTTGACCAGATTACTACAATGATTATCAACGAGAGAAACAGAAGATCTAACATTGGCAATTGCATGGAGGCTTTGTTCCAAGGACCACTCCAGTACAAAGACCTGAAAATTGACATCAAGACGAGGCCCCCCCCTGAATGCATCAATGATCTGCTTCAAGCAGTTGACTCCCAGGAAGTGAGGGATTATTGTGAAAAGAAAGGATGGATCGTCAACATCACTAGCCAAGTTCAAACAGAGAGAAACATTAACCGAGCAATGACCATTTTGCAGGCAGTGACAACTTTCGCCGCAGTGGCTGGTGTCGTGTACGTCATGTACAAGTTATTCGCTGGACACCAGGGAGCATACACTGGTCTGCCAAACAAAAGACCCAATGTGCCCACCATTAGAGCAGCAAAAGTGCAAGGGCCTGGGTTTGACTATGCAGTGGCTATGGCTAAAAGAAACATTGTTACAGCAACTACTAGCAAAGGGGAGTTCACAATGCTAGGAGTCCACGACAACGTGGCCATTTTACCAACTCATGCCTCACCTGGTGAGAGTATTGTAATTGATGGCAAAGAGGTTGAAATCCTAGACGCTAAAGCCCTCGAAGATCAGGCAGGCACTAATCTGGAAATCACCATAATAACCCTCAAAAGAAATGAAAAGTTCAGAGATATCAGACAACACATACCCACTCAAATCACCGAGACGAATGATGGAGTTCTGATTGTGAACACTAGTAAGTACCCCAACATGTATGTTCCTGTCGGTGCTGTGACTGAGCAGGGATACCTAAATCTCGGTGGGCGCCAGACTGCTCGTATTCTAATGTACAACTTTCCAACCAGAGCTGGTCAGTGTGGTGGAGTCATCACATGCACTGGGAAAGTCATCGGGATGCACGTTGGTGGGAATGGTTCACATGGGTTTGCAGCGGCCCTGAAGCGGTCATACTTCACTCAGAGCCAAGGTGAAATCCAGTGGATGAGACCATCAAAGGAGGCAGGGTATCCAATTATAAACGCCCCAACCAAGACCAAGCTCGAGCCCAGCGCTTTCCACTATGTGTTTGAAGGAGTAAAGGAACCAGCAGTCCTCACAAAGAATGATCCCAGACTTAAAACAGACTTTGAAGAAGCAATCTTCTCTAAGTATGTAGGGAACAAGATCACTGAGGTGGATGAGTACATGAAAGAGGCAGTGGACCATTATGCTGGACAACTTATGTCGCTGGATATCAGCACAGAGCAAATGTGTCTAGAAGACGCCATGTATGGTACTGATGGTCTGGAGGCGCTAGATCTGTCTACCAGTGCCGGGTACCCCTACGTGGCAATGGGGAAGAAGAAGAGAGATATCCTAAACAAGCAAACCAGAGACACCAAAGAAATGCAAAGACTTTTGGACGCTTACGGAATCAACCTACCATTAGTGACATATGTCAAGGACGAGCTGAGGTCCAAAACAAAAGTGGAACAGGGAAAATCCAGACTGATTGAAGCTTCCAGTCTAAATGACTCAGTGGCCATGAGAATGGCATTTGGAAACCTTTATGCAGCATTCCACAGGAATCCAGGGGTCGTCACTGGTAGTGCAGTTGGATGCGATCCAGACCTATTCTGGAGCAAGATCCCAGTGTTGATGGAAGAAAAGCTATTTGCCTTTGATTACACAGGATACGACGCATCACTTAGCCCAGCTTGGTTTGAGGCACTCAAGATGGTGTTAGAGAAAATTGGTTTTGGAGATAGAGTGGATTACATAGACTACCTTAACCATTCACACCACTTGTACAAAAACAAGATATATTGTGTTAAGGGCGGCATGCCATCTGGCTGCTCCGGCACTTCAATTTTTAATTCAATGATTAACAATTTGATCATTAGGACGCTTTTACTGAAAACCTACAAGGGCATAGATTTGGACCACTTAAAAATGATTGCCTATGGTGACGATGTAATAGCTTCCTATCCCCATGAGGTTGACGCTAGTCTCCTAGCCCAATCAGGAAAAGACTATGGACTAACCATGACTCCGGCAGATAAATCTGCCACTTTTGAGACAGTCACATGGGAGAATGTAACTTTCTTGAAAAGATTCTTCAGAGCAGATGAGAAATACCCCTTCCTCATACATCCAGTAATGCCAATGAAGGAGATTCATGAATCAATCAGATGGACAAAAGATCCTCGGAATACGCAGGACCATGTACGCTCCTTGTGTCTATTGGCTTGGCACAACGGGGAAGAAGAATACAACAAATTTTTAGCTAAAATTAGGAGTGTGCCAATCGGAAGAGCTTTGTTGCTCCCAGAGTACTCAACATTGTACCGCCGTTGGCTTGACTCATTTTAGTAACCCTACCTCAGTCGAATTGGATTGGGTCATACTGTTGTAGGGGTAAATTTTTCTTTAATTCGGAG
AF541919                         NNNNNNNNNNTCTGGGGTTGTTCCCACCCCAGAGGCCCACGTGGCGGCTAGTACACTGGTATCACGGTACCTTTGTACGCCTGTTTTATACTCCCTCCCCGCAACTTAGAAGCATACAATCAAGCTCAATAGGAGGGGGTGCAAGCCAGCGCCTCCGTGGGCAAGCACTACTGTTTCCCCGGTGAGGCCGCATAGACTGTTCCCACGGTTGAAAGTGTCCGATCCGTTATCCGCTCATGTACTTCGAGAAGCCTAGTATCGCTCTGGAATCTTCGACGCGTTGCGCTCAGCACTCAACCCCGGAGTGTAGCTTGGGCCGATGAGTCTGGACAGTCCCCACTGGCGACAGTGGTCCAGGCTGCGCTGGCGGCCCACCTGTGGCCAAAGCCACGGGACGCTAGTTGTGAACAGGGTGTGAAGAGCCTATTGAGCTACATGAGAGTCCTCCGGCCCCTGAATGCGGCTAATCCTAACCATGGAGCAGGCAGCTGCAACCCAGCAGCCAGCCTGTCGTAACGCGCAAGTCCGTGGCGGAACCGACTACTTTGGGTGTCCGTGTTTCCTTTTATTCTTGAATGGCTGCTTATGGTGACAATCATAGATTGTTATCATAAAGCGAGTTGGATTGGCCATCCAGTGTGAATCAGAGTAATTACTCCCTTGTTTGTTGGATCCACTCC--CGAAACGTTTTACTCCTTAACTTATTGAAATTGTTT------GAAGACAGCAGTGTCACAATGGGAGCTCAAGTATCATCCCAAAAAGTAGGCGCTCACGAGAATTCTAACCGAGCCTACGGTGGTTCTACGATCAACTACACCACAATTAATTATTATAAAGATTCCGCAAGTAATGCGGCGTCCAAACAAGATTACTCACAGGATCCATCAAAATTCACCGAGCCACTAAAGGACGTGCTCATAAAAACAGCTCCAGCACTCAATTCACCAAATGTGGAAGCGTGTGGGTATAGTGATAGAGTGTTGCAACTCACTTTAGGCAATTCCACTATTACTACACAGGAGGCAGCAAATTCAGTAGTGGCTTACGGACGTTGGCCTGAGTTTATTAGAGATGACGAAGCAAACCCGGTGGACCAACCAACTGAACCAGATGTGGCTACATGCAGATTCTACACACTAGACACTGTAATGTGGGGTAAGGAGTCGAAAGGCTGGTGGTGGAAGTTACCTGACGCACTGAGAGACATGGGTCTGTTTGGACAAAACATGTATTATCACTACCTAGGAAGATCCGGGTACACTGTGCACGTGCAGTGTAATGCATCCAAATTTCACCAAGGTGCACTCGGGGTGTTTGCGATTCCTGAGTATTGTCTGGCGGGTGACAGTGACACAA-----AGGTACACTAGTTATGCAAATGCGAATCCAGGTGAAAGAGGGGGAAAATTTTACTCCCAATTCAACAAGGATAACACAGTAACATCCCCAAAAAGAGAGTTCTGCCCAGTGGATTATCTCCTGGGATGTGGGGTGTTATTGGGAAATGCCTTTGTATACCCACATCAAATCATTAATCTGAGGACCAACAACAGCGCAACTATTGTCCTACCATATGTGAATGCTTTGGCCATTGATTCAATGGTTAAACACAACAACTGGGGCATTGCCATTCTGCCCTTATCACCGCTGGATTTTGCTCAAGATTCATCAGTTGAAATTCCAATTACTGTGACAATTGCCCCAATGTGTAGCGAGTTCAACGGCCTTCGCAACGTGACTGCACCTAAATTTCAAGGACTACCAGTGTTGAACACTCCTGGTAGTAACCAGTACCTGACGTCAGACAACCACCAATCACCATGCGCAATCCCAGAATTTGATGTCACTCCGCCTATTGATATCCCAGGTGAGGTTAAAAACATGATGGAGCTCGCCGAGATAGACACCATGATTCCTCTCAATTTGAAC---ACCAAGAGAAACACAATGGACATGTACAGAGTTACTCTGAGCGACAGTGCCAATCTATCGCAACCAATTTTGTGCTTGTCACTATCCCCAGCATTTGATCCGCGCTTGTCACACACCATGCTTGGGGAAGTACTGAACTATTATACTCATTGGGCCGGGTCCTTGAAATTTACCTTCCTGTTCTGTGGTTCAATGATGGCTACGGGGAAAATCCTAGTGGCCTATGCACCACCAGGTGCACAACCCCCCACCAGCCGTAAGGAGGCTATGTTGGGCACACATGTCATTTGGGATCTTGGCCTGCAATCATCTTGTACTATGGTGGTGCCGTGGATTAGTAATGTGACATACAGACAGACTACACAAGATAGTTTCACTGAGGGCGGATATATCAGCATGTTCTACCAAACAAGAATTGTGGTGCCACTGTCCACCCCTAAGAGTATGAGCATGCTGGGGTTTGTGTCAGCGTGTAATGATTTCAGTGTGCGATTGCTGCGAGACACCACTCACATTTCACAATCTGCGCTTCCACAGGGTATTGAAGATTTGATTTCTGAAGTTGCACAGGGCGCCCT------AACTTTGTCACTCCCGAAGCAACAGGATAGCTTACCTGATACTAAGGCCAGTGGCCCGGTGCATTCCAAGGAGGTACCTGCACTCACTGCAGTCGAGACTGGAGCCACCAATCCTCTGGCGCCATCCGACACAGTTCAAACGCGCCACGTAGTCCAACGACGCAGCAGGTCAGAGTCCACAATAGAATCATTCTTCGCACGCGGGGCGTGCGTCGCTATTATTGAGGTGGACAATGAACAACCAACCACCCGGGCACAGAAACTATTTGCCATGTGGCGCATTACATACAAAGATACAGTGCAGTTGCGCCGTAAGTTGGAGTTTTTCACATACTCTCGTTTTGACATGGAATTCACCTTCGTGGTAACCGCCAACTTCACCAACGCTAATAATGGGCATGCACTCAACCAGGTGTACCAGATAATGTACATCCCCCCAGGGGCACCCACACCAAAGTCATGGGACGACTACACTTGGCAAACATCTTCCAACCCGTCCATATTTTACACCTATGGGGCTGCCCCGGCGCGAATCTCAGTGCCATACGTGGGGTTAGCCAATGCTTACTCGCACTTTTACGACGGCTTCGCCAAGGTCCCATTGAAGAGCCAATGACCAG--ATTGGTGATTCCTTGTACAGCGCCATGACAGTTGATGACTTTGGTGTATTGGCAGTTCGTGTTGTCAATGATCACAACCCCACTAAAGTAACCTCCAAGGTCCGCATTTACATGAAGCCCAAACACGTACGTGTCTGGTGCCCACGACCTCCACGAGCAGTCCCATACTTCGGACCAGGTGTTGATTATAAAGATGG---GCTCACCCCACTACCAGAAAAGGGATTAACGACTTATGGATTTGGACACCAAAACAAAGCTGTGTACACAGCTGGCTACAAAATTTGCAATTACCACCTAGCTACACAAGAAGACTTGCAAAATGCCGTGAGTGTCATGTGGAACAGAGACCTCTTAGTGGCTGAATCAAGGGCCCTTGGCACCGACTCGATCGCAAGGTGCAGCTGTAACACGGGTGTGTACTACTGTGAATCCAGGAGAAAATATTATCCAGTTTCTTTCATTGGGCCCACCTTCCAATACATGGAAGCCAATGAATATTACCCGGCTAGATATCAATCACACATGCTTATTGGTCATGGGTTTGCATCACCGGGTGATTGTGGTGGTATACTTAGATGTCAACACGGGGTGATAGGAATAATCACTGCTGGTGGGGAAGGCTTGGTTGCATTTTCAGACATTAGAGACCTGTATGCTTATGAGGAGGAAGCTATGGAGCAGGGCATTTCCAACTATATTGAGTCACTTGGTGCTGCATTTGGTAGTGGATTCACTCAACAAATTGGTGATAAAGTTTCCGAGCTAACCAGCATGGTAACTAGCACCATTACAGAGAAGTTGCTTAAAAACTTAATCAAAATTATCTCATCACTTGTGATCATTACCAGGAATTATGAGGACACTACCACAGTGCTTGCCACCCTCGCCCTCCTAGGGTGCGACATCTCACCGTGGCAGTGGCTAAAGAAGAAGGCATGTGACATCCTGGAAATTCCATACGCCATCAAACAAGGAGATAGTTGGTTGAAGAAATTCACTGAGGCATGTAATGCTGCAAAGGGACTGGAGTGGGTGTCCAATAAGATATCCAAATTCATTAGTTGGTTGCAGGATAAAATCATCCCACAAGCGAGAGACAAATTAGAGTTTGTCACTAAACTAAAGCAATTAGAAATGCTTGAAAATCAGATTTCCACCATACACCAATCTTGTCCAAGTCAAGAACATCAGGAGATCTTATTCAACAATGTGCGGTGGCTATCTATCCAGTCCAAGAGGTTTGCACCACTATATGCACATGAAGCTAAAAGGATTCAAAAGCTGGAACATACCATAAATAATTACGTACAGTTCAAGAGCAAGCACCGTATTGAGCCAGTATGTTTGTTAGTACATGGCAGTCCAGGGACAGGAAAATCAGTTGCAACCAATCTAATTGCTAGAGCAATAGCCGAGAAAGAGAACACCTCCACATACTCACTGCCACCTGATCCGTCTCACTTTGATGGCTACAAGCAACAGGGTGTGGTTATTATGGATGACCTAAACCAAAATCCAGACGGAGCAGACATGAAACTTTTTTGTCAAATGGTGTCCACTGTGGAGTTCATTCCACCGATGGCCTCGCTAGAAGAGAAAGGCATTTTGTTCACATCTAATTACGTTTTAGCCTCCACCAACTCCAGTCGGATCACACCACCCACGGTGGCTCACAGTGATGCGCTGGCCAGGAGATTCGCATTTGACGTGGACATACAAGTCATGAGCGAGTACTCCAGAGACGGAAAGCTCAACATGGCAATGGCTACTGAAATGTGCAAAAACTGTCATCAACCAGCAAACTTCAAAAGATGTTGTCCTTTGGTGTGTGGCAAGGCAATTCAGTTAATGGATAAATCTTCCAGGGTTAGATACAGCATTGATCAGATCACTACAATGATTGTTAATGAGAGAAACAGAAGATCAAACATTGGTAATTGCATGGAAGCTCTATTCCAGGGACCACTGCAGTATAAAGATCTAAAAATAGATGTTAAGACCAGTCCCCCTCCGGAGTGTATCAACGATTTGCTCCAGGCAGTTGATTCCCAGGAAGTGAGAGATTACTGTGAAAAGAAAGGCTGGATTGTTAACATTACCAGTCAGGTTCAAACAGAGAGGAACATCAACCGGGCGATGACTATCCTACAAGCAGTAACTACTTTCGCTGCAGTAGCCGGTGTCGTGTACGTTATGTACAAGCTGTTCGCTGGGCACCAGGGTGCATACACTGGTTTGCCAAATAAACGACCCAATGTACCCACTATCAGGACAGCAAAAGTGCAAGGCCCTGGGTTTGATTACGCAGTGGCCATGGCTAAAAGAAACATTGTTACAGCAACCACCAGCAAAGGGGAGTTTACGATGTTGGGAGTCTATGATAATGTGGCCATCTTGCCAACCCACGCCTCACCTGGTGAAAGCATTGCGATCGATGGTAAAGAGGTGGAAATTCTTGACGCCAAAGCCCTTGAAGATCAGGCAGGAACTAATCTTGAAATTACCATAATTACACTAAAGAGGAACGAGAAGTTCAGAGATATCAGGCCACACATTCCCACCCAAATCACCGAAACAAATGATGGAGTTTTGATCGTGAACACTAGTAAGTACCCCAACATGTATGTTCCCGTTGGTGCTGTGACCGAACAGGGGTATCTTAATCTCGGTGGACGACAAACCGCTCGTACGCTAATGTACAACTTTCCAACTAGAGCAGGTCAGTGTGGTGGTGTCATCACGTGCACTGGTAAAGTCATTGGGATGCATGTTGGTGGGAACGGTTCACATGGGTTCGCGGCGGCCCTAAAGCGGTCATACTTCACTCAGATTCAAGGTGAGATTCAATGGATGAAACCATCAAAAGAAGTGGGATACCCGATCATAAATGCTCCGTCCAAAACCAAACTTGAACCCAGCGCTTTTCACTATGTGTTTGAAGGGGTGAAGGAACCAGCAGTCCTTACCAAAAATGATCCCAGGCTCGGGACAGACTTTGAAGAAGCAATATTCTCTAAGTATGTAGGCAACAAGATCACTGATGTGGATGAGTACATGAAAGAGGCAGTGGATCATTACGCTGGCCAACTCATGTCTCTAGACATCAACACAGAACAAATGTGCTTGGAGGACGCCATGTACGGCACCGATGGCCTGGAAGCACTTGACTTGACCACTAGTGCTGGATACCCTTATGTAGCAATGGGAAAGAAAAAGAGAGACATCTTGAATAAGCAGACTAGAGACACCAAGGAAATGCGGAGACTCTTAGATACTTATGGAATTAACTTACCGCTTGTAACATATGTTAAAGATGAACTAAGGTCAAAAACTAAGGTGGAGCAGGGAAAATCCAGATTGATTGAAGCCTCCAGTTTGAATGATTCAGTGGCTATGAGAATGGCATTTGGAAATCTCTATGCAGCATTTCACAAAAACCCAGGAGTTGTCACTGGCAGCGCAGTTGGTTGTGATCCAGATCTATTTTGGAGCAAGATCCCAGTGCTAATGGAAGAGAAGCTCTTTGCTTTTGACTACACAGGTTATGATGCATCACTCAGCCCGGCCTGGTTTGAGGCACTCAAAATGGTGCTAGAGAAAATCGGATTTGGGGACAGGGTGGATTATATTGATTACCTCAACCATTCCCACCACCTGTACAAAAACAAAACTTATTGCGTAAAGGGCGGCATGCCATCTGGCTGCTCCGGCACTTCAATTTTTAATTCAATGATTAACAATTTGATCATTAGGACGCTTTTACTGAAAACCTACAAGGGCATAGATTTGGACCATTTAAAAATGATTGCCTATGGTGACGATGTAATAGCTTCCTATCCCCATGAGGTTGACGCTAGTCTCCTAGCCCAATCAGGAAGAGACTATGGACTAACCATGACTCCGGCAGATAAATCTGCCACTTTTGAGACAGTCACATGGGAGAATGTAACTTTCTTGAAAAGATTCTTCAGAGCAGATGAGAAATACCCCTTCCTCATACATCCAGTAATGCCAATGAAGGAAATTCATGAATCAATCAGATGGACAAAAGATCCTCGGAATACGCAGGACCATGTACGCTCCTTGTGCCTATTGGCTTGGCACAACGGGGAAGAAGAATACAACAAATTTTTAGCTAGAATTAGGAGTGTGCCAATCGGAAGAGCTTTGTTGCTCCCAGAGTACTCAACATTGTACCGCCGTTGGCTTGACTCATTTTAGTAACCCTACCTCAGTCGAATTGGATTGGGTCATACTGTTGTAGGGGTAAATTTTTCTTTAATTCGGNN
AF405666                         TTAAAACAGCTCTGGGGTTGCACCCACCCCAGAGGCCCACGTGGCGGCTAGTACTCCGGTATTGCGGTACCCTTGTACGCCTGTTTTATACTCCCTTCCCGTAACTTAGAAGCATGAAACCAAGTTCAATAGAAGGGGGTGCAAACCAGTACCACCACGAACAAGCACTTCTGTTTCCCCGGTGATGTTGTATAGACTGCTTGCGTGGTCGAAAGCGACGGATCCGTCATCCGCTTATGTACTTCGAGAAGCCCAGTACCACCTCGGAATCTTCGACGCGTTGCGCTCAGCACTCAACCCCAGAGTGTAGCTTAGGCTGATGAGTCTGGACGTCCCTCACCGGTGACGGTGGTCCAGGCTGCGTTGGCGGCCTACCCATGGCATACGCCATGGGACGCTAGTTGTGAACAAGGTGTGAAGAGCCTATTGAGCTACATAAGAATCCTCCGGCCCCTGAATGCGGCTAATCCCAACCTCGGAGCAGGTGGTCACAAACCAGTGATTGGCCTGTCGTAACGCGCAAGTCCGTGGCGGAACCGACTACTTTGGGTGTCCGTGTTTCCTTTTATATTATTATGGCTGCTTATGGTGACAATCACAGATTGTTATCATAAAGCGATTTGGATTGGCCATCCGGTGAAAGTGAGATTCATTATCTATCTGTTTGCTGGATTCGCTCCATTGAGTGTGTTTACTCTAAGTATAATTTCAACAGTTATTTCAAGCAGACAATTGTACCATAATGGGTGCTCAGGTTTCATCACAGAAAGTGGGCGCACATGAAAACTCAAATAGGGCGTATGGTGGTTCTACCATCAATTACACCACCATTAATTATTATAGAGATTCGGCTAGTAATGCGGCTACGAAACAGGACTTCTCTCAAGACCCTTCCAAGTTCACCGAGCCCATCAAGGATGTCCTGATAAAAACAGCCCCAATGCTAAACTCGCCAAACATAGAGGCTTGCGGGTATAGCGATAGAGTACTGCAATTAACACTGGGAAACTCCACTATAACCACACAGGAGGCGGCTAATTCAGTGGTCGCTTATGGGCGTTGGCCTGAATATCTGAGGGATAGCGAAGCTAATCCAGTGGACCAGCCGACAGAGCCAGACGTCGCTGCATGCAGGTTTTACACGCTGGACACCGTGTCTTGGACGAAGGAGTCGCGAGGGTGGTGGTGGAAGTTGCCTGATGCACTGCGGGACATGGGACTCTTTGGTCAAAATATGTACTACCACTACTTGGGTAGGTCCGGGTACACCGTGCATGTACAGTGTAATGCCTCCAAATTCCACCAGGGAGCACTAGGGGTATTCGCCGTACCAGAGATGTGTCTAGCCGGGGATAGTAACACCACTACCATGCACACCAGCTATCAAAATGCCAATCCTGGCGAGAGAGGAGGTACTTTCACGGGCACGTTCACTCCTGACGGCAACCAGACATCACCTGCCCGTAGGTTCTGTCCGGTGGATTACCTCTTTGGAAATGGCACGTTAATGGGGAATGCTTTTGTGTTCCCGCACCAGATAATAAACCTACGAACCAACAATTGTGCTACACTGGTGCTCCCTTACGTGAACTCCCTCTCGATAGATAGTATGGTAAAACACAATAATTGGGGGATTGCAATATTACCATTGGCCCCATTAAATTTTGCTAGTGAGTCCTCCCCAGAGATTCCAATCACTCTGACCATAGCCCCCATGTGCTGTGAGTTCAATGGATTGAGAAACATTACCCTACCACGCTTGCAGGGCCTGCCAGTTATGAACACCCCTGGTAGTAATCAATATCTTACTGCAGACAACTTCCAGTCACCGTGTGCACTGCCTGAATTTGATGTGACCCCACCTATTGACATACCCGGTGAAGTTAAGAACATGATGGAATTGGCAGAAATCGACACCATGATTCCCTTTGACTTAAGTGCAACAAAAAAGAACACCATGGAAATGTATAGGGTTCGGTTAAGTGACAAACCACATACAGACGATCCCATACTCTGCCTGTCACTTTCCCCAGCTTCAGATCCTAGGTTGTCACATACTATGCTAGGAGAAATTCTAAATTACTACACACACTGGGCAGGATCCCTGAAGTTTACGTTTCTGTTTTGCGGATCCATGATGGCGACTGGTAAACTGTTAGTGTCGTACGCGCCTCCTGGAGCCGACCCACCAAAGAAGCGCAAGGAGGCGATGTTGGGAACACATGTGATTTGGGACATAGGACTGCAGTCATCATGTACTATGGTAGTGCCATGGATTAGCAACACCACATATCGGCAAACCATAGATGATAGTTTCACCGAAGGCGGATACATCAGCGTCTTCTACCAAACCAGAATAGTCGTCCCTCTTTCGACACCCAGAGAGATGGACATTCTTGGTTTCGTGTCAGCGTGTAATGACTTTAGCGTGCGCTTGATGCGAGATACCACACATATAGAACAAAAAGCACTAGCACAGGGGTTAGGTCAGATGCTTGAAAGCATGATTGACAACACAGTCCGTGAAACGGTGGGGGTGGCAACGTCTAGAGACGCTCTCCCAAACACTGAAGCCAGTGGACCAGCACACTCCAAGGAAATTCCGGCACTCACTGCAGTGGAAACTGGGGCCACAAATCCACTAGTCCCTTCTGATACAGTGCAAACCAGACATGTTATACAACATAGGTCAAGGTCAGAGTCTAGCATAGAGTCTTTCTTCGCGCGGGGCGCATGTGTGACCATTATGACCGTGGACAACTCAGCTTCCACCACAAACAAGGATAAGCTATTTGCAGTGTGGAAGATCACATATAAAGATACCGTCCAGTTACGGAGGAAGTTGGAGTTCTTCACCTATTCCAGATTTGATATGGAATTCACCTTTGTGGTTACTGCGAATTTCACTGAGACTAACAATGGGCATGCCTTAAATCAAGTGTACCAAATTATGTACGTACCACCAGGCGCTCCAGTGCCCGAAAAATGGGACGACTATACATGGCAAACCTCATCAAATCCATCAATCTTTTACACCTATGGGACAGCTCCAGCCCGGATCTCGGTACCGTATGTCGGTATTTCAAACGCCTATTCACATTTTTACGACGGTTTCTCCAAAGTACCATTGAAAGACCAGTCGGCAGCACTAGGTGACTCCCTCTACGGTGCAGCATCTCTAAATGACTTCGGTATTTTGGCTGTTAGAGTAGTCAATGATCACAACCCGACCAAGGTCACCTCCAAAATCAGAGTGTATCTAAAACCCAAACATATCAGAGTCTGGTGCCCGCGTCCACCGAGGGCAGTGGCGTACTACGGCCCTGGAGTGGATTATAAGGATGGTACACTCACACCCCTCTCCACCAAGGATCTGACAACATATGGATTCGGACACCAAAACAAAGCGGTGTACACTGCAGGTTACAAAATTTGCAACTATCATTTGGCCACTCAGGAAGATTTGCAAAACGCAGTGAACGTCATGTGGGATAGAGACCTCTTAGTCACAGAATCAAGAGCCCAGGGCACCGATTCGATCGCAAGGTGCAATTGCAACGCAGGAGTGTACTACTGCGAGTCTAGAAGGAAGTACTACCCAGTGTCCTTCGTTGGCCCAACGTTCCAGTACATGGAGGCTAACGACTATTACCCAGCTAGGTACCAGTCCCATTTACTCATTGGCCATGGATTCGCATCTCCAGGGGATTGTGGTGGCATACTCAGATGTCACCACGGGGTGATAGGGATCGTTACTGCTGGTGGAGAAGGGCTGGTTGCATTTGCAGATATTAGAGACTTGCATGCCTATGAGGATGAAGCCATGGAACAAGGACTTACAAATTACATCGAGTCACTTGGCGCAGCATTCGGTAGTGGATTCACCCAGCAAATAGGGGACAAAGTATCAGAGATAGCAAGTATGGTAACTAGCACCATTACTGAAAAGCTGCTTAAAAATTTGATCAAGATTATCTCATCCTTAGTTATCATCACCAGGAATTATGAGGACACCACCACTGTACTAGCTACTCTAGCTCTCCTTGGTTGTGACATTTCGCCATGGCAATGGTTGAAAAAGAAGGCATGTGACATCCTTGAGATCCCGTACGTGATCAGACAAGGAGACAGTTGGTTGAAGAAATTCACTGAGGCATGTAACGCCGCCAAGGGGCTGGAGTGGGTCTCTAACAAAATCTCAAAGTTCATAGATTGGTTGAAGGAGAAAATCATACCACAAGCCAGAGATAAACTAGAATTCGTTACTAAGCTCAAACAACTAGAAATGTTGGAGAATCAGATATCGACTATCCACCAATCGTGCCCGAGCCAAGAACACCAGGAGATTTTATTCAACAATGTCAGATGGTTGTCAATTCAGTCAAAGAGATTTGCACCACTTTATGCACTAGAGGCTAAAAGGATACAGAAACTAGAACATACAATAAACAACTACATACAGTTCAAGAGCAAACACCGTATTGAACCAGTATGTCTGTTGGTACACGGGAGCCCTGGCACTGGAAAGTCTGTCGCCACCAACTTAATTGCTAGAGCAATTGCAGAGAGGGAGAACACTTCAACATATTCACTACCTCCCGATCCTTCCCACTTCGATGGATATAAACAACAAGGGGTAGTAATTATGGATGACCTAAATCAAAACCCAGATGGGGCAGACATGAAGCTGTTTTGCCAGATGGTATCAACGGTGGAGTTCATACCACCAATGGCCTCCTTGGAGGAGAAGGGGATATTATTCACTTCAAATTATGTCCTTGCATCTACCAATTCAAGCAGAATTGCACCCCCTACAGTGGCGCACAGCGACGCACTAGCTAGGCGCTTTGCGTTCGACATGGATATCCAGGTCATGAATGAGTACTCGAGAGATGGTAAGCTCAACATGGCAATGGCAACCGAGATGTGCAAAAACTGTCATCAGCCAGCAAATTTTAAAAGATGCTGTCCCCTGGTGTGTGGCAAGGCAATTCAATTGATGGATAAATCATCCAGGGTTAGATACAGCATTGATCAAATCACCACCATGATCATCAATGAAAGAAACAGGAGATCCAATATTGGTAACTGCATGGAAGCATTGTTTCAAGGACCTCTTCAGTATAAGGATCTTAAAATTGACATCAAGACAAGTCCCCCCCCAGAATGCATAAATGATCTACTCCAGGCAGTTGACTCCCAAGAGGTTAGGGATTATTGTGAAAAGAAAGGATGGATAGTCAACATCACTAGTCAGGTTCAAACAGAAAGGAACATCAACCGCGCAATGACTATCCTGCAAGCGGTAACAACATTTGCTGCGGTGGCTGGTGTTGTCTATGTGATGTACAAGTTGTTTGCTGGGCAACAAGGAGCATACACTGGTTTACCAAATAAGAAGCCAAATATACCCACCATCAGAACTGCAAAAGTGCAGGGACCAGGATTTGACTACGCAGTGGCCATGGCAAAAAGAAATATCGTCACAGCTACCACTAGCAAAGGTGAGTTCACCATGTTGGGAGTTCATGACAATGTGGCCATTTTACCAACACATGCATCACCCGGTGAAACTATTGTGATTGATGGGAAGGAAGTGGAGGTTCTGGATGCCAAGGCACTCGAAGACCAGGCTGGCACCAATCTAGAAATCACTATAATCACCTTAAAAAGGAATGAAAAATTTAGAGACATTAGACCACACATACCCACTCAAATCACTGAGACAAATGACGGAGTTTTGATCGTGAACACTAGTAAGTACCCCAACATGTATGTCCCTGTTGGTGCTGTGACCGAACAAGGGTATCTCAATCTTGGTGGCCGACAAACTGCTCGCACATTAATGTACAACTTCCCAACTAGAGCAGGCCAATGCGGTGGGGTCATCACCTGCACAGGTAAAGTCATCGGGATGCACGTTGGTGGGAACGGTTCACACGGGTTCGCAGCGGCCCTAAAACGGTCATACTTCATTCAGAGTCAAGGTGAGATTCAATGGATGAGACCGTCAAAAGAGGTAGGCTACCCAATTATCAATGCCCCATCTAAAACGAAGTTGGAACCCAGTGCATTTCACTATGTATTTGAAGGAGTCAAGGAGCCAGCAGTGCTAACCAAGAATGACCCAAGACTAAAAACAGACTTTGAAGAAGCCATCTTTTCCAAGTACGTTGGTAACAAAATCACTGAAGTAGATGAGTATATGAAAGAAGCAGTGGATCACTACGCAGGTCAACTTATGTCATTAGACATCAACACTGAGCAAATGTGTCTTGAAGATGCGATGTATGGTACTGATGGTCTTGAAGCCTTAGATCTTAGCACTAGTGCTGGTTACCCCTATGTTGCAATGGGAAAGAAGAAGAGAGACATTCTAAATAAACAAACCAGAGACACCAAGGAAATGCAAAGACTGCTAGACACCTATGGAATTAACTTACCCCTAGTGACTTACGTGAAGGATGAACTCAGGTCAAAAACAAAGGTGGAGCAAGGCAAGTCCAGACTGATTGAGGCCTCTAGCTTGAATGATTCAGTGGCCATGAGAATGGCGTTCGGGAATCTATACGCTGCTTTCCACAAGAATCCAGGAGTGGTGACAGGCTCGGCAGTCGGTTGTGATCCAGATTTATTTTGGAGTAAAATACCAGTGCTTATGGAAGAAAAACTCTTTGCCTTTGATTACACAGGATACGATGCCTCACTCAGTCCGGCTTGGTTTGAGGCTCTCAAGATGGTGTTGGAGAAAATAGGGTTTGGAGACAGGGTTGATTACATCGACTATTTAAATCACTCACATCACTTATACAAAAACAAGACCTATTGTGTCAAGGGTGGCATGCCATCTGGTTGCTCTGGCACTTCAATATTCAACTCAATGATAAACAACTTGATCATTAGGACGCTTTTACTGAAAACCTACAAGGGCATAGATTTAGACCACCTAAAGATGATAGCCTATGGTGATGACGTAATTGCCTCCTACCCCCATGAGGTTGACGCTAGTCTCCTAGCCCAATCAGGAAAAGACTATGGACTAACCATGACTCCTGCTGATAAATCAGCTACTTTTGAAAAAGTCACATGGGAAAATGTAACATTTTTGAAAAGATTCTTCAGAGCAGATGAGAAGTATCCATTCTTGATACACCCAGTAATGCCAATGAAGGAAATTCATGAATCAATCAGATGGACTAAAGATCCTAGAAACACTCAGGATCACGTGCGCTCATTGTGCCTATTGGCCTGGCACAATGGCGAGGATGAATACAACAAATTTTTAGCTAAAATCAGGAGTGTGCCAATCGGAAGAGCATTACTGCTTCCTGAGTACTCAACACTGTACCGCCGTTGGCTCGACTCTTTTTAGTAACCCTACCTCAGTCGAATTGGATTGGGTCATACTGTTGTAGGGGTAAATTTTTCTTTAATTCGGAG
AF405669                         TTAAAACAGCTCTGGGGTTGCACCCACCCCAGAGGCCCACGTGGCGGCTAGTACTCCGGTATTGCGGTACCCTTGTACGCCTGTTTTATACTCCCTTCCCGTAACTTAGACGCACGACACCAAGTTCAATAGAAGGGGGTGCAAACCAGTACCACCACGAACAAGCACTTCTGTTTCCCCGGTGATGTTGTATAGACTGCTTGCGTGGTCGAAAGCGACGGATCCGTTACCCGCTTATGTACTTCGAGAAGCCCAGTACCACCTCGGAATCTTCGACGCGTTGCGCTCAGCACTCAACCCCAGAGTGTAGCTTAGGCTGATGAGTCTGGACGTCCCCCACCGGTGACGGTGGTCCAGGCTGCGTTGGCGGCCTACCTATGGCTTACGCCATGGGACGCTAGTTGTGAACAAGGTGTGAAGAGCCTATTGAGCTACATAAGAATCCTCCGGCCCCTGAATGCGGCTAATCCCAACCTCGGAGCAGGTGGTCACAAACCAGTGATTGGCCTGTCGTAACGCGCAAGTCCGTGGCGGAACCGACTACTTTGGGTGTCCGTGTTTCCTTTTATTTTATTATGGCTGCTTATGGTGACAATCACAGATTGTTATCATAAAGCGAATTGGATTAGCCATCCGGTGAAAGTGAGACTCATTATCTACCTGTTCGCTGGATTCGCTCCATTGAGTGTGTTTACTCTAAGTACAATTTCAACAGTTATTTTAATCAGACAATTGTACCATAATGGGTGCTCAGGTTTCATCACAGAAAGTGGGAGCACATGAAAACTCAAACAGAGCGTACGGTGGTTCTACCATTAATTACACCACCATTAATTATTATAGAGATTCAGCTAGTAACGCGGCTACGAAACAGGACTTCTCTCAAGACCCTTCCAAGTTCACCGAGCCCATCAAGGATGTCCTGATAAAAACAGCCCCAATGCTAAACTCGCCAAACATAGAGGCTTGCGGGTATAGCGATAGAGTACTGCAATTAACACTGGGAAACTCTACTATAACCACACAGGAGGCGGCTAATTCAGTGGTCGCTTATGGGCGTTGGCCTGAATATCTGAGGGACAGCGAAGCCAACCCAGTGGATCAGCCGACAGAGCCAGACGTCGCTGCATGCAGGTTTTATACGCTGGACACCGTGTCTTGGACGAAAGAGTCGCGAGGGTGGTGGTGGAAGTTGCCTGATGCACTGCGGGACATGGGACTCTTTGGTCAAAATATGTACTACCACTACTTAGGTAGGTCCGGGTACACCGTGCATGTACAGTGTAATGCCTCCAAATTCCACCAGGGAGCACTAGGGGTATTCGCCGTACCAGAGATGTGTCTAGCCGGGGATAGCAACACCACTACCATGCACACCAGCTACCAAAATGCCAATCCTGGCGAGAAAGGAGGCACTTTCACGGGTACGTTCACTCCTGACGACAACCAGACATCACCTGCCCGTAGGTTCTGTCCGGTGGATTACCTCTTTGGAAATGGCACGTTATTGGGAAATGCTTTTGTGTTCCCGCACCAGATAATAAACCTACGGACCAACAACTGTGCTACACTGGTACTCCCTTACGTGAACTCCCTCTCGATAGATAGTATGGTGAAGCACAATAATTGGGGAATTGCAATATTGCCATTGGCCCCATTAAATTTCGCTAGTGAGTCCTCCCCAGAAATTCCAATCACCCTGACCATAGCCCCCATGTGCTGTGAGTTCAATGGATTGAGAAACATCACCCTGCCACGCTTACAGGGCCTGCCGGTTATGAACACCCCTGGTAGTAATCAATATCTTACTGCAGACAACTTCCAGTCACCGTGTGCGCTACCTGAATTTGATGTGACCCCACCTATTGACATACCCGGTGAAGTTAAGAACATGATGGAATTGGCAGAGATCGACACCATGATCCCCTTTGACTTAAGTGCAACAAAAAAGAACACCATGGAAATGTATAGGGTTCGGTTAAGTGACAAACCACATACAGACGACCCCATACTCTGCTTGTCACTCTCCCCAGCTTCAGATCCTAGGTTGTCACATACTATGCTTGGAGAAATTCTAAATTACTACACACACTGGGCAGGATCCCTGAAGTTCACGTTTCTGTTCTGCGGATCCATGATGGCAACTGGCAAATTGTTAGTGTCATACGCGCCCCCTGGAGCCGATCCACCAAAGAAGCGCAAGGAGGCGATGTTGGGAACACATGTGATCTGGGACATAGGACTGCAGTCCTCATGTACTATGGTAGTGCCATGGATTAGCAACACCACATATCGGCAAACCATAGATGATAGTTTCACCGAAGGCGGATACATCAGCGTCTTCTACCAAACCAGAATAGTCGTCCCTCTTTCGACACCCAGAGAGATGGACATCCTTGGTTTCGTGTCAGCGTGTAATGACTTCAGCGTGCGCTTGATGCGAGATACCACACATATAGAGCAAAAAGCGCTAGCACAGGGGTTAGGTCAGATGCTTGAAAGCATGATTGACAACACAGTCCGTGAAACCGTGGGGGTGGCAACATCTAGAGACGCTCTCCCAAACACTGAAGCCAGTGGACCAGCACACTCCAAGGAAATCCCGGCACTCACCGCAGTGGAAACTGGGGCCACAAATCCATTAGTCCCTTCTGATACAGTGCAAACCAGACATGTTGTACAACATAGGTCAAGGTCAGAGTCTAGCATAGAGTCTTTCTTCGCGCGGGGCGCATGTGTGGCCATTATGACCGTGGATAACTCAGCTTCCACCAGTAATAAGGATAAGCTATTTGCAGTGTGGAAGATCACTTATAAAGATACTGTCCAGTTACGGAGGAAATTGGAGTTCTTCACCTATTCCAGATTTGATATGGAATTTACCTTTGTGGTTACTGCAAATTTCACCGAGACTAATAATGGGCATGCCTTAAATCAAGTGTACCAAATTATGTACGTACCACCAGGCGCTCCAGTGCCCGAAAAATGGGACGACTATACATGGCAAACCTCATCAAATCCATCAATCTTTTACACCTACGGAACAGCTCCAGCCCGGATCTCGGTACCGTATGTTGGTATTTCGAACGCCTATTCACACTTTTACGACGGTTTTTCCAAAGTGCCACTGAAGGACCAGTCGGCAGTATTAGGTGACTCCCTCTATGGTGCAGCATCTCTAAATGACTTTGGTATTTTGGCTGTTAGAGTAGTCAATGATCACAACCCGACCAAGGTCACCTCTAAAATCAGAGTGTATCTAAAACCCAAACACATCAGAGTCTGGTGCCCGCGTCCACCGAGGGCAGTGGCGTACTACGGTCCTGGAGTGGATTACAAGGATGGTACACTTACACCCCTCTCCACCAAGGATCTGACAACATATGGATTTGGACACCAAAACAAAGCGGTGTACACAGCAGGTTACAAAATTTGCAACTACCATTTGGCCACTCAGGAAGATTTGCAAAACGCAGTGAACGTCATGTGGGATAGAGACCTCTTAGTCACAGAATCAAGAGCCCAGGGCACCGATTCGATCGCAAGGTGCAATTGCAACGCAGGGGTGTACTACTGCGAGTCTAGAAGGAAATACTACCCAGTATCCTTCGTTGGCCCAACGTTCCAGTACATGGAGGCTAACGACTATTACCCAGCTAGGTACCAGTCCCATTTGCTCATTGGCCATGGATTCGCATCTCCAGGGGATTGTGGTGGCATACTCAGATGTCACCACGGGGTGATAGGGATCATTACTGCTGGTGGAGAAGGGCTGGTTGCATTTGCAGACATTAGAGACTTGTATGCCTATGAGGATGAGGCCATGGAGCAAGGAATTACAAATTACATCGAGTCACTCGGCGCAGCATTCGGTAGTGGGTTCACCCAGCAAATAGGGGACAAAGTGTCAGAGATAGCAAGTATGGTAACTAGCACCATTACTGAAAAGCTGCTTAAAAATTTGATCAAGATCATCTCATCCTTAGTTATCATCACCAGGAATTATGAGGACACTACCACAGTGCTAGCTACTTTGGCTCTCCTTGGATGTGACATTTCGCCATGGCAATGGTTGAAAAAGAAGGCATGTGACATCCTCGAGATACCATATGTGGTCAAACAAGGAGACAGTTGGTTGAAGAAATTCACTGAGGCATGTAACGCCGCCAAAGGGTTGGAATGGGTATCCAACAAAATTTCCAAGTTCATCGACTGGTTGAAGGAGAGAATCATCCCACAAGCGAGAGACAAACTTGAGTTTGTCACCAAACTCAAACAGTTGGAAATGCTCGAAAACCAGATATCAACCATTCATCAGTCGTGCCCCAGTCAGGAGCACCAAGAAATCCTATTTAACAATGTTCGTTGGTTATCCATTCAATCAAAAAAATTTGCACCACTGTACGCACTTGAGGCAAAGAGAATACAAAAATTAGAACATACCATCAATAACTACATACAGTTCAAGAGCAAACACCGTATTGAACCAGTATGTTTGTTAGTGCACGGTAGCCCAGGCACGGGGAAGTCAGTTGCCACCAATCTGATTGCTAGAGCTATTGCAGAGAAAGAGAACACCTCTACCTACTCTCTACCCCCAGACCCCTCACACTTTGATGGTTACAAGCAGCAGGGCGTGGTGATAATGGACGATCTTAACCAGAACCCCGATGGGGCCGATATGAAGCTCTTCTGTCAAATGGTGTCCACAGTAGAGTTCATTCCACCCATGGCTTCTCTGGAGGAAAAAGGCATCTTGTTCACATCCAATTATGTTTTGGCCTCCACCAATTCCAGCCGCATAACGCCACCGACAGTAGCTCACAGTGACGCGCTGGCCAGAAGATTTGCTTTTGATATGGACATTCAGGTGATGGGAGAGTTCTCTAGAGATGGAAAACTGAATATGGCAATGGCTACTGAGATGTGTAAAAACTGCCACCAACCAGCAAACTTCAAGAGATGCTGTCCCCTGGTGTGTGGGAAGGCTATCCAGTTGATGGATAAATCATCAAGGGTTAGATACAGCATTGACCAAATCACCACCATGATCATCAACGAGAGAAACAGAAGGTCCAACATTGGCAATTGCATGGAAGCACTGTTCCAGGGTCCACTCCAATACAAAGACCTGAGAATAGACATCAAGACTGGCCCACCCCCAGAGTGCATCAACGATTTACTCCAAGCTGTTGATTCACAAGAAGTCAGGGACTACTGTGAGAAGAAAGGATGGATTGTCAATATTACAAGTCAAGTCCAGACTGAAAGAAACATTAATCGTGCAATGACCATCTTGCAAGCAGTAACGACCTTTGCTGCAGTGGCTGGGGTTGTGTACGTTATGTATAAATTGTTCGCTGGTCACCAGGGAGCTTACACCGGACTACCTACTAAAAAACCCAACATTCCCACAATCAGAACTGCAAAAGTACAAGGGCCCGGATTTGACTATGCTGTGGCAATGGCCAAGAGAAATATCGTTACAGCTACAACCGCCAAAGGGGAATTCACTATGTTAGGTGTACATGACAATGTGGCAATACTTCCAACCCACGCTTCACCAGGAGAAACCATCGTGATCGATGGAAAAGAAGTTGAAGTTCTGGATGCTAAAGCACTCGAGGACCAGGCAGGAACCAATTTGGAGATCACTATTGTCACTTTAAAAAGAAATGAAAAATTCAGAGATATCAGACCTCACATTCCCGCACAAATCACTGAGACGAATGATGGAGTTTTGATTGTGAACACTAGTAAGTACCCCAACATGTATGTGCCTGTTGGTGCTGTGACTGAACAGGGATATCTCAATCTTGGTGGCCGGCAAACTGCACGCACATTAATGTATAACTTTCCAACCAGAGCAGGCCAGTGCGGTGGAGTTATCACTTGCACAGGCAAAGTCATCGGGATGCATGTTGGTGGGAACGGTTCACATGGGTTTGCAGCAGCCCTAAAACGATCATACTTCACTCAAAGTCAAGGTGAAATACAGTGGATGAGACCATCAAAAGAGGTCGGGTATCCCATAATCAATGCACCATCTAAAACAAAATTGGAACCTAGTGCATTTCACTATGTGTTTGAAGGTGTGAAGGAACCTGCAGTGCTCACTAAAAATGATCCCAGATTGAAAACAGAATTTGAGGAAGCAATCTTCTCCAAGTATGTCGGCAACAAGATCACTGAAGTGGATGAGTACATGAAAGAGGCAGTGGATCACTATGCAGGGCAACTCATGTCACTGGATATCAATACAGAGCAAATGTGTCTTGAGGATGCTATGTATGGTACAGACGGGTTAGAAGCCCTAGACCTCAGCACCAGCGCAGGCTACCCATATGTTGCAATGGGAAAGAAGAAGAGGGATATCTTAAACAAGCAGACAAAGGACACCAAGGAAATGCAGAGACTTTTAGACACTTATGGCATTAACCTACCCCTAGTAACATATGTGAAGGATGAACTCAGATCCAAGACCAAAGTAGAACAGGGCAAATCCAGGTTAATTGAAGCCTCAAGCCTGAATGACTCCGTAGCCATGAGAATGGCATTTGGGCACTTGTATGCAGCATTTCATAAGAATCCAGGTGTTGTAACAGGATCGGCTGTTGGTTGTGACCCAGATTTATTTTGGAGCAAGATACCAGTGTTAATGGAGGAAAAACTTTTTGCTTTTGATTACACGGGTTACGATGCATCACTCAGCCCCGCCTGGTTTGAGGCCCTCAAGATGGTCCTAGAGAAAATTGGATTTGGTGACAGAGTAGATTACATTGATTACCTGAACCACTCACACCATCTATACAAAAACAAAACTTACTGTGTCAAGGGCGGCATGCCATCTGGCTGCTCGGGCACTTCAATATTCAACTCCATGATTAATAATTTAATCATTAGGACGCTTTTACTGAAAACCTACAAGGGCATAGATTTAGACCACTTAAAGATGATTGCCTATGGTGATGATGTAATTGCTTCCTACCCCCATGAGGTTGACGCAAGTCTCCTAGCCCAATCAGGAAAAGACTATGGACTAACCATGACTCCAGCTGATAAATCAGCCACTTTTGAAAAAGTCACATGGGAGAATGTAACCTTTTTAAAAAGATTCTTTAGGGCAGATGAAAAGTATCCATTCTTGATACATCCAGTAATGCCAATGAAAGAAATCCATGAATCCATTAGATGGACTAAAGATCCTAGGAACACCCAGGATCATGTTCGCTCGTTATGCTTATTGGCTTGGCATAACGGCGAGGAAGAATACAATAAATTTTTAGCTAAGATCAGAAGCGTGCCAATCGGTAGAGCTTTATTGCTCCCCGAGTACTCAACATTGTACCGCCGTTGGCTCGACTCATTTTAGTAACCCTACCTCAGTCGAATTGGATTGGGTCATACTGTTGTAGGGGTAAATTTTTCTTTAATTCGGAG
AF405682                         TTAAAACAGCTCTGGGGTTGCACCCACCCCAGAGGCCCACGTGGCGGCTAGTACTCCGGTATTGCGGTACCCTTGTACGCCTGTTTTATACTCCCTTCCCGTAACTTAGACGCACGAAACCAAGTTCAATAGAAGGGGGTGCAAACCAGTACCACCACGAACAAGCACTTCTGTTTCCCCGGTGATGTCGTATAGACTGCTTGCGTGGTCGAAAGCGACGGATCCGTCATCCGCTTATGTACTTCGAGAAGCCCAGTACCACCTCGGGATCTTCGACGCGTTGCGCTCAGCACTCAACCCCAGAGTGTAGCTTAGGCTGATGAGTCTGGACGTCCCTCACCGGTGACGGTGGTCCAGGCTGCGTTGGCGGCCTACCCATGGTTTACGCCATGGGACGCTAGTTGTGAACAAGGTGTGAAGAGCCTATTGAGCTACATAAGAATCCTCCGGCCCCTGAATGCGGCTAATCCCAACCTCGGAGCAGGTGGTCACAAACCAGTGATTGGCCTGTCGTAACGCGCAAGTCCGTGGCGGAACCGACTACTTTGGGTGTCCGTGTTTCCTTTTATTTTATTATGGCTGCTTATGGTGACAATCACAGATTGTTATCATAAAGCGAATTGGATTGGCCATCCGGTGAAAGTGAGATTCATTATCTATTAGTTTGCTGGATTCGCCCCATTGAGTGTGTTTACTTTAAGTATAATTTCAACAGTTATTTCAAACAGACAATTGTACCACAATGGGTGCTCAGGTTTCATCACAGAAAGTGGGTGCACATGAAAACTCAAATAGAGCATATGGCGGCTCTACCATCAATTACACCACCATTAATTATTACAGAGATTCAGCTAGTAACGCGGCTACGAAACAGGACTTCTCTCAAGACCCTTCCAAGTTCACCGAGCCTATCAAGGATGTCCTGATAAAAACAGCCCCGATGCTAAACTCGCCAAACATAGAGGCTTGCGGGTATAGCGATAGAGTACTGCAATTAACACTGGGAAACTCCACTATAACTACACAGGAGGCGGCCAATTCAGTGGTTGCTTATGGGCGTTGGCCTGAATATCTGAGGGACAGCGAAGCCAATCCAGTGGATCAGCCGACAGAGCCAGACGTCGCTGCATGCAGATTTTATACGCTGGACACCGTGTCTTGGACGAAAGAGTCGCGAGGGTGGTGGTGGAAGTTGCCTGATGCACTGCGGGACATGGGACTCTTTGGTCAAAATATGTACTACCACTACTTAGGTAGGTCCGGGTACACCGTGCATGTACAGTGTAATGCCTCCAAATTCCACCAGGGAGCACTAGGGGTATTCGCCGTACCAGAGATGTGTCTAGCCGGGGATAGCAACACCACTACCATGCACACCAGCTATCAAAATGCCAATCCTGGCGAGAGAGGAGGCACTTTCACGGGCACGTTCACTCCTGACGGCAACCAGACATCACCTGCCCGTAGGTTCTGTCCGGTGGATTACCTCTTTGGAAATGGCACGTTATTGGGGAATGCTTTTGTGTTCCCGCACCAGATAATAAACCTGCGGACCAATAACTGTGCTACACTGGTACTCCCTTACGTGAACTCCCTCTCGATAGATAGTATGGTAAAGCACAATAATTGGGGAATTGCAATATTACCATTGGCCCCATTAAATTTTGCTAGTGAGTCCTCCCCAGAGATTCCAATCACTCTGACCATAGCCCCCATGTGCTGTGAATTCAATGGATTGAGAAACATTACCTTGCCACGTTTGCAGGGCCTGCCGGTTATGAACACCCCTGGTAGTAATCAATATCTTACTGCAGACAACTTCCAGTCACCGTGTGCGCTACCTGAATTTGATGTGACCCCACCTATTGACATACCCGGTGAAGTTAAGAACATGATGGAATTGGCAGAAATCGACACCATGATTCCCCTTGACTTAAGTGCAACAAAAAAGAACACCATGGAAATGTATAGGGTTCGGTTAAGTGATAAACCACATACAGACGATCCCATACTCTGCCTGTCACTCTCCCCAGCTTCAGATCCAAGGTTGTCACATACTATGCTAGGAGAAATTTTAAATTACTACACACACTGGGCAGGATCCCTGAAGTTCACGTTTCTGTTCTGCGGATCCATGATGGCAACTGGCAAACTGTTAGTGTCATACGCGCCTCCTGGAGCCGACCCACCAAAGAAGCGCAAGGAGGCGATGTTGGGAACACATGTGATCTGGGACATAGGACTGCAGTCCTCATGTACTATGGTAGTGCCATGGATTAGCAACACCACATATCGGCAAACCATAGATGATAGTTTCACCGAAGGCGGATACATYAGCGTCTTCTACCAAACCAGAATAGTCGTCCCCCTTTCGACACCCAGAGAGATGGACATCCTTGGTTTCGTGTCAGCGTGTAATGACTTCAGCGTGCGCTTGTTGCGAGACACCACACATATAGAGCAAAAAGCGCTAGCACAGGGGTTAGGTCAGATGCTTGAAAGCATGATTGACAACACAGTCCGTGAAACGGTGGGAGTGGCAACGTCTAGAGACGCTCTCCCAAACACTGAAGCCAGTGGACCAGCACACTCCAAGGAAATTCCGGCACTCACCGCAGTGGAAACTGGGGCCACAAATCCACTAGTCCCTTCTGATACAGTGCAAACCAGACATGTTGTACAACATAGGTCAAGGTCAGAGTCTAGCATAGAGTCTTTCTTCGCGCGGGGCGCATGCGTGGCCATTATGACCGTGGATAACTCAGCTTCCACCAGTAACAAGGATAAGCTATTTGCAGTGTGGAAGATCACTTATAAAGATACTGTCCAGTTACGGAGGAAATTGGAGTTCTTCACCTATTCCAGATTTGATATGGAATTTACCTTTGTGGTTACAGCAAATTTCACTGAGACTAACAATGGGCATGCCTTAAATCAAGTGTACCAAATTATGTACGTACCACCAGGCGCTCCAGTGCCCGAAAAATGGGACGACTACACATGGCAAACCTCATCAAATCCATCAATCTTTTACACCTACGGAACAGCTCCAGCCCGGATCTCGGTACCGTATGTTGGTATTTCGAACGCCTATTCACACTTTTACGACGGTTTTTCCAAAGTACCACTGAAGGACCAGTCAGCAGCACTAGGTGACTCCCTCTATGGTGCAGCATCTCTAAATGATTTTGGTATTTTGGCTGTTAGAGTAGTCAATGATCACAACCCGACCAAGGTCACCTCCAAAATCAGAGTGTATCTAAAACCCAAACATATCAGAGTCTGGTGCCCGCGTCCACCGAGGGCAGTGGCGTACTACGGCCCTGGAGTGGATTACAAGGATGGTACACTTACACCCCTCTCCACCAAGGATCTGACAACATATGGATTCGGACACCAAAACAAAGCGGTGTACACTGCAGGTTACAAAATTTGCAACTATCATTTGGCCACTCAGGAAGATTTGCAAAACGCAGTGAACGTCATGTGGGATAGAGACCTCTTAGTCACAGAATCAAGAGCCCAGGGCACCGATTCGATCGCAAGGTGCAATTGCAACGCAGGGGTGTACTACTGCGAGTCTAGAAGGAAATACTACCCAGTATCCTTCGTTGGTCCAACGTTCCAGTACATGGAAGCTAACGATTATTACCCAGCTAGGTACCAGTCCCATTTGCTCATTGGCTGTGGATTCGCATCTCCAGGAGATTGTGGCGGCATACTTAGATGTCACCACGGGGTGATAGGGATCGTTACTGCTGGTGGAGAAGGGCTGGTTGCATTTGCAGACATTAGAGACTTGTATGCCTATGAGGAAGAGGCCATGGAGCAAGGAATTACAAATTACATCGAGTCACTCGGTGCAGCATTCGGTAGTGGGTTCACCCAGCAAATAGGGGACAAAGTATCAGAGATAGCAAGTATGGTAACTAGCACCATTACTGAAAAGCTGCTTAAAAATTTGATCAGGATCATCTCATCCTTAGTTATTATCACCAGGAATTATGAGGACACTACCACTGTACTAGCTACTTTAGCTCTCCTTGGTTGTGACATTTCGCCATGGCAATGGTTGAAAAAGAAGGCATGTGACATCCTTGAAATCCCGTACGTGATCAGACAAGGGGACAGTTGGTTGAAGAAATTCACTGAGGCATGTAACGCTGCCAAAGGTTTGGAGTGGGTGTCCAACAAAATTTCCAAATTCATTGACTGGTTGAAGGAGAAAATTATCCCACAAGCGAAGGACAAGCTTGAATTCGTCACCAAGCTCAAACAGTTGGAAATGCTTGAAAACCAGATATCAACCATTCATCAATCGTGCCCTAGTCAGGAACATCAAGAAGTCTTATTCAACAATGTTCGCTGGTTATCCATTCAATCAAAAAGATTCGCACCACTGTATGCACTTGAGGCAAAGAGAATACAAAAATTGGAACACACCATTAATAATTACATACAGTTCAAGAGCAAACACCGTATTGAACCAGTATGTTTGTTAGTACACGGCAGCCCAGGTACGGGGAAGTCAGTTGCCACCAATCTGATTGCCAGGGCCATTGCTGAGAAAGAGAACACCTCCACTTACTCGCTACCTCCAGACCCCTCACACTTTGATGGTTACAAACAACAGGGTGTGGTGATTATGGATGACCTCAACCAGAACCCCGACGGGGCCGACATGAAACTTTTCTGCCAAATGGTGTCTACTGTAGAGTTCATTCCACCTATGGCCTCCCTGGAAGAAAAAGGCATCTTATTCACGTCCAATTATGTTTTGGCCTCCACCAATTCCAGTCGCATAACGCCACCGACAGTGGCTCACAGTGACGCGCTAGCCAGAAGATTTGCCTTTGACATGGACATTCAAGTGATGGGGGAGTACTCCAGAGATGGGAAACTGAATATGGCCATGGCCACCGAGATGTGCAAAAATTGTCATCAACCAGCAAACTTCAAGAGGTGTTGTCCTCTAGTGTGCGGTAAGGCCATTCAGTTGATGGACAAATCATCCAGGGTCAGATACAGCATTGACCAAATCACCACCATGATYATTAATGAAAGAAACAGAAGATCCAACATTGGCAACTGCATGGAAGCCCTGTTTCAAGGCCCGCTCCAGTATAAGGATTTGAAGATTGACATTAAAACCAGCCCCCCACCAGAGTGCATCAACGACCTGCTTCAAGCTGTTGACTCGCAGGAGGTCAGGGACTATTGTGAAAAGAAAGGGTGGATTGTCAACATCACAAGTCAGGTTCAGACAGAGAGAAACATTAACCGGGCAATGACTATCCTGCAAGCAGTGACAACCTTCGCTGCAGTGGCCGGTGTTGTGTACGTTATGTACAAATTGTTTGCTGGACACCAGGGTGCGTATACTGGTCTACCGAACAAGAGACCCAATGTGCCCACTATTAGAACAGCAAAAGTGCAGGGACCAGGCTTTGACTATGCAGTGGCCATGGCTAAGAGAAACATCGTCACAGCAACTACATCCAAAGGGGAGTTCACAATGCTTGGTGTTCACGACAACGTCGCTATTCTGCCAACCCATGCTGCACCAGGTGATAGCATTGTGATAGACGGCAAGGAAGTTGAAATTTTAGATGCGAAGGCCTTAGAAGACCAGGCAGGCACAAATCTCGAAATTACTATCATTACACTCAAGAGAAATGAGAAGTTTAGGGACATCAGACCACACATACCCACACAAATCACTGAGACAAATGATGGAGTCTTGATCGTGAACACTAGTAAGTACCCCAACATGTATGTCCCAGTTGGTGCTGTGACCGAACAAGGATATCTTAATCTCGGTGGCCGCCAAACCGCCCGTACTTTGATGTACAACTTTCCAACCAGAGCGGGACAGTGCGGTGGTGTCATCACTTGCACAGGCAAGGTCATTGGGATGCATGTTGGAGGGAACGGTTCACACGGGTTCGCAGCAGCCCTAAAGCGCTCATACTTCACTCAGAGTCAAGGTGAAATTCAGTGGATGAGACCATCAAAAGAAGTGGGTTATCCAATTATCAATGCCCCATCTAAGACAAAACTAGAGCCTAGTGCATTCCATTATGTGTTTGAGGGTGTTAAAGAACCATCAGTTCTGACCAAAAACGACCCAAGACTCAAAACAGAGTTTGAAGAGGCTATCTTTTCCAAGTATGTAGGAAACAAGATCACTGAAGTGGATGAATACATGAAAGAAGCAGTGGACCACTACGCTGGACAACTCATGTCACTAGACATCAACACCGAGCAGATGTGTCTTGAAGATGCCATGTATGGCACTGATGGTCTTGAAGCTTTAGACCTTAGCACCAGTGCTGGCTACCCCTATGTAGCCATGGGAAAGAAGAAAAGAGACATTCTTAACAAACAAACCAGGGACACCAAGGAAATGCAGAGACTCCTGGACACTTATGGCATTAATTTGCCCTTGGTCACCTATGTGAAGGATGAGCTTAGGTCCAAAGCCAAAATAGAACAAGGAAAATCCAGGTTGATCGAAGCATCAAGCTTGAATGACTCTGTGGCCATGAGAATGGCATTTGGAAATTTGTATGCAGCATTTCACAAGAACCCGGGTGTAGTGACAGGATCAGCTGTCGGTTGTGACCCAGACTTGTTCTGGAGTAAAATACCAGTTTTAATGGAAGAGAAGCTTTTCGCATTTGACTACACTGGCTATGATGCTTCACTTAGTCCAGCTTGGTTTGAAGCTCTCAAAATGGTTCTAGAGAAAATTGGATTCGGTGACAGAGTGGACTACATAGATTATCTGAATCACTCGCATCACCTCTACAAAAACAAAACTTATTGTGTCAAGGGCGGCATGCCATCTGGCTGCTCAGGCACCTCAATTTTTAATTCAATGATCAACAACTTAATAATCAGGACACTCTTATTGAAAACCTACAAGGGCATAGACTTAGACCACCTAAAGATGATAGCCTATGGTGATGATGTAATTGCTTCCTACCCCCATGAGGTTGATGCTAGTCTCCTAGCCCAATCAGGAAAAGACTATGGACTAACCATGACACCAGCTGACAAGTCAGCAACTTTTGAAACAGTCACATGGGAAAATGTAACTTTCTTGAAAAGATTCTTTAGAGCAGACGAGAAGTATCCCTTTTTGATACACCCAGTAATGCCAATGAAAGAAATTCATGAATCAATTAGATGGACCAAAGATCCTAGAAACACTCAGGATCATGTGCGCTCACTGTGCCTATTGGCATGGCACAATGGCGAAGAAGAATACAATAAATTCTTAGCTAAAATAAGAAGTGTGCCAATCGGAAGAGCATTGTTGCTCCCTGAGTACTCAACCTTGTACCGCCGTTGGCTCGACTCATTTTAGTAACCCTACCTCAGTCGAATTGGATTGGGTCATACTGTTGTAGGGGTAAATTTTTCTTTAATTCGGAG
AF405690                         TTAAAACAGCTCTGGGGTTGCACCCACCCCAGAGGCCCACGTGGCGGCTAGTACTCCGGTATTGCGGTACCCTTGTACGCCTGTTTTATACTCCCTTCCCGTAACTTAGACGCACGAAACCAAGTTCAATAGAAGGGGGTGCAAACCAGTACCACCACGAACAAGCACTTCTGTTTCCCCGGTGATGTTGTATAGACTGCTTGCGTGGTCGAAAGCGACGGATCCGTCATCCGCTTATGTACTTCGAGAAGCCCAGTACCACCTCGGGATCTTCGACGCGTTGCGCTCAGCACTCAACCCCAGAGTGTAGCTTAGGCTGATGAGTCTGGACGTCCCTCACCGGTGACGGTGGTCCAGGCTGCGTTGGCGGCCTACCTATGGCTTACGCCATGGGACGCTAGTTGTGAACAAGGTGTGAAGAGCCTATTGAGCTACATAAGAATCCTCCGGCCCCTGAATGCGGCTAATCCCAACCTCGGAGCAGGTGGTCACAAACCAGTGATTGGCCTGTCGTAACGCGCAAGTCCGTGGCGGAACCGACTACTTTGGGTGTCCGTGTTTCCTTTTATTTTATTATGGCTGCTTATGGTGACAATCACAGATTGTTATCATAAAGCGAATTGGATTGGCCATCCGGTGAAAGTGAGATTCATTATCTATCTGTTTGCTGGATTCGCTCCATTGAGTGTGTTTACTTTAAGTATAATTTCAACAGTTATTTCAAACAGACAATTGTACCACAATGGGTGCTCAGGTTTCATCACAGAAAGTGGGTGCACATGAAAACTCAAATAGAGCGTATGGTGGCTCTACCATCAATTACACCACCATTAATTATTACAGAGATTCAGCTAGTAACGCGGCTACGAAACAGGACTTCTCTCAAGACCCTTCCAAGTTCACCGAGCCCATCAAGGATGTCCTGATAAAAACAGCCCCGATGCTAAACTCGCCAAACATAGAGGCTTGCGGGTATAGCGATAGAGTACTGCAATTAACACTGGGAAACTCCACTATAACCACACAGGAGGCGGCTAATTCAGTGGTTGCTTATGGGCGTTGGCCTGAATATCTGAGGGACAGCGAAGCCAATCCAGTGGATCAGCCGACAGAGCCAGACGTCGCTGCATGCAGGTTTTATACGCTGGACACCGTGTCTTGGACGAAAGAGTCGCGAGGGTGGTGGTGGAAGTTGCCTGATGCACTGCGGGACATGGGACTCTTTGGTCAAAATATGTACTACCACTACTTAGGTAGGTCCGGGTACACCGTGCATGTACAGTGTAATGCCTCCAAATTCCACCAGGGAGCACTAGGGGTATTCGCCGTACCAGAGATGTGTCTAGCCGGGGATAGCAACACCACTACCATGCACACCAGCTATCAAAATGCCAATCCTGGCGAGAGAGGAGGCACTTTCACGGGCACGTTCACTCCTGACGGCAACCAGACATCACCTGCCCGTAGGTTCTGTCCGGTGGATTACCTCTTTGGAAATGGCACGTTATTGGGGAATGCTTTTGTGTTCCCGCACCAGATAATAAACCTACGGACCAATAACTGTGCTACACTGGTACTCCCTTACGTGAACTCCCTCTCGATAGATAGTATGGTAAAGCACAATAATTGGGGAATTGCAATATTACCATTGGCCCCATTAAATTTTGCTAGTGAGTCCTCCCCAGAGATTCCAATCACTCTGACCATAGCCCCCATGTGCTGTGAATTCAATGGATTGAGAAACATTACCCTGCCACGTTTGCAGGGCCTGCCGGTTATGAACACCCCTGGTAGTAATCAATATCTTACTGCAGACAACTTCCAGTCACCGTGTGCGCTGCCTGAATTTGATGTGACCCCACCTATTGACATACCCGGTGAAGTTAAGAACATGATGGAATTGGCAGAAATCGACACCATGATTCCCCTTGACTTAAGTGCAACAAAAAAGAACACCATGGAAATGTATAGGGTTCGGTTAAGTGATAAACCACATACAGACGATCCCATACTCTGCCTGTCACTCTCCCCAGCTTCAGATCCAAGGTTGTCACATACTATGCTAGGAGAAATTTTAAATTACTACACACACTGGGCAGGATCCCTGAAGTTCACGTTTCTGTTCTGCGGATCCATGATGGCAACTGGCAAACTGTTAGTGTCATACGCGCCTCCTGGAGCCGACCCACCAAAGAAGCGCAAGGAGGCGATGTTGGGAACACATGTGATCTGGGACATAGGACTGCAGTCCTCATGTACTATGGTAGTGCCATGGATTAGCAACACCACATATCGGCAAACCATAGATGATAGTTTCACCGAAGGCGGATACATCAGCGTCTTCTACCAAACCAGAATAGTCGTCCCTCTTTCGACACCCAGAGAGATGGACATCCTTGGTTTCGTGTCAGCGTGTAATGACTTCAGCGTGCGCTTGTTGCGAGACACCACACATATAGAGCAAAAAGCGCTAGCACAGGGGTTAGGTCAGATGCTTGAAAGCATGATTGACAACACAGTCCGTGAAACGGTGGGAGTGGCAACGTCTAGAGACGCTCTCCCAAACACTGAAGCCAGTGGACCAGCACACTCCAAGGAAATTCCGGCACTCACCGCAGTGGAAACTGGGGCCACAAATCCACTAGTCCCTTCTGATACAGTGCAAACCAGACATGTTGTACAACATAGGTCAAGGTCAGAGTCTAGCATAGAGTCTTTCTTCGCGCGGGGCGCATGCGTGGCCATTATGACCGTGGATAACTCAGCTTCCACCAGTAACAAGGATAAGCTATTTGCAGTGTGGAAGATCACTTATAAAGATACTGTCCAGTTACGGAGGAAATTGGAGTTCTTCACCTATTCCAGATTTGATATGGAATTTACCTTTGTGGTTACAGCAAATTTCACTGAGACTAACAATGGGCATGCCTTAAATCAAGTGTACCAAATTATGTACGTACCACCAGGCGCTCCAGTGCCTGAAAAATGGGACGACTATACATGGCAAACCTCATCAAATCCATCAATCTTTTACACCTACGGAACAGCTCCAGCCCGGATCTCGGTACCGTATGTTGGTATTTCGAACGCCTATTCACACTTTTACGACGGTTTTTCCAAAGTACCACTGAAGGACCAGTCGGCAGCACTAGGTGACTCCCTCTATGGTGCAGCATCTCTAAATGATTTTGGTATTTTGGCTGTTAGAGTAGTCAATGATCACAACCCGACCAAGGTCACCTCCAAAATCAGAGTGTATCTAAAACCCAAACATATCAGAGTCTGGTGCCCGCGTCCACCGAGGGCAGTGGCGTACTACGGCCCTGGAGTGGATTACAAGGATGGTACACTTACACCCCTCTCCACCAAGGATCTGACAACATATGGATTCGGACACCAAAACAAAGCGGTGTACACTGCAGGTTACAAAATTTGCAACTATCATTTGGCCACTCAGGAAGATTTGCAAAACGCAGTGAACGTCATGTGGGATAGAGACCTCTTAGTCACAGAATCAAGAGCCCAGGGCACCGATTCGATCGCAAGGTGCAATTGCAACGCAGGGGTGTACTACTGCGAGTCTAGAAGGAAATACTACCCAGTATCCTTCGTTGGTCCAACGTTCCAGTACATGGAAGCTAACGACTATTACCCAGCTAGGTACCAGTCCCATTTGCTCATTGGCTGTGGATTCGCATCTCCAGGAGATTGTGGCGGCATACTCAGATGTCACCACGGGGTGATAGGGATCGTTACTGCTGGTGGAGAAGGGCTGGTTGCATTTGCAGACATTAGAGACTTGTATGCCTATGAGGATGAGGCCATGGAGCAAGGAATTACAAATTACGTCGAGTCACTCGGTGCAGCATTCGGTAGTGGGTTCACCCAGCAAATAGGGGACAAAGTATCAGAGATAGCAAGTATGGTAACTAGCACCATTACTGAAAAGCTGCTTAAAAATTTGATCAAGATCATCTCATCCTTAGTTATCATCACCAGGAATTATGAGGACACTACCACTGTACTAGCTACTCTAGCTCTCCTTGGTTGTGACATTTCGCCATGGCAATGGTTGAAAAAGAAGGCATGTGACATCCTTGAAATCCCGTACGTGATCAGACAAGGGGACAGTTGGTTGAAGAAATTCACTGAGGCATGTAACGCTGCCAAAGGTTTGGAGTGGGTGTCCAACAAAATTTCCAAATTCATCGACTGGTTGAAGGAGAAAATTATCCCACAAGCGAGGGACAAGCTTGAATTCGTCACCAAGCTCAAACAGTTGGAAATGCTTGAAAACCAGATATCAACCATTCATCAATCGTGCCCTAGTCAGGAACATCAAGAAGTCTTATTCAACAATGTTCGCTGGTTATCCATTCAATCAAAAAGATTCGCACCACTGTATGCACTTGAGGCAAAGAGAATACAAAAATTGGAACACACCATTAATAATTACATACAGTTCAAGAGCAAACACCGTATTGAACCAGTATGTTTGTTAGTACACGGCAGCCCAGGTACGGGGAAGTCAGTTGCCACCAATCTGATTGCCAGGGCCATTGCTGAGAAAGAGAACACCTCCACTTACTCGCTACCTCCAGACCCCTCACACTTTGATGGTTACAAACAACAGGGTGTGGTGATTATGGATGACCTCAACCAGAACCCCGACGGGGCCGACATGAAACTCTTCTGCCAAATGGTGTCTACTGTAGAGTTCATTCCACCTATGGCCTCCCTGGAAGAAAAAGGCATCTTATTCACGTCCAATTATGTTTTGGCCTCCACCAATTCCAGTCGCATAACGCCACCGACAGTGGCTCACAGTGACGCGCTAGCCAGAAGATTTGCCTTTGACATGGACATTCAAGTGATGGGGGAGTACTCCAGAGATGGGAAACTGAATATGGCCATGGCCACCGAGATGTGCAAAAATTGTCACCAACCAGCAAACTTCAAGAGGTGTTGTCCTCTAGTGTGCGGTAAGGCCATTCAGTTAATGGACAAATCATCCAGGGTCAGATACAGCATTGACCAAATCACCACCATGATCATCAATGAAAGAAACAGAAGATCCAACATTGGCAACTGCATGGAAGCGCTGTTTCAAGGCCCGCTCCAGTATAAGGATTTGAAGATTGACATTAAAACCAGCCCCCCACCAGAGTGCATCAACGACCTGCTTCAAGCTGTTGACTCGCAGGAGGTCAGGGACTATTGTGAAAAGAAAGGGTGGATTGTCAACATCACAAGTCAGGTTCAGACAGAGAGAAACATTAACCGGGCAATGACTATCCTGCAAGCAGTGACAACCTTCGCTGCAGTGGCCGGTGTTGTGTACGTTATGTACAAATTGTTTGCTGGACACCAGGGTGCGTATACTGGTCTACCGAACAAGAGACCCAATGTGCCCACTATTAGAACAGCAAAAGTGCAGGGACCAGGCTTTGATTATGCAGTGGCCATGGCTAAGAGAAACATCGTCACAGCAACTACATCCAAAGGGGAGTTCACAATGCTTGGTGTTCACGACAACGTCGCTATTCTGCCAACCCATGCTGCACCAGGTGATAGCATTGTGATAGACGGCAAGGAAGTTGAAATTTTAGATGCGAAGGCCTTAGAAGACCAGGCAGGCACAAATCTCGAAATTACTATCATTACACTCAAGAGAAATGAGAAGTTTAGGGACATCAGACCACACATACCCACACAAATCACTGAGACAAATGATGGAGTCTTGATCGTGAACACTAGTAAGTACCCCAACATGTATGTCCCAGTTGGTGCTGTGACCGAACAAGGATATCTTAATCTCGGTGGCCGCCAAACCGCCCGTACTTTGATGTACAACTTTCCAACCAGAGCGGGACAGTGCGGTGGTGTCATCACTTGCACAGGCAAGGTCATTGGGATGCATGTTGGAGGGAACGGTTCACACGGGTTCGCAGCAGCCCTAAAGCGCTCATACTTCACTCAGAGTCAAGGTGAAATTCAGTGGATGAGACCATCAAAAGAAGTGGGTTATCCAATTATCAATGCCCCATCTAAGACAAAACTAGAGCCTAGTGCATTCCATTATGTGTTTGAGGGTGTTAAAGAACCAGCAGTTCTGACCAAAAACGACCCAAGACTCAAAACAGAGTTTGAAGAGGCTATCTTTTCCAAGTATGTAGGAAATAAGATTACTGAGGTGGACGAGTACATGAAAGAGGCAGTGGACCACTATGCTGGCCAGCTCATGTCATTAGACGTTAACACTGAACAAATGTGCTTAGAAGATGCAATGTATGGCACAGATGGTCTTGAGGCTTTAGATTTGAGCACTAGTGCTGGTTACCCCTATGTAGCAATGGGAAAGAAAAAGAGAGACATCTTGAACAAACAGACTAGAGACACCAAAGAAATGCAGAGACTATTGGACACCTATGGCATTAATTTACCTTTAGTAACTTATGTGAAGGATGAACTTAGGTCTAAAACCAAAGTTGAACAGGGTAAATCCAGACTAATTGAAGCCTCAAGTTTGAATGATTCTGTGGCAATGAGAATGGCATTTGGCAACCTGTATGCAGCATTTCATAAAAACCCAGGTGTGGTAACAGGATCAGCTGTTGGTTGTGATCCAGACTTGTTTTGGAGCAAGATACCAGTTTTGATGGAAGAAAAGCTTTTTGCATTTGATTACACAGGGTATGATGCTTCACTCAGTCCCGCTTGGTTTGAGGCTCTTAAGATGGTGTTGGAGAAAATTGGATTTGGCGATAGAGTTGACTACATTGACTACCTGAATCACTCACATCATCTGTACAAAAACAAAACTTACTGTGTCAAGGGTGGCATGCCATCTGGTTGCTCGGGCACTTCAATTTTCAATTCAATGATTAACAATTTAATCATCAGGACACTCTTACTGAAAACCTACAAGGGCATAGATTTAGACCACTTGAAGATGATAGCCTATGGTGATGACGTAATTGCTTCCTACCCCCATGAGGTTGACGCCAGTCTCCTAGCCCAATCAGGAAAAGACTATGGACTAACCATGACTCCAGCTGACAAATCAGCCACCTTTGAAAAAGTCACATGGGAGAATGTAACCTTCTTGAAAAGATTCTTCAGAGCAGATGAGAAATATCCATTCTTGATACATCCAGTCATGCCAATGAAAGAAATTCATGAGTCCATCAGATGGACTAAGGATCCTAGGAACACCCAGGATCATGTTCGCTCACTGTGCCTATTGGCCTGGCACAATGGCGAAGAAGAATACAACAAATTTTTAGCTAAAATCAGAAGCGTGCCAATCGGCAGAGCTTTACTGCTCCCCGAATACTCTACGCTGTACCGCCGTTGGCTCGACTCATTTTAGTAACCCTACCTCAGTCGAATTGGATTGGGTCATACTGTTGTAGGGGTAAATTTTTCTTTGATTCGGAG
AF462418                         TTAAAACAGCTCTGGGGTTGCACCCACCCCAGAGGCCCACGTGGCGGCTAGTACTCCGGTATTGCGGTACCCTTGTACGCCTGTTTTATACTCCCTTCCCGTAACTTAGACGCACAAAACCAAGTTCAATAGAAGGGGGTACAAACCAGTACCACCACGAACAAGCACTTCTGTTTCCCCGGTGATGTTGTATAGACTGCTTGCGTGGTTGAAAGCGACGGATCCGTTATCCGCTTATGTACTTCGAGAAGCCCAGTACCACCTCGGAATCTTCGATGCGTTGCGCTCAGCACTCAACCCCAGAGTGTAGCTTAGGCTGATGAGTCTGGACATTCCTCACCGGTGACGGTGGTCCAGGCTGCGTTGGCGGCCTACCTATGGCTAACGCCATGGGACGCTAGTTGTGAACAAGGTGTGAAGAGCCTATTGAGCTACATAAGAATCCTCCGGCCCCTGAATGCGGCTAATCCTAACCTCGGGGCAGGTGGTCACAAACCAGTGATTAACCTGTCGTAACGCGCAAGCCCGTGGCGGAACCGACTACTTTGGGTGTCCGTGTTTCCTTTTATTTTATAGTGGCTGCTTATGGTGACAATCACGGATTGTTATCATAAAGCGAATTGGATTGGCCATCCGGTGAAAGTGAGATTCATTATCTATCTGTTTGCTGGATTCGCTCCATTGAGTGTGTTTACTCTAAGTACAATTTCAACGGTTATTTCAATCAGACAATTGTATCATAATGGGTGCTCAGGTTTCATCACAGAAAGTGGGCGCACATGAAAACTCAAATAGAGCGTATGGTGGTTCTACCATTAATTACACCACCATTAATTATTATAGAGATTCAGCTAGTAACGCGGCTTCTAAACAGGACTTTTCTCAAGACCCTTCCAAGTTCACCGAGCCCATCAAGGATGTCTTGATTAAAACATCCCCAATGCTAAACTCGCCAAACATAGAGGCTTGCGGGTATAGCGATAGAGTACTGCAATTAACACTGGGAAACTCCACTATAACCACACAGGAGGCGGCTAATTCAGTAGTCGCTTATGGGCGTTGGCCTGAATATCTGAGAGACAGCGAAGCCAATCCAGTGGACCAGCCGACAGAACCAGACGTCGCTGCATGCAGGTTTTACACGCTAGACACCGTGTCTTGGACGAAAGAGTCGCGAGGGTGGTGGTGGAAGTTGCCTGATGCACTGCGGGACATGGGACTCTTTGGCCAAAATATGTACTACCACTACCTAGGTAGGTCCGGGTACACCGTGCATGTACAGTGTAACGCCTCCAAATTCCACCAGGGGGCACTAGGGGTATTCGCCGTACCGGAGATGTGTCTGGCCGGAGATAGCAACACCACTACCATGCACACCAGCTATCAAAACGCCAATCCTGGCGAGAAAGGAGGTACTTTCACGGGTACGTTCACTCCTGACGACAACCAGACATCACCTGCCCGTAGGTTCTGCCCGGTGGATTACCTCTTTGGAAATGGCACGTTATTGGGGAATGCCTTTGTGTTCCCGCACCAGATAATAAACCTACGGACCAACAACTGTGCTACACTGGTACTCCCTTACGTGAACTCCCTCTCGATAGATAATATGGTAAAGCACAATAATTGGGGAATTGCAATATTACCATTGGCCCCATTAAATTTTGCTAGTGAGTCCTCCCCAGAGATTCCAATCACCTTGACTATAGCCCCTATGTGCTGTGAGTTCAATGGATTGAGAAACATTACCCTGCCACGCTTACAGGGCCTGCCGGTCATGAACACCCCTGGTAGCAACCAATATCTTACTGCAGACAACTTCCAGTCACCGTGTGCGCTGCCTGAATTTGATGTGACCCCACCTATTGACATACCCGGTGAAGTTAAGAACATGATGGAATTGGCAGAAATCGACACCATGATTCCCTTTGACTTAAGTGCAACAAAAAAGAACACCATGGAAATGTATAGGGTTCGGTTAAGTGACAAACCACATACAGACGATCCCATACTCTGCCTGTCACTCTCTCCAGCTTCAGATCCTAGGTTGTCACATACTATGCTTGGAGAAATCCTAAATTACTACACACATTGGGCAGGATCCCTGAAGTTCACGTTTCTGTTCTGTGGATCCATGATGGCAACTGGCAAACTGTTGGTGTCATACGCGCCTCCTGGAGCCGATCCACCAAAGAAGCGTAAGGAGGCGATGTTGGGAACACATGTGATCTGGGACATAGGACTGCAGTCCTCATGTACTATGGTAGTGCCATGGATTAGCAACACCACGTACCGGCAAACCATAGATGATAGTTTCACCGAAGGCGGATACATCAGCGTCTTCTACCAAACCAGAATAGTCGTCCCTCTTTCGACACCCAGAGAGATGGACATCCTTGGTTTTGTGTCGGCGTGTAATGACTTCAGCGTGCGCTTGCTGCGAGATACCACACATATAGAGCAAAAAGCGCTAGCACAGGGGTTAGGTCAGATGCTTGAAAGCATGATTGACAACACAGTCCGTGAAACGGTGGGGGCGGCAACGTCTAGAGATGCTCTCCCAAACACTGAAGCCAGTGGACCAGCACACTCCAAGGAAATTCCGGCACTCACCGCAGTGGAAACTGGGGCCACAAATCCACTAATCCCTTCTGATACAGTGCAAACCAGACATGTTATACAACATAGGTCAAGGTCAGAGTCTAGCATAGAGTCTTTCTTCGCGCGGGGTGCGTGCGTGGCCATTATGACCGTGGATAACTCAGCTTCCACCAATAATAAGGACAAGCTATTTGCAGTGTGGAAGATCACTTATAAAGATACTGTCCAGTTACGGAGGAAATTGGAATTCTTCACCTATTCTAGATTTGATATGGAATTTACCTTTGTGGTTACTGCAAATTTCACTGAGTCTAACAATGGGCATGCCTTAAATCAAGTGTACCAAATTATGTACATACCACCAGGCGCTCCAGTGCCCGAGAAATGGGACGACTACACATGGCAAACCTCATCAAATCCATCAATCTTTTACACCTACGGGACAGCTCCAGCTCGAATCTCGGTACCGTATGTTGGTATTTCAAACGCCTATTCACACTTTTACGATGGTTTTTCCAAAGTACCACTGAAGGACCAGTCGGCAGCACTAGGTGACTCCCTCTATGGTGCAGCATCTCTTAATGATTTCGGTATTTTGGCTGTTAGAGTAGTCAATGATCACAACCCGACCAAGGTCACCTCTAAAATCAGAGTGTATCTAAAACCCAAGCACATCAGAGTCTGGTGCCCACGTCCACCGAGGGCAGTGGCATACTACGGCCCTGGAGTGGATTATAAGGATGGTACACTTACACCCCTCTCCACCAAGGATCTGACCACTTATGGATTTGGACACCAAAACAAAGCTGTGTACACAGCTGGCTACAAAATTTGCAATTACCACCTGGCTACACAAGAGGACTTGCAAAATGCCGTGAGTGTCATGTGGAACAGGGACCTCTTAGTGGCTGAATCAAGGGCCCTTGGCACCGATTCGATCGCAAGGTGCAGCTGTAACACGGGTGTGTACTACTGTGAATCCAGGAGAAAATATTATCCAGTTTCTTTCATTGGGCCCACCTTCCAATACATGGAAGCCAATGAATATTACCCGGCTAGATATCAATCACACATGCTTATTGGTCACGGGTTTGCATCACCGGGTGACTGTGGTGGCATACTTAGATGTCAACACGGGGTGATAGGAATAATCACTGCTGGTGGGGAAGGCTTAGTTGCATTTTCAGACATTAGAGACCTCTATGCTTATGAGGAAGAAGCTATGGAGCAGGGCATTTCCAACTATATTGAGTCACTTGGTGCTGCATTTGGTAGCGGATTCACTCAACAAATTGGTGATAAAGTTTCCGAGCTAACCAGCATGGTAACTAGCACCATTACTGAGAAGTTGCTTAAAAACTTAATCAAAATTATCTCATCACTTGTGATCATTACCAGGAATTATGAGGACACTACCACAGTGCTTGCCACCCTCGCCCTCCTTGGGTGCGACATCTCACCGTGGCAGTGGCTAAAGAAGAAGGCATGTGACATCCTGGAAATTCCATACGCCATCAAACAAGGAGATAGTTGGTTGAAGAAATTCACTGAGGCATGCAATGCCGCAAAGGGACTGGAGTGGGTGTCCAATAAAATATCCAAATTCATTAGTTGGTTGCAGGATAAAATCATCCCACAAGCGAGAGACAAATTAGAGTTTGTCACCAAACTAAAGCAATTAGAAATGCTTGAAAATCAAATTTCCACCATACACCAATCTTGTCCAAGTCAAGAACATCAGGAGATCTTATTCAACAATGTGCGGTGGCTATCTATCCAGTCCAAGAGGTTTGCACCACTATATGCACATGAAGCTAAAAGGATTCAAAAGCTGGAGCATACCATAAATAATTACGTACAGTTCAAGAGCAAGCACCGTATTGAGCCAGTATGTTTGTTAGTGCATGGTAGTCCAGGGACAGGAAAATCAGTTGCAACCAATCTAATTGCTAGAGCGATAGCCGAGAAAGAGAACACCTCCACATACTCACTACCACCTGACCCATCTCACTTTGATGGCTACAAGCAACAGGGTGTGGTTATTATGGATGACCTAAACCAAAATCCAGACGGAGCAGACATGAAACTTTTTTGTCAAATGGTGTCCACTGTGGAGTTTATTCCACCGATGGCCTCGCTAGAAGAGAAAGGCATTTTGTTCACATCTAATTACGTTTTGGCCTCCACCAACTCCAGTCGGATCACACCACCCACGGTGGCTCACAGTGATGCGCTGGCCAGGAGATTCGCATTTGACGTGGACATACAAGTCATGAGCGAGTACTCCAGAGATGGAAAGCTCAACATGGCAATGGCTACTGAAATGTGCAAAAATTGTCATCAACCAGCAAACTTCAAAAGATGTTGTCCTTTAGTGTGTGGCAAGGCAATTCAGTTAATGGATAAATCTTCCAGGGTTAGATACAGCATTGATCAGATCACTACAATGATTGTTAATGAGAGAAACAGAAGATCAAACATTGGTAATTGCATGGAAGCTCTATTCCAGGGACCACTGCAGTATAAAGATCTAAAAATAGATGTTAAGACCAGTCCCCCTCCGGAGTGTATCAACGATTTGCTCCAGGCAGTTGATTCCCAGGAAGTGAGAGATTACTGTGAAAAGAAAGGCTGGATTGTTAACATTACCAGTCAGGTTCAAACAGAGAGGAACATCATCCGGGCGATGACTATCCTACAAGCAGTAACTACTTTCGCTGCAGTAGCCGGTGTCGTGTACGTTATGTACAAGCTGTTTGCTGGGCACCAGGGTGCATACACTGGGTTGCCAAATAAACGACCCAATGTACCCACTATCAGGACAGCAAAAGTGCAAGGCCCTGGGTTTGATTACGCGGTGGCCATGGCTAAAAGAAACATTGTTACAGCAACCACCAGCAAAGGGGAGTTTACGATGTTGGGAGTCTATGATAATGTGGCCATCTTGCCAACCCACGCCTCACCTGGTGAAAGCATTGTGATCGATGGTAAAGAGGTGGAAATTCTTGACGCCAAAGCTCTTGAAGATCAGGCAGGAACTAATCTTGAAATTACCATAATTACACTAAAGAGAAACGAGAAGTTTAGAGATATCAGGCCACATATTCCCACCCAAATCACCGAAACAAATGATGGAGTTTTGATCGTGAACACCAGTAAGTACCCCAACATGTATGTTCCCGTTGGTGCTGTGACCGAACAGGGGTATCTTAATCTCGGTGGACGACAAACCGCTCGTACGCTAATGTACAACTTTCCAACTAGAGCAGGTCAGTGTGGTGGTGTCATCACGTGCACTGGTAAGGTCATTGGGATGCATGTTGGTGGGAACGGTTCACATGGGTTCGCGGCGGCCCTAAAGCGGTCATACTTCACTCAGATTCAAGGTGAGATTCAATGGATGAAACCATCAAAAGAAGTGGGATACCCTATCATAAATGCTCCGTCCAAAACCAAACTTGAACCCAGCGCTTTTCACCATGTGTTTGAAGGGGTGAAGGAACCAGCAGTCCTTACCAAAAATGATCCCAGGCTCAGGWCAGACTTTGAAGAAGCAATATTCTCTAAGTATGTGGGCAACAAGATCACTGATGTGGATGAGTACATGAAGGAGGCAGTGGATCATTACGCTGGCCAACTTATGTCTCTAGACATCAACACAGAACAAATGTGCTTGGAGGACGCCATGTACGGCACTGATGGCCTGGAAGCACTTGACTTGACCACTAGTGCTGGATACCCTTATGTAGCAATGGGAAAGAAAAAGAGAGACATCTTGAATAAGCAGACTAGAGACACCAAGGAAATGCGGAGACTCTTAGATACTTATGGAATTAACTTACCGCTAGTAACATATGTTAAAGATGAACTAAGGTCAAAAACTAAGGTGGAGCAGGGAAAATCCAGATTGATTGAAGCCTCCAGTTTGAATGATTCAGTGGCCATGAGAATGGCATTTGGAAATCTCTATGCAGCGTTTCACAAAAACCCAGGAGTTGTCACTGGCAGTGCAGTTGGTTGTGATCCAGATCTATTTTGGAGCAAGATCCCAGTGCTAATGGAAGAGAAGCTGTTTGCCTTTGACTACACAGGGTATGATGCATCTCTCAGCCCTGCTTGGTTCGAGGCACTAAAGATGGTGCTTGAGAAAATCGGATTCGGAGATAGAGTTGACTACATCGACTACCTAAACCACTCACACCACCTGTACAAGAATAAAACGTACTGTGTCAAGGGCGGTATGCCATCTGGTTGCTCAGGCACTTCAATTTTTAACTCAATGATTAACAACTTGATTATCAGGACACTCTTACTGAAAACTTACAAGGGCATAGATTTAGACCACCTAAAAATGATTGCCTATGGTGATGATGTAATTGCTTCCTACCCCCATGAAGTTGACGCTAGTCTCCTAGCCCAATCAGGAAAAGACTATGGACTAACTATGACTCCAGCTGACAAATCAGCTATATTTGAAACAGTCACATGGGAAAATGTAACATTCTTGAAGAGATTCTTCAGGGCAGACGAGAAATACCCATTTCTTATTCATCCAGTAATGCCAATGAAGGAAATTCATGAATCAATTAGATGGACAAAAGATCCTAGGAACACTCAGGATCACGTTCGCTCTCTGTGCCTATTAGCTTGGCACAATGGCGAAGAAGAATATAACAAATTCTTAGCTAAAATCAGGAGTGTGCCAATTGGAAGAGCTTTATTGCTCCCTGAGTACTCAACATTGTACCGCCGTTGGCTTGACTCATTTTAGTAACCCTACCTCAGTCGAATTGGATTGGGTCATACTGCTGTAGGGGTAAATTTTTCTTTAATTCGGAG
AF462419                         TTAAAACAGCTCTGGGGTTGCACCCACCCCAGAGGCCCACGTGGCGGCTAGTACTCCGGTATTGCGGTACCCTTGTACGCCTGTTTTATACTCCCTTCCCGTAACTTAGACGCACAAAACCAAGTTCAATAGAAGGGGGTACAAACCAGTACCACCACGAACAAGCACTTCTGTTTCCCCGGTGATGTTGTATAGACTGCTTGCGTGGTTGAAAGCGACGGATCCGTTATCCGCTTATGTACTTCGAGAAGCCCAGTACCACCTCGGAATCTTCGATGCGTTGCGCTCAGCACTCAACCCCAGAGTGTAGCTTAGGCTGATGAGTCTGGACATCCCTCACCGGTGACGGTGGTCCAGGCTGCGTTGGCGGCCTACCTATGGCTAACGCCATGGGACGCTAGTTGTGAACAAGGTGTGAAGAGCCTATTGAGCTACATAAGAATCCTCCGGCCCCTGAATGCGGCTAATCCCAACCTCGGGGCAGGTGGTCACAAACCAGTGATTGGCCTGTCGTAACGCGCAAGTCCGAGGCGGAACCGACTACTTTGGGTGTCCGTGTTTCCTTTTATTTTATTGTGGCTGCTTATGGTGACAATCACAGATTGTTATCATAAAGCGAATTGGATTGGCCATCCGGTGAAAGTGAGATTCATTATCTATCTGTTTGCTGGATTCGCTCCATTGAGTGTGTTTACTCCAAGTACAATTTCAACAGTTATTTCAATCAGACAATTGTATTATAATGGGTGCTCAGGTTTCATCACAGAAAGTGGGCGCACATGAAAACTCAAATAGAGCGTATGGTGGTTCTACCATTAATTACACCACCATTAATTATTATAGAGATTCAGCTAGTAACGCGGCTTCGAAACAGGACTTCTCTCAAGACCCTTCCAAGTTCACCGAGCCCATCAAGGATGTCCTGATAAAAACATCCCCAATGCTAAACTCGCCAAACATAGAGGCTTGCGGGTATAGCGATAGAGTACTGCAATTAACACTGGGAAACTCCACTATAACCACACAGGAGGCGGCTAATTCAGTAGTCGCTTATGGGCGTTGGCCTGAATATCTGAGGGACAGCGAAGCCAATCCAGTGGACCAGCCGACAGAACCAGACGTCGCTGCATGCAGGTTTTATACGCTAGACACCGTGTCTTGGACGAAAGAGTCGCGAGGGTGGTGGTGGAAGTTGCCTGATGCACTGCGGGACATGGGACTCTTTGGCCAAAATATGTACTACCACTACCTAGGTAGGTCCGGGTACACCGTGCATGTACAGTGTAACGCCTCCAAATTCCACCAGGGGGCACTAGGGGTATTCGCCGTACCAGAGATGTGTCTGGCCGGGGATAGCAACACCACTACCATGCACACCAGCTATCAAAATGCCAATCCTGGCGAGAAAGGAGGCACTTTCACGGGTACGTTCACTCCTGACGACAACCAGACATCACCTGCCCGTAGGTTCTGCCCGGTGGATTACCTCTTTGGAAATGGCACGTTATTGGGGAATGCCTTTGTGTTCCCGCACCAGATAATAAACCTACGGACCAACAACTGTGCTACACTGGTACTCCCTTACGTGAACTCCCTCTCGATAGATAGTATGGTAAAGCACAATAATTGGGGAATTGCAATATTACCATTGGCCCCATTAAATTTTGCTAGTGAGTCCTCCCCAGAGATTCCAATCACCTTGACCATAGCCCCTATGTGCTGTGAGTTCAATGGATTAAGAAACATTACCCTGCCACGCTTACAGGGCCTGCCGGTCATGAACACCCCTGGTAGCAATCAATATCTTACTGCAGACAACTTCCAGTCACCGTGCGCGCTGCCTGAATTTGATGTGACCCCACCTATTGACATACCCGGTGAAGTTAAGAACATGATGGAATTGGCAGAAATCGACACCATGATTCCCTTTGACTTAAGTGCAAAAAAAAAGAACACCATGGAAATGTATAGGGTTCGGTTAAGTGACAAACCACATACAGACGATCCCATACTCTGCCTGTCACTCTCTCCAGCTTCAGATCCTAGGTTGTCACATACTATGCTTGGAGAAATCCTAAATTACTACACACACTGGGCAGGATCCCTGAAATTCACGTTTCTGTTCTGTGGATCCATGATGGCAACTGGCAAACTGTTGGTGTCATACGCGCCTCCTGGAGCCGACCCACCAAAGAAGCGTAAGGAGGCGATGTTGGGAACACATGTGATCTGGGACATAGGACTGCAGTCCTCATGTACTATGGTAGTGCCATGGATTAGCAACACCACGTATCGGCAAACCATAGATGATAGTTTCACCGAAGGCGGATACATCAGCGTCTTCTACCAAACCAGAATAGTCGTCCCTCTTTCGACACCCAGAGAGATGGACATCCTTGGTTTTGTGTCAGCGTGTAATGACTTCAGCGTGCGCTTGATGCGAGATACCACACATATAGAGCAAAAAGCGCTAGCACAGGGGTTAGGTCAGATGCTTGAAAACATGATTGACAACACAGTCCGTGAAACGGTGGGGGCGGCAACGTCTAGAGACGCTCTCCCAAACACTGAAGCCAGTGGACCAGCACACTCCAAGGAAATTCCGGCACTCACCGCAGTGGAAACTGGGGCCACAAATCCACTAGTCCCTTCTGATACAGTGCAAACCAGACATGTTGTACAACATAGGTCAAGGTCAGAGTCTAGCATAGAGTCTTTCTTCGCGCGGGGTGCATGCGTGGCCATTATAACCGTGGATAACTCAGCTTCCACCAAGAATAAGGATAAGCTATTTACAGTGTGGAAGATCACTTATAAAGATACTGTCCAGTTACGGAGGAAATTGGAGTTCTTCACCTATTCTAGATTTGATATGGAATTCACCTTTGTGGTTACTGCAAATTTCACTGAGACTAACAATGGGCATGCCTTAAATCAAGTGTACCAAATTATGTACGTACCACCAGGCGCTCCAGTGCCCGAGAAATGGGACGACTACACATGGCAAACCTCATCAAATCCATCAATCTTTTACACCTACGGAACAGCTCCAGCCCGGATCTCGGTACCGTATGTTGGTATTTCGAACGCCTATTCACACTTTTACGACGGTTTTTCCAAAGTACCACTGAAGGACCAGTCGGCAGCACTAGGTGACTCCCTCTATGGTGCAGCATCTCTAAATGACTTCGGTATTTTGGCTGTTAGAGTAGTCAATGATCACAACCCGACCAAGGTCACCTCCAAAATCAGAGTGTATCTAAAACCCAAACACATCAGAGTCTGGTGCCCGCGTCCACCGAGGGCAGTGGCGTACTACGGCCCTGGAGTGGATTACAAGGATGGCACGCTTACACCCCTCTCCACTAAGGATCTGACCACATATGGATTTGGACACCAAAACAAAGCTGTGTACACAGCTGGCTACAAAATTTGCAATTACCACCTAGCTACACAAGAAGACTTGCAAAATGCCGTGAGTGTCATGTGGAACAGAGACCTCTTAGTGGCTGAATCAAGGGCCCTTGGCACCGACTCGATCGCAAGGTGCAGCTGTAACACGGGTGTGTACTACTGTGAATCCAGGAGAAAATATTATCCAGTTTCTTTCATTGGGCCCACCTTCCAATACATGGAAGCCAATGAATATTACCCGGCTAGATATCAATCACACATGCTTATTGGTCATGGGTTTGCATCACCGGGTGATTGTGGTGGCATACTTAGATGTCAACACGGGGTGATAGGAATAATCACTGCTGGTGGGGAAGGCTTGGTTGCATTTTCAGACATTAGAGACCTGTATGCTTATGAGGAGGAAGCTATGGAGCAGGGCATTTCCAACTATATTGAGTCACTTGGTGCTGCATTTGGTAGTGGATTCACTCAACAAATTGGTGATAAAGTTTCCGAGCTAACCAGCATGGTAACTAGCACCATTACAGAGAAGTTGCTTAAAAACTTAATCAAAATTATCTCATCACTTGTGATCATTACCAGGAATTATGAGGACACTACCACAGTGCTTGCCACCCTCGCCCTCCTTGGGTGCGACATCTCACCGTGGCAGTGGCTAAAGAAGAAGGCATGTGACATCCTGGAAATTCCATACGCCATCAAACAAGGAGATAGTTGGTTGAAGAAATTCACTGAGGCATGTAATGCTGCAAAGGGACTGGAGTGGGTGTCCAATAAGATATCCAAATTCATTAGTTGGTTGCAGGATAAAATCATCCCACAAGCGAGAGACAAATTAGAGTTTGTCACTAAACTAAAGCAATTAGAAATGCTTGAAAATCAGATTTCCACCATACACCAATCTTGTCCAAGTCAAGAACATCAGGAGATCTTATTCAACAATGTGCGGTGGCTATCTATCCAGTCCAAGAGGTTTGCACCACTATATGCACATGAAGCTAAAAGGATTCAAAAGCTGGAGCATACCATAAATAATTACGTACAGTTCAAGAGCAAGCACCGTATTGAGCCAGTATGTTTGTTAGTACATGGCAGTCCAGGGACAGGAAAATCAGTTGCAACCAATCTAATTGCTAGAGCAATAGCCGAGAAAGAGAACACCTCCACATACTCACTGCCACCTGATCCGTCTCACTTTGATGGCTACAAGCAACAGGGTGTGGTTATTATGGATGACCTAAACCAAAATCCAGACGGAGCAGACATGAAACTTTTTTGTCAAATGGTGTCCACTGTGGAGTTTATTCCACCGATGGCCTCGCTAGAAGAGAAAGGCATTTTGTTCACATCTAATTACGTTTTAGCCTCCACCAACTCCAGTCGGATCACACCACCCACGGTGGCTCACAGTGATGCGCTGGCCAGGAGATTCGCATTTGACGTGGACATACAAGTCATGAGCGAGTACTCCAGAGACGGAAAGCTCAACATGGCAATGGCTACTGAAATGTGCAAAAACTGTCATCAACCAGCAAACTTCAAAAGATGTTGTCCTTTAGTGTGTGGCAAGGCAATTCAGTTAATGGATAAATCTTCCAGGGTTAGATACAGCATTGATCAGATCACTACAATGATTGTTAATGAGAGAAACAGAAGATCAAACATTGGTAATTGCATGGAAGCTCTATTCCAGGGACCACTGCAGTATAAAGATCTAAAAATAGATGTTAAGACCAGTCCCCCTCCGGAGTGTATCAACGATTTGCTCCAGGCAGTTGATTCCCAGGAAGTGAGAGATTACTGTGAAAAGAAAGGCTGGATTGTTAACATTACCAGTCAGGTTCAAACAGAGAGGAACATCAACCGGGCGATGACTATCCTACAAGCAGTAACTACTTTCGCTGCAGTAGCCGGTGTCGTGTACGTTATGTACAAGCTGTTCGCTGGGCACCAGGGTGCATACACTGGTTTGCCAAATAAACGACCCAATGTACCCACTATCAGGACAGCAAAAGTGCAAGGCCCTGGGTTTGATTACGCAGTGGCCATGGCTAAAAGAAACATTGTTACAGCAACCACCAGCAAAGGGGAGTTTACGATGTTGGGAGTCTATGATAATGTGGCCATCTTGCCAACCCACGCCTCACCTGGTGAAAGCATTGCGATCGACGGTAAAGAGGTGGAAATTCTTGACGCCAAAGCCCTTGAAGATCAGGCAGGAACTAATCTTGAAATTACCATAATTACACTAAAGAGGAACGAGAAGTTCAGAGATATCAGGCCACACATTCCCACCCAAATCACCGAAACAAATGATGGAGTTTTGATCGTGAACACTAGTAAGTACCCCAACATGTATGTTCCCGTTGGTGCTGTGACCGAACAGGGGTATCTTAATCTCGGTGGACGACAAACCGCTCGTACGCTAATGTACAACTTTCCAACTAGAGCAGGTCAGTGTGGTGGTGTCATCACGTGCACTGGTAAAGTCATTGGGATGCATGTTGGTGGGAACGGTTCACATGGGTTCGCGGCGGCCCTAAAGCGGTCATACTTCACTCAGATTCAAGGTGAGATTCAATGGATGAAACCATCAAAAGAAGTGGGATACCCGATCATAAATGCTCCGTCCAAAACCAAACTTGAACCCAGCGCTTTTCACTATGTGTTTGAAGGGGTGAAGGAACCAGCAGTCCTTACCAAAAATGATCCCAGGCTCAGGACAGACTTTGAAGAAGCAATATTCTCTAAGTATGTAGGCAACAAGATCACTGATGTGGATGAGTACATGAAAGAGGCAGTGGATCATTACGCTGGCCAACTCATGTCTCTAGACATCAACACAGAACAAATGTGCTTGGAGGACGCCATGTACGGCACCGATGGTCTGGAAGCACTTGACTTGACCACTAGTGCTGGATACCCTTATGTAGCAATGGGAAAGAAAAAGAGAGACATCTTGAATAAGCAGACTAGAGACACCAAGGAAATGCGGAGACTCTTAGATACTTATGGAATTAACTTACCGCTTGTAACATATGTTAAAGATGAACTAAGGTCAAAAACTAAGGTGGAGCAGGGAAAATCCAGATTGATTGAAGCCTCCAGTTTGAATGATTCAGTGGCCATGAGAATGGCATTTGGAAATCTCTATGCAGCATTTCACAAAAACCCAGGAGTTGTCACTGGCAGTGCAGTTGGTTGTGATCCAGATCTATTTTGGAGCAAGATCCCAGTGCTAATGGAAGAGAAGCTCTTTGCTTTTGACTACACAGGTTATGATGCATCACTCAGCCCGGCCTGGTTTGAGGCACTCAAAATGGTGCTAGAGAAAATCGGATTTGGGGACAGGGTGGATTATATCGACTACCTAAACCACTCACACCACCTGTACAAGAATAAAACATACTGTGTCAAGGGCGGTATGCCATCTGGTTGCTCAGGCACTTCAATTTTTAACTCAATGATTAACAACTTGATTATCAGGACACTCTTACTGAAAACCTACAAGGGCATAGATTTAGACCACCTAAAAATGATTGCCTATGGTGATGATGTAATTGCTTCCTACCCCCATGAAGTTGACGCTAGTCTCCTAGCCCAATCAGGAAAAGACTATGGACTAACTATGACTCCAGCTGACAAATCAGCTATATTTGAAACAGTCACATGGGAGAATGTAACATTCTTGAAGAGATTCTTCAGGGCAGACGAGAAATACCCATTTCTTATTCATCCAGTAATGCCAATGAAGGAAATTCATGAATCAATTAGATGGACAAAAGATCCTAGGAACACTCAGGATCACGTTCGCTCTCTGTGCCTATTAGCTTGGCACAATGGCGAAGAAGAATATAACAAATTCCTAGCTAAAATCAGGAGTGTGCCAATTGGAAGAGCTTTATTGCTCCCAGAGTACTCAACATTGTACCGCCGTTGGCTTGATTCATTTTAGTAACCCTACCTCAGTCGAATTGGATTGGGTCATACTGCTGTAGGGGTAAATTTTTCTTTAATTCGGAG
HPO416942                        TTAAAACAGCTCTGGGGTTGTACCCACCCCAGAGGCCCACGCGGCGGCTAGTACTCCGGTATTGCGGTACCCTTGTACGCCTGTTTTATACTCCCTTCCCGTAACTTAGACGCACAAAACCAAGTTCAATAGAAGGGGGTACAAACCAGTACCACCACGAACAAGCACTTCTGTTTCCCCGGTGATGTTGTATAGACTGCTTGCGTGGTTGAAAGCGACGGATCCGTTATCCGCTTATGTACTTCGAGAAGCCCAGTACCACCTCGGAATCTTCGATGCGTTGCGCTCAGCACTCAACCCCAGAGTGTAGCTTAGGCTGATGAGTCTGGACATCCCTCACCGGTGACGGTGGTCCAGGCTGCGTTGGCGGCCTACCTATGGCTAACGCCATGGGACGCTAGTTGTGAACAAGGTGTGAAGAGCCTATTGAGCTACATAAGAATCCTCCGGCCCCTGAATGCGGCTAATCCCAACCTCGGAGCAGGTGGTCACAAACCAGTGATTGGCCTGTCGTAACGCGCAAGTCCGTGGCGGAACCGACTACTTTGGGTGTCCGTGTTTCCTTTTATTTTATTGTGGCTGCTTATGGTGACAATCACAGATTGTTATCATAAAGCGAATTGGATTGGCCATCCGGTGAAAGTGAGATTCGTTATCTATCTGTTTGCTGGATTTGCTCCATTGAGTGTGTTTACTCTAAGTACAATTTCAACAGCTATTTCAATCAGACAATTGTATCATAATGGGTGCTCAGGTTTCATCACAGAAAGTGGGCGCACATGAAAACTCAAATAGAGCGTATGGTGGTTCTACCATTAATTACACCACCATTAATTATTATAGAGATTCAGCTAGTAACGCGGCTTCGAAACAGGACTTCTCTCAAGACCCTTCCAAGTTCACCGAGCCCATCAAGGATGCCCTGATAAAAACAGCCCCAATGCTAAACTCGCCAAACATAGAGGCTTGCGGGTATAGCGATAGAGTACTGCAATTAACACTGGGAAACTCCACTATAACCACGCAGGAGGCGGCTAATTCAGTAGTCGCTTATGGGCGTTGGCCTGAATATCTGAGGGACAGCGAAGCCAATCCAGTGGACCAGCCGACTGAACCAGACGTCGCTGCATGCAGGTTTTATACGCTAGACACCGTGTCTTGGACGAAAGAGTCGCGAGGGTGGTGGTGGAAGTTGCCTGATGCACTGAGGGACATGGGACTCTTTGGGCAAAATATGTACTACCACTACCTAGGTAGGTCCGGGTACACCGTGCATGTACAGTGCAACGCCTCCAAATTCCACCAGGGGGCACTAGGGGTGTTCGCCGTACCAGAGATGTGTCTGGCCGGGGATAGCAACACCACTACCATGTACACCAGCTATCAAAATGCCAATCCTGGCGAGAAAGGAGGCACTTTCACGGGTACATTCACTCCTGACAACAACCAGACATCACCTGCCCGCAGGTTCTGCCCGGTGGATTACCTCTTTGGAAATGGCACGTTGTTGGGGAATGCCTTTGTGTTCCCGCACCAGATAATAAACCTACGGACCAACAACTGTGCTACACTGGTACTCCCTTACGTGAACTCCCTGTCGATAGATAGTATGGTAAAGCACAATAATTGGGGAATTGCGATATTACCATTGGCCCCGTTAAATTTTGCTAGTGAGTCTTCCCCAGAGATTCCAATCACCTTGACCATAGCCCCTATGTGCTGTGAGTTCAATGGATTAAGAAACATCACCCTGCCACGCTTACAGGGCCTGCCGGTCATGAACACCCCTGGTAGTAATCAATATCTTACTGCAGACAACTTCCAGTCACCGTGTGCGCTGCCTGAATTTGATGTGACCCCACCTATTGACATACCCGGTGAAGTTAAGAACATGATGGAATTGGCAGAAATCGACACCATGATTCCTTTTGACTTAAGTGCCACAAAAAAGAACACCATGGAAATGTATAGGGTTCGGTTAAGTGACAAACCACATACAGACGATCCCATACTCTGCCTGTCACTCTCTCCAGCTTCAGATCCTAGGTTGTCACATACTATGCTTGGAGAAATCCTAAATTACTACACACACTGGGCAGGATCCCTGAAGTTCACGTTTCTGTTCTGTGGATCCATGATGGCAACTGGCAAACTGTTGGTGTCATACGCGCCTCCTGGAGCCGACCCACCAAAGAAGCGTAAGGAGGCGATGCTGGGAACACATGTGATCTGGGACATAGGACTGCAGTCCTCATGTACTATGGTAGTGCCATGGATTAGCAACACCACGTATCGGCAAACCATAGATGATAGTTTCACCGAAGGCGGATACATCAGCATCTTCTACCAAACCAGAATAGTCGTCCCTCTTTCGACACCCAGAGAGATGGACATCCTTGGTTTTGTGTCAGCGTGTAATGACTTCAGCGTGCGCTTGTTGCGAGATACCACACATATAGAGCAAAAAGCGCTAGCACAGGGGTTAGGTCAGATGCTTGAAAGCATGATTGACAACACAGTCCGTGAAACGGTGGGGGCGGCAACGTCTAGAGACGCTCTCCCAAACACTGAAGCCAGTGGACCAGTACACTCCAAGGAAATTCCGACACTCACCGCAGTGGAAACTGGGGCCACAAATCCACTAGTCCCTTCTGATACAGTGCAAACCAGACATGTTGTACAACATAGGTCAAGGTCAGAGTCTAGCATAGAGTCTTTCTTCGCGCGGGGTGCATGCGTGACCATTATGACCGTGGATAACTCAGCTTCCACCACGAATAAGGGTAAGCTATTTGCAGTGTGGAAGATCACCTATAAAGATACTGTCCAGTTACGGAGGAAATTGGAGTTCTTCACCTATTCTAGATTCGATATGGAATTTACCTTTGTGATTACTGCAAATTTCACTGAGACTAACAATGGGCATGCCTTAAATCAAGTGTACCAAATTATGTACGTACCACCAGGCGCTCCAGTGCCCGAGAAATGGGACGACTACACATGGCAAACCTCATCAAATCCATCAATCTTTTACACCTACGGAACAGCTCCAGCCCGAATCTCGGTACCGTATGTTGGTATTTCGAACGCCTATTCACACTTTTACGACGGTTTTTCCAAAGTACCACTGAAGGACCAGCCGGCAGCACTAGGTGACTCCCTCTATGGTGCAGCATCTCTAAATGACTTCGGTATTTTGGCTGTTAGAGTAGTCAATGACCACAACCCGACCAAGGTCACCTCCAAAATCAGAGTGTATCTAAAACCCAAACACATCAGAGTCTGGTGCCCGCGTCCACCGAGGGCAGTGGCGTACTACGGCCCTGGAGTGGATTACAAGGATGGTACGCTTGCACCCCTCTCCACCAAGGATCTGACCACATATGGATTCGGACACCAAAACAAAGCGGTGTACACTGCAGGTTACAAAATTTGCAACTACCATTTGGCCACTCAGGAAGACTTGCAAAACGCAGTGAACGTCATGTGGAATAGAGACCTCTTAGTCACAGAATCAAGAGCCCAGGGCACCGATTCAATCGCAAGGTGCAATTGCAACGCAGGGGTGTACTACTGCGAGTCTAGAAGGAAATACTACCCAGTATCCTTCGTTGGCCCAACGTTCCAGTACATGGAGGCTAATAACTATTACCCAGCTAGGTACCAGTCCCATATGCTCATTGGTCATGGATTCGCATCTCCAGGGGATTGTGGTGGCATACTCAGATGTCACCACGGGGTGATAGGGATCATTACTGCTGGTGGAGAAGGGTTGGTTGCATTTTCAGACATTAGAGACTTGTATGCCTACGAAGAAGAAGCCATGGAACAAGGCATCACCAATTACATAGAGTCACTTGGGGCCGCATTTGGAAGTGGGTTTACTCAGCAGATTGGAGACAAAATAACAGAGTTGACCAATATGGTGACCAGTACCATCACTGAAAAGCTACTTAAGAACTTGATCAAGATCATATCCTCACTAGTTATTATAACTAGGAACTATGAAGACACCACAACAGTGCTCGCTACCCTGGCCCTTCTTGGGTGTGATGCTTCACCATGGCAGTGGCTTAGGAAGAAAGCATGCGATGTTCTGGAGATACCTTATGTCATCAAGCAAGGTGACAGTTGGTTGAAGAAGTTTACTGAAGCATGCAACGCAGCTAAGGGACTGGAGTGGGTGTCAAACAAAATCTCAAAATTCATTGATTGGCTCAAGGAGAAAATTATCCCACAAGCTAGAGATAAGTTGGAATTTGTAACAAAACTTAGACAACTAGAAATGCTGGAAAACCAAATCTCAACTATACACCAATCATGCCCTAGTCAGGAACACCAGGAAATTCTATTCAATAATGTCAGATGGTTATCCATCCAGTCTAAGAGGTTTGCCCCTCTTTATGCAGTGGAAGCCAAAAGAATACAGAAACTAGAGCATACCATTAACAACTACATACAGTTCAAGAGCAAACACCGTATTGAACCAGTATGTTTGCTAGTACATGGCAGCCCCGGAACAGGTAAATCTGTAGCAACCAACCTGATTGCTAGAGCCATAGCTGAAAGAGAAAACACGTCCACGTACTCGCTACCCCCGGATCCATCACACTTCGACGGATACAAACAACAGGGAGTGGTGATTATGGACGACCTGAATCAAAACCCAGATGGTGCGGACATGAAGCTGTTCTGTCAGATGGTATCAACAGTGGAGTTTATACCACCTATGGCATCCCTCGAGGAGAAAGGAATCCTGTTTACTTCAAATTACGTTCTAGCATCCACAAACTCAAGCAGAATTTCCCCCCCCACTGTGGCACACAGTGATGCATTAGCCAGGCGCTTTGCGTTCGACATGGACATTCAGGTCATGAATGAGTATTCTAGAGATGGGAAATTGAACATGGCCATGGCTACTGAAATGTGTAAGAACTGTCACCAACCAGCAAACTTTAAGAGATGCTGTCCTTTAGTGTGTGGTAAGGCAATTCAATTAATGGACAAATCTTCCAGAGTTAGATACAGTATTGACCAGATCACCACAATGGTTATCAATGAGAGAAACAGAAGATCCAACATTGGCAATTGTATGGAAGCTTTGTTCCAAGGACCACTCCAGTATAAAGACTTGAAAATTGACATCAAGACGAGTCCCCCTCCTGAATGTATCAATGACTTGCTCCAAGCAGTTGACTCCCAGGAGGTGAGAGATTACTGTGAGAAGAAGGGTTGGATAGTCAACATCACCAGCCAGGTTCAAGCAGAAAGGAACATCAACAGGGCAATGACAATTCTACAAGCGGTGACAACCTTCGCCGCAGTGGCTGGAGTTGTCTATGTCATGTATAAACTGTTTGCTGGACACCAGGGAGCATACACTGGTTTACCAAACAAAAAACCCAACGTGCCCACCATTAGGACAGCAAAGGTACAAGGGCCAGGGTTCGATTACGCAGTGGCTATGGCTAAAAGAAACATTGTTACAGCAACTACTAGCAAGGGAGAGTTCACTATGTTAGGAGTCCACGACAACGTGGCTATTTTACCAACCCACGCTTCACCTGGTGAAAGCATTGTGATCGATGGCAAAGAAGTGGAGATTTTGGATGCCAAAGCGCTCGAAGATCAAGCAGGAACCAATCTTGAAATCACTATAATCACTCTAAAGAGAAATGAAAAGTTCAGAGACATTAGACCACATATACCTACTCAAATCACTGAGACAAATGATGGAGTCTTGATCGTGAACACTAGCAAGTACCCCAATATGTATGTTCCTGTCGGTGCTGTGACTGAACAGGGATATCTAAATCTCGGTGGGCGCCAAACTGCTCGTGTTCTAATGTACAACTTTCCAACCAGAGCAGGACAGTGTGGTGGAGTCATCACATGTACCGGGAAAGTCATCGGGATGCATGTTGGTGGGAACGGTTCACACGGGTTTGCAGCGGCCCTGAAGCGATCGTACTTCACTCAGAGTCAAGGTGAAATCCAGTGGGTGAGACCTTCGAAGGAAGTGGGGTATCCAATCATAAATGCCCCATCCAAAACCAAGCTTGAACCCAGTGCTTTCCACTATGTGTTTGAAGGGGCGAAGGAACCAGCAGTCCTCACTAAAAACGATCCCAGGCTTAAGACAGACTTTGAGGAGGCAATTTTCTCCAAGTACGTGGGTAACAAAATTACTGAAGTGGATGAGTACATGAAAGAAGCAGTAGACCACTATGCTGGCCAGCTCATGTCACTAGACATCAACACAGAACAAATGTGCTTGGAGGATGCCATGTATGGCACTGATGGTCTAGAAGCACTTGATTTGTCCACCAGTGCTGGCTACCCTTATGTAGCAATGGGAAAGAAGAAGAGAGACATCTTGAACAAACAAACCAGAGACACTAAGGAAATGCAAAAACTGCTCGACACATATGGAATCAACCTCCCACTGGTGACTTATGTAAAGGATGAACTTAGATCCAAAACAAAGGTTGAGCAGGGGAAATCCAGATTAATTGAAGCTTCTAGTTTGAATGACTCAGTGGCAATGAGAATGGCTTTTGGGAACCTATATGCTGCTTTTCACAAAAACCCAGGAGTGATAACAGGTTCAGCAGTAGGGTGCGATCCAGATTTGTTTTGGAGCAAAATTCCGGTATTGATGGAAGAGAAGCTGTTTGCCTTTGACTACACAGGGTATGATGCATCTCTCAGCCCTGCTTGGTTCGAGGCACTAAAGATGGTGCTTGAGAAAATCGGATTCAGAGACAGAGTTGACTACATCGACTACCTAAACCACTCACACCACCTGTACAAGAATAAAACATACTGTGTCAAGGGCGGTATGCCATCTGGCTGCTCAGGCACTTCAATTTTTAACTCAATGATTAACAACTTGATTATCAGGACACTCTTACTGAAAACCTACAAGGGCATAGACTTAGACCACCTAAAAATGATTGCCTATGGTGATGATGTAATTGCTTCTTACCCCCATGAAGTTGACGCTAGTCTCCTAGCCCAATCAGGAAAAGACTATGGACTAACTATGACTCCAGCTGACAAATCAGCTACATTTGAAACAGTCACATGGGAGAATGTAACATTCTTGAAGAGATTCTTCAGGGCAGACGAGAAATACCCATTTCTTATTCATCCAGTAATGCCAATGAAGGAAATTCATGAATCAATTAGATGGACTAAAGATCCTAGGAACACTCAGGATCACGTTCGCTCTCTGTGCCTATTAGCTTGGCACAATGGCGAAGAAGAATATAACAAATTCCTAGCTAAAATCAGGAGTGTGCCAATTGGAAGAGCTTTATTGCTCCCAGAGTACTCAACATTGTACCGCCGTTGGCTTGACTCATTTTAGTAACCCTACCTCAGTCGAATTGGATTGGGTCATACTGTTGTAGGGGTAAATTTTTCTTTAATTCGGAG
POLIO1A                          TTAAAACAGCTCTGGGGTTGTACCCACCCCAGAGGCCCACGTGGCGGCTAGTACTCCGGTATTGCGGTACCCTTGTACGCCTGTTTTATACTCCCTTCCCGTAACTTAGACGCACAAAACCAAGTTCAATAGAAGGGGGTACAAACCAGTACCACCACGAACAAGCACTTCTGTTTCCCCGGTGATGTCGTATAGACTGCTTGCGTGGTTGAAAGCGACGGATCCGTTATCCGCTTATGTACTTCGAGAAGCCCAGTACCACCTCGGAATCTTCGATGCGTT--GGTTAGCACTCAACCCCAGAGTGTAGCTTAGGCTGATGAGTCTGGACATCCCTCACCGGTGACGGTGTTCCAGGCTGCGTTGGCGGCCTACCTATGGCTAACG-CATGGGACGCTAGTTGTGAACAAGGTGTGAAGAGCCTATTGAGCTACATAAGAATCCTCCGGCCCCTGAATGCGGCTAATCCCAACCTCGGAGCAGGTGGTCACAAACCAGTGATTGGCCTGTCGTAACGCGCAAGTCCGTGGCGGAACCGACTACTTTGGGTGTCCGTGTTTCCTTTTATTTTATTGTGGCTGCTTATGGTGACAATCACAGATTGTTATCATAAAGCGAATTGGATTGGCCATCCGGTGAAAGTGAGACTCATTATCTATCTGTTTGCTGGATCCGCTCCATTGAGTGTGTTTACTCTAAGTACAATTTCAACAGTTATTTCAATCAGACAATTGTATCATAATGGGTGCTCAGGTTTCATCACAGAAAGTGGGCGCACATGAAAACTCAAATAGAGCGTATGGTGGTTCTACCATTAATTACACCACCATTAATTATTATAGAGATTCAGCTAGTAACGCGGCTTCGAAACAGGACTTCTCTCAAGACCCTTCCAAGTTCACCGAGCCCATCAAGGATGTCCTGATAAAAACAGCCCCAATGCTAAACTCGCCAAACATAGAGGCTTGCGGGTATAGCGATAGAGTACTGCAATTAACACTGGGAAACTCCACTATAACCACACAGGAGGCGGCTAATTCAGTAGTCGCTTATGGGCGTTGGCCTGAATATCTGAGGGACAGCGAAGCCAATCCAGTGGACCAGCCGACAGAACCAGACGTCGCTGCATGCAGGTTTTATACGCTAGACACCGTGTCTTGGACGAAAGAGTCGCGAGGGTGGTGGTGGAAGTTGCCTGATGCACTGAGGGACATGGGACTCTTTGGGCAAAATATGTACTACCACTACCTAGGTAGGTCCGGGTACACCGTGCATGTACAGTGTAACGCCTCCAAATTCCACCAGGGGGCACTAGGGGTATTCGCCGTACCAGAGATGTGTCTGGCCGGGGATAGCAACACCACTACCATGCACACCAGCTATCAAAATGCCAATCCTGGCGAGAAAGGAGGCACTTTCACGGGTACGTTCACTCCTGACAACAACCAGACATCACCTGCCCGCNAGTTCTGCCCGGTGGATTACCTCCTTGGAAATGGCACGTTGTTGGGGAATGCCTTTGTGTTCCNGCACNAGATAATAAACTTACGGACCAACAACTGTGCTACACTGGTACTACCTTACGTGAACTCCCTCTCGCTAGATAGTATGGTAAAGCACAATAATTGGGGAATTGCAATATTACCATTGGCCCCATTAAATTTTGTTAGTGAGTCCTCCCCAGAGATTCCAATCACCTTGACCATAGCCCCTATGTGCTGTGAGTTCAATGGATTAAGAAACATCACCCTGCCACGCTTACAGGGCCTGCCGGTCATGAACACCCCTGGTAGCAATCAATATCTTACTGCAGACAACTTCCAGTCACCGTGTGCGCTGCCTGAATTTGATGTGACCCCACCTATTGACATACCCGGTGAAGTAAAGAACATGATGGAATTGGCAGAAATCGACACCATGATTCCCTTTGACTTAAGTGCCACAAAAAAGAACACCATGGAAATGTATAGGGTTCGGTTAAGTGACAAACCACATACAGCCGCCTCCATACTCTGCCTGTCACTCTCTCCAGCCTCAGATCCTAGGTTGTCACATACTATGCTTGGAGAAATCCTAAATTACTACACACACTGGGCAGGATCCCTGAAGTTCACGTTTCTGTTCTGTGGATCCATGATGGCAACTGGCAAACTGTTGGTGTCATACGCGCCTCCTGGAGCCGACCCACCAAAGAAGCGTAAGGAGGCGATGTTGGGAACACATGTGATCTGGGACATAGGACTGCAGTCCTCATGTACTATGGTAGTGCCATGGATTAGCAACAGCACGTATCGGCAAACCATAGATGATAGTTTCACCGAAGGCGGATACATCAGCGTCTTCTACCAAACTAGAATAGTCGTCCCTCTTTCGACACCCAGAGAGATGGACATCCTTGGTTTTGTGTCAGCGTGTAATGACTTCAGCGTGCGCTTGTTGCGAGATACCACACATATAGAGCAAAAAGCGCTAGCACAGGGGTTAGGTCAGATGCTTGAAAGCATGATTGACAACACAGTCCGTGAAACGGTGGGGGCGGCAACATCTAGAGACGCTCTCCCAAACACTGAAGCCAGTGGACCAACACACTCCAAGGAAATTCCGGCACTCACCGCAGTGGAAACTGGGGCCACAAATCCACTAGTCCCTTCTGATACAGTGCAAACCAGACATGTTGTACAACATAGGTCAAGGTCAGAGTCTAGCATAGAGTCTTTCTTCGCGCGGGGTGCATGCGTGACCATTATGACCGTGGATAACCCAGCTTCCACCACGAATAAGGATAAGCTATTTGCAGTGTGGAAGATCACTTATAAAGATACTGTCCAGTTACGGAGGAAATTGGAGTTCTTCACCTATTCTAGATTTGATATGGAACTTACCTTTGTGGTTACTGCAAATTTCACTGAGACTAACAATGGGCATGCCTTAAATCAAGTGTACCAAATTATGTACGTACCACCAGGCGCTCCAGTGCCCGAAAAATGGGACGACTACACATGGCAAACCTCATCAAATCCATCAATCTTTTACACCTACGGGACAGCTCCAGCCCGGATCTCGGTACCGTATGTTGGTATTTCGAACGCCTATTCACACTTTTACGACGGTTTTTCCAAAGTACCACTGAAGGACCAGTCGGCAGCACTAGGTGACTCCCTTTATGGTGCAGCATCTCTAAATGACTTCGGTATTTTGGCTGTTAGAGTAGTCAATGATCACAACCCGACCAAGGTCACCTCCAAAATCAGAGTGTATCTAAAACCCAAACACATCAGAGTCTGGTGCCCGCGTCCACCGAGGCAGCTGGCGTACTACGGCCCTGGAGTGGATTACAAGGATGGTACGCTTACACCCCTCTCCACCAAGGATCTGACCACATATGGATTCGGACACCAAAACAAAGCGGTGTACACTGCAGGTTACAAAATTTGCAACTACCACTTGGCCACTCAGGATGATTTGCAAAACGCAGTGAACGTCATGTGGAGTAGAGACCTCTTAGTCACAGAATCAAGAGCCCAGGGCACCGATTCAATCGCAAGGTGCAATTGCAACGCAGGGGTGTACTACTGCGAGTCTAGAAGGAAATACTACCCAGTATCCTTCGTTGGCCCAACGTTCCAGTACATGGAGGCTAATAACTATTACCCAGTTAGGTACCAGTCCCATATGCTCATTGGCCATGGATTCGAATCTCCAGGGGATTGTGGTGGCATACTCAGATGTCACCACGGGGTGATAGGGATCATTACTGCTGGTGGAGAAGGGTTGGTTGCATTTTCAGACATTAGAGACTTGTATGCCTACGAAGAAGAAGCCATGGAACAAGGCATCACCAATTACATAGAGTCACTTGGGGCCGCATTTGGAAGTGGATTTACTCAGCAGATTAGCGACAAAATAACAGAGTTGACCAATATGGTGACCAGTACCATCACTGAAAAGCTACTTAAGAACTTGATCAAGATCATATCCTCACTAGTTATTATAACTAGGAACTATGAAGACACCACAACAGTGCTCGCTACCCTGGCCCTTCTTGGGTGTGATGCTTCACCATGGCAGTGGCTTAGAAAGAAAGCATGCGATGTTCTGGAGATACCTTATGTCATCAAGCAAGGTGACAGTTGGTTGAAGAAGTTTACTGAAGCATGCCAACGAGCTAAGGGCCTGGAGTGGGTGTCAAACAAAATCTCAAAATTCATTGATTGGCTCAAGGAGAAAATTATCCCACAAGCTAGAGATAAGTTGGAATTTGTAACAAAACTTAGACAACTAGAAATGCTGGAAAACCAAATCTCAACTATACACCAATCATGCCCTAGTCAGGAACACCAGGAAATTCTATTCAATAATGTCAGATGGTTATCCATCCAGTCTAAGAGGTTTGCCCCTCTTTACGCAGTGGAAGCCAAAAGAATACAGAAACTAGAGCATACTATTAACAACTACATACAGTTCAAGAGCAAACACCGTATTGAACCAGTATGTTTGCTAGTACATGGCAGCCCCGGAACAGGTAAATCTGTAGCAACCAACCTGATTGCTAGAGCCATAGCTGAAAGAGAAAACACGTCCACGTACTCGCTACCCCCGGATCCATCACACTTCGACGGATACAAACAACAGGGAGTGGTGATTATGGACGACCTGAATCAAAACCCAGATGGTGCGGACATGAAGCTGTTCTGTCAGATGGTATCAACAGTGGAGTTTATACCACCCATGGCATCCCTGGAGGAGAAAGGAATCCTGTTTACTTCAAATTACGTTCTAGCATCCACAAACTCAAGCAGAATTTCCCCCCCCACTGTGGCACACAGTGATGCATTAGCCAGGCGCTTTGCGTTCGACATGGACATTCAGGTCATGAATGAGTATTCTAGAGATGGGAAATTGAACATGGCCATGGCTACTGAAATGTGTAAGAACTGTCACCAACCAGCAAACTTTAAGAGATGCTGTCCTTTAGTGTGTGGTAAGGCAATTCAATTAATGGACAAATCTTCCAGAGTTAGATACAGTATTGACCAGATCACTACAATGATTATCAATGAGAGAAACAGAAGATCCAACATTGGCAATTGTATGGAGGCTTTGTTTCAAGGCCCACTCCAGTATAAAGACTTGAAAATTGACATCAAGACGAGTCCCCCTCCTGAATGTATCAATGACTTGCTCCAAGCAGTTGACTCCCAGGAGGTGAGAGATTACTGTGAGAAGAAGGGTTGGATAGTCAACATCACCAGCCAGGTTCAAACAGAAAGGAACATCAACAGGGCAATGACAATTCTACAAGCGGTGACAACCTTCGCCGCAGTGGCTGGAGTTGTCTATGTCATGTATAAACTGTTTGCTGGACACCAGGGAGCATACACTGGTTTACCAAACAAAAAACCCAACGTGCCCACCATTCGGACAGCAAAGGTACAAGGACCAGGGTTCGATTACGCAGTGGCTATGGCTAAAAGAAACATTGTTACAGCAACTACTAGCAAGGGAGAGTTCACTATGTTAGGAGTCCACGACAACGTGGCTATTTTACCAACCCACGCTTCACCTGGTGAAAGCATTGTGATCGATGGCAAAGAAGCGGAGATCTTGGATGCCAAAGTGTTTGAAGATCAAGCAGGAACCAATTTTGAAATCACTATAATCACTCTAAAGAGAAATGAAAAGTTCAGAGACATTAGACCACATATACCTACTCAAATCACTGAGACAAATGATGGAGTCTTGATCGTGAACACTAGCAAGTACCCCAATATGTATGTTCCTGTCCGTGCTGTGACTGAACAGGGATATCTAAATCTCGGTGGGCGCCAAACTGCTCGTACTCTAATGTACAACTTTCCAACCAGAGCAGGACAGTGTGGTGGAGTCATCACATGTACTGGGAA-GTCATCGGGATGCATGTTGGTGG--ACGGTTCACACGGGTTTGCAGCGGCCCTGAAGCGATCATTATTCACTCAGAGTCAAGGTGAAATCCCGTGGATGAGACCTTCGAAGGACGCGGGATATCCAATCATAAATGCCCCGTCCAAAACCAAGCTTGAACCCAGTGCTTTCCACTATGTGTTTGAAGGGGTGAAGGAACCAGCAGTCCTCACTAAAAACGATCCCAGGCTTAAGACAGACTTTGAGGAGGCAATTTTCTCCAAGTACGTGGGTAACAAAATTACTGAAGTGGATGAGTACATGAAAGAGGCAGTAGACCACTATGCTGGCCAGCTCATGTCACTAGACATCAACATAGAACAAATGTGCTTGGAGGATGCCATGTATGGCACTGATGGTCTAGAAGCACTTGATTTGTCCACCAGTGCTGGCTACCCTTATGTAGCAATGGGAAAGAAGAAGAGAGACATCTTGAACAAACAAACCAGAGACACTAAGGAAATGCAAAAACTGCTCGACACATATGGAATCAACCTCCCACTGGTGACTTATGTAAAGGATGAACTTAGATCCAAAACAAAGGTTGAGCAGGGGAAATCCAGATTAATTGAAGCTTCTAGTTTGAATGACTCAGTGGCAATGAGAATGGCTTTTGGGAACCTATATGCTGCTTTTCACAAAAACCCAGGAGTGATAACAGGTTCAGCAGTGGGGTGCGATCCAGATTTGTTTTGGAGCAAAATTCCGGTATTGATGGAAGAGAAGCTGTTTGCTTTTGACTACACAGGGTATGATGCATCTCTCAGCCCTGCTTGGTTCGAGGCACTAAAGATGGTGCTTGAGAAAATCGGATTCGGAGACAGAGTTGACTACATCGACTACCTAAACCACTCACACCACCTGTACAAGAATAAAACATACTGTGTCAAGGGCGGTATGCCATCTGGCTGCTCAGGCACTTCAATTTTTAACTCAATGATTAACAACTTGATTATCAGGACACTCTTACTGAAAACCTACAAGGGCATAGATTTAGACCACCTAAAAATGATTGCCTATGGTGATGATGTAATTGCTTCCTACCCCCATGAAGTTGACGCTAGTCTCCTAGCCCAATCAGGAAAAGACTATGGACTAACTATGACTCCAGCTGACAAATCAGCTACATTTGAAACAGTCACATGGGAGAATGTAACATTCTTGAAGAGATTCTTCAGGGCAGACGAGAAATACCCATTTCTTATTCATCCAGTAATGCCAATGAAGGAAATTCATGAATCAATTAGATGGACTAAAGATCCTAGGAACACTCAGGATCACGTTCGCTCTCTGTGCCTTTTAGCTTGGCACAATGGCGAAGAAGAATATAACAAATTCCTAGCTAAAATCAGGAGTGTGCCAATTGGAAGAGCTTTATTGCTCCCAGAGTACTCAACATTGTACCGCCGTTGGCTTGACTCATTTTAGTAACCCTACCTCAGTCGAATTGGATTGGGTCATACTGCTGTAGGGGTAAATTTTTCTTTAATTCGGAG
NC_002058                        TTAAAACAGCTCTGGGGTTGTACCCACCCCAGAGGCCCACGTGGCGGCTAGTACTCCGGTATTGCGGTACCCTTGTACGCCTGTTTTATACTCCCTTCCCGTAACTTAGACGCACAAAACCAAGTTCAATAGAAGGGGGTACAAACCAGTACCACCACGAACAAGCACTTCTGTTTCCCCGGTGATGTCGTATAGACTGCTTGCGTGGTTGAAAGCGACGGATCCGTTATCCGCTTATGTACTTCGAGAAGCCCAGTACCACCTCGGAATCTTCGATGCGTTGCGCTCAGCACTCAACCCCAGAGTGTAGCTTAGGCTGATGAGTCTGGACATCCCTCACCGGTGACGGTGGTCCAGGCTGCGTTGGCGGCCTACCTATGGCTAACGCCATGGGACGCTAGTTGTGAACAAGGTGTGAAGAGCCTATTGAGCTACATAAGAATCCTCCGGCCCCTGAATGCGGCTAATCCCAACCTCGGAGCAGGTGGTCACAAACCAGTGATTGGCCTGTCGTAACGCGCAAGTCCGTGGCGGAACCGACTACTTTGGGTGTCCGTGTTTCCTTTTATTTTATTGTGGCTGCTTATGGTGACAATCACAGATTGTTATCATAAAGCGAATTGGATTGGCCATCCGGTGAAAGTGAGACTCATTATCTATCTGTTTGCTGGATCCGCTCCATTGAGTGTGTTTACTCTAAGTACAATTTCAACAGTTATTTCAATCAGACAATTGTATCATAATGGGTGCTCAGGTTTCATCACAGAAAGTGGGCGCACATGAAAACTCAAATAGAGCGTATGGTGGTTCTACCATTAATTACACCACCATTAATTATTATAGAGATTCAGCTAGTAACGCGGCTTCGAAACAGGACTTCTCTCAAGACCCTTCCAAGTTCACCGAGCCCATCAAGGATGTCCTGATAAAAACAGCCCCAATGCTAAACTCGCCAAACATAGAGGCTTGCGGGTATAGCGATAGAGTACTGCAATTAACACTGGGAAACTCCACTATAACCACACAGGAGGCGGCTAATTCAGTAGTCGCTTATGGGCGTTGGCCTGAATATCTGAGGGACAGCGAAGCCAATCCAGTGGACCAGCCGACAGAACCAGACGTCGCTGCATGCAGGTTTTATACGCTAGACACCGTGTCTTGGACGAAAGAGTCGCGAGGGTGGTGGTGGAAGTTGCCTGATGCACTGAGGGACATGGGACTCTTTGGGCAAAATATGTACTACCACTACCTAGGTAGGTCCGGGTACACCGTGCATGTACAGTGTAACGCCTCCAAATTCCACCAGGGGGCACTAGGGGTATTCGCCGTACCAGAGATGTGTCTGGCCGGGGATAGCAACACCACTACCATGCACACCAGCTATCAAAATGCCAATCCTGGCGAGAAAGGAGGCACTTTCACGGGTACGTTCACTCCTGACAACAACCAGACATCACCTGCCCGCAGGTTCTGCCCGGTGGATTACCTCCTTGGAAATGGCACGTTGTTGGGGAATGCCTTTGTGTTCCCGCACCAGATAATAAACCTACGGACCAACAACTGTGCTACACTGGTACTCCCTTACGTGAACTCCCTCTCGATAGATAGTATGGTAAAGCACAATAATTGGGGAATTGCAATATTACCATTGGCCCCATTAAATTTTGCTAGTGAGTCCTCCCCAGAGATTCCAATCACCTTGACCATAGCCCCTATGTGCTGTGAGTTCAATGGATTAAGAAACATCACCCTGCCACGCTTACAGGGCCTGCCGGTCATGAACACCCCTGGTAGCAATCAATATCTTACTGCAGACAACTTCCAGTCACCGTGTGCGCTGCCTGAATTTGATGTGACCCCACCTATTGACATACCCGGTGAAGTAAAGAACATGATGGAATTGGCAGAAATCGACACCATGATTCCCTTTGACTTAAGTGCCACAAAAAAGAACACCATGGAAATGTATAGGGTTCGGTTAAGTGACAAACCACATACAGACGATCCCATACTCTGCCTGTCACTCTCTCCAGCTTCAGATCCTAGGTTGTCACATACTATGCTTGGAGAAATCCTAAATTACTACACACACTGGGCAGGATCCCTGAAGTTCACGTTTCTGTTCTGTGGATTCATGATGGCAACTGGCAAACTGTTGGTGTCATACGCGCCTCCTGGAGCCGACCCACCAAAGAAGCGTAAGGAGGCGATGTTGGGAACACATGTGATCTGGGACATAGGACTGCAGTCCTCATGTACTATGGTAGTGCCATGGATTAGCAACACCACGTATCGGCAAACCATAGATGATAGTTTCACCGAAGGCGGATACATCAGCGTCTTCTACCAAACTAGAATAGTCGTCCCTCTTTCGACACCCAGAGAGATGGACATCCTTGGTTTTGTGTCAGCGTGTAATGACTTCAGCGTGCGCTTGTTGCGAGATACCACACATATAGAGCAAAAAGCGCTAGCACAGGGGTTAGGTCAGATGCTTGAAAGCATGATTGACAACACAGTCCGTGAAACGGTGGGGGCGGCAACATCTAGAGACGCTCTCCCAAACACTGAAGCCAGTGGACCAACACACTCCAAGGAAATTCCGGCACTCACCGCAGTGGAAACTGGGGCCACAAATCCACTAGTCCCTTCTGATACAGTGCAAACCAGACATGTTGTACAACATAGGTCAAGGTCAGAGTCTAGCATAGAGTCTTTCTTCGCGCGGGGTGCATGCGTGACCATTATGACCGTGGATAACCCAGCTTCCACCACGAATAAGGATAAGCTATTTGCAGTGTGGAAGATCACTTATAAAGATACTGTCCAGTTACGGAGGAAATTGGAGTTCTTCACCTATTCTAGATTTGATATGGAACTTACCTTTGTGGTTACTGCAAATTTCACTGAGACTAACAATGGGCATGCCTTAAATCAAGTGTACCAAATTATGTACGTACCACCAGGCGCTCCAGTGCCCGAGAAATGGGACGACTACACATGGCAAACCTCATCAAATCCATCAATCTTTTACACCTACGGAACAGCTCCAGCCCGGATCTCGGTACCGTATGTTGGTATTTCGAACGCCTATTCACACTTTTACGACGGTTTTTCCAAAGTACCACTGAAGGACCAGTCGGCAGCACTAGGTGACTCCCTTTATGGTGCAGCATCTCTAAATGACTTCGGTATTTTGGCTGTTAGAGTAGTCAATGATCACAACCCGACCAAGGTCACCTCCAAAATCAGAGTGTATCTAAAACCCAAACACATCAGAGTCTGGTGCCCGCGTCCACCGAGGGCAGTGGCGTACTACGGCCCTGGAGTGGATTACAAGGATGGTACGCTTACACCCCTCTCCACCAAGGATCTGACCACATATGGATTCGGACACCAAAACAAAGCGGTGTACACTGCAGGTTACAAAATTTGCAACTACCACTTGGCCACTCAGGATGATTTGCAAAACGCAGTGAACGTCATGTGGAGTAGAGACCTCTTAGTCACAGAATCAAGAGCCCAGGGCACCGATTCAATCGCAAGGTGCAATTGCAACGCAGGGGTGTACTACTGCGAGTCTAGAAGGAAATACTACCCAGTATCCTTCGTTGGCCCAACGTTCCAGTACATGGAGGCTAATAACTATTACCCAGCTAGGTACCAGTCCCATATGCTCATTGGCCATGGATTCGCATCTCCAGGGGATTGTGGTGGCATACTCAGATGTCACCACGGGGTGATAGGGATCATTACTGCTGGTGGCGAAGGGTTGGTTGCATTTTCAGACATTAGAGACTTGTATGCCTACGAAGAAGAAGCCATGGAACAAGGCATCACCAATTACATAGAGTCACTTGGGGCCGCATTTGGAAGTGGATTTACTCAGCAGATTAGCGACAAAATAACAGAGTTGACCAATATGGTGACCAGTACCATCACTGAAAAGCTACTTAAGAACTTGATCAAGATCATATCCTCACTAGTTATTATAACTAGGAACTATGAAGACACCACAACAGTGCTCGCTACCCTGGCCCTTCTTGGGTGTGATGCTTCACCATGGCAGTGGCTTAGAAAGAAAGCATGCGATGTTCTGGAGATACCTTATGTCATCAAGCAAGGTGACAGTTGGTTGAAGAAGTTTACTGAAGCATGCAACGCAGCTAAGGGACTGGAGTGGGTGTCAAACAAAATCTCAAAATTCATTGATTGGCTCAAGGAGAAAATTATCCCACAAGCTAGAGATAAGTTGGAATTTGTAACAAAACTTAGACAACTAGAAATGCTGGAAAACCAAATCTCAACTATACACCAATCATGCCCTAGTCAGGAACACCAGGAAATTCTATTCAATAATGTCAGATGGTTATCCATCCAGTCTAAGAGGTTTGCCCCTCTTTACGCAGTGGAAGCCAAAAGAATACAGAAACTAGAGCATACTATTAACAACTACATACAGTTCAAGAGCAAACACCGTATTGAACCAGTATGTTTGCTAGTACATGGCAGCCCCGGAACAGGTAAATCTGTAGCAACCAACCTGATTGCTAGAGCCATAGCTGAAAGAGAAAACACGTCCACGTACTCGCTACCCCCGGATCCATCACACTTCGACGGATACAAACAACAGGGAGTGGTGATTATGGACGACCTGAATCAAAACCCAGATGGTGCGGACATGAAGCTGTTCTGTCAGATGGTATCAACAGTGGAGTTTATACCACCCATGGCATCCCTGGAGGAGAAAGGAATCCTGTTTACTTCAAATTACGTTCTAGCATCCACAAACTCAAGCAGAATTTCCCCCCCCACTGTGGCACACAGTGATGCATTAGCCAGGCGCTTTGCGTTCGACATGGACATTCAGGTCATGAATGAGTATTCTAGAGATGGGAAATTGAACATGGCCATGGCTACTGAAATGTGTAAGAACTGTCACCAACCAGCAAACTTTAAGAGATGCTGTCCTTTAGTGTGTGGTAAGGCAATTCAATTAATGGACAAATCTTCCAGAGTTAGATACAGTATTGACCAGATCACTACAATGATTATCAATGAGAGAAACAGAAGATCCAACATTGGCAATTGTATGGAGGCTTTGTTTCAAGGACCACTCCAGTATAAAGACTTGAAAATTGACATCAAGACGAGTCCCCCTCCTGAATGTATCAATGACTTGCTCCAAGCAGTTGACTCCCAGGAGGTGAGAGATTACTGTGAGAAGAAGGGTTGGATAGTCAACATCACCAGCCAGGTTCAAACAGAAAGGAACATCAACAGGGCAATGACAATTCTACAAGCGGTGACAACCTTCGCCGCAGTGGCTGGAGTTGTCTATGTCATGTATAAACTGTTTGCTGGACACCAGGGAGCATACACTGGTTTACCAAACAAAAAACCCAACGTGCCCACCATTCGGACAGCAAAGGTACAAGGACCAGGGTTCGATTACGCAGTGGCTATGGCTAAAAGAAACATTGTTACAGCAACTACTAGCAAGGGAGAGTTCACTATGTTAGGAGTCCACGACAACGTGGCTATTTTACCAACCCACGCTTCACCTGGTGAAAGCATTGTGATCGATGGCAAAGAAGTGGAGATCTTGGATGCCAAAGCGCTCGAAGATCAAGCAGGAACCAATCTTGAAATCACTATAATCACTCTAAAGAGAAATGAAAAGTTCAGAGACATTAGACCACATATACCTACTCAAATCACTGAGACAAATGATGGAGTCTTGATCGTGAACACTAGCAAGTACCCCAATATGTATGTTCCTGTCGGTGCTGTGACTGAACAGGGATATCTAAATCTCGGTGGGCGCCAAACTGCTCGTACTCTAATGTACAACTTTCCAACCAGAGCAGGACAGTGTGGTGGAGTCATCACATGTACTGGGAAAGTCATCGGGATGCATGTTGGTGGGAACGGTTCACACGGGTTTGCAGCGGCCCTGAAGCGATCATACTTCACTCAGAGTCAAGGTGAAATCCAGTGGATGAGACCTTCGAAGGAAGTGGGATATCCAATCATAAATGCCCCGTCCAAAACCAAGCTTGAACCCAGTGCTTTCCACTATGTGTTTGAAGGGGTGAAGGAACCAGCAGTCCTCACTAAAAACGATCCCAGGCTTAAGACAGACTTTGAGGAGGCAATTTTCTCCAAGTACGTGGGTAACAAAATTACTGAAGTGGATGAGTACATGAAAGAGGCAGTAGACCACTATGCTGGCCAGCTCATGTCACTAGACATCAACACAGAACAAATGTGCTTGGAGGATGCCATGTATGGCACTGATGGTCTAGAAGCACTTGATTTGTCCACCAGTGCTGGCTACCCTTATGTAGCAATGGGAAAGAAGAAGAGAGACATCTTGAACAAACAAACCAGAGACACTAAGGAAATGCAAAAACTGCTCGACACATATGGAATCAACCTCCCACTGGTGACTTATGTAAAGGATGAACTTAGATCCAAAACAAAGGTTGAGCAGGGGAAATCCAGATTAATTGAAGCTTCTAGTTTGAATGACTCAGTGGCAATGAGAATGGCTTTTGGGAACCTATATGCTGCTTTTCACAAAAACCCAGGAGTGATAACAGGTTCAGCAGTGGGGTGCGATCCAGATTTGTTTTGGAGCAAAATTCCGGTATTGATGGAAGAGAAGCTGTTTGCTTTTGACTACACAGGGTATGATGCATCTCTCAGCCCTGCTTGGTTCGAGGCACTAAAGATGGTGCTTGAGAAAATCGGATTCGGAGACAGAGTTGACTACATCGACTACCTAAACCACTCACACCACCTGTACAAGAATAAAACATACTGTGTCAAGGGCGGTATGCCATCTGGCTGCTCAGGCACTTCAATTTTTAACTCAATGATTAACAACTTGATTATCAGGACACTCTTACTGAAAACCTACAAGGGCATAGATTTAGACCACCTAAAAATGATTGCCTATGGTGATGATGTAATTGCTTCCTACCCCCATGAAGTTGACGCTAGTCTCCTAGCCCAATCAGGAAAAGACTATGGACTAACTATGACTCCAGCTGACAAATCAGCTACATTTGAAACAGTCACATGGGAGAATGTAACATTCTTGAAGAGATTCTTCAGGGCAGACGAGAAATACCCATTTCTTATTCATCCAGTAATGCCAATGAAGGAAATTCATGAATCAATTAGATGGACTAAAGATCCTAGGAACACTCAGGATCACGTTCGCTCTCTGTGCCTTTTAGCTTGGCACAATGGCGAAGAAGAATATAACAAATTCCTAGCTAAAATCAGGAGTGTGCCAATTGGAAGAGCTTTATTGCTCCCAGAGTACTCAACATTGTACCGCCGTTGGCTTGACTCATTTTAGTAACCCTACCTCAGTCGAATTGGATTGGGTCATACTGTTGTAGGGGTAAATTTTTCTTTAATTCGGAG
mahoney                          TTAAAACAGCTCTGGGGTTGTACCCACCCCAGAGGCCCACGTGGCGGCTAGTACTCCGGTATTGCGGTACCCTTGTACGCCTGTTTTATACTCCCTTCCCGTAACTTAGACGCACAAAACCAAGTTCAATAGAAGGGGGTACAAACCAGTACCACCACGAACAAGCACTTCTGTTTCCCCGGTGATGTCGTATAGACTGCTTGCGTGGTTGAAAGCGACGGATCCGTTATCCGCTTATGTACTTCGAGAAGCCCAGTACCACCTCGGAATCTTCGATGCGTTGCGCTCAGCACTCAACCCCAGAGTGTAGCTTAGGCTGATGAGTCTGGACATCCCTCACCGGTGACGGTGGTCCAGGCTGCGTTGGCGGCCTACCTATGGCTAACGCCATGGGACGCTAGTTGTGAACAAGGTGTGAAGAGCCTATTGAGCTACATAAGAATCCTCCGGCCCCTGAATGCGGCTAATCCCAACCTCGGAGCAGGTGGTCACAAACCAGTGATTGGCCTGTCGTAACGCGCAAGTCCGTGGCGGAACCGACTACTTTGGGTGTCCGTGTTTCCTTTTATTTTATTGTGGCTGCTTATGGTGACAATCACAGATTGTTATCATAAAGCGAATTGGATTGGCCATCCGGTGAAAGTGAGACTCATTATCTATCTGTTTGCTGGATCCGCTCCATTGAGTGTGTTTACTCTAAGTACAATTTCAACAGTTATTTCAATCAGACAATTGTATCATAATGGGTGCTCAGGTTTCATCACAGAAAGTGGGCGCACATGAAAACTCAAATAGAGCGTATGGTGGTTCTACCATTAATTACACCACCATTAATTATTATAGAGATTCAGCTAGTAACGCGGCTTCGAAACAGGACTTCTCTCAAGACCCTTCCAAGTTCACCGAGCCCATCAAGGATGTCCTGATAAAAACAGCCCCAATGCTAAACTCGCCAAACATAGAGGCTTGCGGGTATAGCGATAGAGTACTGCAATTAACACTGGGAAACTCCACTATAACCACACAGGAGGCGGCTAATTCAGTAGTCGCTTATGGGCGTTGGCCTGAATATCTGAGGGACAGCGAAGCCAATCCAGTGGACCAGCCGACAGAACCAGACGTCGCTGCATGCAGGTTTTATACGCTAGACACCGTGTCTTGGACGAAAGAGTCGCGAGGGTGGTGGTGGAAGTTGCCTGATGCACTGAGGGACATGGGACTCTTTGGGCAAAATATGTACTACCACTACCTAGGTAGGTCCGGGTACACCGTGCATGTACAGTGTAACGCCTCCAAATTCCACCAGGGGGCACTAGGGGTATTCGCCGTACCAGAGATGTGTCTGGCCGGGGATAGCAACACCACTACCATGCACACCAGCTATCAAAATGCCAATCCTGGCGAGAAAGGAGGCACTTTCACGGGTACGTTCACTCCTGACAACAACCAGACATCACCTGCCCGCAGGTTCTGCCCGGTGGATTACCTCCTTGGAAATGGCACGTTGTTGGGGAATGCCTTTGTGTTCCCGCACCAGATAATAAACCTACGGACCAACAACTGTGCTACACTGGTACTCCCTTACGTGAACTCCCTCTCGATAGATAGTATGGTAAAGCACAATAATTGGGGAATTGCAATATTACCATTGGCCCCATTAAATTTTGCTAGTGAGTCCTCCCCAGAGATTCCAATCACCTTGACCATAGCCCCTATGTGCTGTGAGTTCAATGGATTAAGAAACATCACCCTGCCACGCTTACAGGGCCTGCCGGTCATGAACACCCCTGGTAGCAATCAATATCTTACTGCAGACAACTTCCAGTCACCGTGTGCGCTGCCTGAATTTGATGTGACCCCACCTATTGACATACCCGGTGAAGTAAAGAACATGATGGAATTGGCAGAAATCGACACCATGATTCCCTTTGACTTAAGTGCCACAAAAAAGAACACCATGGAAATGTATAGGGTTCGGTTAAGTGACAAACCACATACAGACGATCCCATACTCTGCCTGTCACTCTCTCCAGCTTCAGATCCTAGGTTGTCACATACTATGCTTGGAGAAATCCTAAATTACTACACACACTGGGCAGGATCCCTGAAGTTCACGTTTCTGTTCTGTGGATTCATGATGGCAACTGGCAAACTGTTGGTGTCATACGCGCCTCCTGGAGCCGACCCACCAAAGAAGCGTAAGGAGGCGATGTTGGGAACACATGTGATCTGGGACATAGGACTGCAGTCCTCATGTACTATGGTAGTGCCATGGATTAGCAACACCACGTATCGGCAAACCATAGATGATAGTTTCACCGAAGGCGGATACATCAGCGTCTTCTACCAAACTAGAATAGTCGTCCCTCTTTCGACACCCAGAGAGATGGACATCCTTGGTTTTGTGTCAGCGTGTAATGACTTCAGCGTGCGCTTGTTGCGAGATACCACACATATAGAGCAAAAAGCGCTAGCACAGGGGTTAGGTCAGATGCTTGAAAGCATGATTGACAACACAGTCCGTGAAACGGTGGGGGCGGCAACATCTAGAGACGCTCTCCCAAACACTGAAGCCAGTGGACCAACACACTCCAAGGAAATTCCGGCACTCACCGCAGTGGAAACTGGGGCCACAAATCCACTAGTCCCTTCTGATACAGTGCAAACCAGACATGTTGTACAACATAGGTCAAGGTCAGAGTCTAGCATAGAGTCTTTCTTCGCGCGGGGTGCATGCGTGACCATTATGACCGTGGATAACCCAGCTTCCACCACGAATAAGGATAAGCTATTTGCAGTGTGGAAGATCACTTATAAAGATACTGTCCAGTTACGGAGGAAATTGGAGTTCTTCACCTATTCTAGATTTGATATGGAACTTACCTTTGTGGTTACTGCAAATTTCACTGAGACTAACAATGGGCATGCCTTAAATCAAGTGTACCAAATTATGTACGTACCACCAGGCGCTCCAGTGCCCGAGAAATGGGACGACTACACATGGCAAACCTCATCAAATCCATCAATCTTTTACACCTACGGAACAGCTCCAGCCCGGATCTCGGTACCGTATGTTGGTATTTCGAACGCCTATTCACACTTTTACGACGGTTTTTCCAAAGTACCACTGAAGGACCAGTCGGCAGCACTAGGTGACTCCCTTTATGGTGCAGCATCTCTAAATGACTTCGGTATTTTGGCTGTTAGAGTAGTCAATGATCACAACCCGACCAAGGTCACCTCCAAAATCAGAGTGTATCTAAAACCCAAACACATCAGAGTCTGGTGCCCGCGTCCACCGAGGGCAGTGGCGTACTACGGCCCTGGAGTGGATTACAAGGATGGTACGCTTACACCCCTCTCCACCAAGGATCTGACCACATATGGATTCGGACACCAAAACAAAGCGGTGTACACTGCAGGTTACAAAATTTGCAACTACCACTTGGCCACTCAGGATGATTTGCAAAACGCAGTGAACGTCATGTGGAGTAGAGACCTCTTAGTCACAGAATCAAGAGCCCAGGGCACCGATTCAATCGCAAGGTGCAATTGCAACGCAGGGGTGTACTACTGCGAGTCTAGAAGGAAATACTACCCAGTATCCTTCGTTGGCCCAACGTTCCAGTACATGGAGGCTAATAACTATTACCCAGCTAGGTACCAGTCCCATATGCTCATTGGCCATGGATTCGCATCTCCAGGGGATTGTGGTGGCATACTCAGATGTCACCACGGGGTGATAGGGATCATTACTGCTGGTGGCGAAGGGTTGGTTGCATTTTCAGACATTAGAGACTTGTATGCCTACGAAGAAGAAGCCATGGAACAAGGCATCACCAATTACATAGAGTCACTTGGGGCCGCATTTGGAAGTGGATTTACTCAGCAGATTAGCGACAAAATAACAGAGTTGACCAATATGGTGACCAGTACCATCACTGAAAAGCTACTTAAGAACTTGATCAAGATCATATCCTCACTAGTTATTATAACTAGGAACTATGAAGACACCACAACAGTGCTCGCTACCCTGGCCCTTCTTGGGTGTGATGCTTCACCATGGCAGTGGCTTAGAAAGAAAGCATGCGATGTTCTGGAGATACCTTATGTCATCAAGCAAGGTGACAGTTGGTTGAAGAAGTTTACTGAAGCATGCAACGCAGCTAAGGGACTGGAGTGGGTGTCAAACAAAATCTCAAAATTCATTGATTGGCTCAAGGAGAAAATTATCCCACAAGCTAGAGATAAGTTGGAATTTGTAACAAAACTTAGACAACTAGAAATGCTGGAAAACCAAATCTCAACTATACACCAATCATGCCCTAGTCAGGAACACCAGGAAATTCTATTCAATAATGTCAGATGGTTATCCATCCAGTCTAAGAGGTTTGCCCCTCTTTACGCAGTGGAAGCCAAAAGAATACAGAAACTAGAGCATACTATTAACAACTACATACAGTTCAAGAGCAAACACCGTATTGAACCAGTATGTTTGCTAGTACATGGCAGCCCCGGAACAGGTAAATCTGTAGCAACCAACCTGATTGCTAGAGCCATAGCTGAAAGAGAAAACACGTCCACGTACTCGCTACCCCCGGATCCATCACACTTCGACGGATACAAACAACAGGGAGTGGTGATTATGGACGACCTGAATCAAAACCCAGATGGTGCGGACATGAAGCTGTTCTGTCAGATGGTATCAACAGTGGAGTTTATACCACCCATGGCATCCCTGGAGGAGAAAGGAATCCTGTTTACTTCAAATTACGTTCTAGCATCCACAAACTCAAGCAGAATTTCCCCCCCCACTGTGGCACACAGTGATGCATTAGCCAGGCGCTTTGCGTTCGACATGGACATTCAGGTCATGAATGAGTATTCTAGAGATGGGAAATTGAACATGGCCATGGCTACTGAAATGTGTAAGAACTGTCACCAACCAGCAAACTTTAAGAGATGCTGTCCTTTAGTGTGTGGTAAGGCAATTCAATTAATGGACAAATCTTCCAGAGTTAGATACAGTATTGACCAGATCACTACAATGATTATCAATGAGAGAAACAGAAGATCCAACATTGGCAATTGTATGGAGGCTTTGTTTCAAGGACCACTCCAGTATAAAGACTTGAAAATTGACATCAAGACGAGTCCCCCTCCTGAATGTATCAATGACTTGCTCCAAGCAGTTGACTCCCAGGAGGTGAGAGATTACTGTGAGAAGAAGGGTTGGATAGTCAACATCACCAGCCAGGTTCAAACAGAAAGGAACATCAACAGGGCAATGACAATTCTACAAGCGGTGACAACCTTCGCCGCAGTGGCTGGAGTTGTCTATGTCATGTATAAACTGTTTGCTGGACACCAGGGAGCATACACTGGTTTACCAAACAAAAAACCCAACGTGCCCACCATTCGGACAGCAAAGGTACAAGGACCAGGGTTCGATTACGCAGTGGCTATGGCTAAAAGAAACATTGTTACAGCAACTACTAGCAAGGGAGAGTTCACTATGTTAGGAGTCCACGACAACGTGGCTATTTTACCAACCCACGCTTCACCTGGTGAAAGCATTGTGATCGATGGCAAAGAAGTGGAGATCTTGGATGCCAAAGCGCTCGAAGATCAAGCAGGAACCAATCTTGAAATCACTATAATCACTCTAAAGAGAAATGAAAAGTTCAGAGACATTAGACCACATATACCTACTCAAATCACTGAGACAAATGATGGAGTCTTGATCGTGAACACTAGCAAGTACCCCAATATGTATGTTCCTGTCGGTGCTGTGACTGAACAGGGATATCTAAATCTCGGTGGGCGCCAAACTGCTCGTACTCTAATGTACAACTTTCCAACCAGAGCAGGACAGTGTGGTGGAGTCATCACATGTACTGGGAAAGTCATCGGGATGCATGTTGGTGGGAACGGTTCACACGGGTTTGCAGCGGCCCTGAAGCGATCATACTTCACTCAGAGTCAAGGTGAAATCCAGTGGATGAGACCTTCGAAGGAAGTGGGATATCCAATCATAAATGCCCCGTCCAAAACCAAGCTTGAACCCAGTGCTTTCCACTATGTGTTTGAAGGGGTGAAGGAACCAGCAGTCCTCACTAAAAACGATCCCAGGCTTAAGACAGACTTTGAGGAGGCAATTTTCTCCAAGTACGTGGGTAACAAAATTACTGAAGTGGATGAGTACATGAAAGAGGCAGTAGACCACTATGCTGGCCAGCTCATGTCACTAGACATCAACACAGAACAAATGTGCTTGGAGGATGCCATGTATGGCACTGATGGTCTAGAAGCACTTGATTTGTCCACCAGTGCTGGCTACCCTTATGTAGCAATGGGAAAGAAGAAGAGAGACATCTTGAACAAACAAACCAGAGACACTAAGGAAATGCAAAAACTGCTCGACACATATGGAATCAACCTCCCACTGGTGACTTATGTAAAGGATGAACTTAGATCCAAAACAAAGGTTGAGCAGGGGAAATCCAGATTAATTGAAGCTTCTAGTTTGAATGACTCAGTGGCAATGAGAATGGCTTTTGGGAACCTATATGCTGCTTTTCACAAAAACCCAGGAGTGATAACAGGTTCAGCAGTGGGGTGCGATCCAGATTTGTTTTGGAGCAAAATTCCGGTATTGATGGAAGAGAAGCTGTTTGCTTTTGACTACACAGGGTATGATGCATCTCTCAGCCCTGCTTGGTTCGAGGCACTAAAGATGGTGCTTGAGAAAATCGGATTCGGAGACAGAGTTGACTACATCGACTACCTAAACCACTCACACCACCTGTACAAGAATAAAACATACTGTGTCAAGGGCGGTATGCCATCTGGCTGCTCAGGCACTTCAATTTTTAACTCAATGATTAACAACTTGATTATCAGGACACTCTTACTGAAAACCTACAAGGGCATAGATTTAGACCACCTAAAAATGATTGCCTATGGTGATGATGTAATTGCTTCCTACCCCCATGAAGTTGACGCTAGTCTCCTAGCCCAATCAGGAAAAGACTATGGACTAACTATGACTCCAGCTGACAAATCAGCTACATTTGAAACAGTCACATGGGAGAATGTAACATTCTTGAAGAGATTCTTCAGGGCAGACGAGAAATACCCATTTCTTATTCATCCAGTAATGCCAATGAAGGAAATTCATGAATCAATTAGATGGACTAAAGATCCTAGGAACACTCAGGATCACGTTCGCTCTCTGTGCCTTTTAGCTTGGCACAATGGCGAAGAAGAATATAACAAATTCCTAGCTAAAATCAGGAGTGTGCCAATTGGAAGAGCTTTATTGCTCCCAGAGTACTCAACATTGTACCGCCGTTGGCTTGACTCATTTTAGTAACCCTACCTCAGTCGAATTGGATTGGGTCATACTGTTGTAGGGGTAAATTTTTCTTTAATTCGGAG
HPO132961                        TTAAAACAGCTCTGGGGTTGTTCCCACCCCAGAGGCCCACGTGGCGGCCAGTACTCTGGTATCACGGTACCTTTGTACGCCTGTTTTATACTCCCTTCCCGAAACTTAGACGCATGAAACCAAGTTCAGTAGAAGGGGGTGCAAGCCAGTACCACCACGAACAAGCACTTCTGTTTCCCCGGTGATGTTGTATAGACTGCTCGCGTGGTTGAAAGCGACGGATCCGTTATCCGCTTGTGTACTTCGAGAAGCCCAGTACCACCTTGGAATCTTCGATGCGTTGCGCTCGACACTCAATCCCAGAGTGTAGCTTAGGCTGATGAGTCTGGACATTCCCCACCGGTGACGGTGGTCCAGGCTGCGTTGGCGGCCTACCCATGGCCGACGCCATGGGACGCTAGTTGTGAACAAGGTGTGAAGAGCCTATTGAGCTACATAAGAGTCCTCCGGCCCCTGAATGCGGCTAATCCCAACCTCGGAGCAGGTGGTCACACACCAGTGACTGGCCTGTCGTAACGCGCAAGTCCGTGGCGGAACCGACTACTTTGGGTGTCCGTGTTTCCTTTTATTTTATGCTGGCTGCTTATGGTGACAATCACAGATTGTTATCATAAAGCGAATTGGATTGGCCATCCGGTGATAGTGAAACTCATTACTTGACTGTTTGCTGAATTTGCTCCATTGTAAGTGTTTGCCCTGAGTACAATTTTAATAGTTACTTTGATTGGACAATTGTACTATAATGGGTGCTCAGGTTTCATCACAGAAGGTGGGCGCACATGAAAACTCAAATAAAGCGAGTGGAGGTTCTACCATTAATTATACCACCATTAATTATTATAGGGACTCAGCTAGTAACGCGGCATCAAAACAGGACTTTTCCCAAGATCCCTCTAAATTCACCGAGCCCATAAAGGATGTCCTGATAAAAACGGCCCCAACGCTAAACTCACCAAATATAGAAGCTTGTGGGTATAGCGATAGAGTGATGCAATTAACACTGGGAAACTCTACTATAACCACACAGGAGGCAGCCAACTCAGTAGTCGCCTACGGGCGTTGGCCTGAATATCTGAGGGACAGCGAGGCTAATCCAGTGGACCAACCGACAGAACCAGATGTCGCTGCATGCAGGTTTTACACGTTGGATACCGTGTCTTGGACAAAAGAGTCGCGAGGGTGGTGGTGGAAGCTGCCTGATGCACTGCGGGATATGGGGCTTTTTGGCCAAAACATGTACTACCATTACCTAGGTAGGTCTGGTTACACCGTGCATGTACAGTGCAACGCCTCCAAGTTTCATCAGGGGGCACTAGGGGTATTCGCTGTACCAGAGATGTGTTTGGCCGGAGATAGTAACACCACCACCATGCACACCAGCTATCAAAATGCCAACCCAGGTGAGAAAGGAGGCACCTTTACAGGTACGTTCACTCCTGACACTAACCAGACATCGCCTACCCGTAGGTTTTGTCCAGTGGATTATCTTTTTGGAAATGGTACGCTATTAGGGAATGCCTTTGTGTTCCCGCACCAGATAATAAACCTGCGAACCAACAACTGCGCTACACTGGTGCTCCCTTACGTGAATTCCCTTTCGATAGATAGCATGGTAAAACACAACAATTGGGGAATTGCAATATTACCACTGGCCCCTTTAAATTTCGCCAGTGAATCCTCCACTGAGATTCCAATTACTTTGACCATAGCCCCCATGTGCTGTGAGTTTAATGGGTTAAGAAATATTACCCTACCACGCTTACAGGGTCTGCCGGTCATGAACACCCCCGGTAGTAACCAATATCTCACTGCAGACAATTTCCAGTCACCGTGTGCACTACCTGAATTTGATGTGACCCCACCTATAGACATACCCGGTGAAGTCAAGAATATGATGGAATTAGCAGAAATTGATACCATGATTCCCCTCAACTTAAGTGCAACAAAAAAGAACACCATGGACATGTACAGGGTCCAGCTAAATGACAATCCGCATACGGATAAACCTATACTCTGCCTGTCACTCTCTCCAGCTTCGGACCCTAGGTTGTCTCATACTATGCTTGGAGAGGTCCTAAATTACTACACGCATTGGGCAGGATCTCTGAAGTTCACGTTTCTGTTCTGTGGGTCCATGATGGCAACTGGCAAACTGTTGGTATCATACGCGCCTCCCGGGGCCGACCCGCCGAAGAGACGTAAGGAGGCGATGTTGGGAACACATGTGATTTGGGACATAGGACTGCAGTCTTCATGTACTATGGTAGTGCCATGGATTAGCAACACCACGTACCGGCAAACCACAAATGATAGCTTCACCGAAGGCGGGTATGTCAGCGTCTTCTACCAAACCAGAGTAGTCGTCCCTCTTTCGACTCCCAGAGAAATGGATATCCTTGGTTTTGTATCAGCGTGCAATGACTTTAGTGTGCGCTTGCTACGAGACACTACACACATAGGACAGAGTGCACTAGCACAGGGAATAGGTCAGATGCTTGAAAGCATGATCGACAACACAGTCCGCGAAACGGCGGGGGCGGCGACGTCTAGAAACGCCCTCCCGAACACTGAAGCCAGTGGTTCGGCACATTCTAAGGAGATCCCTGCACTCACTGCAGTAGAGACTGGGGCCACAAATCCGCTAGTTCCTTCTGATACAGTGCAAACCAGACATGTTATACAACATAGGTCAAGGTCGGAGTCTAGCATTGAGTCATTCTTTGCACGGGGTGCATGCGTGTCCATTATAACCGTGGACAACTCAGCTTCCTCCGCGAAAAATGACAGGCTGTTTGCAGTGTGGAAGATTACTTACAAAGATACTGTTCAGTTGCGGAGGAAGTTAGAGTTTTTCACCTATTCTAGATTTGACATGGAATTCACCTTTGTGGTTACTGCAAACTTCACTGAGACCAACAATGGACATGCTTTAAATCAAGTGTACCAAATTATGTACGTACCGCCAGGCGCTCCAGTGCCCGCGAAGTGGGACGACTACACATGGCAGACCTCATCAAATCCATCAATCTTTTACACCTATGGAGCAGCTCCAGCCCGGATCTCGATACCGTATGTCGGTATTGCGAACGCCTATTCACACTTCTACGACGGTTTTTCCAAAGTACCACTAAAAGACCAGTCGGCAGCACTAGGTGACTCCCTCTATGGTGCAGCATCTCTAAATGACTTCGGTGTTTTGGCTGTTAGAGTGGTTAATGACCACAACCCAACCAAGGTCACCTCCAAAATCAGAGTGTATTTAAAACCCAAACATATTAGAGTCTGGTGCCCGCGTCCACCAAGGGCAGTGGCGTATTATGGCCCCGGGGTGGATTACAAGGATGGTACACTCACGCCCCTCTCTACAAAGGATTTGACCACATATGGATTCGGACACCAGAACAAAGCGGTGTACACTGCAGGTTATAAAATTTGCAATTATCACTTGGCTACTCAAGAAGACTTGCAAAACGCGGTGAGCACTATGTGGGATAGAGACCTCTTAGTCACAGAATCAAAAGCTCAGGGCACTGATACAATTGCAAGATGCAATTGTAAAGCAGGGGTGTACTACTGCGAATCCAGAAGGAAATACTACCCAGTGTCCTTCATTGGCCCAACGTTTCAATACATGGAGGCTAATGGCTATTACCCAGCCAGGTATCAATCCCACATACTCATTGGCCATGGATTCGCGTCTCCAGGAGACTGTGGTGGTATACTTAGATGTCACCACGGGGTGATAGGGATCATTACTGCTGGCGGGGAGGGGTTGGTTGCATTTGCGGACATTAGAGACTTGTATGCCTATGAAGAAGAGGCCATGGAACAAGGCATCACCAATTACATAGAGTCGCTTGGGGCCGCATTTGGAAGTGGATTTACTCAGCAGATCGGAGACAAAGTAACAGAGTTAACTAATATGGTGACCAGCACAATTACCGAAAAGCTGCTAAAGAACTTGATTAAGATTATATCTTCACTAGTTATTATAACTAGGAATTATGAAGACACCACAACAGTGCTCGCCACCCTCGCCCTCCTTGGGTGTGATGTTTCACCATGGCAGTGGCTTAAAAAGAAAGCATGTGATATTCTGGAGATACCTTATGTTATCAAGCAAGGTGACAGCTGGTTGAAGAAGTTCACCGAAGCATGCAATGCGGCTAAAGGCTTGGAGTGGGTGTCAAACAAAATCTCAAAATTTATCGATTGGCTTAAGGAGAAAATTATCCCACAAGCTAGAGATAAGTTGGAATTTGTTACAAGACTTAAACAACTAGAAATGCTGGAAAATCAAATTTCAACTATACACCAATCATGTCCTAGTCAGGAACACCAGGAAGTTCTGTTCAATAACGTCAGATGGTTATCCATCCAGTCCAAGAGATTTGCCCCTCTCTACGCAATGGAAGCCAAAAGAATACAGAAGCTAGAACACACTATTAACAACTACATACAGTTCAAGAGCAAACACCGTATTGAACCAGTATGCTTGCTAGTGCATGGCAGCCCCGGAACAGGCAAATCCGTAGCAACCAATTTGATCGCTAGAGCCATAGCTGAAAGGGAAAACACATCTACGTACTCGCTGCCCCCGGATCCGTCACACTTCGACGGATATAAACAACAGGGAGTAGTGATTATGGACGACCTGAACCAAAACCCAGACGGTGCGGACATGAAGTTGTTCTGTCAAATGGTATCAACGGTGGAGTTCATACCACCCATGGCATCCCTGGAGGAAAAAGGAATCCTGTTCACTTCAAATTACGTTCTAGCGTCCACGAATTCAAGCAGAATTACCCCCCCCACTGTGGCACACAGTGATGCATTAACCAGGCGTTTTGCGTTTGACATGGACATTCAAGTCATGAGTGAGTACTTCAGAGATGGGAAACTGGACATGACCATGGCTACCGAGATGTGCAAGAACTGTCACCAACCAGCAAACTTCAAGAGGTGCTGTCCCCTAGTGTGTGGTAAGGCAATACAATTAATGGACAAATCCTCCAGAGTTAGATACAGTGTTGACCAGATCACCACAATGATTGTTAATGAGAGAAACAGACGATCTAACATTGGCAATTGTATGGAGGCCTTGTTTCAAGGACCAATCCAGTATAAGGACTTGAAGATTGACATTAAGACAAGTCCTCCCCCTGAGTGTATTAATGATTTGCTCCAAGCAGTAGACTCGCAGGAGGTGAGAAATTATTGCGAGAAGAAGGGTTGGATAGTCAATATTACCAGTCAAGTTCAAACAGAAAGGAATATTAATAGGGCAATGACAATTCTACAAGCGGTAACAACCTTTGCCGCAGTGGCTGGAGTTGTATATGTCATGTATAAACTGTTTGCTGGGCATCAAGGTGCGTACACTGGATTGCCAAATAAGAAACCCAATGTGCCCACTATTAGGACAGCAAAGGTGCAAGGGCCAGGGTTTGATTACGCAGTGGCTATGGCTAAAAGGAACATTGTTACAGCAACCACTAGCAAGGGAGAATTCACCATGCTGGGAATCCACGACAACGTGGCTATTTTACCAACCCACGCTTCACCTGGTGAGAGCATTGTGATTGATGGCAAAGAAGTGGAGATTTTGGATGCCAAAGCGCTTGAAGACCAGGCAGGAACCAACCTTGAAATCACCATAATCACTTTACGGAGAAATGAAAAGTTTAGAGACATTAGACCACACATACCCACTCAGATCACTGAGACAAATGATGGAGTCTTGATTGTGAACACTAGTAAGTACCCCAATATGTTTGTTCCTGTTGGTGCTGTAACTGAGCAGGGGTACCTAAATCTTGGTGGGCGCCAAACTGCTCGTACCCTTATGTACAATTTCCCAACCAGAGCGGGGCAGTGTGGTGGAGTCATCACATGTACTGGGAAAGTCATTGGGATGCATGTTGGTGGGAACGGTTCACACGGGTTTGCAGCGGCCTTGAAGCGATCATACTTCACTCAGAGTCAAGGTGAAATCCAGTGGATGAGACCTTCAAAGGAAGTGGGGTATCCAATTATAAATGCCCCATCCAAAACCAAGCTTGAACCCAGTGCTTTCCACTACGTATTTGAAGGGGTGAAAGAGCCAGCGGTCCTCACCAAAAGTGATCCCAGACTCAAGACAGATTTTGAGGAGGCGATTTTCTCTAAGTATGTGGGCAACAAAATTACTGAAGTGGATGAGTACATGAAAGAGGCTGTGGACCACTATGCCGGACAGCTCATGGCATTAGACATCAACACAGAACAAATGTGCCTGGAGGATGCTATGTATGGTACTGATGGCCTAGAGGCACTTGATTTATCCACCAGTGCTGGCTACCCTTATGTAGCAATGGGAAAGAAGAAGAGAGATATCTTGAACAAACAGACCAGAGACACTAAGGAAATGCAAAGATTGCTCGATACGTATGGAATCAACCTCCCGTTAGTGACATATGTAAAGGATGAACTTAGGTCCAAAGCAAAGGTCGAGCAGGGGAAGTCTAGATTAATTGAAGCTTCTAGCCTGAATGATTCAGTAGCGATGAGAATGGCTTTTGGGAACCTATATGCTGCTTTTCACAAAAATCCAGGGGTGATAACAGGTTCAGCAGTAGGGTGTGATCCAGACTTGTTCTGGAGCAAAATTCCAGTATTGATGGAAGAGAGGCTGTTCGCCTTTGACTACACGGGCTATGACGCATCTCTCAGTCCTGCCTGGTTCGAGGCACTGAAGATGGTGCTCGAGAAAATCGGGTTTGGTGACCGAGTTGACTATATCGATTACCTAAACCACTCACACCACCTATACAAGAATAAAACATACTGTGTCAAGGGCGGCATGCCATCTGGTTGCTCAGGTACCTCGATTTTTAATTCAATGATTAACAACTTGATCATTAGGACTCTCTTACTGAAAACTTACAAGGGCATAGACTTAGACCACCTAAAAATGATTGCCTATGGTGATGATGTAATTGCTTCCTATCCCCATGAAGTTGACGCTAGTCTCCTAGCCCAATCAGGAAAAGACTACGGACTAACCATGACTCCAGCTGACAAGTCAGCTACATTTGAGACAGTCACATGGGAAAATGTAACATTCTTGAAGAGATTTTTCAGGGCAGACGAGAAGTACCCATTTCTTGTTCACCCAGTAATGCCAATGAAGGAAATTCACGAATCAATCAGATGGACAAAAGATCCTAGAAATACCCAGGATCACGTTCGCTCTTTGTGCCTATTGGCCTGGCACAACGGCGAAGAAGAATATAACAAATTTTTAGCTAAAATTAGGAGTGTGCCAATTGGAAGGGCTTTATTGCTCCCAGAGTACTCAACGTTGTATCGTCGTTGGCTTGACTCATTTTAGTAACCCTACCTCAGTCGAATTGGATTGGGTCATACTGATGTAGGGGTAAATTTTTCTTTAATTCGGGG
HPO132960                        TTAAAACAGCTCTGGGGTTGTTCCCACCCCAGAGGCCCACGTGGCGGCCAGTACTCTGGTATCACGGTACCTTTGTACGCCTGTTTTATACTCCCTTCCCGCAACTTAGACGCATAAAACCAAGTTCAATAGAAGGGGGTACAAGCCAGTACCACCACGAACAAGCACTTCTGTTTCCCCGGTGATGTTGTATAGACTGCTCGCGTGGTTGAAAGCGACAGATCCGTTATCCGCTTGTGTACTTCGAGAAGCCCAGTACCACCTTGGAATCTTCGATGCGTTGCGCTCAGCACTCAACCCCAGAGTGTAGCTTAGGCTGATGAGTCTGGACATCCCCCACCGGTGACGGTGGTCCAGGCTGCGTTGGCGGCCTACCCATGGCTAACGCCATGGGACGCTAGTTGTGAACAGGGTGTGAAGAGCCTATTGAGCTACATAAGAGTCCTCCGGCCCCTGAATGCGGCTAATCCCAACCTCGGAGCAGGTGGTCACATACCAGTGACTGGCCTGTCGTAACGCGCAAGTCCGTGGCGGAACCGACTACTTTGGGTGTCCGTGTTTCCTTTTATTTTATAATGGCTGCTTATGGTGACAATCACAGATTGTCGTCATAAAGCGAATTGGATTGGCCATCCGGTGATAGTGAAATTCATTACTTAACTGTTTACTGGATTCGCTCCACCGCAAGTGTTTGCTCTGAGTACAATTTCAATAGTTACTTTAAGTAGACAATTGTATTACAATGGGTGCTCAGGTTTCATCACAGAAGGTGGGCGCACATGAAAACTCAAATAAAGCGTATGGTGGTTCTACCATTAATTACACCACCATTAATTATTATAGAGACTCAGCTAGTAACGCGGCTTCAAAACAGGACTTCTCTCAAGACCCTTCCAAATTCACCGAGCCCATCAAGGATGTCCTGGTAAAAACAGCCCCAATGCTAAACTCACCAAATATAGAAGCTTGTGGGTATAGCGATAGAGTGCTGCAATTAACACTGGGAAACTCCACTATAACCACACAGGAAGCAGCTAATTCAGTGGTCGCCTACGGGCGTTGGCCTGAATATCTGAGGGACAGCGAGGCCAATCCAGTGGACCAGCCGACAGAACCAGATGTCGCTGCATGCAGGTTTTACACGCTAGATACCGTGTCTTGGACAAAAGAGTCGCGAGGGTGGTGGTGGAAGCTGCCTGATGCACTGCGGGACATGGGACTTTTTGGCCAAAATATGTACTACCATTACCTAGGTAGGTCTGGTTACACCGTGCATGTACAGTGTAACGCCTCCAAATTCCATCAGGGGGCACTAGGGGTATTCGCTGTACCAGAGATGTGTTTGGCCGGGGATAGTAACACCACTACCATGCACACCAGCTATCAAAATGCCAACCCTGGTGAGAAAGGAGGCACTTTTACAGGTACATTCACTCCTGATACTAACCAGACATCACCTGCCCGTAGGTTCTGCCCAGTGGATTACCTTTTTGGAAATGGTACGCTATTAGGGAATGCCTTTGTGTTCCCGCACCAGATAATAAACCTACGGACCAACAACTGCGCTACACTGGTGCTCCCTTACGTGAACTCCCTTTCGATAGACAGTATGGTAAAACACAATAATTGGGGAATTGCAATATTACCACTGGCCCCTTTAAATTTTGCCAATGAATCCTCCCCCGAGATTCCAATCACTTTGACCATAGCCCCCATGTGCTGTGAGTTCAATGGGTTAAGAAACATTACCCTACCACGCTTACAGGGCCTACCGGTCATGAACACCCCTGGTAGCAATCAATATCTCACTGCAGACAATTTCCAGTCACCGTGTGCGCTGCCTGAATTTGATGTGACTCCACCTATTGACATACCCGGTGAAGTTAAGAATATGATGGAATTGGCGGAAATTGATACCATGATTCCCTTTAACTTAAGTGCAACAAAAAAGAACACTATGGACATGTACAGGGTCCAGCTAAATGACAACCCACATACGGATGATCCCATACTCTGCCTGTCACTCTCTCCAGCTTCAGACCCTAGGTTGTCACATACCATGCTTGGAGAGATCCTAAATTACTACACACATTGGGCAGGATCCCTGAAGTTCACGTTTCTGTTCTGTGGGTCCATGATGGCAACTGGCAAACTGTTGGTGTCATACGCGCCTCCTGGGGCCGACCCGCCAAAGAGGCGTAAGGAGGCGATGTTGGGGACACATGTGATTTGGGACATAGGACTGCAGTCCTCATGTACTATGGTAGTGCCATGGATTAGCAACACCACGTACCGGCAAACCATAAATGATAGCTTTACCGAAGGCGGATACATCAGCGTCTTCTACCAAACCAGAGTAGTCGTCCCTCTTTCGACACCCAGAGAGATGGATATCCTTGGTTTTGTATCAGCGTGCAATGACTTTAGTGTGCGCTTGCTACGAGACACCACACACATAGGGCAGAGAGCACTAGCACAGGGGTTAGGTCAGATGCTTGAAAGCATGATCGACAACACAGTCCGTGAAACGGTAGGGGCGGCACCGTCTAGAAACGCTCTCCCGAACACTGAAGCCAGTGGGCCAGCACACTCCAAGGAAATTCCCGCACTCACCGCAGTGGAGACTGGGGCCACAAATCCACTAGTTCCTTCTGATACAGTGCAAACCAGACATGTTATACAACACAGGTCAAGGTCAGAGTCTAGCATTGAGTCATTCTTTGCACGGGGTGCATGCGTGACCATTATAACCGTGGATAACTCAGCTTCCTCCACGAATAGGGATAAGCTGTTTGCAGTGTGGAAGATCACTTATAAAGATACTGTTCAGTTACGGAGGAAGTTAGAGTTTTTCACCTATTCTAGATTTGACATGGAATTTACCTTTGTGGTTACTGCAAACTTCACTGAGACTAACAATGGACATGCTTTAAATCAAGTGTACCAAATTATGTACGTACCACCAGGCGCTCCAGTGCCCGCGAAGTGGGACGACTACACATGGCAGACCTCATCAAATCCATCAATCTTTTACACCTACGGAACAGCTCCAGCCCGGATCTCGATACCGTATGTCGGTATTGCGAACGCCTATTCACACTTCTACGACGGTTTTTCCAAAGTACCACTGAAGGACCAGTCGGCAGCACTAGGTGACTCCCTCTATGGTGCAGCATCTCTAAATGACTTTGGTGTTTTGGCTGTCAGAGTGGTCAATGATCACAACCCGACCAAGGTCACCTCCAAAGTCAGAGTGTATCTAAAACCCAAACACATTAGAGTCTGGTGCCCGCGTCCACCGAGGGCAGTGGCGTACTACGGCCCCGGAGTGGATTACAAGGATGGCACACTCACACCCCTCTCCACAAAGGATTTGACCACATATGGATTCGGACACCAGAATAAAGCGGTGTACACTGCAGGTTACAAAATTTGCAATTACCACTTGGCCACTCAGGAAGATTTGCAAAACGCGGTGAGCGTCATGTGGGATAGAGACCTCTTAGTTACAGAATCGAAAGCTCAGGGCACTGATTCAATTGCAAGATGCAATTGCAAAGCAGGGGTGTACTACTGCGAATCTAGAAGGAAATACTACCCAGTATCCTTCGTTGGCCCAACGTTCCAATACATGGAGGCTAATGACTATTACCCAGCTAGGTACCAATCCCACATGCTCATTGGCCATGGATTCGCGTCTCCAGGGGATTGTGGTGGTATACTTAGATGTCACCACGGGGTGATAGGGATCATTACTGCTGGTGGAGAAGGGTTGGTTGCATTTTCGGACATTAGAGACTTGTATGCCTATGAAGAAGAGGCCATGGAACAAGGCATCACCACTTACATAGAGTCGCTTGGGGCCGCATTTGGAAGTGGATTTACTCAGCAGATTGGAGACAAGGTAACAGAGTTGACTAATATGGTGACCAGCACCATCACCGAAAAGCTGCTTAAGAACTTGATTAAGATTATATCCTCACTAGTTATTATAACTAGGAATTATGAAGACACCACAACAGTGCTCGCCACCCTGGCCCTTCTTGGGTGTGATGTTTCACCATGGCAGTGGCTTAAAAAGAAAGCATGCGATATTCTGGAGATACCTTATGTTATCAAGCAAGGTGACAGTTGGTTGAAGAAGTTCACTGAAGCATGCAATGCGGCTAAGGGATTGGAGTGGGTGTCAAACAAAATTTCAAAATTCATTGATTGGCTTAAGGAAAAAATTATCCCACAAGCTAGAGATAAGTTGGAATTCGTTACAAAACTTAAACAACTAGAAATGCTGGAAAACCAAATCTCAACTATACACCAATCATGCCCTAGTCAGGAACACCAGGAAATTCTATTCAATAATGTCAGATGGTTATCCATCCAGTCCAAGAGATTTGCCCCTCTTTACGCAGTGGAAGCCAAAAGAATACAGAAGCTAGAGCATACCATTAACAACTACATACAGTTCAAGAGCAAACACCGTATTGAACCAGTATGTTTGCTAGTGCATGGCAGCCCCGGAACAGGCAAATCCGTAGCAACCAATCTGATCGCTAGAGCCATAGCTGAAAGAGAAAACACGTCTACGTATTCGCTACCCCCGGATCCGTCACACTTTGACGGATACAAACAACAGGGAGTGGTGATTATGGACGACTTGAATCAAAACCCAGATGGTGCGGACATGAAGTTGTTCTGTCAGATGGTATCAACGGTGGAGTTTATACCACCCATGGCATCCCTGGAGGAAAAAGGAATCCTGTTCACTTCAAATTACGTTCTAGCGTCCACGAATTCAAGCAGAATTACCCCCCCCACTGTGGCGCACAGTGATGCATTAGCCAGGCGCTTTGCGTTTGACATGGACATTCAGGTCATGAGTGAGTACTCCAGAAATGGGAAACTGGACATGGCCATGGCTACCGAAATGTGCAAGAACTGTCACCAACCAGCAAACTTCAAGAGGTGCTGTCCTCTAGTGTGTGGTAAGGCAATTCAATTAATGGACAAATCTTCCAGAGTTAGATACAGTGTTGACCAGATCACCACAATGATTATTAATGAGAGAAACAGAAGATCTAACATTGGCAATTGTATGGAGGCTTTGTTTCAAGGACCACTCCAGTATAAGGACTTGAAGATTGACATTAAGACAAGTCCTCCCCCTGAATGTATTAATGATTTGCTCCAAGCAGTAGACTCGCAGGAGGTGAGAGATTACTGTGAGAAGAAAGGTTGGATAGTCAATATCACCAGTCAAGTTCAAACAGAAAGGAACATCAACAGGGCAATGACAATTCTACAAGCGGTAACAACCTTCGCCGCAGTGGCTGGAGTTGTCTATGTCATGTATAAACTGTTTGCTGGGCATCAAGGAGCATACACTGGTTTGCCAAATAAAAAACCCAACGTGCCCACCATTAGGACAGCAAAGGTACAAGGGCCAGGGTTTGATTACGCAGTGGCCATGGCTAAAAGGAACATTGTTACAGCAACCACTAGCAAGGGAGAGTTCACCATGCTGGGAGTCCACGACAACGTGGCTATTTTACCAACCCACGCTTCACCTGGTGAAAGCATTGTGATTGATGGCAAAGAAGTGGAGATTTTGGATGCCAAAGCGCTCGAAGACCAGGCAGGAACCAACCTTGAAATCACTATAATTACTCTACAGAGAAATGAAAAGTTTAGAGACATCAGACCACATATACCTACTCAAATCACTGAGACAAATGATGGAGTCTTGATTGTGAACACTAGTAAGTACCCCAACATGTTTGTTCCTGTCGGTGCTGTAACTGAGCAGGGATACCTAAATCTCGGTGGGCGCCAAACTGCTCGTACTCTAATGTACAATTTTCCAACCAGAGCAGGGCAGTGTGGTGGAGTCATCACATGTACTGGGAAAGTCATCGGGATGCATGTTGGTGGGAACGGTTCACACGGGTTTGCAGCGGCCCTGAAGCGATCATACTTCACTCAGAGTCAAGGTGAAATCCAGTGGATGAGACCTTCGAAGGAAGTGGGATATCCAATCATAAATGCCCCATCCAAAACCAAGCTTGAACCCAGTGCTTTCCACTACGTGTTTGAAGGGGTGAAGGAACCAGCAGTCCTCACTAAAAATGATCCCAGACTCAAGACAGACTTTGAGGAGGCGATTTTCTCCAAGTATGTGGGCAACAAAATTACTGAAGTGGATGAGTACATGAAAGAGGCAGTAGACCACTATGCTGGCCAGCTCATGACACTAGACATCAACACAGAACAAATGTGCCTGGAGGATGCCATGTATGGCACTGATGGCCTAGAGGCACTTGATTTGTCCACCAGTGCTGGCTACCCTTATGTAGCAATGGGAAAGAAGAAGAGAGATATCTTGAACAAACAAACCAGAGACACTAAGGAAATGCAAAAACTGCTCGACACGTATGGAATTAACCTCCCATTGGTGACATATGTAAAGGATGAACTTAGGTCCAAAGCAAAGGTCGAGCAGGGGAAGTCTAGATTAATTGAAGCTTCTAGCTTGAATGACTCAGTAGCAATGAGAATGGCTTTTGGGAACCTATATGCTGCTTTTCACAAAAATCCAGGGGTGATAACAGGTTCAGCAGTAGGGTGTGATCCAGACTTGTTCTGGAGCAAAATTCCAGTACTGATGGAAGAGAAGCTGTTCGCCTTTGACTACACGGGTTATGACGCATCTCTCAGCCCTGCTTGGTTCGAGGCACTGAAGATGGTGCTTGAGAAAATCGGGTTTGGCGACAGAGTTGACTATATCGATTACCTGAACCACTCACACCACCTGTACAAGAATAAAACATACTGTGTCAAGGGCGGTATGCCATCTGGTTGCTCAGGCACTTCAATTTTTAATTCAATGATTAACAACTTGATCATCAGGACACTCTTACTGAAAACCTACAAGGGCATAGACTTAGACCACCTAAAAATGATTGCCTATGGTGATGATGTAATTGCTTCCTATCCCCATGAAGTTGACGCTAGTCTCCTAGCCCAATCAGGAAAAGACTACGGACTAACCATGACTCCAGCTGACAAATCAGCTACATTTGAAACAGTCACATGGGAGAATGTAACATTCTTGAAGAGATTTTTCAGGGCAGATGAGAAATACCCATTTCTTGTTCATCCAGTAATGCCAATGAAGGAAATTCATGAATCAATCAGATGGACAAAAGATCCAAGGAACACCCAGGATCACGTTCGCTCTTTGTGCCTATTGGCTTGGCACAATGGCGAAGAAGAATATAACAAATTCCTAGCTAAAATTAGGAGTGTGCCAATTGGAAGAGCTTTATTGCTCCCAGAGTACTCAACATTGTACCGCCGTTGGCTTGACTCATTTTAGTAACCCTACCTCAGTCGAATTGGGTTGGGTCATACTGATGTAGGGGTAAATTTTTCTTTAATTCGGGG
AF448783                         TTAAAACAGCTCTGGGGTTGTTCCCACCCCAGAGGCCCACGTGGCGGCCAGTACACCGGTATTACGGTACCCTTGTACGCCTGTTTTATACTCCCTTCCCGTAACTTAGAAGCCAAGAACCAAGTTCAATAGAAGGGGGTACAAACCAGTACCACCACGAACAAGCACTTCTGTTTCCCCGGTGAAGTTGCATAGACTGTTCCCACGGTTGAAAGTGACTGATCCGTTATCCGCTCAACTACTTCGAGAAGCCCAGTATCATCTTGGAATCTTCGATGCGTTGCGCTCAGCACTCGACCCCGGAGTGTAGCTTAGGCTGATGAGTCTGGACGTTCCCCACTGGTGACAGTGGTCCAGGCTGCGTTGGCGGCCTACCTGTGGCCAAAGCCACAGGACGCTAGTTGTGAACAAGGTGTGAAGAGCCTATTGAGCTAATTGAGAATCCTCCGGCCCCTGAATGCGGCTAATCCCAACCACGGAGCAGGTGGTTACAACCCAGTAACTGGCCTGTCGTAACGCGTAAGTCTGTGGCGGAACCGACTACTTTGGGTGTCCGTGTTTCCTTTTATTCTATAATGGCTGCTTATGGTGACAATCACAGATTGTTATCATAAAGCGAATTGGATTGGCCATCCGGTGAGAGTTAAGACAATTATCCACTTGTTCATTGGATTTACCCCTCTGACTAATTACACACTCAACCTTATTAGAATTGTAGTTCTAGTGAGATACTACTGTCATAATGGGAGCCCAGGTTTCATCTCAAAAAGTTGGAGCTCACGAAAATTCAAACAGAGCTTATGGTGGGTCCACCATCAATTACACTACAATCAATTACTATAGGGACTCTGCGAGCAATGCAGCAAGCAAGCAAGATTTTGCACAAGATCCGTCCAAGTTTACCGAACCCATTAAGGACGTCCTCATCAAGACCGCCCCCATGCTAAACTCCCCAAACATAGAGGCGTGTGGTTACAGTGACAGAGTAATGCAGCTAACTCTGGGCAATTCAACGATCACCACCCAAGAAGCGGCCAATTCTGTTGTTGCCTACGGCAGATGGCCTGAATATATCAGAGACACTGAGGCAAATCCTGTAGACCAACCAACCGAGCCCGATGTAGCTGCGTGCAGGTTCTACACATTAGATACCGTCACTTGGCGCAAGGAGTCCAGAGGGTGGTGGTGGAAACTACCAGACGCTTTAAAAGACATGGGGTTATTTGGACAAAACATGTTTTATCACTATCTTGGGAGGGCTGGCTACACAGTACACGTACAGTGTAATGCTTCAAAGTTTCATCAAGGGGCTTTAGGGGTGTTTGCGGTTCCAGAAATGTGTTTAGCTGGTGATAGTA---CAACTCACATGTTCACAAAGTACGAGAATGCGAATCCAGGCGAAAAAGGAGGTGAGTTTAAAGGGAGCTTCACCCTGGACACCAACGCCACTAACCCTGCACGGAACTTTTGCCCAGTAGATTATCTCTTCGGGAGTGGAGTGCTGGTGGGGAATGCGTTTGTCTATCCACACCAAATAATAAACCTACGCACTAACAACTGTGCTACGCTAGTATTGCCCTATGTGAACTCACTCTCAATAGATAGCATGACAAAGCACAACAATTGGGGAATCGCCATCCTCCCCCTGGCGCCACTGGACTTCGCCACTGAATCCTCCACTGAGATACCCATTACACTAACCATTGCTCCCATGTGCTGTGAATTCAATGGTTTACGCAATATCACTGTACCAAGAACCCAAGGATTACCAGTCCTGAATACTCCAGGGAGTAACCAGTACCTGACCGCAGACAACTACCAGTCCCCGTGTGCGATACCTGAGTTTGATGTCACTCCACCCATAGATATACCAGGGGAGGTGCGCAACATGATGGAATTGGCGGAAATTGACACCATGATACCCCTCAACTTAAGT-CAAC--GCAAGAACACAATGGACATGTATAGGGTCGAGTTGAATGACGCGGCTCACTCTGACACGCCAATCTTGTGTCTCTCGTTATCCCCCGCCTCAGATCCCAGGTTGGCACACACCATGTTAGGTGAGATACTAAATTACTACACACACTGGGCAGGGTCCTTGAAATTTACTTTCCTCTTTTGTGGCTCAATGATGGCCACCGGAAAGTTGTTGGTTTCTTATGCACCACCCGGAGCAGAGGCCCCCAAGAGCCGCAAAGAAGCAATGCTTGGAACACATGTGATATGGGATATTGGGTTGCAGTCTTCATGTACTATGGTGGTACCTTGGATTAGTAATACCACATACAGACAAACCATCAACGATAGTTTCACAGAAGGAGGCTACATTAGTATGTTTTATCAAACTAGGGTTGTTGTCCCGTTGTCCACACCCAGAAAGATGGACATCCTGGGTTTTGTGTCAGCTTGTAATGATTTCAGTGTGCGTTTGTTGCGAGACACGACGCACATTAGTCAAGAGGCTATGCCACAAGGAATTGGTGACGTGATTGAGGGGGCCGTTGAGGGGATTACTAGAAATGCTCTGGTTCCTCTAACTTCCACCAACAGCTTGCCTGACACAAAGCCGAGCGGTCCAGCCCACTCCAAGGAGATACCTGCATTGACAGCTGTGGAGACAGGGGCTACCAATCCGTTAGTGCCTTCGGACACCGTGCAAACACGCCATGTCATTCAGAGACGAACACGATCAGAGTCCACAGTTGAGTCGTTCTTTGCAAGAGGAGCTTGCGTGGCTATCATTGAGGTGGACAATGATGCACCAACAAAGCGCGCCAGCAGACTGTTCTCGGTTTGGAAAATAACATACAAAGATACTGTTCAACTGAGGCGCAAATTAGAATTTTTCACATATTCAAGATTCGACATGGAGTTTACTTTTGTGGTCACCTCAAACTATACTGATGCAAACAACGGGCATGCATTAAATCAAGTTTATCAGATAATGTATATACCACCTGGAGCGCCTATCCCTGGCAAATGGAATGACTATACGTGGCAGACGTCCTCCAACCCGTCGGTGTTTTACACCTATGGAGCGCCCCCGGCAAGAATATCAGTGCCTTACGTGGGAATTGCTAATGCGTATTCCCACTTTTATGATGGGTTTGCAAAAGTACCATTAGCGGGTCAAACCTCAACTGAAGGTGACTCGTTGTACGGTGCTGCCTCACTGAATGACTTTGGATCACTGGCCGTTCGCGTGGTAAACGATCACAACCCCACGCGGCTCACCTCCAAAATCAGAGTGTACATGAAACCAAAGCATGTCAGGGTTTGGTGCCCACGGCCCCCCCGGGCAGTTCCATATTTCGGGCCAGGTGTTGATTATAAAGATGG---GCTCACCCCACTACCAGAAAAGGGATTAACGACTTATGGATTTGGACACCAAAACAAAGCCGTGTATACAGCTGGCTACAAAATTTGCAATTACCACCTGGCTACACAAGAAGATCTGCAAAATGCCGTGAGTGTCATGTGGAACAGAGATCTCTTAGTTGCAGAGTCTAAAGCTCAGGGCACAGACTCCATTGCCAGATGCAATTGCAATACCGGTGTGTATTACTGTGAGTCCAGGAGAAAATATTATCCTGTTTCTTTCATTGGCCCAACCTTTCAGTACATGGAAGCAAACGACTACTACCCAGCCCGGTACCAATCCCATATGCTAATCGGCCACGGTTTCGCTTCACCTGGAGACTGTGGTGGCATCCTTCGATGCCAACACGGGGTAATTGGAATCATCACAGCTGGGGGAGAAGGCCTGGTAGCCTTCTCAGACATTAGAGACCTCTATGCATATGAGGAGGAAGCCATGGAACAAGGCATTTCCAACTACATTGAGTCTCTTGGAGCCGCGTTCGGGAGTGGGTTCACACAACAAATAGGGGACAAAATTTCAGAACTAACTAGTATGGTCACCAGCACAATCACTGAAAAACTGTTGAAAAACCTAATAAAGATCATATCCTCCCTAGTCATTATCACCAGAAACTACGAAGACACCACCACAGTTTTAGCCACCCTGGCGCTCCTCGGGTGTGATGTCTCTCCATGGCAATGGCTCAAGAAGAAAGCTTGTGATATACTAGAGATCCCTTGTGTCATGCGTCAAGGTGACAGTTGGTTGAAGAAATTCACAGAAGCATGTAACGCTGCTAAGGGACTGGAGTGGGTGTCCAATAAAATATCCAAATTCATCGATTGGTTGAAGGAAAAAATTATTCCACAAGCTAGGGATAAGTTGGAATTTGTTACAAAGTTAAAGCAACTAGAAATGTTAGAGAATCAAATTGCAACCATCCATCAATCATGTCCAAGCCAGGAACACCAGGAGATTTTGTTTAATAATGTGAGATGGTTGTCCATCCAATCTAAAAGATTTGCCCCATTGTATGCAGTGGAAGCCAAGAGGATTCAGAAGTTAGAACATACAATTAATAATTACATACAATTCAAGAGCAAACACCGTATTGAACCAGTATGTTTATTAGTGCATGGCAGTCCTGGTACAGGCAAATCAGTGGCCACTAACTTAATCGCCAGAGCAATAGCGGAAAAAGAAAACACTTCCACTTACTCATTACCACCAGATCCTTCCCACTTTGACGGGTACAAGCAACAGGGTGTAGTGATCATGGATGATTTGAACCAGAATCCAGATGGGGCCGATATGAAATTATTCTGTCAGATGGTATCCACAGTAGAATTCATACCACCGATGGCCTCTCTGGAAGAGAAAGGCATCCTGTTCACATCAAATTACGTTCTGGCCTCCACCAACTCTAGTCGCATCACACCACCCACAGTCGCACACAGTGACGCACTAGCTAGGCGCTTCGCATTTGACATGGACATACAAGTCATGGGTGAGTACTCCAGAGATGGAAAGTTGAACATGGCAATGGCAACAGAAATGTGTAAGAACTGCCACCAACCAGCAAACTTTAAAAGATGCTGCCCACTTGTATGTGGAAAGGCCATCCAGTTGATGGATAAGTCATCTAGGGTTAGATATAGCATTGACCAAATTACTACAATGATCATCAATGAGAGAAATAGGAGATCCAACATTGGTAATTGTATGGAAGCTCTATTCCAAGGCCCCCTCCAATACAAAGACTTGAAGATTGACATCAAGACCACACCCCCCCCTGAGTGTATTAATGATTTGCTCCAAGCTGTGGATTCCCAAGAGGTGAGAGACTACTGTGAGAAAAAGGGGTGGATCGTGAACATCACTAGTGCAGTACAGACTGAGAGGAACATAAATAGAGCAATGACCATTCTGCAGGCAGTTACAACATTTGCTGCAGTCGCTGGAGTGGTGTACGTAATGTACAAACTATTTGCAGGTCACCAAGGGGCTTATACAGGACTCCCAAACAAAAGGCCCAACGTCCCTACTATAAGGACTGCTAAAGTTCAGGGTCCAGGATTTGATTATGCTGTGGCAATGGCCAAGAGAAATATTCTCACAGCTACTACCAGTAAGGGTGAATTCACAATGCTAGGAGTACATGATAATGTGGCCATCCTACCAACTCATGCTGCACCAGGTGAGACAATAGTGATTGATGGTAAAGAAGTGGAGGTGTTGGATGCTAAGGCCCTAGAAGACCAAGCTGGAACCAATCTAGAAATCACAATTGTCACTCTTAAGAGGAATGAGAAATTCAGAGACATCAGACCACACATCCCCACTCAAATCACTGAGACAAATGATGGAGTTTTGATCGTGAACACTAGTAAGTACCCCAACATGTATGTTCCTGTCGGTGCTGTGACTGAACAGGGATATCTTAATCTTGGTGGACGGCAGACAGCTCGTACCTTGATGTACAACTTCCCAACAAGAGCAGGACAGTGTGGAGGGGTCATCACCTGCACTGGTAAAGTCATTGGGATGCATGTTGGTGGGAACGGTTCACATGGGTTCGCAGCGGCCCTGAAACGATCATATTTCACTCAGAGTCAAGGTGAAATCCAATGGATGAGACCATCCAAGGAAGTGGGGTACCCTATCATTAACGCCCCCTCCAAAACCAAACTGGAACCCAGTGCATTTCACTATGTGTTTGAAGGTGTCAAGGAACCAGCCGTGCTCACTAGAAATGACCCTAGATTGAAAGCAGACTTTGAAGAGGCTATCTTTTCCAAGTATGTGGGAAACAAAATCACTGAGGTGGATGAGTACATGAAGGAGGCAGTAGACCACTATGCTGGTCAGCTCATGTCCTTGGACATCAACACAGACCAAATGTGTCTTGAGGATGCAATGTACGGCACAGATGGGCTTGAGGCCCTGGATCTCAGCACCAGCGCAGGGTATCCCTATGTGGCAATGGGTAAGAAAAAGAGAGATATCCTGAACAAGCAAACCAGAGACACCAAGGAGATGCAAAGACTCCTGGACACTTATGGGATCAACTTACCCTTAGTCACTTATGTAAAGGATGAGCTTAGATCAAAGACTAAAGTAGAGCAAGGTAAATCCAGATTGATTGAAGCTTCAAGTTTGAATGACTCAGTGGCTATGAGAATGGCGTTTGGTAACTTGTATGCAGCATTTCACAAGAACCCGGGGGTAGTGACAGGATCAGCTGTTGGTTGCGACCCAGACCTGTTTTGGAGCAAGATACCAGTTCTAATGGAAGAGAAGCTCTTTGCATTTGACTACACAGGTTATGATGCCTCACTCAGTCCAGCTTGGTTTGAGGCTCTTAAAATGGTTCTTGAGAAAATCGGGTTTGGTGACAGAGTAGATTACATCGACTACTTGAACCATTCACACCACCTTTACAAAAACAAAACATATTGTGTCAAGGGCGGCATGCCATCTGGCTGCTCAGGCACTTCAATTTTCAACTCTATGATTAACAATTTAATCATCAGGACACTTTTATTGAAAACCTACAAGGGCATAGATTTAGATCACTTAAAAATGATTGCCTATGGTGATGATGTAATTGCTTCCTACCCCCACGAGGTTGACGCTAGTCTCCTAGCCCAATCAGGAAAAGACTATGGACTAACCATGACACCTGCTGACAAATCAGCCACTTTTGAAACAGTCACGTGGGAGAATGTAACATTCTTGAAGAGATTCTTTAGAGCGGATGAAAAGTATCCATTTTTAATACATCCAGTAATGCCAATGAAAGAAATTCATGAATCAATCAGATGGACCAAAGACCCTAGGAACACCCAGGATCATGTTCGCTCACTGTGCCTATTGGCCTGGCACAATGGTGAGGAAGAATACAACAAATTTTTGGTTAAAATCAGAAGTGTGCCAATCGGAAGAGCTTTATTGCTCCCTGAGTACTCTACATTGTACCGCCGTTGGCTCGACTCATTTTAGTAACCCTACCTCAGTCGAATTGGATTGGGTTATACTGTTGTAGGGGTAAATTTTTCTTTAATTCGGGG
AF448782                         TTAAAACAGCTCTGGGGTTGTTCCCACCCCAGAGGCCCACGTGGCGGCTAGTACACTGGTATTACGGTACCCTTGTACGCCTGTTTTATACTCCCTTCCCGTAACTTAGAAGCATGTAACCAAGTTCAATAGAAGGGGGTACAAACCAGTACCACCACGAACGAGCACTTCTGTTTCCCCGGTGAGATTGTATAAGCTGTTCCCACGGCCGAAAACGATCGATCCGTTACCCGCTCTTGCACTTCGAGAAGCCTAGTATCATCTTGGGATCTTCGATGCGTTGCGCTCAGCACTCTACCCCAGAGTGTAGCTTAGGTCGATGAGTCTGGACATTCCTCACCGGCGACGGTGGTCCAGGCTGCGTTGGCGGCCTACCTGTGGCCAAAGCCACAGGACGCTAGTTGTAAACAAGGTGTGAAGAGCCTATTGAGCTGCAAGAGAGTCCTCCGGCCCCTGAATGCGGCTAATCCCAACCACGGAGCAGGTGGTTGCAACCCAGTAACTGGCCTGTCGTAACGCGTAAGTCTGTGGCGGAACCGACTACTTTGGGTGTCCGTGTTTCCTTTTATTTTATAATGGCTGCTTATGGTGACAATCATAGATTGTTATCATAAAGCGAATTGGATTGGCCATCCGGTGAGAGTTAAGACAATTATCCACTTGTTTGTTGGATTTACCCCTCTGACTAATTACACACTCAACTTTATTAGGATTGTCATTCTAGTGAGATATTACCATCACAATGGGAGCCCAAGTTTCATCTCAAAAAGTTGGAGCCCACGAAAATTCAAATAGAGCCTATGGCGGGTCCACCATCAATTACACTACAATCAATTACTATAGGGACTCTGCGAGCAATGCAGCAAGCAAGCAAGATTTTGCACAAGATCCATCCAAGTTTACCGAACCCATTAAGGACGTCCTCATTAAGACCGCTCCCATGCTAAACTCCCCAAACATTGAGGCGTGTGGTTATAGTGACAGGGTAATGCAGCTAACTCTGGGCAATTCAACGATTACCACCCAAGAAGCGGCCAATTCTGTTGTTGCCTACGGCAGATGGCCTGAATATATCAGAGACACCGAGGCAAATCCTGTAGACCAACCAACCGAGCCCGATGTAGCTGCGTGCAGGTTCTACACATTAGACACCGTCACTTGGCGCAAGGAGTCCAGAGGGTGGTGGTGGAAACTACCAGACGCTTTAAAAGACATGGGGTTATTTGGTCAAAACATGTTTTATCACTATCTTGGGAGGGCTGGCTACACAGTGCACGTACAGTGTAATGCTTCAAAATTTCATCAAGGAGCTCTAGGGGTGTTTGCAGTTCCAGAAATGTGTTTAGCTGGCGATAGCA---CAACTCACATGTTCACAAAGTACGAGAATGCGAATCCAGGCGAAAAAGGAGGTGAATTCAAAGGGAGCTTCACCCTGGATACCAACGCCACTAACCCTGCACGTAACTTTTGCCCAGTAGATTACCTCTTCGGGAGTGGAGTGCTGGTAGGGAATGCGTTTGTTTATCCACACCAAATAATAAACCTGCGCACTAACAACTGTGCTACGCTGGTATTGCCCTATGTAAACTCACTCTCAATAGATAGCATGACAAAGCACAACAACTGGGGGATCGCCATCCTCCCCCTGGCGCCACTGGACTTTGCCACTGAATCTTCCACTGAGATACCCATTACACTGACCATTGCTCCCATGTGCTGCGAGTTCAATGGTTTACGCAACATCACTGTGCCAAGAGCCCAAGGATTACCAGTCCTGAACACTCCAGGGAGTAATCAGTACCTGACCGCAGACAATTACCAGTCCCCGTGTGCGATACCTGAGTTTGATGTCACTCCACCCATAGATATACCAGGGGAGGTGCGCAACATGATGGAATTGGCGGAAATAGACACTATGATACCCCTCAACTTAAGT-CAAC--GCAAGAACACAATGGACATGTATAGAGTCGAGTTGAGTGACGCGGCTCACTCTGACACGCCGATCTTGTGTCTCTCGTTGTCCCCCGCCTCAGACCCCAGATTGGCACACACTATGTTAGGTGAGATATTAAATTACTATACACACTGGGCAGGGTCCTTGAAATTTACTTTTCTCTTTTGTGGCTCAATGATGGCCACCGGAAAGTTATTGGTTTCTTACGCACCACCCGGAGCAGAGGCCCCCAAGAGCCGCAAAGAAGCAATGCTTGGGACTCATGTGATATGGGACATTGGGTTGCAGTCTTCATGCACTATGGTGGTACCTTGGATCAGTAATACCACATACAGACAAACTATCAACGATAGTTTCACAGAAGGTGGCTACATTAGCATGTTCTATCAAACTAGGGTTGTTGTCCCGTTGTCCACACCCAGAAAGATGGATATCCTGGGTTTTGTGTCAGCTTGCAATGACTTCAGTGTGCGCTTACTGCGAGACACAACACACATTAGTCAAGAGGCTATGCCACAAGGAATTGGTGACATGATTGAGGGGGCCGTTGAAGGGATTACTAAAAATGCATTGGTTCCTCTGACTTCCACCAATAGCCTGCCCGACACAAAGCCGAGCGGTCCAGCCCACTCCAAGGAGATACCTGCATTGACAGCTGTGGAGACAGGGGCTACCAATCCGTTGGTGCCTTCGGACACCGTGCAAACGCGCCACGTCATCCAGAGACGAACGCGATCAGAGTCCACAGTTGAGTCATTCTTTGCAAGAGGAGCTTGCGTAGCTATCATTGAGGTGGACAATGATGCACCGACAAAGCGCGCCAGCAGATTGTTTTCGGTTTGGAAGATAACATACAAAGATACTGTTCAACTGAGACGCAAACTGGAATTTTTCACATATTCGAGATTTGACATGGAGTTCACTTTTGTGGTCACCTCAAACTACACTGATGCAAACAACGGACATGCATTAAACCAGGTTTATCAGATAATGTATATACCACCCGGAGCACCTATCCCTGGTAAATGGGATGACTACACGTGGCAGACGTCCTCTAACCCGTCGGTGTTTTACACCTATGGGGCGCCCCCGGCAAGAATATCAGTGCCCTACGTGGGAATTGCTAATGCGTATTCCCACTTTTATGATGGGTTTGCAAAAGTACCACTAGCGGGTCAAGCCTCAACTGAAGGTGACTCGTTGTACGGTGCTGCCTCGCTAAACGACTTTGGATCACTGGCCGTTCGCGTGGTAAATGATCACAACCCCACGCGGCTCACCTCCAAGATCAGAGTGTACATGAAGCCAAAGCATGTCAGAGTCTGGTGCCCACGACCTCCACGAGCAGTTCCATACTTCGGACCAGGTGTTGATTATAAAGATGG---GCTCACCCCACTACCAGAAAAGGGATTAACGACTTATGGATTTGGACACCAAAACAAAGCTGTGTATACAGCTGGCTACAAAATTTGCAATTACCACCTTGCCACACAGGAGGACCTGCAACACGCAGTGAACATCATGTGGAATAGAGACCTTTTAGTGGCGGAATCAAAAGCGCAGGGCACAGATTCCATCGCCAGGTGTAATTGTAACACTGGAGTGTATTACTGTGAATCCAGAAAGAAATATTACCCCGTCTCCTTCATAGGGCCAACCTTTCAGTACATGGAGGCAAATGATTACTACCCAGCCCGGTACCAATCCCACATGCTGATCGGCCACGGTTTCGCATCACCTGGAGACTGCGGTGGTATCCTCAGGTGCCAACACGGAGTGATTGGAATCATCACAGCTGGAGGTGAAGGTTTAGTGGCCTTCTCAGACATCAGGGACCTCCATGCATATGAGGAGGAGGCTATGGAACAAGGTATTTCCAACTACATTGAATCCCTTGGAGCAGCGTTCGGGAGCGGGTTCACCCAGCAAATAGGAGATAAAATTTCAGAACTCACCAGCATGGTTACTAGCACTATCACTGAAAAACTTTTAAAAAACCTGATCAAAATCATCTCCTCTTTAGTCATTATTACCAGAAACTATGAGGATACTACCACAGTTTTGGCTACTCTAGCACTTCTCGGTTGTGATGTTTCCCCATGGCAGTGGCTTAAGAAGAAAGCATGTGACATACTAGAAATCCCATATGTCATGCGACAAGGTGACAGTTGGCTTAAGAAATTCACAGAAGCATGCAACGCTGCCAAGGGATTAGAGTGGGTGTCCAATAAAATCTCCAAATTCATTGATTGGTTAAAAGAGAAAATCATCCCTCAAGCCAGAGACAAGTTGGAGTTTGTTACCAAATTAAAACAACTGGAAATGCTAGAGAACCAGATTGCAACCATACATCAATCATGCCCAAGTCAGGAACACCAGGAGATTTTGTTCAACAATGTGAGATGGCTGTCCATACAGTCGAAGAGATTCGCTCCACTCTACGCTGTAGAAGCAAAAAGGATTCAGAAGTTAGAACACACAATCAACAATTACATACAGTTCAAGAGCAAACACCGTATTGAGCCAGTATGTTTGTTGGTACATGGTAGTCCCGGTACGGGCAAATCAGTGGCCACTAATCTGATCGCTAGAGCAATAGCAGAAAAGGAGAACACCTCCACCTATTCATTACCACCAGATCCGTCCCACTTTGATGGGTATAAACAACAGGGAGTGGTAATCATGGATGATCTGAATCAGAATCCAGACGGAGCTGACATGAAACTCTTTTGCCAGATGGTCTCCACAGTAGAATTCATCCCGCCAATGGCATCACTAGAAGAAAAAGGCATTCTATTCACATCAAATTATGTTTTGGCCTCCACCAACTCTAACCGTATCACACCGCCCACAGTTGCACACAGTGATGCGCTAGCCAGGCGCTTTGCATTCGACATGGACATTCAAGTCATGGGTGAGTATTCCAGAGACGGCAAGCTGAATATGGCAATGGCAACAGAGATGTGCAAGAATTGCCACCAACCGGCTAACTTCAAGAGATGCTGCCCTCTAGTGTGTGGAAAGGCAATTCAGCTAATGGACAAATCCTCTAGAGTCAGATATAGTATTGATCAAATCACCACCATGATCATCAATGAAAGAAACAGGAGATCAAATATTGGTAACTGCATGGAGGCACTCTTTCAAGGCCCACTTCAATACAAAGATCTGAAAATTGACATCAAGACCGCCCCCCCCCCTGAGTGCATCAATGACTTGCTCCAGGCTGTGGACTCCCAAGAAGTGAGGGACTACTGTGAAAAGAAGGGATGGATTGTGAACATCACCAGTGCGGTTCAGACCGAAAGGAACATTAACAGAGCAATGACCATTCTGCAAGCAGTCACAACATTTGCTGCGGTTGCCGGGGTGGTATACGTGATGTACAAACTCTTTGCAGGACATCAAGGTGCTTATACAGGACTTCCCAATAAGAGACCCAACGTTCCTACCATTAGAACAGCCAAAGTCCAGGGTCCAGGATTTGACTACGCAGTGGCAATGGCAAAGAGAAACATCCTTACAGCGACTACTAGTAAGGGAGAGTTTACTATGCTTGGCGTCCATGATAACGTGGCTATTCTACCAACCCACGCGTCCCCAGGGGAGACTATAGTCATTGATGGTAAGGAAGTGGAAGTGCTGGACGCCAAGGCCTTGGAAGACCAAGCTGGAACCAATCTAGAAATTACTATCATAACACTCAAGAGGAACGAGAAATTCAGAGATATCAGACCTCACATTCCCACTCAAATCGCCGAGACGAGTGACGGAGTGTTGATCGTGAACACTAGTAAGTACCCCAACATGTATGTCCCCGTTGGTGCTGTGACTGAACAGGGATATCTTAACCTTGGTGGACGCCAAACCGCTCGTACTTTGATGTACAACTTTCCAACTAGAGCGGGCCAGTGCGGTGGAGTCATCACGTGTACTGGTAAGGTCATCGGGATGCATGTTGGTGGGAACGGTTCGCACGGATTTGCAGCGGCCCTGAAGCGATCATACTTCACTCAGAATCAAGGTGAAATCCAGTGGATAAGACCATCTAAGGAAGTGGGTTATCCTATCATCAATGCTCCATCCAAGACTAAGTTAGAGCCTAGTGCATTCCACCACGTGTTTGAAGGAGTTAAGGAACCTGCTGTGTTAACTAAAAATGATCCCAGGTTGAAGACAGATTTTGAGGAAGCCATTTTCTCAAAGTACGTTGGAAATAAGATCACTGAGGTTGATGAATACATGAAAGAAGCAGTGGACCATTATGCAGGGCAACTCCTATCACTTGACATCAACACAGAACAGATGTGTCTCGAGGATGCCATGTACGGCACTGATGGGCTTGAAGCCCTGGATCTCAGCACTAGTGCCGGATATCCCTATGTTGCAATGGGAAAGAAGAAAAGAGACATCTTAAACAAGCAAACTAGAGACACCAAGGAAATGCAGAGACTTCTGGACACTTATGGAATCAACCTACCATTGGTCACCTATGTAAAAGATGAGCTTAGATCTAAAACCAAAGTTGAACAAGGTAAATCTAGATTGATTGAAGCATCAAGTCTGAATGACTCCGTGGCCATGAGAATGGCGTTTGGCAACCTGTATGCAGCATTTCACAAGAATCCAGGTGTAGTGACAGGCTCAGCTGTTGGTTGTGACCCAGACTTGTTTTGGAGCAAAATACCAGTTCTGATGGAAGAAAAACTCTTTGCATTTGATTACACAGGTTACGATGCCTCACTCAGTCCTGCTTGGTTTGAAGCTCTTAAGATGGTTTTAGAGAAGATTGGATTTGGAGATAGAGTGGATTACATTGACTACCTGAACCATTCACACCATCTTTATAAAAACAAAACCTACTGTGTCAAGGGCGGCATGCCATCTGGCTGCTCTGGTACTTCAATTTTTAATTCAATGATCAACAACTTAATTATCAGGACACTTTTACTGAAGACCTACAAGGGCATAGATTTAGACCACCTGAAGATGATTGCTTATGGTGATGATGTAATTGCTTCCTACCCCCATGAGGTTGACGCTAGTCTCCTAGCCCAATCAGGAAAAGACTATGGACTAACCATGACCCCAGCTGATAAATCAGCTACATTTGAAACAGTCACATGGGAGAATGTAACATTCTTGAAAAGGTTCTTCAGAGCAGATGAGAAGTATCCATTCTTAATACATCCAGTAATGCCAATGAAGGAAATTCATGAATCAATTAGATGGACCAAAGATCCTAGGAACACTCAGGATCACGTTCGCTCGTTATGCTTATTGGCTTGGCATAATGGTGAAGAAGAATACAACAAATTCTTAGCTAAAATTAGGAGTGTGCCAATCGGAAGAGCTTTACTGCTCCCTGAGTACTCTACACTGTATCGCCGTTGGCTCGACTCGTTTTAGTAACCCTACCTCAGTCGAATTGGATTGGGTTATATTGTTGTAGGGGTAAATTTTTCTTTAATTCGGAG
AY278551                         TTAAAACAGCTCTGGGGTTGTACCCACCCCAGAGGCCCACGTGGCGGCTAGCACTCCGGTATTACGGTACCCTTGTGCGCCTGTTTTATACTCCCCTCCCGCAACTTAGAAGCACGAAACCAAGTTCAATAGAAGGGGGTACAAACCAGTACCACTACGAACAAGCACTTCTGTTTCCCCGGTGACATTGCATAGACTGCTCACGCGGTTGAAAGTGATCGATCCGTTACCCGCTTGTGTACTTCGAAAAGCCTAGTATCACCTTGGAATCTTCGACGCGTTGCGCTCAGCACCCGACCCCGGGGTGTAGCTTAGGCTGATGAGTCTGGACATTCCTCACCGGTGACGGTGGTCCAGGCTGCGTTGGCGGCCTACCTATGGCTAACGCCATAGGACGCTAGATGTGAACAAGGTGTGAAGAGCCTATTGAGCTACATAAGAGTCCTCCGGCCCCTGAATGCGGCTAATCCTAACCACGGAGCAGGCGGTCGCGAACCAGTGACTGGCTTGTCGTAACGCGCAAGTCTGTGGCGGAACCGACTACTTTGGGTGTCCGTGTTTCCTGTTATTTTATCATGGCTGCTTATGGTGACAATCAGAGATTGTTATCATAAAGCAAATTGGATTGGCCATCCGGTGAGTATTGTGTCAGGTACACAACTGTTCGTTGGAACCACT---------GTGTTATCTTTACTTCTCATTTAACCAATTA-ATCAATAAAACAACAATACTACAATGGGCGCCCAAGTTTCATCACAGAAAGTTGGAGCCCACGAAAATTCAAACAGAGCCTATGGCGGGTCCACCATCAATTACACTACAATCAATTACTATAGGGATTCTGCAAGCAATGCAGCAAGTAAGCAAGATTTTGCACAAGATCCGTCCAAGTTCACCGAACCCATTAAGGACGTCCTCATTAAGACCGCTCCCATGCTAAACTCCCCAAACATTGAGGCGTGTGGTTATAGCGACAGGGTAATGCAGCTAACTCTGGGCAATTCAACGATCACCACTCAAGAAGCGGCCAATTCTGTTGTTGCCTACGGTAGATGGCCTGAATACATCAGAGATACCGAGGCAAATCCTGTAGACCAACCAACCGAGCCCGATGTAGCCGCGTGCAGGTTCTACACGTTAGATACCGTCAATTGGCGCAAGGAGTCCAGAGGGTGGTGGTGGAAATTACCAGACGCTTTAAAAGACATGGGGTTATTTGGTCAAAACATGTTTTATCACTATCTTGGGAGGGCTGGCTACACAGTGCACGTACAATGCAATGCTTCAAAGTTTCATCAAGGAGCTCTAGGGGTGTTTGCAGTTCCAGAAATGTGTTTAGCCGGGGATAGCA---CAACTCACATGTTCACAAAGTACGAGAATGCGAATCCAGGCGAAAAAGGAGGTGAATTCAAAGGGAGTTTCACCCTTGATACCAACGCCACTAACCCTGCACGGAATTTCTGCCCAGTTGATTATCTCTTCGGGAGTGGAGTGCTGGTAGGGAATGCATTTGTTTATCCACATCAAATAATAAACCTGCGCACCAACAACTGTGCTACGCTAGTATTGCCCTATGTAAACTCACTCTCAATAGATAGCATGACAAAGCACAACAACTGGGGGATCGCTATCCTCCCCCTGGCGCCACTAGACTTTGCCACTGAATCTTCCACTGAGATACCCATTACACTGACCATTGCTCCCATGTGCTGCGAATTCAATGGTTTACGCAACATCACTGTGCCAAGAACCCAAGGGTTACCAGTCCTGAACACTCCAGGGAGTAACCAGTACCTGACCGCAGACAATTACCAGTCTCCGTGTGCGATACCTGAGTTTGATGTCACTCCACCCATAGACATACCAGGGGAGGTGCGCAACATGATGGAATTGGCGGAAATAGATACCATGATACCCCTCAACTTAAGT-CAAC--GCAAGAACACAATGGAAATGTATAGAGTCGAGTTGAGCGACATGGCTCACTCCGACACGCCTATCTTGTGTCTCTCGTTGTCCCCCGCTTCAGACCCCAGATTGGCACACACTATGTTGGGTGAGATATTAAATTATTACACACACTGGGCAGGGTCCTTGAAATTTACCTTTCTCTTTTGCGGCTCAATGATGGCCACCGGAAAGTTGTTGGTTTCTTACGCACCACCCGGAGCAAAGGCCCCCACGGATCGCAAAGAAGCAATGCTTGGGACACATGTGATATGGGACATTGGGTTACAGTCTTCATGCACTATGGTGGTACCTTGGATCAGTAATACCACATACAGACAAACCATCAACGATAGTTTCACAGAAGGTGGCTACATTAGCATGTTCTATCAAACTAGGGTTGTTGTCCCGTTGTCCACACCCAGAAAGATGGACATCCTGGGTTTTGTGTCAGCTTGCAATGACTTCAGTGTGCGCTTACTGCGAGATACAACACACATTAGTCAAGAGGCTATGCCACAAGGAATTGGTGACATGATTGAGGGGGCCGTTGAAAGGATTTCTAAAAATGCATTGGTTCCCCCGACTTCCACCAATAGCCTGCCTGACACAAAGCCGAGCGGTCCAGCCCACTCCAAGGAGATACCTGCATTGACAGCCGTGGAGACAGGGGCTACCAATCCGTTGGTGCCTTCGGACACCGTGCAAACGCGCCATGTCATCCAAAGACGAACGCGATCAGAGTCCACGATTGAGTCATTCTTTGCAAGAGGGGCTTGCGTGGCTATCATTGAGGTGGACAATGATGCACCGACTAAGCGCGCCAGCAGATTGTTTTCGGTTTGGAAAATAACTTACAAAGATACTGTTCAACTGAGACGCAAACTGGAATTTTTCACATATTCAAGATTTGACATGGAGTTCACTTTTGTGGTCACCTCAAACTACAATGATGCAAATAACGGACATGCATTGAACCAAGTTTATCAGATAATGTATATACCACCCGGAGCACCTATCCCTGGTAAATGGAATGACTATACGTGGCAGACGTCTTCTAACCCGTCGGTGTTTTACACCTATGGGGCGCCCCCAGCAAGAATATCAGTACCCTACGTGGGAATTGCTAATGCGTATTCCCACTTTTATGATGGGTTTGCAAAAGTACCACTAGCGGGTCAAACCTCAACTGAAGGCGATTCGTTGTACGGTGCTGCCTCACTGAATGATTTTGGATCACTGGCTGTTCGCGTGGTAAATGATCACAACCCCACGCGGCTCACCTCCAAGATCAGAGTGTACATGAAGCCAAAGCATGTCAGAGTCTGGTGCCCACGACCTCCACGAGCAGTCCCATACTTCGGACCAGGTGTTGATTATAAAGATGG---GCTCACCCCACTACCAGAAAAGGGATTAACGACTTATGGATTTGGGCACCAAAACAAAGCTGTGTACACGGCTGGCTACAAAATATGTAACTATCACTTAGCCACTCAGGAGGACATGCAAAACGCTGTGAGCATCATGTGGAACAGAGACCTCTTGATTGCCGAATCGAAGGCTCAGGGCACCGACACAATCGCCAGGTGCAGCTGCAGAACAGGAGTTTACTACTGTGAGTCCAGACGAAAATACTATCCAGTCTCTTTTGTGGGGCCCACCTTCCAATACATGGAAGCCAATGATTACTATCCTGCCAGGTACCAATCTCACATGCTGATCGGACATGGTTTTGCCTCACCTGGTGATTGTGGAGGCATCCTTAGATGCCAACATGGAGTTATTGGAATTGTCACTGCCGGTGGTGGTGGTTTGGTTGCTTTCTCAGATATCAGAGATCTGTACGCATATGAAGAAGAGGCCATGGAACAAGGTATATCCAACTACATCGAATCACTCGGCGCCGCTTTTGGAAGTGGGTTTACTCAGCAGATCGGAGACAAAATCTCGGAGCTCACTAGCATGGTGACGAGTACAATTACAGAAAAACTCTTGAAAAACCTAATCAAAATTATCTCATCTCTAGTCATAATCACCAGAAACTACGAGGATACCACCACAGTGCTGGCCACGTTGGCGCTCCTTGGATGTGACGTCTCACCATGGCAGTGGTTGAAGAAGAAAGCATGTGACATCCTCGAAATTCCTTACGTCATCAGACAAGGGGATAGTTGGCTTAAGAAGTTTACTGAAGCATGCAATGCAGCCAAGGGTCTTGAGTGGGTGTCAAATAAGATTTCCAAGTTCATTGACTGGCTCAAGGAAAAGATCATACCGCAAGCCAGAGACAAACTTGAATTCGTCACCAAACTTAAGCAGCTGGAGATGCTTGAAAATCAAATTGCCACTATACACCAATCATGCCCCAGTCAGGAACATCAAGAGATTCTTTTTAACAATGTACGTTGGTTGTCAATCCAGTCTAAGAGATTTGCACCATTGTATGCACTCGAAGCTAAGAGAATCCAAAAGTTGGAACACACCATCAACAATTACATACAGTTCAAGAGCAAACACCGTATTGAACCGGTATGTCTACTAGTGCACGGCAGTCCAGGAACAGGTAAGTCAGTGGCAACCAATTTGATAGCTAGAGCAATTGCAGAGAAGGAAAACACTTCCGCGTACTCACTGCCACCCGATCCCTCCCATTTTGATGGGTACAAACAACAGGGAGTTGTAATCATGGATGACCTTAATCAGAATCCTGACGGAGCTGACATGAAGCTCTTCTGCCAAATGGTGTCTACAGTTGAGTTCATTCCCCCGATGGCTTCCTTGGAAGAAAAAGGCATTTTGTTCACATCCAATTACGTGCTGGCCTCTACTAATTCCAGCCGGATCACGCCACCTACAGTAGCTCATAGTGATGCATTGGCCAGGAGATTTGCATTCGATATGGACATTCAAGTGATGGGTGAGTATTCCAGGGATGGAAAACTTAACATGGCCATGGCCACAGAAATGTGCAAAAATTGCCACCAACCAGCAAATTTCAAAAGATGTTGCCCTCTAGTGTGCGGAAAAGCAATTCAGTTGATGGACAAGTCATCGAGAGTCAGGTATAGTGTGGACCAGATCACCACCATGATCATCAATGAGAGAAACAGGCGCTCTAACATTGGTAACTGCATGGAGGCGCTGTTCCAGGGACCACTGCAATACAAAGATCTCAAAATAGACATCAAGACCGCTCCTCCCCCAGAGTGCATTAACGATTTGCTCCAGGCAGTTGACTCCCAGGAGGTCAGAGACTATTGTGAGAAGAAGGGATGGATTGTCAACATCACTAGCCAGGTTCAAACTGAGAGAAACATTAACAGAGCTATGACAATTCTACAAGCTGTCACAACCTTCGCCGCAGTAGCCGGTGTAGTATATGTCATGTATAAACTTTTTGCCGGGCACCAAGGAGCTTACACTGGTCTCCCAAACAAAAAGCCCAACGTGCCCACTATTCGGACTGCTAAAGTTCAGGGTCCAGGTTTTGATTATGCAGTCGCAATGGCCAAAAGAAATATAGTCACTGCCACTACCAGTAAGGGGGAGTTCACCATGTTGGGAGTCCATGACAATGTCGCGATTTTACCAACTCATGCGTCACCTGGAGAGAGCATTGTGATCGACGGTAAGGAGGTGGAAGTCTTGGATGCCAAAGCTCTGGAAGATCAGGCTGGGACTAACTTGGAGATCACCATTGTTACCCTGAAGAGGAATGAGAAGTTTAGGGATATCAGACCACACATTCCTACACAAATCACCGAGACGAATGATGGGGTACTGATCGTGAACACTAGTAAGTACCCTAACATGTATGTCCCTGTTGGTGCTGTGACTGAGCAGGGATACCTCAATCTTGGTGGACGCCAAACTGCTCGTACATTAATGTACAATTTTCCAACTAGAGCAGGCCAGTGCGGTGGTGTCATCACCTGCACAGGCAAGGTCATCGGGATGCATGTTGGTGGGAACGGTTCACATGGGTTTGCAGCAGCCCTGAAGCGTTCATACTTCACTCAGAGTCAAGGTGAAATTCAGTGGATGAAACCATCTAAGGAAGTGGGTTACCCCATCATTAACGCTCCATCCAGAACCAAATTGGAACCCAGTGCTTTTCATCATGTTTTTGAGGGAGTCAAGGAACCAGCAGTTCTGACTAAGAATGATCCCAGATTGAAAACAGATTTTGAGGAGGCCATCTTCTCCAAGTATGTTGGTAACAAAATTACTGAAGTGGATGAGTACATGAAGGAGGCGGTAGATCACTATGCAGGACAATTAATGTCACTTGACATCAACACAGATCAAATGTGTCTTGAGGATGCCATGTATGGAACTGATGGTCTCGAAGCCCTAGATCTCAGCACTAGTGCAGGCTACCCCTATGTAGCAATGGGAAAGAAGAAGAGAGACATCCTCAACAAACAAACCAGGGACACCAAAGAGATGCAGAGACTTCTGGATACCTACGGCATAAACCTCCCATTGGTGACCTATGTCAAGGACGAGCTCAGATCCAAGACCAAAGTGGAACAGGGAAAATCCAGACTGATAGAAGCCTCTAGTCTTAATGACTCAGTTGCTATGAGAATGGCTTTTGGAAACTTGTATGCAGCCTTTCACAAGAATCCAGGTGTGGTGACGGGGTCAGCTGTTGGTTGTGATCCAGACCTGTTTTGGAGTAAGATACCAGTCTTAATGGAAGACAAACTTTTCGCATTTGACTACACGGGCTATGATGCCTCACTTAGTCCAGCCTGGTTTGAAGCTCTCAAGATGGTATTGGAGAAAATTGGATTTGGAGATAGGGTGGATTACATCGATTACCTCAACCATTCACATCACCTTTATAAAAACAAGGCCTACTGTGTCAAAGGCGGCATGCCATCAGGCTGCTCAGGCACTTCAATTTTCAATTCAATGATTAACAACTTAATTATTAGGACCCTCTTACTGAAAACCTACAAGGGCATAGATTTAGACCACCTGAAGATGATTGCCTATGGTGATGACGTAATTGCTTCCTACCCCCATGAGGTTGACGCTAGTCTCCTAGCCCAATCAGGAAAAGACTATGGACTAACCATGACTCCAGCTGACAAATCAGCCACATTTGAGACAGTCACATGGGAGAATGTAACATTCTTGAAGAGATTTTTCAGAGCAGATGAGAAGTACCCATTCCTGGTACACCCAGTAATGCCAATGAAAGAAATTCACGAATCAATCAGATGGACAAAGGATCCTAGAAATACCCAGGATCACGTTCGCTCACTATGCCTATTGGCTTGGCATAATGGCGAAGAAGAATACAATAAATTCCTAGCTAAAATTAGAAGTGTGCCAATCGGAAGAGCTCTATTGCTCCCAGAGTACTCAACACTGTACCGCCGTTGGCTTGATTCTTTTTAGTGACCCTACCTCAGTCGAATTGGATTGGGTTATACTGTTGTAGGGGTAAATTTTTCTTTAATTCGGAG
AY278552                         TTAAAACAGCTCTGGGGTTGTACCCACCCCAGAGGCCCACGTGGCGGCTAGCACTCCGGTATTACGGTACCCTTGTGCGCCTGTTTTATACTCCCCTCCCGCAACTTAGAAGCACGAAACCAAGTTCAATAGAAGGGGGTACAAACCAGTACCACTACGAACAAGCACTTCTGTTTCCCCGGTGACATTGCATAGACTGCTCACGCGGTTGAAAGTGATCGATCCGTTACCCGCTTGTGTACTTCGAAAAGCCTAGTATCGCCTTGGAATCTTCGACGCGTTGCGCTCAGCACCCGACCCCGGGGTGTAGCTTAGGCTGATGAGTCTGGACATTCCTCACCGGTGACGGTGGTCCAGGCTGCGTTGGCGGCCTACCTATGGCTAACGCCATAGGACGTTAGATGTGAACAAGGTGTGAAGAGCCTATTGAGCTACATAAGAGTCCTCCGGCCCCTGAATGCGGCTAATCCTAACCACGGAGCAGGCGGTCGCGAACCAGTGACTGGCTTGTCGTAACGCGCAAGTCTGTGGCGGAACCGACTACTTTGGGTGTCCGTGTTTCCTGTTATTTTATCATGGCTGCTTATGGTGACAATCAGAGATTGTTATCATAAAGCGAATTGGATTGGCCATCCGGTGAGTGTTGTGTCAGGTATACAACTGTTTGTTGGAACCACT---------GTGTTAGCTTTACTTCTCATTTAACCAATTA-ATCAATAAAACAACAATACTACAATGGGCGCCCAAGTTTCATCACAGAAAGTTGGAGCCCACGAAAATTCAAACAGAGCCTATGGCGGGTCCACCATCAATTACACTACAATCAATTACTATAGGGACTCTGCAAGCAATGCAGCAAGCAAGCAAGATTTTGCACAAGATCCGTCCAAGTTCACCGAACCCATTAAGGACGTCCTTATTAAGACCTCTCCCATGCTAAACTCCCCAAACATTGAGGCGTGTGGTTATAGTGACAGGGTAATGCAGCTAACTCTGGGCAATTCAACGATCACCACCCAAGAAGCGGCCAATTCTGTTGTTGCCTACGGTAGATGGCCTGAATACATCAGAGATACCGAGGCAAATCCTGTAGACCAACCAACCGAGCCCGATGTAGCCGCGTGCAGGTTCTACACATTAGATACCGTCACTTGGCGCAAGGAGTCCAGAGGGTGGTGGTGGAAACTACCAGACGCTTTAAAAGACATGGGGTTATTTGGTCAAAACATGTTTTATCACTATCTTGGGAGGGCTGGCTACACAGTGCACGTACAGTGCAATGCTTCAAAGTTTCATCAAGGAGCTCTAGGGGTGTTTGCAGTTCCAGAAATGTGTTTAGCTGGTGATAGCA---CAACTCACATGTTCACAAAGTACGAGAATGCGAATCCAGGCGAAAAAGGAGGTGAATTCAAAGGGAGTTTCACCCTTGATACCAACGCCACTAACCCTGCACGGAACTTCTGCCCAGTTGATTACCTCTTCGGGAGTGGAGTGCTGGTAGGGAATGCATTTGTTTATCCACATCAAATAATAAACCTGCGCACTAACAACTGTGCTACGCTAGTATTGCCCTATGTAAACTCACTCTCAATAGATAGCATGACAAAGCACAACAACTGGGGGATCGCTATCCTCCCCCTGGCGCCACTAGACTTTGCCACTGAATCTTCCACTGAGATACCCATTACACTGACCATTGCTCCCATGTGCTGCGAATTCAATGGTTTACGCAACATCACTGTGCCAAGAACCCAAGGATTACCAGTCCTGAACACTCCAGGGAGTAACCAGTACCTGACCGCAGACAATTACCAGTCTCCGTGTGCGATACCTGAGTTCGATGTCACTCCACCCATAGACATACCAGGGGAGGTGCGCAACATGATGGAATTGGCGGAAATAGACACCATGATACCCCTCAACTTAAGT-CAAC--GCAAGAACACAATGGACATGTATAGAGTCGAGTTGAGCGACACGGCTCACTCTGACACGCCGATCTTGTGTCTCTCGTTGTCCCCCGCTTCAGACCCCAGATTGGCACACACTATGTTGGGTGAGATATTAAATTACTACACACACTGGGCAGGGTCCTTGAAATTTACCTTTCTCTTTTGCGGCTCAATGATGGCCACCGGAAAGTTATTGGTTTCTTACGCACCACCCGGAGCAGAGGCCCCCAAGAGTCGCAAAGAAGCAATGCTTGGGACACATGTGATATGGGACATTGGGTTGCAGTCTTCATGCACTATGGTGGTACCTTGGATCAGTAATACCACATACAGACAAACCATCAACGATAGTTTCACAGAAGGTGGCTACATTAGCATGTTCTATCAAACTAGGGTTGTTGTCCCGTTGTCCACACCCAGAAAGATGGACATCCTGGGTTTTGTGTCAGCTTGCAATGACTTCAGTGTGCGCTTACTGCGAGATACAACACACATTAGTCAAGAGGCTATGCCACAAGGAATTGGTGACATGATTGAGGGGGCCGTTGAAGGGATTACTAAAAATGCATTGGTTCCCCCGACTTCCACCAATAGCCTGCCTGACACAAAGCCGAGCGGTCCAGCCCACTCCAAGGAGATACCTGCATTGACAGCCGTGGAGACAGGGGCTACCAATCCGTTGGTGCCTTCGGACACCGTGCAAACGCGCCATGTCATCCAGAGACGAACGCGATCAGAGTCCACGGTTGAGTCATTCTTTGCAAGAGGGGCTTGCGTGGCTATCATTGAGGTGGACAATGATGCACCGACAAAGCGCGCCAGCAGATTGTTTTCGGTTTGGAAAATAACTTACAAAGATACTGTTCAACTGAGACGCAAACTGGAATTTTTCACATATTCGAGATTTGACATGGAGTTCACTTTTGTGGTCACCTCAAACTACACTGATGCAAATAACGGACATGCATTGAACCAAGTTTATCAGATAATGTATATACCACCCGGAGCACCTATCCCTGGTAAATGGAATGACTATACGTGGCAGACGTCCTCTAACCCGTCGGTGTTTTACACCTATGGGGCGCCCCCAGCAAGAATATCAGTGCCCTACGTGGGAATTGCTAATGCGTATTCCCACTTTTATGATGGGTTTGCAAAAGTACCACTAGCGGGTCAAGCCTCAACTGAAGGCGATTCGTTGTACGGTGCTGCCTCACTGAATGATTTTGGATCACTGGCTGTTCGCGTGGTAAATGATCACAACCCCACGCGGCTCACCTCCAAGATCAGAGTGTACATGAAGCCAAAGCACGTCAGAGTCTGGTGCCCACGACCTCCACGAGCAGTCCCATACTTCGGACCAGGTGTTGATTATAAAGATGG---GCTCACCCCACTACCAGAAAAGGGATTAACGACTTATGGATTTGGACACCAAAACAAAGCTGTGTACACAGCTGGCTACAAAATTTGCAATTACCACCTAGCTACACAAGAAGACTTGCAAAATGCCGTGAGTGTCATGTGGAACAGAGACCTCTTAGTGGCTGAATCAAGGGCCCTTGGCACCGACTCGATCGCAAGGTGCAGCTGTAACACGGGTGTGTACTACTGTGAATCCAGGAGAAAATATTATCCAGTTTCTTTCATTGGGCCCACCTTCCAATACATGGAAGCCAATGAATATTACCCGGCTAGATATCAATCACACATGCTTATTGGTCATGGGTTTGCATCACCGGGTGATTGTGGTGGCATACTTAGATGTCAACACGGGGTGATAGGAATAATCACTGCTGGTGGGGAAGGCTTGGTTGCATTTTCAGACATTAGAGACCTGTATGCTTATGAGGAGGAAGCTATGGAGCAGGGCATTTCCAACTATATTGAGTCACTTGGTGCTGCATTTGGTAGTGGATTCACTCAACAAATTGGTGATAAAGTTTCCGAGCTAACCAGCATGGTAACTAGCACCATTACAGAGAAGTTGCTTAAAAACTTAATCAAAATTATCTCATCACTTGTGATCATTACCAGGAATTATGAGGACACTACCACGGTGCTTGCCACCCTCGCCCTCCTTGGGTGCGACATCTCACCGTGGCAGTGGCTAAAGAAGAAGGCATGTGACATCCTGGAAATTCCATACGCCATCAAACAAGGAGATAGTTGGCTGAAGAAATTCACTGAGGCATGTAATGCTGCAAAGGGACTGGAGTGGGTGTCCAATAAGATATCCAAATTCATTAGTTGGTTGCAGGATAAAATCATCCCACAAGCGAGAGACAAATTAGAGTTTGTCACTAAACTAAAGCAATTAGAAATGCTTGAAAATCAGATTTCCACCATACACCAATCTTGTCCAAGTCAAGAACATCAGGAGATCTTATTCAACAATGTGCGGTGGCTATCTATCCAGTCCAAGAGGTTTGCACCACTATATGCACATGAAGCTAAAAGGATTCAAAAGCTGGAGCATACCATAAATAATTACGTACAGTTCAAGAGCAAGCACCGTATTGAGCCAGTATGTTTGTTAGTACATGGCAGTCCAGGGACAGGAAAATCAGTTGCAACCAATCTAATTGCTAGAGCAATAGCCGAGAAAGAGAACACCTCCACATACTCACTGCCACCTGATCCGTCTCACTTTGATGGCTACAAGCAACAGGGTGTGGTTATTATGGATGACCTAAACCAAAATCCAGACGGAGCAGACATGAAACTTTTTTGTCAAATGGTGTCCACTGTGGAGTTTATTCCACCGATGGCCTCGCTAGAAGAGAAAGGCATTTTGTTCACATCTAATTACGTTTTAGCCTCCACCAACTCCAGTCGGATCACACCACCCACGGTGGCTCACAGTGATGCGCTGGCCAGGAGATTCGCATTTGACGTGGACATACAAGTCATGAGCGAGTACTCCAGAGACGGAAAGCTCAACATGGCAATGGCTACTGAAATGTGCAAAAACTGTCATCAACCAGCAAACTTCAAAAGATGTTGTCCTTTAGTGTGTGGCAAGGCAATTCAGTTAATGGATAAATCTTCCAGGGTTAGATACAGCATTGATCAGATCACTACAATGATTGTTAATGAGAGAAACAGAAGATCAAACATTGGCAATTGTATGGAGGCTTTGTTCCAAGGACCACTCCAGTATAAAGACTTGAAGATTGACATCAAGACGAGTCCCCCTCCTGAATGTATCAATGACTTGCTCCAAGCAGTTGACTCCCAGGAGGTGAGAGATTACTGTGAGAAGAAGGGTTGGATAGTCAACATCACCAGCCAGGTTCAAACAGAAAGGAACATCAACAGGGCAATGACAATTCTACAAGCGGTGACAACCTTCGCCGCAGTGGCTGGAGTTGTCTATGTCATGTATAAACTGTTTGCTGGACACCAGGGAGCATACACTGGTTTACCAAACAAAAAACCCAACGTGCCCACCATTAGGACAGCAAGGGTACAAGGGCCAGGGTTCGATTACGCAGTGGCTATGGCTAAAAGAAACATTGTTACAGCAACTACTAGCAAGGGAGAGTTCACTATGTTAGGAGTCCACGACAACGTGGCTATTTTACCAACCCACGCTTCACCTGGTGAAAGCATTGTGATCGATGGCAAAGAAGTGGAGATCTTGGATGCCAAAGCGCTCGAAGATCAAGCAGGAACCAATCTTGAAATCACTATAATCACTCTAAAGAGAAATGAAAAGTTCAGAGACATTAGACCACATATACCTACTCAAATCACTGAGACAAATGATGGAGTCTTGATCGTGAACACTAGCAAGTACCCCAATATGTATGTTCCTGTCGGTGCTGTGACTGAACAGGGATATCTAAATCTCGGTGGGCGCCAAACTGCTCGTACTCTAATGTACAACTTTCCAACCAGAGCAGGACAGTGTGGTGGAGTCATCACATGTACTGGGAAAGTCATCGGGATGCATGTTGGTGGGAACGGTTCACACGGGTTTGCAGCGGCCCTGAAGCGATCATACTTCACTCAGAGTCAAGGTGAAATCCAGTGGATGAGACCTTCAAAAGAAGTGGGATACCCGATCATAAATGCTCCGTCCAAAACCAAACTTGAACCCAGCGCTTTTCACTATGTGTTTGAAGGGGTGAAGGAACCAGCAGTCCTTACCAAAAATGATCCCAGGCTCAGGACAGACTTTGAAGAGGCAATATTCTCTAAGTATGTAGGCAACAAGATCACTGATGTGGATGAGTACATGAAAGAGGCAGTGGATCATTACGCTGGCCAACTCATGTCTCTGGACATCAACACAGAACAAATGTGCTTGGAGGACGCCATGTACGGCACCGATGGCCTGGAAGCACTTGACTTGACCACTAGTGCTGGATACCCTTATGTAGCAATGGGAAAGAAAAAGAGAGACATCTTGAATAAGCAGACTAGAGACACCAAGGAAATGCGGAGACTCTTAGATACTTATGGAATTAACTTACCTCTTGTAACATATGTTAAAGATGAACTAAGGTCAAAAACTAAGGTGGAGCAGGGAAAATCCAGATTGATTGAAGCCTCCAGTTTGAATGATTCAGTGGCCATGAGAATGGCATTTGGAAATCTCTATGCAGCATTTCACAAAAACCCAGGAGTTGTCACTGGCAGTGCAGTTGGTTGTGATCCAGATCTATTTTGGAGCAAGATCCCAGTGCTAATGGAAGAGAAGCTCTTTGCTTTTGACTACACAGGGTATGATGCATCTCTCAGCCCTGCTTGGTTCGAGGCACTAAAGATGGTGCTTGAGAAAATCGGATTCGGAGACAGAGTTGACTACATCGACTACCTAAACCACTCACACCACCTGTACAAGAATAAAACATACTGTGTCAAGGGCGGTATGCCATCTGGTTGCTCAGGCACTTCAATTTTTAACTCAATGATTAACAACTTGATTATCAGGACACTCTTACTGAAAACCTACAAGGGCATAGATTTAGACCACCTAAAAATGATTGCCTATGGTGATGATGTAATTGCTTCCTACCCCCATGAAGTTGACGCTAGTCTCCTAGCCCAATCAGGAAAAGACTATGGACTAACTATGACTCCAGCTGACAAATCAGCTATATTTGAAACAGTCACATGGGAGAATGTAACATTCTTGAAGAGATTCTTCAGGGCAGACGAGAAATACCCATTTCTTATCCATCCAGTAATGCCAATGAAGGAAATTCATGAATCAATTAGATGGACAAAAGATCCTAGAAACACTCAGGATCACGTTCGCTCTCTGTGCCTATTAGCTTGGCACAATGGCGAAGAAGAATATAACAAATTCCTAGCTAAAATCAGGAGTGTGCCAATTGGAAGAGCTTTACTGCTCCCAGAGTACTCAACATTGTACCGCCGTTGGCTTGACTCATTTTAGTAACCCTACCTCAGTCGAATTGGATTGGGTCATACTGCTGTAGGGGTAAATTTTTCTTTAATTCGGAG
AY278550                         TTAAAACAGCTCTGGGGTTGTACCCACCCCAGAGGCCCACGTGGCGGCTAGCACTCCGGTATTACGGTACCCTTGTGCGCCTGTTTTATACTCCCCTCCCGCAACTTAGAAGCACGAAACCAAGTTCAATAGAAAGGGGTACAAACCAGTACCACTACGAACAAGCACTTCTGTTTCCCCGGTGACATTGCATAGACTGCTCACGCGGTTGAAAGTGATCGATCCGTTACCCGCTTGTGTACTTCGAAAAGCCTAGTATCGCCTTGGAATCTTCGACGCGTTGCGCTCAGCACCCGACCCCGGGGTGTAGCTTAGGCTGATGAGTCTGGACATTCCTCACCGGTGACGGTGGTCCAGGCTGCGTTGGCGGCCTACCTATGGCTAACGCCATAGGACGCTAGATGTGAACAAGGTGTGAAGAGCCTATTGAGCTACATAAGAGTCCTCCGGCCCCTGAATGCGGCTAATCCTAACCACGGAGCAGGCGGTCGCGAACCAGTGACTGGCTTGTCGTAACGCGCAAGTCTGTGGCGGAACCGACTACTTTGGGTGTCCGTGTTTCCTGTTATTTTATCATGGCTGCTTATGGTGACAATCAGAGATTGTTATCATAAAGCGAATTGGATTGGCCATCCGGTGAGTGTTGTGTCAGGTATACAACTGTTTGTTGGAACCACT---------GTGTTAGCTTTACTTCTCATTTAACCAATTA-ATCAATAAAACAACAATACTACAATGGGCGCCCAAGTTTCATCACAGAAAGTTGGAGCCCACGAAAATTCAAACAGAGCCTATGGCGGGTCCACCATCAATTACACTACAATCAATTACTATAGGGACTCTGCAAGCAATGCAGCAAGCAAGCAAGATTTTGCACAAGATCCGTCCAAGTTCACCGAACCCATTAAGGACGTCCTTATTAAGACCGCTCCCATGCTAAACTCCCCAAACATTGAGGCGTGTGGTTATAGTGACAGGGTAATGCAGCTAACTCTGGGCAATTCAACGATCACCACCCAAGAAGCGGCCAATTCTGTTGTTGCCTACGGTAGATGGCCTGAATACATCAGAGATACCGAGGCAAATCCTGTAGACCAACCAACCGAGCCCGATGTAGCCGCGTGCAGGTTCTACACATTAGATACCGTCACTTGGCGCAAGGAGTCCAGAGGGTGGTGGTGGAAACTACCAGACGCTTTAAAAGACATGGGGTTATTTGGTCAAAACATGTTTTATCACTATCTTGGGAGGGCTGGCTACACAGTGCACGTACAGTGCAATGCTTCAAAGTTTCATCAAGGAGCTCTAGGGGTGTTTGCAGTTCCAGAAATGTGTTTGGCTGGTGATAGCA---CAACTCACATGTTCACAAAGTACGAGAATGCGAATCCAGGCGAAAAAGGAGGTGAATTCAAAGGGAGTTTCACCCTTGATACCAACGCCACTAACCCTGCACGGAACTTCTGCCCAGTTGATTACCTCTTCGGGAGTGGAGTGCTGGTAGGGAATGCATTTGTTTATCCACATCAAATAATAAACCTGCGCACTAACAACTGTGCTACGCTAGTATTGCCCTATGTAAACTCACTCTCAATAGATAGCATGACAAAGCACAACAACTGGGGGATCGCTATCCTCCCCCTGGCGCCACTAGACTTTGCCACTGAATCTTCCACTGAGATACCCATTACACTGACCATTGCTCCCATGTGCTGCGAATTCAATGGTTTACGCAACATCACTGTGCCAAGAACCCAAGGATTACCAGTCCTGAACACTCCAGGGAGTAACCAGTACCTGACCGCAGACAATTACCAGTCTCCGTGTGCGATACCTGAGTTTGATGTCACTCCACCCATAGACATACCAGGGGAGGTGCGCAACATGATGGAATTGGCGGAAATAGACACCATGATACCCCTCAACTTAAGT-CAAC--GCAAGAACACAATGGACATGTATAGAGTCGAGTTGAGCGACGCGGCTCACTCTGACATGCCGATCCTGTGTCTCTCGTTGTCCCCCGCTTCAGACCCCAGATTGGCACACACTATGTTGGGTGAGATATTAAATTACTACACGCACTGGGCAGGGTCCTTGAAATTTACCTTTCTCTTTTGCGGCTCAATGATGGCCACCGGAAAGTTATTGGTTTCTTACGCACCACCCGGAGCAGAGGCCCCCAAGAGTCGCAAAGAAGCAATGCTTGGGACACATGTGATATGGGACATTGGGTTACAGTCTTCATGCACTATGGTGGTACCTTGGATCAGTAATACCACATACAGACAAACCATCAACGATAGTTTCACGGAAGGTGGCTACATTAGCATGTTCTATCAAACTAGGGTTGTTGTCCCGTTGTCCACACCCAGAAAGATGGACATCCTGGGTTTTGTGTCAGCTTGCAATGACTTCAGTGTGCGCTTACTGCGAGATACAACACACATTTGTCAAGAGGCTATGCCACAAGGAATTGGTGACATGATTGAGGGGGCCGTTGAAGGGATTACCAAAAATGCATTGGTTCCCCCGACTTCCACCAATAGCCTGCCTGACACAAAGCCGAGCGGTCCAGCCCACTCCAAGGAGATACCTGCATTGACAGCCGTGGAGACAGGGGCTACCAATCCGTTGGTGCCTTCGGACACCGTGCAAACGCGCCATGTCATCCAGAGACGAACGCGATCAGAGTCCACGGTTGAGTCATTCTTTGCAAGAGGGGCTTGCGTGGCTATCATTGAGGTGGACAATGATGCACCGACAAAGCGCGCCAGCAGATTGTTTTCGGTTTGGAAAATAACTTACAAAGATACTGTTCAACTGAGACGCAAACTGGAATTTTTCACATATTCGAGATTCGACATGGAGTTCACTTTTGTGGTCACCTCAAACTACACTGATGCAAATAACGGACATGCATTGAACCAAGTTTATCAGATAATGTACATACCACCCGGAGCACCTATCCCTGGTAAATGGAATGACTATACGTGGCAGACGTCCTCTAACCCGTCGGTGTTTTACACCTATGGGGCGCCCCCAGCAAGAATATCAGTGCCCTACGTGGGAATTGCTAATGCGTATTCCCACTTTTATGATGGGTTTGCAAAAGTACCACTAGCGGGTCAAACCTCAACTGAAGGCGATTCGTTGTACGGTGCTGCCTCACTGAATGATTTTGGATCACTGGCTGTTCGCGTGGTAAATGATCACAACCCCACGCGGCTCACCTCCAAAATCAGAGTGTACATGAAGCCAAAGCATGTCAGAGTCTGGTGCCCACGACCTCCACGAGCAGTCCCATATTTCGGACCAGGTGTTGATTATAAAGATGG---GCTCACCCCACTACCAGAAAAGGGATTAACGACTTATGGATTTGGACACCAAAACAAAGCTGTGTACACAGCTGGCTACAAAATTTGCAATTACCACCTAGCTACACAAGAAGACTTGCAAAATGCCGTGAGTGTCATGTGGAACAGAGACCTCTTAGTGGCTGAATCAAGGGCCCTTGGCACCGACTCGATCGCAAGGTGCAGCTGTAACACGGGTGTGTACTACTGTGAATCCAGGAGAAAATATTATCCAGTTTCTTTCATTGGGCCCACCTTCCAATACATGGAAGCCAATGAATATTACCCGGCTAGATATCAATCACACATGCTTATTGGTCATGGGTTTGCATCACCGGGTGATTGTGGTGGCATACTTAGATGTCAACACGGGGTGATAGGAATAATCACTGCTGGTGGGGAAGGCTTGGTTGCATTTTCAGACATTAGAGACCTGTATGCTTATGAGGAGGAAGCTATGGAGCAGGGCATTTCCAACTATATTGAGTCACTTGGTGCTGCATTTGGTAGTGGATTCACTCAACAAATTGGTGACAAAGTTTCCGAGCTAACCAGCATGGTAACTAGCACCATTACAGAGAAGTTGCTTAAAAACTTAATCAAAATTATCTCATCACTTGTGATCATTACCAGGAATTATGAGGACACTACCACAGTGCTTGCCACGCTCGCCCTCCTTGGGTGCGACATCTCACCGTGGCAGTGGCTAAAGAAGAAGGCATGTGACATCCTGGAAATTCCATACGCCATCAAACAAGGAGATAGTTGGTTGAAGAAATTCACTGAGGCATGTAATGCTGCAAAGGGACTGGAGTGGGTGTCCAATAAGATATCCAAATTCATTAGTTGGTTGCAGGATAAAATCATCCCACAAGCGAGAGACAAATTAGAGTTTGTCACTAAACTAAAGCAATTAGAAATGCTTGAAAATCAGATTTCCACCATACACCAATCTTGTCCAAGTCAAGAACATCAGGAGATCTTATTCAACAATGTGCGGTGGCTATCTATCCAGTCCAAGAGGTTTGCACCACTATATGCACATGAAGCTAAAAGGATTCAAAAGCTGGAGCATACCATAAATAATTACATACAGTTCAAGAGCAAGCACCGTATTGAGCCAGTATGTTTGTTAGTACATGGCAGTCCAGGGACAGGAAAATCAGTTGCAACCAATCTAATTGCTAGAGCAATAGCCGAGAAAGAGAACACCTCCACATACTCACTGCCACCTGATCCGTCTCACTTTGATGGCTACAAGCAACAGGGTGTGGTTATTATGGATGACCTAAACCAAAATCCAGATGGAGCAGACATGAAACTTTTTTGTCAAATGGTGTCCACTGTGGAGTTTATTCCACCGATGGCCTCGCTAGAAGAGAAAGGCATTTTGTTCACATCTAATTACGTTTTAGCCTCCACCAACTCCAATCGGATCACACCACCCACGGTGGCTCACAGTGATGCGCTGGCCAGGAGATTCGCATTTGACGTGGACATACAAGTCATGAGCGAGTACTCCAGAGACGGAAAGCTCAACATGGCAATGGCTACTGAAATGTGCAAAAACTGTCATCAACCAGCAAACTTCAAAAGATGTTGTCCTTTAGTGTGTGGCAAGGCAATTCAGTTAATGGATAAATCTTCCAGGGTTAGATACAGCATTGATCAGATCACTACAATGATTGTTAATGAGAGAAACAGAAGATCAAACATTGGTAATTGCATGGAAGCTCTATTCCAGGGACCACTGCAGTATAAAGATCTAAAAATAGATGTTAAGACCAGTCCCCCTCCGGAGTGTATCAACGATTTGCTCCAGGCAGTTAATTCCCAGGAAGTGAGAGATTACTGTGAAAAGAAAGGCTGGATTGTTAACATTACCAGTCAGGTTCAAACAGAGAGGAACATCAACCGGGCGATGACTATCCTACAAGCAGTAACTACTTTCGCTGCAGTAGCCGGTGTCGTGTACGTTATGTACAAGCTGTTCGCTGGGCACCAGGGTGCATACACTGGTTTGCCAAGTAAACGACCCAATGTACCCACTATCAGGACAGCGAAAGTGCAAGGCCCTGGGTTTGATTACGCAGTGGCCATGGCTAAAAGAAACATTGTTACAGCAACCACCAGCAAAGGGGAGTTTACGATGTTGGGAGTCTATGATAATGTGGCCATCTTGCCAACCCACGCCTCACCTGGTGAAAGCATTGCGATCGACGGTAAAGAGGTGGAAATTCTTGACGCCAAAGCCCTTGAAGATCAGGCAGGAACTAATCTTGAAATTACCATAATTACACTAAAGAGGAACGAGAAGTTCAGAGATATCAGGTCACACATTCCCACCCAAATCACCGAAACAAATGATGGAGTTTTGATCGTGAATACTAGTAAGTACCCCAACATGTATGTTCCCGTTGGTGCTGTGACCGAACAGGGGTATCTTAACCTCGGTGGACGACAAACCGCTCGTACGCTAATGTACAACTTTCCAACTAGAGCAGGTCAGTGTGGTGGTGTTATCACGTGCACTGGTAAAGTCATTGGGATGCATGTTGGTGGGAACGGTTCACATGGGTTCGCGGCGGCCCTAAAGCGGTCATACTTCACTCAGATTCAAGGTGAGATTCAATGGATGAAACCATCAAAAGAAGTGGGGTACCCGATCATAAATGCTCCGTCCAAAACCAAACTTGAACCCAGCGCTTTTCACTATGTGTTTGAAGGGGTGAAGGAACCAGCAGTCCTTACCAAAAATGATCCCAGGCTCAGGACAGACTTTGAAGAAGCAATATTCTCTAAGTATGTAGGCAACAAGATCACTGATGTGGATGAGTACATGAAAGAGGCAGTGGATCATTACGCTGGCCAACTCATGTCTCTAGACATCAACACAGAACAAATGTGCTTGGAGGACGCCATGTACGGCACCGATGGCCTGGAAGCACTTGACTTGACCACTAGTGCTGGATACCCTTATGTAGCAATGGGAAAGAAAAAGAGAGACATCTTGAATAAGCAGACTAGAGACACCAAGGAAATGCGGAGACTCTTAGATACTTATGGAATTAACTTACCGCTTGTAACATACGTTAAAGATGAACTAAGGTCAAAAACTAAGGTGGAGCAGGGAAAATCCAGATTGATTGAAGCCTCCAGTTTGAATGATTCAGTGGCCATGAGAATGGCATTTGGAAATCTCTATGCAGCGTTTCACAAAAACCCAGGAGTTGTCACTGGCAGTGCAGTTGGTTGTGATCCAGATCTATTTTGGAGCAAGATCCCAGTGCTAATGGAAGAGAAGCTGTTTGCCTTTGACTACACAGGGTATGATGCATCTCTCAGCCCTGCTTGGTTCGAGGCACTAAAGATGGTGCTTGAGAAAATCGGATTCGGAGACAGAGTTGACTACATCGACTACCTGAACCACTCACACCACCTGTACAAGAATAAGACATACTGTGTCAAGGGCGGTATGCCATCTGGTTGCTCAGGCACTTCAATTTTTAACTCAATGATTAACAACTTGATTATCAGGACACTCTTACTGAAAACCTACAAGGGCATAGATTTAGACCACCTAAAAATGATTGCCTATGGTGATGATGTAATTGCTTCCTACCCCCATGAAGTCGACGCTAGTCTCCTAGCCCAATCAGGAAAAGACTATGGACTAACTATGACTCCAGCTGACAAATCAGCTATATTTGAAACAGTCACATGGGAGAATGTAACATTCTTGAAGAGATTCTTCAGGGCAGACGAGAAATATCCATTTCTTATTCATCCAGTAATGCCAATGAAGGAAATTCATGAATCAATTAGATGGACAAAAGATCCTAGGAACACTCAGGATCACGTTCGCTCTCTGTGCCTATTAGCTTGGCACAATGGCGAAGAAGAATATAACAAATTCCTAGCTAAAATCAGGAGTGTGCCAATTGGAAGAGCTTTATTGCTCCCAGAGTACTCAACATTGTACCGCCGTTGGCTTGACTCATTTTAGTAACCCTACCTCAGTCGAATTGGATTGGGTCATACTGCTGTAGGGGTAAATTTTTCTTTAATTCGGAG
AY278549                         TTAAAACAGCTCTGGGGTTGTACCCACCCCAGAGGCCCACGTGGCGGCTAGCACTCCGGTATTACGGTACCCTTGTGCGCCTGTTTTATACTCCCCTCCCGCAACTTAGAAGCACGAAACCAAGTTCAATAGAAGGGGGTACAAACCAGTACCACTACGAACAAGCACTTCTGTTTCCCCGGTGACATTGCATAGACTGCTCACGCGGTTGAAAGTGATCGATCCGTTACCCGCTTGTGTACTTCGAAAAGCCTAGTATCGCCTTGGAATCTTCGACGCGTTGCGCTCAGCACCCGACCCCGGGGTGTAGCTTAGGCTGATGAGTCTGGACATTCCTCACCGGTGACGGTGGTCCAGGCTGCGTTGGCGGCCTACCTATGGCTAACGCCATAGGACGTTAGATGTGAACAAGGTGTGAAGAGCCTATTGAGCTACATAAGAGTCCTCCGGCCCCTGAATGCGGCTAATCCTAACCACGGAGCAGGCGGTCGCGAACCAGTGACTGGCTTGTCGTAACGCGCAAGTCTGTGGCGGAACCGACTACTTTGGGTGTCCGTGTTTCCTGTTATTTTATCATGGCTGCTTATGGTGACAATCAGAGATTGTTATCATAAAGCGAATTGGATTGGCCATCCGGTGAGTGTTGTGTCAAGTATACAACTGTTTGTTGGAACCACT---------GTGTTAGCTTTACTTCTCATTTAACCAATTA-ATCAATAAAACAACAATACTACAATGGGCGCCCAAGTTTCATCACAGAAAGTTGGAGCCCACGAAAACTCAAACAGAGCATATGGCGGGTCCACCATCAATTACACTACAATCAATTACTATAGGGACTCTGCAAGCAATGCAGCAAGCAAGCAAGATTTTGCACAAGATCCGTCCAAGTTCACTGAACCCATTAAGGACGTTCTTATTAAGACCGCTCCCATGCTAAACTCCCCAAACATTGAGGCGTGTGGTTATAGTGACAGGGTAATGCAGCTAACTCTGGGCAATTCAACGATCACCACCCAAGAAGCGGCCAATTCTGTTGTTGCCTACGGTAGATGGCCTGAATACATCAGAGATACCGAAGCAAATCCTGTAGACCAACCAACCGAGCCCGATGTAGCCGCGTGCAGGTTCTACACATTAGATACCGTCACTTGGCGCAAGGAGTCCAGAGGGTGGTGGTGGAAACTACCAGACGCTTTAAAAGACATGGGGTTATTTGGTCAAAACATGTTTTATCACTATCTTGGGAGGGCTGGCTACACAGTGCACGTACAGTGCAATGCTTCAAAGTTTCATCAAGGAGCTCTAGGGGTGTTTGCAGTTCCAGAAATGTGTTTAGCTGGTGATAGCA---CAACTCACATGTTCACAAAGTACGAGAATGCGAATCCAGGCGAAAAAGGAGGCGAATTCAAAGGGAGTTTCACCCTTGATACCAACGCCACTAACCCTGCACGGAACTTCTGCCCAGTTGATTACCTCTTCGGGAGTGGAGTGCTGGTAGGGAATGCATTTGTTTATCCACATCAAATAATAAACCTGCGCACTAACAACTGTGCTACGCTAGTATTGCCCTATGTAAACTCACTCTCAATAGATAGCATGACAAAACACAACAACTGGGGGATCGCTATCCTTCCCCTGGCGCCACTAGACTTTGCTACTGAATCTTCCACTGAGATACCCATTACACTGACCATTGCTCCCATGTGCTGCGAATTCAATGGTTTGCGCAACATCACTGTGCCAAGAACCCAAGGATTACCAGTCCTGAACACTCCAGGGAGTAACCAGTACCTGACCGCAGACAATTACCAGTCTCCGTGTGCGATACCTGAGTTTGATGTCACTCCACCCATAGACATACCAGGGGAGGTGCGCAACATGATGGAATTGGCGGAAATAGACACCATGATACCCCTCAACTTAAGT-CAAC--GCAAGAACACAATGGACATGTATAGAGTCGAGTTGAGCGACACGGCTCACTCTGACACGCCGATCTTGTGTCTCTCGTTGTCCCCCGCTTCAGACCCCAGATTGGCACACACTATGTTGGGTGAGATATTAAATTACTACACACACTGGGCAGGGTCCTTGAAATTTACTTTTCTCTTTTGCGGCTCAATGATGGCCACCGGAAAGTTATTGGTTTCTTACGCACCACCCGGAGCAGAGGCCCCCAAGAGTCGCAAAGAAGCAATGCTTGGGACACATGTGATATGGGACATTGGGTTGCAGTCTTCATGCACTATGGTGGTACCTTGGATCAGTAATACCACATACAGACAAACCATCAACGATAGTTTCACAGAAGGTGGCTACATTAGCATGTTCTATCAAACTAGGGTTGTTGTCCCGTTGTCCACACCCAGAAAGATGGACATCCTGGGTTTTGTGTCAGCTTGCAATGACTTCAGTGTGCGCTTATTGCGAGATACAACACACATTAGTCAAGAGGCTATGCCACAAGGAATTGGTGACATGATTGAGGGGGCCGTTGAAGGGATTACTAAAAATGCATTGGTTCCCCTGACTTCCACCAATAGCCTGCCTGACACAAAGCCGAGTGGTCCAGCCCACTCCAAGGAGATACCTGCATTGACAGCCGTGGAGACAGGGGCTACCAATCCGTTGGTGCCTTCAGACACTGTGCAAACGCGCCATGTCATCCAGAGACGAACGCGATCAGAGTCCACGGTTGAGTCATTCTTTGCAAGAGGGGCTTGCGTGGCTATCATTGAGGTGGACAATGATGCACCGACAGAGCGCGCCAGCAGATTGTTTTCGGTTTGGAAAATAACTTACAAAGATACTGTTCAACTGAGACGCAAACTGGAATTTTTCACATATTCGAGATTTGACATGGAGTTCACTTTTGTGGTCACCTCAAACTACACTGATGCAAATAACGGACATGCATTGAACCAAGTTTATCAGATAATGTATATACCACCCGGAGCACCTATCCCTGGTAAATGGAATGACTATACGTGGCAGACGTCCTCTAACCCGTCGGTGTTTTACACCTATGGGGCGCCCCCAGCAAGAATATCAGTGCCCTACGTGGGAATTGCTAATGCGTATTCCCACTTTTATGATGGGTTTGCAAAAGTGCCACTAGCGGGTCAAGCTTCAACTGAAGGCGATTCGTTGTACGGTGCTGCCTCACTGAATGATTTTGGATCACTGGCTGTTCGCGTGGTAAATGATCACAACCCCACGCGGCTCACCTCCAAGATCAGAGTGTACATGAAGCCAAAGCATGTCAGAGTCTGGTGCCCACGACCTCCACGAGCAGTCCCATACTTCGGACCAGGTGTTGATTATAAAGATGG---GCTCACCCCACTACCAGAAAAGGGATTAACGACTTATGGATTTGGACACCAAAATAAAGCTGTGTACACAGCTGGCTACAAAATTTGCAATTACCACCTAGCTACACAAGAAGACTTGCAAAATGCCGTGAGTGTCATGTGGAACAGAGACCTCTTAGTGGCTGAATCAAGGGCCCTTGGCACCGACTCGATCGCAAGGTGCAGCTGTAACACGGGTGTGTACTACTGTGAATCCAGGAGAAAATATTATCCAGTTTCTTTCATTGGGCCCACCTTCCAATACATGGAAGCCAATGAATATTACCCAGCTAGATATCAATCACACATGCTTATTGGTCATGGGTTTGCATCACCGGGTGATTGTGGTGGCATACTTAGATGTCAACACGGGGTGATAGGAATAATCACTGCTGGTGGAGAAGGCTTGGTTGCATTTTCAGACATTAGAGACCTGTATGCTTATGAGGAGGAAGCTATGGAGCAGGGCATTTCCAACTATATTGAGTCACTTGGTGCTGCATTTGGTAGTGGATTCACTCAACAAATTGGTGATAAAGTTTCCGAGCTAACCAGCATGGTAACTAGCACCATTACAGAGAAGTTACTTAAAAACTTAATCAAAATTATCTCATCACTTGTGATCATTACCAGGAATTATGAGGACACCACCACAGTGCTTGCCACCCTCGCCCTCCTTGGGTGCGACATCTCACCGTGGCAGTGGCTAAAGAAGAAGGCATGTGACATCCTGGAAATTCCATACGCCGTCAAACAAGGAGATAGTTGGTTGAAGAAATTCACTGAGGCATGTAATGCTGCAAAGGGACTGGAGTGGGTGTCCAATAAGATATCCAAATTCATTAGTTGGTTGCAGGATAAAATCATCCCACAAGCGAGAGACAAATTAGAGTTCGTCACTAAACTAAAGCAATTAGAAATGCTTGAAAATCAGATTTCCACCATACACCAATCTTGTCCAAGTCAAGAACATCAGGAGATCTTATTCAACAATGTGCGGTGGCTATCTATTCAGTCCAAGAGGTTTGCACCACTATATGCACATGAAGCTAAAAGGATTCAAAAGCTGGAGCATACCATAAATAATTACGTACAGTTCAAGAGCAAGCACCGTATTGAACCAGTATGTTTGTTAGTACATGGCAGTCCAGGGACAGGAAAATCAGTTGCAACCAATCTAATTGCTAGAGCAATAGCCGAGAAAGAGAACACCTCCACATACTCACTGCCACCTGATCCGTCTCACTTTGATGGCTACAAGCAGCAGGGTGTGGTTATTATGGATGACCTAAACCAAAATCCAGACGGAGCAGACATGAAACTTTTTTGTCAAATGGTGTCCACTGTGGAGTTTATTCCACCGATGGCCTCGCTAGAAGAGAAAGGCATTTTGTTCACATCTAATTACGTTTTAGCCTCCACCAACTCCAGTCGGATCACACCGCCCACGGTGGCTCACAGTGATGCGCTGGCCAGGAGATTCGCATTTGACGTGGACATACAAGTCATGAGCGAGTACTCCAGAGACGGAAAGCTCAACATGGCAATGGCTACTGAAATGTGCAAAAACTGTCATCAACCAGCAAACTTCAAAAGATGTTGTCCTTTAGTGTGTGGCAAGGCAATTCAGTTAATGGACAAATCTTCCAGGGTTAGATACAGCATTGATCAGATCACTACAATGATTATTAATGAGAGAAACAGAAGATCAAACATTGGTAATTGCATGGAAGCTCTATTCCAGGGACCACTGCAGTATAAAGATCTAAAAATAGATGTTAAGACCAGTCCCCCTCCGGAGTGTATCAACGATTTGCTCCAGGCAGTTGATTCCCAGGAAGTGAGAGATTACTGTGAAAAGAAAGGCTGGATTGTTAACATTACCAGTCAGGTTCAAACAGAGAGGAACATCAACCGGGCGATGACTATCCTACAAGCAGTAACTACTTTCGCTGCAGTAGCCGGTGTCGTGTACGTTATGTACAAGCTGTTCGCTGGGCACCAGGGTGCATACACTGGTTTGCCAAATAAACGACCCAAAGTACCCACTATCAGGACAGCAAAAGTGCAAGGCCCTGGGTTCGATTACGCAGTGGCCATGGCTAAAAGAAACATTGTTACAGCAACCACCAGCAAAGGGGAGTTTACGATGTTGGGAGTCTATGATAATGTGGCCATCTTGCCAACCCACGCCTCACCTGGTGAAAGCATTGCGATCGACGGTAAAGAGGTGGAAATTCTTGACGCCAAAGCCCTTGAAGATCAGGCAGGAACTAATCTTGAAATTACCATAATTACACTAAAGAGGAACGAGAAATTCAGAGATATCAGGCTACACATTCCCACCCAAATCACCGAAACAAATGATGGAGTTTTGATCGTGAACACTAGTAAGTACCCCAACATGTATGTTCCCGTTGGTGCCGTGTCCGAACAGGGGTATCTTAATCTCGGTGGACGACAAACCGCTCGTACGCTAATGTACAACTTTCCAACTAGAGCAGGTCAGTGTGGTGGTGTCATCACGTGCACTGGTAAAGTCATTGGGATGCATGTTGGTGGGAACGGTTCACATGGGTTCGCGGCGGCCCTAAAGCGGTCATACTTCACTCAGATTCAAGGTGAGATTCAATGGATGAAACCATCAAAAGAAGTGGGATACCCGATCATAAATGCTCCGTCCAAAACCAAACTTGAACCCAGCGCTTTTCACTATGTGTTTGAAGGGGTGAAGGAACCAGCAGTCCTTACCAAAAATGATCCCAGGCTCAGGTCAGACTTTGAAGAAGCAATATTCTCTAAGTATGTAGGCAACAAGATCACTGAAGTGGATGAGTACATGAAAGAGGCAGTGGATCATTACGCTGGCCAACTCATGTCTCTAGACATCAACACAGAACAAATGTGCTTGGAGGACGCCATGTACGGCACCGATGGCCTGGAAGCACTTGACTTGACCACTAGTGCTGGATACCCTTATGTAGCAATGGGAAAGAAAAAGAGAGACATCTTGAATAAGCAGACTAGAGACACCAAGGAAATGCGTAGACTCTTAGATACTTATGGAATTAACTTACCACTTGTAACATATGTTAAAGATGAACTAAGGTCAAAAACTAAGGTGGAGCAGGGAAAATCCAGATTGATTGAAGCCTCCAGTTTGAATGATTCAGTGGCCATGAGAATGGCATTTGGAAATCTCTATGCAGCATTTCACAAAAACCCAGGAGTTGTCACTGGCAGTGCAGTTGGTTGTGATCCAGATCTATTTTGGAGCAAGATCCCAGTGCTAATGGAAGAGAAGCTCTTTGCTTTTGACTACACAGGTTATGATGCATCACTCAGCCCGGCCTGGTTTGAGGCACTCAAAATGGTGCTAGAGAAAATCGGATTTGGGGACAGGGTGAATTATATTGATTACCTCAACCATTCCCACCACCTGTACAAAAACAAAACTTATTGCGTAAAAGGCGGCATGCCATCTGGCTGCTCAGGCACATCAATTTTTAACTCAATGATTAACAACTTAATTATTAGGACACTCCTACTGAAAACCTACAAGGGCATAGATTTAGATCACCTAAAGATGATTGCCTATGGTGATGATGTAATTGCTTCCTACCCCCATGAGGTTGATGCTAGTCTCCTAGCCCAATCAGGAAAAGACTATGGACTAACCATGACTCCAGCAGACAAGTCAGCTACCTTTGAAACAGTCACATGGGAGAATGTAACATTCTTGAAAAGATTCTTTAGAGCGGATGAGAAGTATCCCTTCCTCATACATCCAGTAATGCCAATGAAGGAGATTCATGAATCAATTAGATGGACAAAGGATCCCAGAAACACACAGGATCACGTGCGCTCATTGTGCCTATTGGCCTGGCACAACGGCGAAGAAGAATACAACAAGTTCTTAGCTAAAATCAGGAGTGTGCCAATTGGGAGAGCTTTATTGCTCCCAGAGTACTCTACATTGTACCGCCGTTGGCTCGACTCTTTTTAGTAACCCTACCTCAGTCGAATTGGATTGGGTCATGCTGTTGTAGGGGTAAATTTTTCTTTAATTCGGGG
AY177685                         TTAAAACAGCTCTGGGGTTGTACCCACCCCAGAGGCCCACGTGGCGGCTAGCACTCCGGTATTACGGTACCCTTGTGCGCCTGTTTTATACTCCCCTCCCGCAACTTAGAAGCACGAAACCAAGTTCAATAGAAGGGGGTACAAACCAGTACCACTACGAACAAGCACTTCTGTTTCCCCGGTGACATCGCATAGACTGCTCACGCGGTTGAAAGTGATCGATCCGTTACCCGCTTGTGTACTTCGAAAAGCCTAGTATCGCCTTGGAATCTTCGACGCGTTGCGCTCAGCACCCGACCCCGGGGTGTAGCTTAGGCTGATGAGTCTGGACATTCCTCACCGGTGACGGTGGTCCAGGCTGCGTTGGCGGCCTACCTATGGCTAACGCCATAGGACGTTAGATGTGAACAAGGTGTGAAGAGCCTATTGAGCTACATAAGAGTCCTCCGGCCCCTGAATGCGGCTAATCCTAACCACGGAGCAGGCGGTCGCGAACCAGTGACTGGCTTGTCGTAACGCGCAAGTCTGTGGCGGAACCGACTACTTTGGGTGTCCGTGTTTCCTGTTATTTTATCATGGCTGCTTATGGTGACAATCAGAGATTGTTATCATAAAGCGAATTGGATTGGCCATCCGGTGAGTGTTGTGTCAGGTATACAACTGTTTGTTGGAACCACT---------GTGTTAGCTTTACTTCTCATTTAACCAATTA-ATCAATAAAACAACAATACTACAATGGGCGCCCAAGTTTCATCACAGAAAGTTGGAGCCCACGAAAATTCAAACAGAGCCTATGGCGGGTCCACCATCAATTACACTACAATCAATTACTATAGGGACTCTGCAAGCAATGCAGCAAGCAAGCAAGATTTTGCACAAGATCCGTCCAAGTTCACCGAACCCATTAAGGACGTCCTTATTAAGACCGCTCCCATGCTAAACTCCCCAAACATTGAGGCGTGTGGTTATAGTGACAGGGTAATGCAGCTAACTCTGGGCAATTCAACGATCACCACCCAAGAAGCGGCCAATTCTGTTGTTGCCTACGGTAGATGGCCTGAATACATCAGAGATACCGAGGCAAATCCTGTAGACCAACCAACCGAGCCCGATGTAGCCGCGTGCAGGTTCTACACATTAGATACCGTCACTTGGCGCAAGGAGTCCAGAGGGTGGTGGTGGAAACTACCAGACGCTTTAAAAGACATGGGGTTATTTGGTCAAAACATGTTTTATCACTATCTTGGGAGGGCTGGCTACACAGTGCACGTACAGTGCAATGCTTCAAAGTTTCATCAAGGAGCTCTAGGGGTGTTTGCAGTTCCAGAAATGTGTTTAGCTGGTGATAGCA---CAACTCACATGTTCACAAAGTACGAGAATGCGAATCCAGGCGAAAAAGGAGGTGAATTCAAAGGGAGTTTCACCCTTGATACCAACGCCACTAACCCTGCACGGAACTTCTGCCCAGTTGATTACCTCTTCGGGAGTGGAGTGCTGGTAGGGAATGCATTTGTTTATCCACATCAAATAATAAACCTGCGCACCAACAACTGTGCTACGCTAGTATTGCCCTATGTAAACTCACTCTCAATAGATAGCATGACAAAGCACAACAACTGGGGGATCGCTATCCTCCCCCTGGCGCCACTAGACTTTGCCACTGAATCTTCCACTGAGATACCCATTACACTGACCATTGCTCCCATGTGCTGCGAATTCAATGGTTTACGCAACATCACTGTGCCAAGAACCCAAGGATTACCAGTCCTGAACACTCCAGGGAGTAACCAGTACCTAACCGCAGACAATTACCAGTCTCCGTGTGCGATACCTGAGTTTGATGTCACTCCACCCATAGACATACCAGGGGAGGTGCGCAACATGATGGAATTGGCGGAAATAGACACCATGATACCCCTCAACTTAAGT-CAAC--GCAAGAACACAATGGACATGTATAGAGTCGAGTTGAGCGACACGGCTCACTCTGACACGCCGATCTTGTGTCTCTCGTTGTCCCCCGCTTCAGACCCCAGATTGGCATACACTATGTTGGGTGAGATATTAAATTACTACACACACTGGGCAGGGTCCTTGAAATTTACCTTTCTCTTTTGCGGCTCAATGATGGCCACCGGAAAGTTATTGGTTTCTTACGCACCACCCGGAGCAGAGGCCCCCAAGAGTCGCAAAGAAGCAATGCTTGGGACACATGTAATATGGGACATTGGGTTGCAGTCTTCATGCACTATGGTGGTACCTTGGATCAGTAATACCACATACAGACAAACCATCAACGATAGTTTCACAGAAGGTGGCTACATTAGCATGTTCTATCAAACTAGGGTTGTTGTCCCGTTGTCCACACCCAGAAAGATGGACATCCTGGGTTTTGTGTCAGCTTGCAATGACTTCAGTGTGCGCTTACTGCGAGATACAACACACATTAGTCAAGAGGCTATGCCACAAGGAATTGGTGACATGATTGAGGGGGCCGTTGAAGGGATTACTAAAAATGCATTGGTTCCCCCGACTTCCACCAATAGCCTGCCTGGACACAAGCCGAGCGGTCCAGCCCACTCCAAGGAGATACCTGCATTGACAGCCGTGGAGACAGGGGCTACCAATCCGTTGGTGCCTTCGGACACCGTGCAAACGCGCCATGTCATCCAGAGACGAACGCGATCAGAGTCCACGGTTGAGTCATTCTTTGCAAGAGGGGCTTGCGTGGCTATCATTGAGGTGGACAATGATGCACCGACAAAGCGCGCCAGCAGATTGTTTTCGGTTTGGAAAATAACTTACAAAGATACTGTTCAACTGAGACGCAAACTGGAATTTTTCACATATTCGAGATTTGACATGGAGTTCACTTTTGTGGTCACCTCAAACTACACTGATGCAAATAACGGACATGCATTGAACCAAGTTTATCAGATAATGTATATACCACCCGGAGCACCTGTCCCTGGTACATGGAATGACTATACGTGGCAGACGTCCTCTAACCCGTCGGTGTTTTACACCTATGGGGCGCCCCCAGCAAGAATATCAGTGCCCTACGTGGGAATTACTAATGCGTATTCCCACTTCTATGATGGGTTTGCAAAAGTACCACTAGCGGGTCAAGCCTCAACTGAAGGCGATTCGTTGTATGGTGTTGCCTCACTGAATAATTTTGGATCACTGGCTGTTCGCGTGGTAAATGATCACAACCCCACGCGGCTCACCTCCAAGATCAGAGTGTACATGAAGCCAAAGCATGTCAGAGTCTGGTGCCCACGACCTCCACGAGCAGTCCCATACTTCGGACCAGGTGTTGATTATAAAGATGG---GCTCACCCCACTACCAGAAAAGGGATTAACGACTTATGGATTTGGACACCAAAACAAAGCTGTGTACACAGCTGGCTACAAAATCTGCAATTACCACCTAGCTACACAAGAAGACTTGCAAAATGCCGTGAGTGTCATGTGGAACAGAGACCTCTTAGTGGCTGAATCAAGGGCCCTTGGCACCGACTCGATCGCAAGGTGCAGCTGTAACACGGGTGTGTACTACTGTGAATCCAGGAGAAAATATTATCCAGTTTCTTTCATTGGGCCCACCTTCCAATACATGGAAGCCAATGAATATTACCCGGCTAGATATCAATCACACATGCTTATTGGTCATGGGTTTGCATCACCGGGTGATTGTGGTGGCATACTTAGATGTCAACACGGAGTGATAGGAATAATCACTGCTGGTGGGGAAGGCTTGGTTGCATTTTCAGACATTAGAGACCTGTATGCTTATGAGGAGGAAGCTATGGAGCAGGGCATTTCCAACTATATTGAGTCACTTGGTGCTGCATTTGGTAGTGGATTCACTCAACAAATTGGTGATAAAGTTTCCGAGCTAACCAGCATGGTAACTAGCACTATTACAGAGAAGTTGCTTAAAAACTTAATTAAAATTATCTCATCACTTGTGATCATTACCAGGAATTATGAGGACACTACCACAGTGTTTGCCACCTTCGCCCTCCTTGGGTGCGACATCTCACCGTGGCAGTGGCTAAAGAAGAAGGCATGTGACATCCTGGAAATTCCATACGCCATCAAACAAGGAGATAGTTGGTTGAAGAAATTCACTGAGGCATGTAATGCTGCAAAGGGACTGGAGTGGGTGTCCAATAAGATATCCAAATTCATTAGTTGGTTGCAGGATAAAATCATCCCACAAGCGAGAGACAAATTAGAGTTTGTCACTAAACTAAAGCAATTAGAAATGCTTGAAAATCAGATTTCCACCATACACCAATCTTGTCCAAGCCAAGAACATCAGGAGATCTTATTCAACAATGTGCGGTGGCTATCTATCCAGTCCAAGAGATTTGCACCACTATATGCACATGAAGCTAAAAGGATTCAAAAGCTGGAGCATACCATAAATAATTACATACAGTTCAAGAGCAAGCACCGTATTGAGCCAGTATGTTTGTTAGTACATGGCAGTCCAGGGACAGGAAAATCAGTTGCAACCAATCTAATTGCTAGAGCAATAGCCGAGAAAGAGAACACCTCCACGTACTCACTGCCACCTGATCCGTCTCACTTTGATGGCTACAAGCAACAGGGTGTGGTTATTATGGATGACCTAAACCAAAATCCAGACGGAGCAGACATGAAACTTTTTTGTCAAATGGTGTCCACTGTGGAGTTTATTCCACCGATGGCCTCGCTAGAAGAGAAAGGCATTTTGTTCACATCTAATTACGTTTTAGCCTCCACCAATTCCAGTCGGATCACACCACCCACGGTAGCTCACAGTGATGCGCTGGCCAGGAGATTCGCATTTGACGTGGACATACAAGTCATGAGCGAGTACTCCAGAGACGGAAAGCTCAACATGGCAATGGCTACTGAAATGTGCAAAAACTGTCATCAACCAGCAAACTTCAAAAGATGTTGTCCTTTAGTGTGTGGCAAGGCAATTCAGTTAATGGATAAATCTTCCAGGGTTAGATACAGCATTGATCAGATCACTACAATGATTGTTAATGAGAGAAACAGAAGATCAAACATTGGTAATTGCATGGAAGCTCTATTCCAGGGACCACTGCAGTATGAAGATCTAAAAATAGATGTTAAGACCAGTCCCCCTCCGGAGTGTATCAACGATTTGCTCCAGGCAGTTGATTCCCAGGAAGTGAGAGATTACTGTGAAAAGAAAGGCTGGATTGTTAATATTACCAGTCAGGTTCAAACAGAGAGGAACATCAACCGGGCGATGACTATCCTACAAGCAGTAACTACTTTCGCTGCAGTAGCCGGTGTCGTGTACGTTATGTACAAGCTGTTTGCTGGGCACCAGGGTGCATACACTGGTTTGCCAAATAAACGACCCAATGTACCCACTATCAGGACAGCAAAAGTGCAAGGCCCTGGGTTTGATTACGCAGTGGCCATGGCTAAAAGAAACATTGTTACAGCAACCACCAGCAAAGGGGAGTTTACGATGTTGGGAGTCTATGATAATGTGGCCATCTTGCCGACCCACGCCTCACCTGGTGAAAGCATTGCGATCGACGGTAAAGAGGTGGAAATTCTTGACGCCAAAGCCCTTGAAGATCAGGCGGGAACTAATCTTGAAATTACCATAATTACACTAAAGAGGAACGAGAAGTTCAGAGATATCAGGCCACACATTCCCACCCAAATCACCGAAACAAATGATGGAGTTTTGATCGTGAACACTAGTAAGTACCCCAACATGTATGTTCCCGTTGGTGCTGTGACCGAACAGGGGTATCTTAATCTCGGTGGACGACAAACCGCTCGTACGCTAATGTACAACTTTCCAACTAGAGCAGGTCAGTGTGGTGGTGTCATCACGTGCACTGGTAAAGTCATTGGGATGCATGTTGGTGGGAACGGTTCACATGGGTTCGCGGCGGCCCTAAAGCGGTCATACTTCACTCAGATTCAAGGTGAGATTCAATGGATGAAACCATCAAAAGAAGTGGGATACCCGATCATAAATGCTCCGTCCAAAACCAAACTTGAACCCAGCGCTTTTTACTATGTGTTTGAAGGGGTGAAGGAACCAGCAGTCCTTACCAAAAATGATCCCAGGCTCAGGACAGACTTTGAAGAAGCAATATTCTCTAAGTATGTAGGCAACAAGATCACTGATGTGGATGAGTACATGAGAGAGGCAGTGGATCATTACGCTGGCCAACTCATGTCTCTAGACATCAACACAGAACAAATGTGCTTGGAGGACGCCATGTACGGCACCGATGGCCTGGAAGCACTTGACTTGACCACTAGTGCTGGATACCCTTATGTAACAATGGGAAAGAAAAAGAGAGACATCTTGAATAAGCAGACTAGAGACACCAAGGAAATGCAGAGACTCTTAGATACTTATGGAATTAACTTACCCCTTGTAACATATGTTAAAGATGAACTAAGGTCAAAAACTAAGGTGGAGCAGGGAAAATCCAGATTGATTGAAGCCTCCAGTTTGAATGATTCAGTGGCCATGAGAATGGCATTTGGAAATCTCTATGCAGCATTTCACAAAAACCCAGGAGTTGTCACTGGCAGTGCAGTTGGATGTGATCCAGATCTATTTTGGAGCAAGATCCCAGTGCTAATGGAAGAGAAGCTCTTTGCTTTTGACTACACAGGTTATGATGCATCACTCAGCCCGGCCTGGTTTGAGGCACTCAAAATGGTGCTAGAGAAAATCGGATTTGGGGACAGGGTGGATTATATTGATTACCTCAACCATTCCCACCACCTGTACAAAAACAAAACTTATTGCGTAAAAGGCGGCATGCCATCTGGCTGCTCAGGCACATCAATTTTTAACTCAATGATTAACAACTTAATCATTAGGACACTCTTACTGAAAACCTACAAGGGCATAGATTTAGATCACCTAAAGATGATTGCCTATGGTGATGATGTAATTGCTTCCTACCCCCATGAGGTTGATGCTAGTCTCCTAGCCCAATCAGGAAAAGACTATGGACTAACCATGACTCCAGCAGACAAGTCAGCTACCTTTGAAACAGTCACATGGGAGAATGTAACATTCTTGAAAAGATTCTTTAGAGCGGATGAGAAGTATCCCTTCCTCATACATCCAGTAATGCCAATGAAGGAGATTCACGAATCAATTAGATGGACAAAGGATCCCAGAAACACACAGGATCACGTGCGCTCATTGTGCCTATTGGCCTGGCACAACGGCGAAGAAGAATACAACAAGTTCTTAGCTAAAATCAGGAGTGTGCCAATTGGGAGAGCTTTATTGCTCCCAGAGTACTCTACATTGTACCGCCGTTGGCTCGACTCTTTTTAGTAACCCTACCTCAGTCGAATTGGATTGGGTCATACTGTTGTAGGGGTAAATTTTTCTTTAATTCGGGG
#=GC CONSERVATION                999999999999999999990099999999999999999999999999666666666999990099999999999999999999999999999999999990999999992222222222999999999999999999999999999999999999999999999999999999999999999990000666666666666666666666666666600099999999999999900088888888888888888888888888888888888888099999999999999999999999999999999999999999999999999999922222299999999999999999999999999999999999999900999900009999009999999999999999999999999999999999999999999000999999999999999999999999999999999999999999999991111111111999911111111199999999999999999999999999999999999999999999999999999999999990000000999999999999999999999900999999999999999999909999999999999999999900000000000000000000007777777777000000000000000000000000000000000000000000000000000000000000000000000999999077777777777777777777777777777777777777777777777777777777777777777777777777777777777777777777777777777777777777777777000077777777777777777777777777777777777777777777777777777777777777777777777777777777777777777777777777777777777777777777777777777777777777777777777777777777777777777777777777777777777777777777777777777777777777777777777777777777777777777777777777777777777777777777777777777777777777777777777777777777777777777777799999999999999666666666666666666666699999222299999099999999997777777777777777777777777777777777777777777777777777777777777777777777777777777777777777777777777777777777777777777777777777777777777777777777777777777777777777777777777777777333333333333333333333333333333333333333333333333333333377777777777777777777777777777777222222222222299999666666666666666666666666666666666666666666666666666666666666666666666666666666666666666666666666666666666666666666666666666666666666666666666666666666666666666666666666666666666666666666666666666088888888888888888888333333333333333333333333333377777777777777777777777777777777777777777777777777777777777777777777777777777777777777777777777777777777777777777777777777000088888888888888888888888888888888888444444444444444444444444488888888888888888888888888222222222222222222222222222222266666666666666666666666666666666666666666666666666666666666666666666666666666666666666666666666666666666666666666666666666666666699999999555555555555555555555555555555555555555555555555555555577777777777777777777777777777777777777777777777777777777777777777777777777777777777777777777777777777777777777777777777777777777777777777777777777777777777777777777777777777777777777777777777777777777777777777777777777777777777777777777777007777777777777777777000055555555555559999999222222222222222222222222222222222222222222222222222222222222222222222222222222222222222222226666666666666666666666666666666666666666666666666666666666666666666666666666666666666666666666666666666666666666666666666666666666666666666666666666666666666666666666666666666666666666666666666666000000000000000066666666666666666666666666666666666666666666666666666666666677777777777777777777777777777777777777777777777777777777777777777777777777777777777777777777777777777777777777777777777777777777111111111111177777777777777777777777777777777777777111199999999999555555555555555555555555555555555555555555555577777777777777777777777777777777777777555555555555555555555555555555555555555555555555555555555555555555555555555555555555555555599999999999999666666666666666666666666666666666666666666666666666666666666666666666666666666666666666666666666666666666666666666666333333333333333333333333333333333333377777777777777777777777777777777777777777777777777777777777777555555555555555555555555555555555550000099999955555555555555555555555555555555555555555555555555555555555551111111111111199999999999999555555555555555555555555555555555555555555555555599999999666666666666666666666666666666666666666666666666666666666666666666666666666666666666666666666666666666666666666666666666666666666066666666666666666666666666666666666666666666666666666666666666666666666666666666666666666666666666666666666666666666666666666666444444444444444444444444444499999444444444444444444444444444444444444444444444444444444444444444444477777777777777777777099999444444444444444444444444444444444444444444499999999900088888888888888888444444444444444444444444444444444477777777777777777777777777777777222222222288888007777777777777777777777777777777777000099955555555555555555555555555555555555555555555555555555555555555555555555555555555555555555555555555555555555555555555555555555555555555555555555555555555555555555555555555555555555555555555555555555555555555555555555555555555555555555555555559999999999999999999999999999999999999555555555555555555555555555555555555555555555555555555555555555555555555555555555555555555555555555555555555555555555555555555555555555555555555555599999999999000055555555555555555555555599999000066666666666666666666666666666666666666099999000000055555555555555555555555555555555555555555555555555555555555555555555555555555555555555555555555555555555555555555555555555555555555555555555555555555555555555555577777777777777777777777777777777777777777777777777777777777777777777000088888888066666666666666666666666666666666666666666666666666666666666666699999000066666666666666666666666666666666666699999222222222222222222222288888888888000055555555555555555555555555555555555555555555555555555555555555555555555555555555555555555555555555555555555555555555555555555555555555555555555555555555599999555555555555555555555555555555555555555555555555555099999555555555555555555555555555555555555555555555555000099999000099999000006666666666666666666666666666666666666666666099999099999999444444444444444444444444444444444444444444444444444444444444444444444499999444444444444444444444444444444444444444444444444444444444444444444444444444444444444444444444444444444444444444444444444444444444444444444444444444444444444444488888888888888099999999999009999999999999999999999999999999999999333333399999999999666666666666666666666666666666666666666666666000099999999999999999088888888088888888888099999999066666666666699999099999999999999999999999999999999999077777777777777777088888888888888880999999999222222299999555555555555555555555555555555555555555555555555555555555555555555555555555555555599999999000066666666666666666666666666666666666666666666666666666666666666666666666666666666666666666666666666666666666666666666666666666666666666666666666666666000088888888888888099999999000088888888099999444444444444444444444444444444444444444444444477777777777777777777777777777777777777000066666666666666666666666666699994444444444444444444444444444444499000055555555555555555555555555555555555555555555555555555555555555555555555555555555599999077777777099999999999099999000000066666666666666666666666666666666666666000077777777777777777777777777777777777777777777000099999666666666666666099999999999000077777777777777777777000088888888888888000099999000099999999444444444444444444444444444444444444444444444444444444444444444444444444488888888888888099999999999099999077777777777777777777777777777777333333333399999333399999999999999999999999999999999999444444499999999999999999999999999999999999999999999999999999999999999999999999999999999999999999999777777777777777777777777000099999999999999999999999999999666666666666666666666666666666666666666666111111111199999999999999999999999999999999999099999999666666666666666666099999999222299999007777777777777777777777777777777777777777777777008888888888888888888888888888888888111119999999099999999333339999999999999999999999099999999999999999999999999999999999999999990999999999999999999999999999999
#=GC RdFrame                     222222222222222222222222222222222222222222222222222222222222222222222222222222222222222222222222222222222222222222222222222222222222222222222222222222222222222222222222222222222222222222222222222222222222222222222222222222222222222222222222222222222222222222222222222222222222222222222222222222222222222222222222222222222222222222222222222222222222222222222222222222222222222222222222222222222222222222222222222222222222222222222222222222222222222222222222222222222222222222222222222222222222222222222222222222222222222222222222222222222222222222222222222222222222222222222222222222222222222222222222222222222222222222222222222222222222222222222222222222222222222222222222222222222222222222222222222222222222222222222222222222222222222222222201201201201201201201201201201201201201201201201201201201201201201201201201201201201201201201201201201201201201201201201201201201201201201201201201201201201201201201201201201201201201201201201201201201201201201201201201201201201201201201201201201201201201201201201201201201201201201201201201201201201201201201201201201201201201201201201201201201201201201201201201201201201201201201201201201201201201201201201201201201201201201201201201201201201201201201201201201201201201201201201201201201201201201201201201201201201201201201201201201201201201201201201201201201201201201201201201201201201201201201201201201201201201201201201201201201201201201201201201201201201201201201201201201201012012012012012012012012012012012012012012012012012012012012012012012012012012012012012012012012012012012012012012012012012012012012012012012012012012012012012012012012012012012012012012012012012012012012012012012012012012012012012012012012012012012012012012012012012012012012012012012012012012012012012012012012012012012012012012012012012012012012012012012012012012012012012012012012012012012012012012012012012012012012012012012012012012012012012012012012012012012012012012012012012012012012012012012012012012012012012012012012012012012012012012012012012012012012012012012012012012012012012012012012012012012012012012012012012012012012012012012012012012012012012012012012012012012012012012012012012012012012012012012012012012012012012012012012012012012012012012012012012012012012012012012012012012012012012012012012012012012012012012012012012012012012012012012012012012012012012012012012012012012012012012012012012012012012012012012012012012012012012012012012012012012012012012012012012012012012012012012012012012012012012012012012012012012012012120120120120120120120120120120120122012012012012012012012012012012012012012012012012012012012120120120120120120120120120120120120120120120120120120120120120120120120120120120120120120120120120120120120120120120120120120120120120120120120120120120120120120120120120120120120120120120120120120120120120120120120120120120120120120120120120120120120120120120120120120120120120120120120120120120120120120120120120120120120120120120120120112012012012012012012012012012012012012012012012012012012012012012012012012012012012012012012012012012012012012012012012012012012012012012012012012012012012012012012012012012012012012012012012012012012012012012012012012012012012012001201201201201201201201201201201201201201201201201201201201201201201201201201201201201201201201201201201201201201201201201201201201201201201201201201201201201201201201201201201201201201201201201201201012012012012012012012012012012012012012012012012012012012012012012012012012012012012012012012012012012012012012012012012012012012012012012012012012012012012012012012012012012012012012012012012012012012012012012012012012012012012012012012012012012012012012012012012012012012012012012012012012012012012012012012012012012012012012012012012012012012012012012012012012012012012012012012012012012012012012012012012012012012012012012012012012012012012012012012012012012012012012012012012012012012012012012012012012012012012012012012012012012012012012012012012012012012012012012012012012012012012012012011201201201201201201201201201201201201201201201201201201201201201201201201201201201201201201201201201201201201201201201201201201201201201201201201201201201201201201201201201201201201201201201201201201201201201201201201201201201201201201201201201201201201201201201201201201201201201201201201201201201201201201201201201201201201201201201201201201201201201201201201201201201201201201201201201201201201201201201201201201201201201201201201201201201201201201201201201201201201201201201201201201201201201201201201201201201201201201201201201201201201201201201201201201201201201201201201201201201201201201201201201201201201201201201201201201201201201201201201201201201201201201201201201201201201201201201201201201201201201201201201201201201201201201201201201201201201201201201201201201201201201201201201201201201201201201201201201201201201201201201201201201201201201201201201201201201201201201201201201201201201201201201201201201201201201201201201201201201201201201201201201201201201201201201201201201201201201201201201201201201201201201201201201201201201201201201201201201201201201201201201201201201201201201201201201201201201201201201201201201201201201201201201201201201201201201201201201201201201201201201201201201201201201201201201201201201201201201201201201201201201201201201201201201201201201201201201201201201201201201201201201201201201120120120120120120120120120120120120120120120120120120120120120120120120120120120120120120120120120120120120120120120120120120120120120120120120120120120120120120120120120120120120120120120120120120120120120120120120120120120120120120120120120120120120120120120120120120120120120120120120120120120120120120120120120120120120120120120120120120120120120120120120120120120120120120120120120120120120120120120120120120120120120120120120120120120120120120120120120120120120120120120120120120120120120120120120120120120120120120120120120120120120120120120120120120120120120120120120120120120120120120120120120120120120120120120120120120120120120120120120120120120120120120120120120120120120120120120120120120120120120120120120120120120120120120120120120120120120120120120120120120120120120120120120120120120120120120120120120120120120120120120120120120120120120120120120120120120120120120120120120120120120120120120120120120120120120120120120120120120120120120120120120120120120120120120120120120120120120120120120120120120120120120120120120120120120120120120120120120120120120120120120120120120120120120120120120120120120120120120120120120120120120120120120120120120120120120120120120120120120120120120120120120120120120120120120120120120120120120120120120120120120120120120120120120120120120120120120120120120120120120120120120120120120120120120120120120120120120120120120120120120120120120120120120120120120120120120120120120120120120120120120120120120120120120120120120120120120120120120120120120120120120120120120120120120120120120120120120120120120120120120120120120120120120120120120120120120120120120120120120120120120120120120120120120120120120120120120120120120120120120120120120120120120120120120120120120120120120120120120120120120120120120120120120120120120120120120120120120120120120120120120120120120120120120120120120120120120120120120120120120120120120120120120120120120120120120120120120120120120120120120120120120120120120120120120120120120120120120120120120120120120120120120120120120120120120120120120120120120120120120120120120120120120120120120120120120120120120120120120120120120120120120122222222222222222222222222222222222222222222222222222222222222222222222
