# Supplementary material for: Developing and Applying Heterogeneous Phylogenetic Models with XRate
Source: PLoS One. 2012 Jun 5;7(6):e36898. doi: 10.1371/journal.pone.0036898 (PMC3367922; doi:10.1371/journal.pone.0036898)
Supplement: Text S1 — contains example grammars referred to in the text, as well as small and large test Stockholm alignments. The alignment of poliovirus genomes along with the grammars used to produce Figure 3 are also included along with a Makefile indicating how the data was analyzed. Typing make help in the directory containing the Makefile will display the demonstrations available to users. (ZIP) [file pone.0036898.s001.zip › example_grammars/trained/annotated_stockholm/polio.full.XDecoder.stk]

# STOCKHOLM 1.0
#=GF NH              (((POL3L37:0.2977500000,AF541919:0.0010000000):0.2039400000,((AF462419:0.0042300000,AF462418:0.0451900000):0.0010000000,((AF405666:0.1674400000,(AF405669:0.1387200000,(AF405690:0.0241700000,AF405682:0.0511400000):0.0874600000):0.0656400000):0.1000900000,((HPO132961:0.1357800000,HPO132960:0.0063400000):0.1204900000,(HPO416942:0.0143900000,((POLIO1A:0.0059700000,mahoney:0.0100000000):0.0100000000,NC_002058:0.0004500000):0.0059800000):0.0175000000):0.1072200000):0.1705700000):0.1911700000):0.1526600000,((AY278551:0.2127300000,(AF448783:0.2109400000,AF448782:0.1457000000):0.0815700000):0.0010000000,((AY056701:0.6328000000,AY278553:0.2410300000):0.3741200000,((POL2CG1:0.0171000000,POL2LAN:0.0084500000):0.3947300000,(HPO293918:0.3782400000,PIP03XX:0.3101200000):0.3533400000):0.0109500000):0.2102700000):0.2231300000,(AY278552:0.0702600000,(AY278550:0.0149100000,(AY278549:0.0152300000,AY177685:0.0108700000):0.0270900000):0.0010000000):0.0010000000);
#=GF SC_max_Xdecoder -115078 bits
#=GF SC_sum_Xdecoder -114823 bits
AY056701             NNNNNNNNNNNNNNNNNNNNNNNNNNNNNNNNNNNNNNNNNNNNNNNNNNNNNNNNNNNNNNNNNNNNNNNNNNNNNNNNNNNNNNNNNNNNNNNNNNNNNNNNNNNNNNNNNNNNNNNNNNNNNNNNNNNNNNNNNNNNNNNNNNNNNNNNNNNNNNNNNNNNNNNNNNNNNNNNNNNNNNNNNNNNNGTATAGGCTGTACTCACGGCTGAAAACAAACGATCCGTTATCCGCTTAGGTACTTCGAGAAGCCTAGTACCATCTTGGAATCTTCGACGCGTTGCGCTCAGCACTCTACCCC-GAGTGTAGCTTAGGCTGATGAGTCTGGGCGTTCCCCACCGGTGACGGTGGCCCAGGCTGCGTTGGCGGCCTACCCATGGCTCACGCCATGGGACGCTAGTTGTGAACAAGGTGTGAAGAGCCTATTGAGCTACCTAAGAGTCCTCCGGCCCCTGAATGCGGCTAATCCTAACCACGGAGCAAGTGCCTTCAGCCCAGAAGGTAGCTTGTCGTAACGCGCAAGTCTGTGGCGGAACCGACTACTTTGGGTGTCCGTGTTTCCCCTTATTTCATTGTGGCTGCTTGCGG-GACTATAATTGATTGCCATCATAAAGCGATTTGGATTGGCCATCCGGAGAAAGTTAAACACGTTGTTTATTTATTCGTTGGATTCACCTCATTAACCCAAATTACACCCAGCTTGATATATATAGTGTTGCCGACTAGACAAAATCACCACAATGGGCGCTCAGGTCTCATCCCAGAAAGTTGGCGCTCACGAGAATTCGAATAGAGCGTATGGAGGCTCTACCATCAACTACACCACCATCAATTACTATAGAGATTCGGCCAGTAACGCAGCCTCAAAGCAGGACTTCTCCCAAGACCCATCCAAATTTACTGAGCCTGTAAAAGATGTGTTGATAAAAACAGCCCCAATGCTAAATTCTCCAAATATTGAAGCCTGTGGATACAGTGACAGAGTCTTGAATTATACATTGGGAAATTCCACCATCACCACTCAGGAGGCAGCTAATTCGGTGGTCGCTTATGGACGATGGCCAGAGTATTTGAGAGATAGCGAGGCCAATCCAGTTGATCAACCGACTGAACCAGATGTTGCAGCATGGAGGTTTTACACACTTGAAACAGTCTCTTGGACGAAAGAGTCAAAGGGGTGGTGGTGGAAACTACCGAACACACTAAGGGACATGGGACTATTCGGGCAAAACATGTACTACCATTACCTGGGTAGGTCAGGGTACACAGTACACGTGCAGTGTAATGCGTCCAAATTCCACCAGGGGGCGCTTGGCGTGTTTGCTGTGCCAGAAATGTGTTTGGCCGGGGACAGTAACACCACGCCCACGCACACTAGTTACCAGAACGCAAATCCAGGTGAGAAGGGGGGCACCTTTACAGGTACGTTCACACCAGACAATAACCAAACGACACCCGCTCGCAG-TTTTGTCCTGTGGATTACCTCTTCGGAAATGGCACCCTACTGGGCAATGCGTCGATTTCCGATCANNNNNTAATAAACTTACGGACCAACAACTGTGCTACACTGGTACTACCTTACGTGAACTCCCTCTCGCTAGATAGTATGGTAAAGCACAATAATTGGGGAATTGCAATATTACCATTGGCCCCATTAAATTTTGCCAATGAATCATCCCCAGAAATCCCCATTACTCTAACCATAGCACCAATGTGTTGTGAGTTCAATGGATTAAGGAATATTACCTTACCTCGGTTGCAGGGACTACCTGTCATGAACACTCCTGGCAGTAACCAGTACCTCACCGCTGACAACTTTCAGTCTCCGTGTGCATTACCTGAATTCGATGTAACACCCCCTATTGATATACCCGGGGAAGTCAAGAATATGATGGAATTGGCTGAGATTGACACTATGATTCCTTTTGATTTGAGTGCTACCAAAAAGAACACCATGGAAATGTACAGGGTTCAACTGAGTGACAAACCACACACAGATGATCCAATACTTTGCCTGTCGCTATCGCCAGCCTCCGACCCTAGGTTATCCCATACTATGCTTGGAGAGATCTTAAATTATTATACACATTGGGCGGGATCCTTAAAGTTCACATTCCTGTTTTGTGGTTCCATGATGGCAACCGGGAAACTGTTGGTGTCCTATGCTCCCCCCGGGGCCGACCCGCCAAAGAAGCGCAAAGAGGCGATGTTGGGGACACATGTAATTTGGGACATTGGATTGCAATCCTCCTGTACCATGGTAGTGCCCTGGATTAGCAATACAACATATAGGCAGACTATTGATGACAGCTTCACTGAAGGTGGCTACATTAGTGTATTTTACCAAACTAGAATAGTGGTCCCCCTAAGCACGCCCAGGGAAATGGATATTCTCGGGTTTGTGTCGGCTTGCAACGATTTCAGCGTGCGCTTGTTGCGTGACACCACACATATAGAACAAAAAGCAATAGCACAAGGCTTAGGGCAAATGCTTGAGAGTATGATTGACAACACAGTCCGCGAGAAGGTAGGGGCTTCCACCTCTAGAGACGCACTCCCAAACACCGAGTCCAGTGGCCCAGCACACTCTAAAGAAATCCCTGCGCTCACTGCAGTGGAGACAGGAGCCACGAACCCGTTGGTCCCCTCGGACACGGTGCAAACCAGGCATGTCGTACAACATAGATCGAGGTCGGAATCCAGCATTGAATCCTTTTTCGCGCGTGGCGCGTGCGTAACCATTATGACTGTGGACAATCCGGCCTCCACCACGTCAAAAGACAAACTGTTTTCAGTATGGAAAATCACATACAAGGACACTGTGCAGCTACGGAGAAAATTAGAGTTTTTCACCTACTCCAGGTTTGACATGGAGTTCACTTTTGTAATTACTGCAAACTTCACAGAGACCAACAACGGGCACGCCTTAAATCAGGTGTACCAAATTATGTATGTGCCACCAGGTGCACCAGTGCCGGAAAAGTGGGACGACTACACATGGCAGACTTCATCAAACCCATCAATATTCTACACATATGGTACAGCACCGGCCCGCATCTCAGTACCGTACGTTGGCATATCAAATGCCTACTCACACTTTTATGATGGGTTTTCCAAGGTGCCGTTGAAAGACCAATCGGCAGCATTGGGTGATTCACTTTATGGTGCGGCGTCTCTAAATGACCTTGGCATTTTGGCCGTAAGGGTAGTTAATGATCACAACCCAACCAAGGTCACTTCCAAAATTCGAGTGTACTTGAAACCCAAACATATCAGATTGTGGTGCCCCCGTCCACCGAGAGCGGTGGCGTATTATGGCCCAGGAGTGGATTATAAGGATGGAACGCTCACCCCCCTCTCCACCAAAGACCTGACCACATACGGGTATGGACATCAGAACAAAGCAGTGTACACAGCAGGTTACAAGATTTGCAATTATCACCTGGCCACCCAGGAAGATCTCCAAAACGCGGTGAGTATAATGTGGAACAGGGACCTAATAATCGTTGATTCCAAGGCACAAGGGACAGATTCCATCGCCAGATGTAACTGCAACACCGGGGTTTACTATTGTGAATCCAGAAGAAAATATTACCCAGTGTCTTTCGTGGGGCCCACTTTCCAGTACATGGAAGCCAATGATTACTATCCAGCAAGATATCAGTCCCACATGCTGATAGGTCACGGCTTTGCATCCCCGGGAGACTGTGGGGGAATTCTCAGGTGTCAACATGGGGTCATAGGCATAATTACAGCAGGAGGGGAAAGGCTCGTCGCCTTCTCAGACATCAGGGATCTCCATGCATACGAGGAGGAGGCTATGGAACAAGGCATTTCCAACTACATAAATTCTCTTGGAGCTGCTTTTGGAAGTGGTTTCACGCAACAAATTGGAGACAAGATTTCAGAACTAACTAGTATGGTCACCAGTACCATTACAGAAAAACTACTGAAGAATTTAATTAAGATCATATCATCCCTGGGAATCATTACTAGAAACTATGAAGACACTACCACAGTGCTGGCAACCCTCGCACTTCTGGGTTGTGATGTTTCCCCTTGGCAATGGCTCAAGAAGAAGGCCTGTGATATTCTGGAAATTCCATATGTCATTCGCCAAGGAGACAGTTGGCTCAAGAAATTTACAGAGGCATGTAACGCAGCTAAGGGCCTTGAGTGGGTTTCTAACAAAATTTCCAAATTCATTGACTGGCTGAAGGAGAGGATCATCCCCCAGGCAAGAGACAAACTCGAGTTTGTGACAAAACTCAAACAGTTGGAAATGTTGGAGAATCAAATATCTACAATCCACCAATCATGCCCAAGCCAAGAGCACCAGGAGATCCTTTTCAATAATGTCAGGTGGTTATCCAT---ATCAAAGAGGTTTGCACCATTGTACGCAGTGGAGGCTAAAAGAATCCAGAAGTTGGAACACGGAATTAATAATTACATACAGTTCAAGAGCAAACACCGGATTGAACCAGTATGTCTATTAGTGCATGGTAGCCCAGGGACAACAAAATCAGTTGCAACAAACCTGATTGCCAGAGCAATAGCAGAAAAGGAAAATACTTCCAT---CTCCCTTCCACCAGACCCTTCTCACTTTGATGGCTACAAACAGCAAGGGGTAGTGATCATGGAT---CCCAATCAGAACCCAGAAGGTGCTGACATGAAGCTGTTTTGCCAAATGGTTTCTACGGTGGAATTCATCCCACCAATGGCATCTTTAGAAGAAAAGGGAATACTCTTCACCTCCAACTACGTGTTGGCCTCTACCAATTCCAGTAGAATAACTCCACCCACTGTAGCCCATAGTGATGCTCTAGCTAGGAGATTCGCCTTTGATATGGATATTCAAATTATGGGTGAGTATTCTAGAGATGGAAAACTGAACATGGCAATGGCAACCGAGATGTGTAAAAACTGCCACCAACCAGCTAATTTCAAGAAGTGCTGCCCCTTGGTTTGGGGTAAAGCAATTCAGTTGATGGATAAATCCTCCAGAGTGAGGTATAGCATAGACCAAATAACCACCATGATTATTAATGAGAGGAATAGACGCTCCAACATTGGGAATTGTATGGAAGCCTTGTTCCAAGGACCACTGCAATACAAAGATCTTAAGATAGATATCAAGACCACCCCTCCACCGGAGTGCATTAACGACTTATTGCAAGCCGTGGATTCACAGGAAGTCAGAGATTACTGTGAGAGGAAAGGATGGCTGGTGAACATTTCAAGTCAGGTCCAATTGGAACGCAACATCAACAGAGCAATGACAATCCTTCAGGCTGTTACCACATTCGCTGCAGTGGCGGGAGTGGTTTATGTAATGTACAAACTTTTTGCAGGCCACCAAGGAGCCTATACTGGACTCCCAAACAAAAAACCCAATATTCCCACCGTCAGAACAGCCAAAGTGCAAGGACCAGGGTTTGATTATGCAGTTGCTATGGCTAAAAGAAACATCGTCACTGCTACCACCGGCAAAGGTGAGTTTACAATGCTTGGCGTGCACGACAATGTTGCAGTTCTGCCAACTCATGATTCACCAGGTGAGACCATAGTCATTGATGGTAAGGAAGTTGAAGTGATCGATGCCAAGGCCTTGGAAGATCAGGTAGGTACCAATTTGGAAATCACCATAGTCACCCTCAAAAGAAATGAAAAGTTCAGAGACATCAGGCCCCATATTCCCACCCAGATCACTGAGACCAATGATGGAGTGCTAATCGTGAACACTAGTAAGTACCCCAACATGTACGTGCCTGTCGGTGCAGTGACCGAACAAGGGTACCTCAACCTGGGCGGGCGTCAGNCTAATCGTACACTCATGTACAACTTCCCAACCCGAGCTGGACAATGTGGTGGAATCATCACTTGTACTGGCAAGGTCATTGGAATGCATGTTGGAGGGAACGGTTCACATGGGTTCGCTGCGGCCCTAAAACGATCGTACTTCACCCAAAGTCAAGGTGAGATACAGTGGATAAGACCATCAAAGGAAGTTGGTTACCCAGTCATCAATGCACCAAGCAAAACAAAATTGGAACCTAGTGCCTTCCACTATGTTTTTGAAGGGGTGAAGGAGCCCGCTGTGCTGACCAAGAATGATCCCAGATTGAAAACTGATTTCGAGGAGGCCATCTTTTCGAAGTACGTGGGTAATAAGATCACAGAGGTAGATGAATATATGAAAGAGGCTGTGGACCACTATGCTGGACAACTCATGTCATTGGAAATCAATACAGAGCAAATGTGCTTAGAGGATGCTATGTATGGGACCGATGGTCTAGAAGCTCTAGACCTCACTACCAGTGCAGGATACCCCTATGTTGCTCTTGGGAAAAAGAAGAGAGACATACTCAACAAACAGACAAGAGACACCAAAGAAATGCAGAGATTACTGGACACTTATGGAATCAACCTGCCTCTAGTCACTTATGTGAAAGATGAGTTAAGAAGCAAGAGCAAAGTGGAACAAGGCAAGTCCAGACTGATCGAGGCTTCTAGCTTAAATGATTCAGTGGCAATGAGAATGGCGTTTGGTAATCTATATGCAGCTTTCCACAAAAATCCAGGTGTCATCACTGGTTCTGCTGTAGGGTGTGATCCAGATCTATTTTGGAGTAAGATCCCAGTGCTAATGGAGGAGAAACTTTTTGCATTTGACTACACCGGCTATGATGCTTCCCTCAGTCCTGCTTGGTTTGAAGCACTCAAGATGGTTTTGGAGAAGATTGGCTTTGGAGACAGGGTTGATTACATTGATTACCTCAACCATTCACACCATCTCTATAAAAATAAAACCTACTGTGTCAAGGGCGGTATGCCATCTGGCTGCTCTGGCACCTCCATATTCAACTCAATGATTAACAATTTGATA---AGGACACTTTTACTGAAAACCTACAAGGGCATAGATTTAGACCATCTAAANNNNNNNNNNNNNNNNNNNNNNNNNNNNNNNNNNNNNNNNNNNNNNNNNNNNNNNNNNNNNNNNNNNNNNNNNNNNNNNNNNNNNNNNNNNNNNNNNNNNNNNNNNNNNNNNNNNNNNNNNNNNNNNNNNNNNNNNNNNNNNNNNNNNNNNNNNNNNNNNNNNNNNNNNNNNNNNNNNNNNNNNNNNNNNNNNNNNNNNNNNNNNNNNNNNNNNNNNNNNNNNNNNNNNNNNNNNNNNNNNNNNNNNNNNNNNNNNNNNNNNNNNNNNNNNNNNNNNNNNNNNNNNNNNNNNNNNNNNNNNNNNNNNNNNNNNNNNNNNNNNNNNNNNNNNNNNNNNNNNNNNNNNNNNNNNNNNNNNNNNNNNNNNNNNNNNNNNNNNNNNNNNNNNNNNNNNNNNNNNNNNNNNNNNNNNNNNNNNNNNNNNNNNNNNNNNNNNNNNNNNNNNNNNNNNNNNNNNNNNNNNNNNNNNNNNNNNNNNNNNNNNNNNNN
HPO293918            TTAAAACAGCTCTGGGGTTGCTCCCACCCCAGAGGCCCACGTGGCGGCCAGTACTCTGGTATTGCGGTACCTTTGTACGCCTGTTTTATACTCCCTCCCCGCAACTTAGAAATCCACA---AAGTTCAATAG-AGGGGGTGCAAACCAGCACCACCACGAACAAGCACTTCTGTTTCCCCGGTGATGTCGTATAAGCTGTACCCACGGCTGAAGGCGACGGATCCGTTATCCGCTTGAGTACTTCGAGAAGCCTAGTATTACCTTGGAATCTTCGACGCGTTGCGCTCAGCACTCTACCCC-GAGTGTAGCTTAGGTCGATGAGTCTGGGCACGCCCCACCGGCGACGGTGGCCCAGGCTGCGTTGGCGGCCTACCCATGGCTATCACCATGGGACGCTAGTTGTGAACAAGGTGTGAAGAGCCTATTGAGCTACCCAAGAGTCCTCCGGCCCCTGAATGCGGCTAATCCTAACCACGGAGCAAGTGTCCTCAACCCAGGGGATGGCTTGTCGTAACGCGAAAGTCTGTGGCGGAACCGACTACTTTGGGTGTCCGTGTTTCCTTTTATTTTATTATGGCTGCTTATGGTGACAATCAAAGGTTGTTACCATAAAGCAATTTGGATTGGCCATCCGGTGAGAATCAAACATATTATCTACCTGTTTGTTGGGTTTTCTTCTTTTACTTGAACAATACCTCTAATAATAACTGCTATATTGTCAATAAGACATTATCATCACAATGGGGGCGCAAGTTTCATCCCAAAAAGTTGGAGCGCATGAGAATTCTAATAGGGCGTACGGTGGTTCCACCATCAACTACACCACCATTAACTACTACAAGGACTCAGCTAGTAACGCTGCATCCAAACAAGATTACTCCCAGGATCCCTCTAAGTTTACTGAACCACTGAAAGACGTATTGATTAAGACGGCACCAGCTCTCAACTCTCCAAATGTTGAGGCATGTGGGTACAGTGACAGGGTGCTGCAACTGACCTTGGGCAACTCCACTATAACAACCCAAGAGGCAGCAAATTCAGTAGTTGCATATGGACGATGGCCCGAGTTTATTCGAGATGATGAAGCTAACCCAGTGGATCAACCAACAGAGCCGGATGTGGCAACTTGTAGGTTCTACACATTAGACACAGTCATGTGGGGCAAGGAATCCAAGGGGTGGTGGTGGAAGCTACCAGACGCTCTCAGAGACATGGGGCTGTTTGGGCAAAATATGTATTATCACTACTTAGGGAGATCAGGCTACACGGTGCACGTCCAGTGCAATGCATCTAAATTCCATCAGGGCTCGCTGGGAGTGTTTGCTATACCAGAATATTGTCTGGCCGGGGATAGTGACACAG-----AGATACACCAGCTATGCGAATGCCAACCCGGGTGAGAAAGGGGGAAAGTTTTATGCCCAATTCAACAAGGACACTGCCGTCACTTCTCCAAAAAGGGAGTTTTGCCCAGTAGACTACCTATTGGGTTGTGGGGTGTTAGTGGGAAATGCTTTTGCGTTTCCTCACCAAATCATTAACTTGAGAACCAACAACAGTGCCACTCTTGTGTTACCCTATGTGAACGCACTATCAATTGATTCAATGGTCAAACACAACAACTGGGGCATTGCCATCCTCCCCCTGTCACCATTGGATTTTGCACAGGATTCATCAGTGGAGATACCCATCACAGTTACGATAGCTCCAATGTGCAGTGAGTTCAACGGGCTACGCAACGTTACCGCCCCAAAACTCCAAGGACTACCAGTATTGAACACTCCTGGTAGCAACCAGTACCTGACCTCAGACAATCATCAGTCCCCGTGTGCTATACCAGAATTTGATGTTACGCCACCGATTGACATTCCCGGAGAGGTCAAAAATATGATGGAGCTGGCCGAGATAGATACCATGATCCCTTTGAACTTAAAC---ACTAAGAGGAATACCATGGACATGTACAGAGTTAGGTTGAGCGATAGTGCCAACTTGAGTGATCCAATCTTGTGTCTGTCTTTGTCACCGGCGGCCGATCCACGTTTGTCACACACCATGCTAGGAGAGGTGTTGAATTATTACACACATTGGGCCGGATCCTTAAAATTCACCTTCCTGTTTTGTGGTTCTATGATGGCTACTGGAAAGTTATTGGTCGCCTACGCCCCTCCAGGAGCGCAACCACCGACCAGCCGTAAGGAGGCTATGCTAGGAACACATGTTATCTGGGACTTGGGTTTGCAGTCGTCATGCACAATGGTCGTACCGTGGATCAGCAATGTGATGTATAGGCAAACCACGCAGGATAGTTTCACTGAAGGAGGATACATTAGCATGTTTTACCAGACTAGAATTGTGGTTCCTTTATCAACCCCAAAGGCTATGGATATGCTAGGCTTTGTGTCAGCGTGCAACGACTTCAGTGTGCGGTTGCTGCGCGATACCACTCACATCTCCCAAACGGCCATGCCACAAGGAGTGGATGATCTA---------ATAACTGAAG---TGGCACAAAGTGCCCTGGCTCTTTCACTCCCCAAAAACAGTCTCCCTGACACCAAAGCCAGCGGGCCCGCTCATTCCAAAGAGGTTCCAGCGTTGACCGCGGTCGAGACAGGCGCCACCAACCCACTTGTCCCGTCTGATACCGTGCAAACACGCCACGTCATTCAGCAACGCAGCAGGACCGAGTCCACCATTGAATCCTTCTTTGCGAGAGGGGCATGCGTCGCCATAATCGAAGTAGACAATGAACAGCCAACCACCAGGGCACAAAAGCTGTTTGCCACTTGGCGCATCACTTACAAAGACACAGTGCAGTTACGCCGTAAATTGGAGTTCTTTACCTACTCCCGCTTTGACATGGAGTTCACATTTGTGGTGACTGCCAACTTCACCAACTCAAACAACGGACATGCTCTCAACCAGGTGTACCAGATAATGTACATCCCCCCCGGAGCCCCCACACCAAAATCGTGGGATGACTACACCTGGCAGACCTCTTCGAACCCATCTATATTCTACACGTACGGTGCTGCCCCAGCCCGAATATCTGTGCCCTATGTGGGTTTGGCCAATGCCTACTCACACTTTTACGACGGTTTTGCCAAAGTACCATTGAAATGCAAACGACCAG--GTGGGAGATTCACTCTACAGCGCCATGACTGTGGATGACTTCGGTGTTCTCGCCATAAGAGTGGTCAATGATCACAATCCTACAAAAGTCACATCAAAGGTGCGAATTTACATGAAACCCAAGCATGTGAGAGTGTGGTGTCCGCGACCCCCGCGGGCGGTGCCGTATTACGGGCCAGGGGTGGATTACAAGGACGG---GCTAGCACCCTTGTCAGTGAAGGGGCTCACGACTTATGGCTATGGGCACCAGAACAAGGCAGTGTACACAGCTGGGTATAAGATCTGTAATTACCACCTAGCTTCTCAGGAAGACATCCAGAACGCCGTAAATATTATGTGGAATAGGGATTTGATAGTTGTCGAGTCCAGAGCTCAAGGCACAGACTCAATTGCTAGGTGTACATGTAATACAGGGGTGTACTATTGTGAATCAAGAAGGAAGTACTACCCAGTATCTTTTGTTGGGCCCACTTTTCAGTATATGGAAGCCAACGACTACTATCCAGCTAGATACCAGTCACACATGTTAATTGGCCATGGGTTTGCATCTCCTGGAGATTGTGGAGGGATTTTAAGGTGCCAACATGGAGTCATAGGCATAATTACAGCTGGTGGGGAAGGCCTTGTGGCGTTCTCAGACATTAGAGATCTTTATGCATATGAAGAGGAAGCCATGGAACAGGGCATCTCTAATTACATTGAATCTCTTGGGGCTGCTTTTGGAAGTGGTTTTACACAGCAAATTGGAGACAAGATATCAGAGTTAACCAGCATGGTCACCAGTACCATCACGGAGAAGTTACTCAAAAATCTGATTAAGATAATTTCATCACTGGTAATAATAACCAGGAACTACGAAGACACTACCACTGTTCTAGCTACCCTGGCACTTCTCGGTTGTGACATCTCTCCCTGGCAGTGGTTGAAGAAGAAGGCGTGTGACATCTTAGAAATACCTTATGTCATCCGCCAAGGAGATAGCTGGCTTAAAAAGTTCACAGATGCTTGTAATGCTGCCAAAGGTTTGGAATGGGTCTCTAACAAGATCTCCAAATTTATTGACTGGCTGAAAGATAAAATAATACCCCAGGCTAGGGACAAGCTTGAGTTTGTAACTAAGCTCAAGCAACTCGAAATGCTAGAGAATCAAATCTCAACTATCCACCAGTCCTGTCCAAGTCAGGAACACCAGGAGATACTCTTCAACAACGTCAGGTGGTTGTCTATACAATCAAAAAAGTTCGCCCCTCTCTACGCCGTGGAAGCCAAAAGAATCCAGAAATTAGAGCACACAATTAACAATTACATACAGTTCAAGAGCAAACACCGTATTGAACCAGTATGCTTGTTAGTGCATGGTAGTCCAGGGACGGGCAAATCGGTTGCCACAAATTTGATTGCCAGAGCTATTGCTGAAAAGGAGAATACTTCCACGTATTCATTGCCCCCGGATCCTTCCCATTTTGATGGGTACAAACAGCAGGGAGTGGTTATCATGGATGATCTTAATCAAAATCCTGATGGTGCGGATATGAAACTCTTTTGTCAGATGGTGTCAACAGTGGAGTTCATTCCGCCCATGGCCTCATTGGAGGAGAAGGGCATTTTGTTCACGTCCAACTACGTGCTGGCCTCAACCAATTCTAGCCGAATCACTCCACCCACAGTGGCACACAGTGATGCACTGGCCAGACGGTTCGCTTTTGATATGGACATTCAAGTGATGGGAGAGTACTCTAGAGATGGCAAACTCAACATGGCATTGGCTACAGAAATGTGTAAGAACTGTCACCAACCAGCAAATTTCAAGAGATGTTGCCCATTAGTGTGTGGAAAGGCAATTCAACTGATGGACAAGTCATCTAGAGTTAGGTACAGCATTGACCAGATTACCACCATGATCATCAATGAGAGAAATAGGAGAGCCAATATTGGTAATTGCATGGAAGCACTGTTCCAGGGTCCGCTCCAATACAAAGACCTGAAAATTGACATCAAAACGACACCACCTCCAGAGTGCATTAATGACTTGCTTCAAGCAGTTGACTCCCAGGAGGTCAGAGACTATTGTGAGAAGAAAGGGTGGATTGTCAACATTACCAGCCAAGTTCAGACTGAAAGGAACATCAACAGAGCAATGACCATTCTACAAGCTGTCACCACATTCGCAGCAGTTGCTGGAGTGGTGTATGTGATGTACAAACTGTTTGCAGGACACCAAGGGGCTTACACAGGACTTCCAAATAAAAAACCCAACGTCCCTACCATCAGGACCGCCAAGGTCCAGGGTCCAGGGTTTGATTATGCAGTGGCTATGGCGAAGAGAAATATCCTCACAGCAATCACTAGCAAAGGGGAGTTTACAATGCTTGGGGTACATGACAACATAGCCATTCTGCCAACTCACGCCTCACCAGGAGAAACGATAGTTATTGATGGCAAGGAGGTAGAAGTGTTGGACGCAAAAGCATTGGAGGACCAAGCTGGAACAAATCTCGAAATTACAATCGTCACCCTCAAAAGGAATGAGAAATTCAGAGACATTAGACCACACATTCCCACTCAAATCACTGAGACCAATGATGGAGTGTTGATCGTGAACACTAGCAAGTACCCTAACATGTACGTTCCTGTTGGTGCTGTGACTGAACAGGGATATCTTAATCTTGGTGGCCGCCAAACCGCACGCACCTTGATGTACAATTTCCCAACTAGAGCAGGGCAGTGCGGCGGTGTCATCACATGCACAGGCAAAGTCATCGGAATGCATGTTGGTGGGAACGGTTCACACGGGTTCGCAGCTGCCCTAAAGCGATCATACTTCACTCAGAATCAAGGTGAAATCCAGTGGATAAAGCCGTCTAAGGAGGTGGGGTATCCAATCATCAATGCTCCTTCTAAAACCAAATTAGAACCCAGTGCATTTCACCACGTGTTTGAGGGAGTGAAAGAACCAGCGGTCCTCACTAAAAATGACCCCAGATTGAAGACTGATTTTGAAGAAGCCATCTTTTCTAAGTATGTAGGCAACAGGATCACCGAGGTGGATGAATACATGAAGGAGGCTGTGGACCACTACGCAGGTCAACTCATGTCATTGGACATCAACACAGAACAAATGTGTCTTGAGGACGCCATGTATGGCACCGATGGACTTGAGGCCCTAGATCTTAGCACCAGTGCAGGGTATCCCTATGTTGCCATGGGAAAGAAAAAGAGAGACATCCTAAACAAACAAACCAGAGACACCAAAGAGATGCAAAAACTCTTGGACACTTACGGAATCAACTTACCGCTGGTCACCTATGTGAAAGATGAGCTCAGGCCCAGAACCAAAGTGGAGCAGGGTAAGTCTAGACTGATTGAAGCATCCAGTCTTAATGATTCCGTGGCAATGAGAATGGCCTTTGGAAACCTATACGCAGCATTCCACAAGAATCCAGGTGTGGTGACAGGTTCAGCGGTTGGGTGCGATCCTGACCTGTTTTGGAGCAAGGTACCAGTGTTAATGGAGGAAAAACTCTTTGCATTTGACTACACAGGGTATGATGCCTCACTCAGCCCAGCCTGGTTTGAAGCACTCAAGATGGTGTTGGAAAAAATTGGATTTGGTGACAGGGTAGATTACATTGATTATCTGAACCACTCACACCATCTATACAAAAACAAAACATACTGTGTCAAAGGCGGCATGCCATCTGGCTGCTCTGGCACTTCAATTTTCAACTCTATGATCAACAACCTGATCATCAGGACACTCTTACTGAAAACCTATAAGGGCATAGACTTAGATCACCTAAAGATGATTGCCTATGGTGATGATGTAATTGCTTCCTACCCCCATGAAGTTGACGCTAGTCTCCTAGCCCAATCAGGAAAAGACTACGGACTAACCATGACTCCAGCTGACAAGTCAGCCACATTTGAAGCAGTCACATGGGAGAATGTAACATTCTTAAAAAGATTCTTTAGAGCAGATGAGAAGTATCCCTTTTTAATACATCCAGTAATGCCAATGAAAGAAATTCATGAATCAATCAGATGGACCAAGGATCCAAGAAACACACAAGATCATGTTCGCTCACTGTGCTTATTGGCCTGGCACAACGGCGAAGAAGAATACAACAAGTTTTTAGCTAAAATTAGAAGCGTGCCAATCGGAAGAGCTCTGTTGCTCCCTGAGTACTCTACATTGTACCGCCGTTGGCTCGACTCTTTTTAGTGACCCTACCTCAGTCGAATTGGATTGGGTTATACTGTTGTAGGGGTAAATTTTTCTTTAATTCGGAG
PIP03XX              TTAAAACAGCTCTGGGGTTGTTCCCACCCCAGAGGCCCACGTGGCGGCTAGTACACTGGTATCACGGTACCCTTGTACGCCTGTTTTATACTCCCTTCCCGTAACTTAGAAGTATACAACCAAGTTCAATAGAAGGGGGTACAAACCAGTACCACCACGAACAAGCACTTCTGTTTCCCCGGTGAAGTTGCATAGATTGTTCCCACGGTCGAAAGCGACTGATCCGTTACCCGCTCATGTACTTCGGGAAGCCTAGTATCACTTCGGACTCTTCGATGCGTTGCGCTCAGCACTCAACCCCAGAGTGTAGCTTAGGTCGATGAGTCTGGACAAACCTCACTGGCGACAGTGGTCCAGGCTGCGTTGGCGGCCTACCTGTGGCCAAAGCCACAGGACGCTAGTTGTGAACAAGGTGTGAAGAGCCTACTGAGCTACATGAGAGTCCTCCGGCCCCTGAATGCGGCTAATCTCAACCACGGAGCAGGTAGTCACAAACCAGTGATTTGCCTGTCGTAACGCGAAAGTCTGTGGCGGAACCGACTACTTTGGGTGTCCGTGTTTCCTTTTATTCCATTATGGCTGCTTATGGTGACAATCCTAGATTGTTATCATAAAGTGAGCTGGATTGGCCATCCGGTGAAAATCAAGCACATTATATATTTGTTTGTTGGGTTTAACCCTCTGATTGCACGCACTCTTGGCTTGGTTAGGATTATTGTGTGGAAAAGGCACCATAGTTACAATGGGTGCTCAAGTTTCATCCCAAAAAGTTGGAGCCCATGAGAACTCGAATAGGGCATATGGTGGTTCTACCATCAATTACACCACTATCAATTATTACAAGGATTCAGCAAGCAATGCCGCATCTAAGCAAGACTATTCCCAGGATCCCTCTAAATTCACCGAACCACTGAAGGATGTGTTAATTAAGACAGCACCAGCTCTCAACTCTCCAAATGTTGAGGCATGTGGATACAGCGATAGGGTGTTGCAATTGACCCTAGGCAACTCCACCATAACAACGCAAGAGGCGGCCAATTCAGTGGTCGCGTATGGTCGTTGGCCTGAGTTTATCCGAGATGACGAAGCAAATCCAGTGGACCAACCAACAGAGCCGGACGTAGCAACTTCTAGGTTTTACACGCTGGACACAGTCATGTGGGGCAAAGAGTCCAGGGGATGGTGGTGGAAATTACCAGATGCTCTCAGAGACATGGGGCTGTTTGGACAAAATATGTATTACCACTACTTAGGGAGATCAGGATATACAGTGCACGTCCAGTGCAACGCCTCTAAATTTCATCAGGGCTCATTGGGAGTATTCGCCATACCAGAATTCTGTCTGGCTGGGGACAGTGATACAA-----AGATACACCAGCTACGCGAACGCTAACCCAGGTGAGAAAGGAGGGAAGTTTTATGCTCAATTTAATAAAGATACTGCTGTAACCTCCCCAAAAAGGGAATTTTGTCCAGTAGACTATTTACTAGGATGTGGTGTTTTGATAGGGAATGCTTTTGTGTTCCCCCACCAGATTATCAACTTAAGAACCAACAACAGTGCCACCCTAGTATTACCCTATGTAAATGCACTGTCTATAGATTCAATGGTCAAGCACAATAATTGGGGCATTGCTATTCTCCCCCTGTCACCATTGGATTTTGCACAAGACTCATCAGTGGAGATACCCATTACAGTCACAATAGCTCCGATGTGCAGTGAGTTCAATGGTTTGCGCAACGTTACAGCCCCAAAGCTTCAAGGACTACCAGTGCTGAATACACCAGGCAGCAATCAGTACCTAACTTCGGACAACCACCAGTCCCCATGTGCAATCCCAGAGTTTGATGTCACGCCACCAATCGACATACCTGGGGAAGTCAAAAATGTGATGGAATTGGCTGAAATAGACACTATGATTCCTCTGAATCTGAAT---ACCAAGAGGAATACCATGGACATGTACAGAGTGAGGTTGAGCGACAGCGCCAACCTGAGCGGTCCAATCTTATGCCTGTCTCTGTCACCGGCAGCAGACCCTCGCTTATCACACACTATGTTAGGGGAGGTTTTGAACTACTACACACACTGGGCTGGATCCCTGAAGTTCACTTTCTTATTCTGTGGCTCTATGATGGCTACTGGAAAGCTGTTAGTCGCTTACGCCCCTCCGGGAGCACAACCACCGACCAGTCGCAAGGAGGCAATGCTCGGCACGCATGTCATTTGGGACTTGGGCCTACAATCCTCATGTACGATGGTTGTACCGTGGATCAGCAATGTGACATACAGACAGACTACACAGGACAGTTTTACTGAAGGGGGATACATCAGCATGTTCTATCAAACCAGAATTGTGGTTCCTTTATCAACCCCAAAGGCGATGGACATGTTGGGGTTTGTTTCAGCGTGCAACGATTTCAGTGTACGGTTGCTGCGCGACACAACACACATTTCGCAGGCGGCCATGCCACAAGGGGTGGATGATCTG---------ATAACCGAAG---TGGCACAAAATGCTTTAGCTCTCTCACTTCCCAAAAGCAATCTTCCTGATACAAAGGCCAGTGGGCCCGCCCACTCCAAGGAAGTTCCGACGCTGACTGCGGTAGAGACCGGTGCCACTAATCCACTTGTTCCATCAGACACCGTGCAGACGCGACACGTCATACAGCAGCGTAGCAGGTCTGAGTCAACTATTGAATCCTTCTTTGCAAGGGGGGCGTGTGTTGCCATTATTGAGGTGGACAATGAACAGCCAGCCACCAATGTCCAAAAACTGTTCGCCACATGGCGAATCACCTATAAGGACACGGTGCAGTTGCGCCGGAAATTAGAGTTCTTCACATACTCCCGCTTTGACATGGAATTTACCTTTGTGGTGACAGCCAACTTCACCAACTCAAACAACGGGCATGCTCTAAACCAGGTCTACCAGATAATGTACATCCCCCCAGGTGCCCCTACGCCAAAGTCATGGGACGATTACACCTGGCAAACTTCTTCAAACCCATCCATATTCTACACCTACGGTGCTGCCCCGGCCCGGATCTCCGTACCATACGTGGGATTAGCAAACGCATACTCGCACTTCTATGACGGTTTTGCTAAAGTACCACTGAAATGCAAATGATCAA--GTGGGGGATTCACTCTACAGCGCCATGGCTGTGGATGATTTCGGTGTCCTCGCCATAAGAGTGGTCAATGATCACAACCCCACTAAAGTAACATCAAAGGTGCGGGTGTACATGAAACCCAAGCATGTGAGAGTGTGGTGCCCAAGACCCCCGCGGGCGGTACCGTACTACGGGCCAGGAGTGGACTACAAAGACGG---GTTGGCACCTCTATCAGAGAAGGGACTCACAACGTATGGGTTTGGTCACCAAAATAAAGCTGTTTACACAGCGGGTTATAAGATCTGCAATTACCACCTCGCTACACAAGAAGATCTACAGAATGCAGTGAGCGTCATGTGGAATAGGGATCTCCTGGTGACAGAATCAAAAGCTCAGGGCATAGATTCTATCGCCAGATGCAATTGCAGCACTGGCGTGTATTATTGTGAGTCCAGAAGTAGGTATTACCCTGTTTCCTTCGTTGGTCCAACTTTCCAATACATGGAAGCAAATGATTACTACCCAGCTCGATACCAGTCCCACATGCTAATCGGTCACGGTTTCGCATCACCTGGGGATTGTGGCGGTATCCTCAGATGCCAGCATGGTGTGATAGGCATCATCACGGCTGGAGGAGAGGGCCTGGTGGCTTTCTCAGATATTAGAGACCTTTATGCATATGAGGAAGAAGCCATGGAGCAGGGCATTTCCAGCTACGTTGAGTCCCTTGGAGCAGCATTTGGAAGCGGGTTCACCCAGCAAATCGGGGATAAAATTATTGAGCTAACCGGCATGGTCACCAGCACTATAACCGAAAAACTATTGAAGAACTTAATAAAGATTGTATCCTCCCTAGTCATTATCACTAGGAATTATGATGACACCACCACTGTTTTAGCAACCCTAGCGCTACTTGGGTGTGATGTGTCTCCTTGGCAGTGGCTCAAAAAGAAAGCTTGTGATATACTAGAAATCCCATACGTCATGCGCCAGGGTGACAGCTGGTTGAAGAAGTTTACGGAAGCATGCAACGCTGCCAAAGGACTGGAATGGGTGTCCAACAAGATCTCCAAATTTATTGATTGGTTGAGAGAGAAAATCATTCCTCAAGCTAGGGACAAATTGGAATTTGTTACCAAGTTGAAACAGTTAGAGATGTTGGAGAACCAAATTGCAACCATCCACCAGTCATGCCCCAGCCAGGAACACCAGGAGATTCTGTTCAACAATGTGAGGTGGTTGTCCATTCAGTCAAAAAGGTTCGCCCCACTCTACGCATTAGAGGCAAAGAGAATACAGAAGTTGGAACACACGATTAACAATTACATACAGTTCAAGAGCAAACACCGTATTGAACCAGTATGTTTGTTAGTACATGGTAGCCCCGGAACTGGCAAGTCGGTAGCCACCAACCTAATAGCTAGGGCTATAGCGGAGAAGGAAAACACCTCCACATACTCATTACCACCAGATCCATCTCATTTCGACGGGTACAAGCAACAGGGAGTAGTGATCATGGATGATCTAAACCAGAATCCAGATGGAGCCGATATGAAATTATTCTGTCAAATGGTTTCCACAGTGGAGTTCATACCACCAATGGCTTCACTTGAAGAGAAAGGCATTCTATTTACATCAAATTACGTCCTAGCCTCTACCAACTCTAGCCGTATCACGCCACCCACTGTTGCACACAGTGACGCTTTGGCCAGGCGTTTTGCATTCGACATGGACATTCAAGTCATGAGTGAGTACTCCAGGGATGGGAAATTAAACATGACAATGGCAACAGAAATGTGCAAGAACTGTCATCAACCAGCAAACTTCAAGAGGTGCTGTCCATTGGTATGTGGGAAGGCTATTCAATTAATGGACAAGTCCTCTAGGGTCAGGTACAGCATTGATCAGATCACTACCATGATAGTTAATGAGAAAAACAGAAGGTCCAACATTGGTAACTGCATGGAAGCACTGTTTCAAGGCCCTTTACAATACAAGGATTTAAAAATTGACATCAAGACCACTCCCCCGCCCGAGTGCATAAACGACTTGCTCCAGGCCGTTGACTCTCAAGAAGTGAGGGACTACTGTGAGAAAAAGGGATGGATTGTCAACATCACCAGTCAAGTTCAAACTGAGAGGAACATAAACAGAGCAATGACTATCTTGCAAGCCGTCACCACATTTGCAGCAGTTGCTGGGGTGGTGTATGTGATGTACAAGCTGTTTGCAGGACACCAAGGGGCTTATACAGGACTTCCAAACAAGAGACCCAACGTCCCTACCATTAGAACAGCTAAGGTTCAGGGTCCAGGGTTTGATTATGCAGTGGCCATGGCCAAGAGAAATATTCTTACAGCAACCACCAGTAAAGGAGAATTCACGATGCTTGGGGTGCACGACAACGTAGCTATTCTACCAACCCATGCATCGCCAGGTGAGACGATAGTCATTGATGGCAAGGAAATTGAAGTGTTAGATGCTAAAGCTCTAGAAGATCAGGCCGGAACTAACTTGGAAATTACTATTGTTACTCTTAAGAGGAATGAAAAATTTAGAGACATTAGGCCACACATTCCCGCACAAATCACCGAGACAAATGATGGAGTGTTGATCGTGAACACTAGTAAGTACCCCAACATGTATGTTCCTGTAGGTGCTGTGACTGAACAGGGATATCTTAATCTCGGTGGACGTCAAACTGCTCGTACATTAATGTACAACTTCCCAACCAGAGCAGGCCAGTGTGGTGGAGTCATCACATGCACTGGTAAGGTCATTGGGATGCATGTTGGTGGGAACGGTTCACACGGGTTTGCAGCAGCCTTAAAACGGTCATACTTCACTCAAAGTCAAGGAGAAATCCAATGGATGAGACCATCAAAAGAGGTGGGCTACCCTATAATTAACGCCCCATCTAAGACCAAATTGGAACCCAGTGCATTCCACTACGTATTTGAAGGTGTTAAGGAACCAGCCGTGCTCACAAAAAATGACCCAAGATTCAAAACGGGTTTTGAGGAAGCCATTTTTTCTAAATATGTGGGCAACAAGATTACAGAAGTGGATGAATATATGAAGGAAGCAGTGGATCATTATGCTGGCCAGCTCATGTCATTGGATATTAACACTGAGCAAATGTGCCTTGAGGATGCCATGTACGGTACTGATGGTTTGGAAGCACTAGATCTCAGCACAAGCGCGGGGTACCCATATGTTACCATGGGAAAGAAAAAGAGAGACATCCTAAACAAACAAACTAGAGATACAAAAGAGATGCAGAGACTTCTGGACACATACGGAATTAACCTTCCGCTAGTCACTTATGTGAAAGATGAACTAAGATCTAAGACCAAAGTGGAACAGGGAAAATCCAGGCTGATTGAAGCATCCAGTTTAAATGACTCTGTGGCAATGAGAATGGCGTTTGGTAACTTATACGCTGCTTTCCACAAAAACCCAGGAGTTGTAACAGGCTCAGCAGTTGGATGTGATCCAGATTTGTTTTGGAGTAAAATACCCGTCTTAATGGAAGAAAAACTCTTTGCATTTGACTACACAGGGTACGACGCCTCGCTCAGCCCGGCCTGGTTTGAAGCACTAAAAATGGTGTTGGAAAAGATAGGCTTTGGAGACAGGGTGGACTACATTGACTACCTGAACCATTCACATCATCTTTACAAAAACAAAACATATTGTGTCAAGGGTGGCATGCCATCTGGCTGCTCTGGCACCTCTATTTTCAACTCAATGATTAACAACTTGATAATCAGGACACTTTTACTAAAAACCTACAAGGGCATAGACTTAGATCATCTAAAGATGATTGCCTATGGTGATGATGTAATTGCATCCTACCCCCATGAGGTTGACGCTAGTCTCCTAGCCCAATCAGGAAAAGACTATGGATTAACCATGACACCAGCTGATAAGTCAGCCACATTTGAAACTGTCACATGGGAGAATGTAACCTTTTTGAAAAGATTCTTCAGAGCAGATGAGAGGTACCCATTCTTGATCCACCCAGTAATGCCAATGAAGGAAATTCATGAATCAATTAGATGGACCAAAGATCCCAGAAACACTCAGGATCACGTCCGCTCTCTGTGCCTATTGGCTTGGCACAATGGAGAGGACGAATACAATAAATTTTTAGCTATGATCAGAAGCGTGCCAATTGGAAGGGCTCTATTGCTCCCTGAGTACTCTACATTGTACCGCCGTTGGCTCGACTCTTTTTAGCAACCCTACCTCAGTCGAATTGGATTGGGTCATACTGTTGTAGGGGTAAATTTTTCTTTAATTCGGAG
AY278553             TTAAAACAGCTCTGGGGTTGTTCCCACCCCGGAGGCCCACGTGGCGGCTAGTACTCTGGTATCACGGTACCCTTGTACGCCTGTTTTATACTCCCCTCCCGTAATTTAGAAGTTCAAAATTAAGTTCAATAGAAGGGGGTACAAACCAGTACCACCACGAACAAGCACTTCTGTTTCCCCGGTGAGGTTGCATAGACTGTACCCACGGTTGAAGGCGACTGATCCGTTATCCGCTCTTGTACTTCGGGAAGCCCAGTATCATCTTCGGATCTTCGATGCGTTGCGCTCAGCACTCAACCCCAGAGTGTAGCTTAGGCTGATGAGTCTGGACAATCCTCACTGGTGACAGTGGTCCAGGCTGCGTTGGCGGCCTACCTGTGGCCAAAGCCACAGGACGCTAGATGTGAACAAGGTGTGAAGAGCCCACTGAGCTACAAGAGAGTCCTCCGGCCCCTGAATGCGGCTAATCCCAACCACGGAGCAGGTAGTTGCAAACCAGCAGCCGGCCTGTCGTAACGCGCAAGTCTGTGGCGGAACCGACTACTTTGGGTGACCGTGTTTCCTTTTATCTTTCAATGGCTGCTTATGGTGACAATCATTGATTGTTATCATAAAGCGACTTGGATTGGCCATCCGGTGAAATTTAAGTGCGTCAGCTATCCATTTATTGGATTTACCCCACTAAAACCACATACGCCTGGCCTTAGT------GTTG--TTGGTGAGACGCTACCATCAAAATGGGTGCTCAGGTTTCTTCTCAGAAAGTTGGTGCACACGAGAACTCAAATAGGGCATATGGTGGATCTACAATCAATTACACCACAATTAATTACTACAGAGACTCGGCTAGCAATGCAGCCTCCAAACAAGATTTCTCTCAAGACCCATCCAAGTTCACTGAACCTATAAAAGATGTGTTAATCAAAACAGCCCCAATGTTGAACTCTCCAAATATTGAAGCGTGTGGATATAGTGACAGAGTCTTGCAGCTGACACTAGGGAACTCCACTATTACTACACAAGAGGCTGCCAATTCGGTGGTTGCCTACGGACGATGGCCTGAGTACCTGAGAGACAGCGAGGCCAACCCAGTGGACCAACCAACAGAGCCAGACGTTGCCGCGTGCAGGTTTTACACGCTAGACACCGTGTCCTGGACAAAGGAATCCCGAGGGTGGTGGTGGAAATTACCCGACGCACTTAGAGATATGGGGCTGTTCGGTCAAAACATGTATTATCATTACCTAGGCAGGTCTGGCTATACCGTACATGTACAGTGCAATGCCTCCAAATTTCACCAGGGGGCACTTGGCGTGTTTGCCGTGCCAGAGATGTGTCTGGCTGGTGACAGCAACACCACGCCTACACACACCAGTTATCAGAACGCCAACCCGGGCGAGAAAGGAGGTACCTTCACAGGCACATTCACACCCGACAACAACCAAACATCACCCGCCCGTAGGTTCTGCCCTGTGGATTACCTCTTCGGAAACGGAACTCTATTGGGTAATGCATTTGTGTTCCCACACCAAATAATCAACCTACGGACTAACAACTGTGCTACATTGGTGCTCCCGTATGTGAACTCCCTCTCCATAGACAGTATGGTTAAGCACAACAACTGGGGGATTGCGATTGTACCTCTAGCCCCACTAAACTTTGCTAACGAATCATCCCCAGAGATCCCGATCACCCTGACTATAGCACCAATGTGTTGTGAATTCAATGGACTGAGAAACATCACTCTGCCACGACTGCAAGGATTGCCTGTCATGAACACCCCTGGTAGTAACCAATACCTCACTGCTGATAACTTCCAGTCGCCGTGTGCATTGCCTGAGTTTGACGTGACCCCACCCATTGATATACCTGGAGAAGTTAAAAACATGATGGAGTTGGCTGAGATCGACACCATGATTCCCTTTGACTTGAGCGCCACAAAGAAAAACACTATGGAAATGTACAGAGTCCAGTTAAGTGATAAACCACACACAGATGACCCAATACTCTGTCTATCGTTGTCCCCAGCATCGGACCCAAGGTTGTCTCACACCATGCTTGGAGAAATTTTGAATTATTACACACATTGGGCAGGATCCTTGAAGTTTACTTTCCTATTCTGTGGTTCCATGATGGCGACTGGCAAACTGTTGGTCTCATACGCACCCCCCGGAGCTGATCCACCCAAGAAGCGCAAAGAAGCAATGCTGGGGACGCATGTCATCTGGGACATAGGATTACAGTCCTCTTGCACCATGGTGGTACCTTGGATTAGTAACACAACGTACAGACAGACCATTGACGACAGCTTTACTGAGGGTGGTTACATTAGTGTTTTCTACCAGACCAGAATAGTGGTCCCCCTTTCAACACCCAGAGAAATGGACATTCTTGGATTCGTGTCAGCTTGCAATGACTTTAGTGTTCGCTTACTTCGCGACACCACTCACATAGAACAGAAAGCATTGTCACAGGGACTAGGCCAAATGTTGGAGAACATGATAGACAACACAGTCCGCGAGACCATGAGAGCGTCGACCTCAAGGGATGCTCTCCCGAATACTGAATCCAGTGGACCAGCGCACTCCAAAGAGATCCCGGCGCTCACTGCGGTGGAGACAGGAGCCACGAATCCACTAGTTCCTTCAGATACAGTACAAACTAGACATGTCATCCAACATAGGTCAAGGTCAGAGTCTAGTATTGAGTCCTTCTTCGCACGTGGTGCATGCGTGACCATTATGACTGTAGACAACTCAGCATCTACTACATCCAAAGATAAGCTATTCTCAGTGTGGAAGATCACATATAAAGATACTGTGCAGTTAAGGAGAAAATTGGAGTTTTTCACTTACTCCAGATTTGACATGGAATTCACTTTTGTGATCACCGCCAACTTCACCGAGACAAACAACGGGCACGCTCTGAACCAAGTGTACCAAATCATGTATGTGCCACCAGGTGCACCGGTACCTGAGAAGTGGGACGACTACACGTGGCAAACGTCATCAAACCCATCGATTTTCTACACCTACGGCACAGCACCAGCTCGAATTTCAGTTCCATATGTTGGTATCTCAAATGCTTATTCACACTTTTATGATGGTTTCTCTAAAGTCCCATTGAAAGATCAGTCGGCAGCGTTGGGCGACTCACTCTACGGTGCAGCGTCTCTGAACGACTTTGGCATTTTGGCAGTGAGGGTGGTTAACGACCACAACCCAACCATAGTCACTTCTAAGGTTAGAGTATATTTAAAACCCAAACACATCAGAGTGTGGTGTCCGCGCCCGCCGAGAGCTGTGGCTTATTATGGTCCGGGAGTAGACTATAAAGATGGCACTCTTGCCCCCTTATCCACAAAGGATTTGACAACATACGGGTTTGGACATCAAAACAAAGCAGTGTATACGGCTGGATACAAAATCTGCAATTATCATCTAGCCACACAAGAAGATCTCCAAAATGCAGTGAATGTTATGTGGAATAGGGATTTGATTGTTGTGGAGTCCAAAGCGCAGGGTATTGACTCAATTGCCAGATGTTCTTGCAGTGCCGGCGTGTACTATTGTGAGTCCAGAAGAAAGTACTACCCAGTCTCTTTCATAGGCCCAACCTTCCAATACATGGAAGCCAATGACTATTATCCAGCAAGATATCAATCACACATGTTGATTGGTCATGGGTTTGCATCTCCTGGAGATTGTGGGGGGATTCTCAGATGCCATCATGGAGTCATAGGTATAATCACAGCAGGTGGTGAGGGCCTTGTTGCATTTTCAGACATCAGAGACCTCTATGCTTATGAGGAGGAAGCAATGGAACAGGGAATTTCCAATTACATTGAGTCCCTAGGAGCCGCTTTCGGCAGTGGTTTTACCCAACAGATTGGGGACAAGATCTCAGAATTGACTAGCATGGTGACGAGTACCATCACAGAAAAGTTGCTCAAAAACTTGATTAAAATCATCTCATCTTTAGTGATTATAACCAGAAACTATGAAGATACCACTACCGTACTGGCCACTTTAGCACTCTTGGGTTGTGATGTATCCCCGTGGCAGTGGTTAAAGAAGAAGGCTTGTGACATACTAGAAATCCCGTGTGTCATGCGTCAGGGTGACAGCTGGTTGAAGAAGTTCACAGAGGCGTGCAATGCTGCCAAAGGATTGGAATGGGTGTCTAACAAAATATCCAAATTCATTGATTGGCTGAAAGAGAAAATCATTCCTCAAGCCAGGGACAAGTTGGAATTTGTTACCAAATTAAAACAACTGGAGATGCTGGAAAATCAGATTGCGACCATCCATCAGTCATGCCCAAGCCAAGAACACCAGGAAATCCTGTTCAATAATGTGAGATGGTTGTCCATCCAATCAAAAAGATTTGCTCCGCTTTATGCATTAGAGGCGAAGAGAATCCAAAAGTTGGAACATACAATTAACAACTACATACAGTTCAAGAGCAAACACCGTATTGAGCCAGTATGTTTGTTGGTGCATGGCAGCCCTGGAACAGGCAAGTCAGTGGCAACCAATCTAATAGCCAGGGCAATTGCAGAAAAAGAAAATACTTCTACTTACTCATTACCGCCAGACCCCTCCCACTTTGATGGTTATAAGCAGCAAGGGGTGGTAATCATGGATGACTTGAACCAAAACCCGGACGGAGCTGACATGAAGTTATTCTGTCAAATGGTTTCTACAGTGGAGTTCATACCACCAATGGCTTCATTGGAGGAGAAAGGCATTCTGTTCACGTCAAATTACGTCTTGGCATCCACCAACTCCAGCCGCATTACACCACCCACCGTTGCACATAGTGACGCTTTAGCCAGGCGCTTTGCTTTTGACATGGACATTCAAGTCATGGGTGAATACTCCAGAGATGGTAAACTGAACATGGCAATGGCAACGGAAATGTGTAAGAATTGTCATCAACCAGCGAATTTTAAGAAATGCTGCCCTCTAGTGTGTGGGAAAGCCATCCAACTGATGGACAAATCCTCCAGGGTCAGATACAGCGTTGATCAGATCACCACCATGATCATCAACGAGAGAAATCGGAGATCCAATATTGGCAACTGCATGGAAGCACTATTTCAAGGTCCCCTTCAATACAAGGATCTCAAAATAGACATCAAGACCGCTCCTCCCCCAGAGTGTATCAACGACTTACTCCAGGCAGTTGATTCCCAGGAAGTCCGCGATTACTGCGAGAAAAAGGGGTGGATTGTCAACATCACCAGCCAGGTTCAAACTGAGAGAAACATCAACAGAGCCATGACAATCCTACAAGCTGTCACAACCTTCGCCGCAGTGGCCGGAGTGGTGTATGTCATGTATAAACTTTTTGCCGGGCACCAAGGAGCTTACACTGGTCTCCCAAACAAAAAGCCCAACGTGCCCACTATTCGGACTGCTAAAGTTCAGGGACCAGGCTTTGATTATGCAGTCGCAATGGCCAAAAGAAATATAGTCACCGCCACTACCAGTAAGGGAGAGTTCACCATGCTGGGAGTACACGACAATGTGGCGATCCTACCAACTCATGCATCACCAGGAGAGTGCGTTGTGATCGACGGTAAGGAAGTGGAGATCTTAGATGCCAAAGCTCTGGAAGATCAGGCTGGGACTAACTTGGAGATCACCATCATCACCCTGAAGAGGAATGAGAAGTTTAGGGATATCAGGCCACATATTCCTACACAGATCACTGAGACAAATGATGGGGTACTGATCGTGAACACTAGTAAGTACCCTAACATGTACGTCCCTGTTGGTGCTGTGACTGAGCAGGGATACCTCAATCTTGGTGGACGTCAAACTGCTCGCACATTGATGTACAATTTTCCAACTAGAGCAGGCCAGTGTGGCGGTGTCATCACCTGCACAGGCAAGGTCATCGGGATGCATGTTGGTGGGAACGGTTCACATGGGTTTGCGGCAGCCCTGAAGCGTTCATACTTCACTCAGAGTCAAGGTGAAATTCAGTGGATGAGACCATCTAAAGAAGTGGGTTACCCCATCATCAATGCCCCATCCAGAACCAAATTAGAACCTAGTGCTTTTCACTATGTTTTTGAGGGAGTTAAGGAACCAGCAGTTCTAACTAAGAATGATCCTAGATTGAAAACTGACTTTGAGGAGGCCATCTTCTCCAAGTATGTTGGTAACAAAATCACTGAAGTGGATGAGTATATGAAGGAGGCGGTAGACCACTATGCAGGACAATTAATGTCACTTGACATCAACACAGATCAAATGTGTCTGGAGGATGCTATGTACGGAACTGATGGTCTCGAAGCTCTAGATCTCAGCACTAGTGCAGGTTATCCCTATATAGCAATGGGAAAGAAGAAGAGGGACATTTTAAACAAGCAAACCAGGGACACTAAAGAAATGCAGAGGCTTCTGGATACCTATGGTATCAACTTACCCTTAGTCACCTATGTAAAGGATGAGCTCAGGTCTAAGACTAAAGTTGAGCAGGGCAAGTCTAGACTAATTGAAGCCTCCAGCCTCAATGATTCTGTGGCAATGAGAATGGCCTTCGGGAACTTGTACGCAACCTTCCACAAAAACCCTGGTGTGGTGACGGGATCAGCTGTCGGATGTGATCCAGATTTGTTTTGGAGCAAAATACCAGTCCTAATGGAGGAGAAACTCTTTGCCTTTGACTACACAGGTTATGATGCTTCACTCAGTCCAGCTTGGTTTGAAGCTCTCAAAATGGTGTTGGAGAAAATCGGATTTGGAGATAGGGTAGATTACATTGACTACCTGAACCACTCACACCACCTATACAAAAACAAGACATACTGTGTCAAGGGCGGCATGCCATCTGGCTGCTCGGGCACTTCAATCTTCAATTCAATGATTAACAACTTGATAATCAGGACACTCTTACTGAAAACCTACAAGGGCATAGATTTAGACCACCTGAAAATGATTGCCTATGGTGATGATGTAATTGCTTCCTACCCCCATGAGGTTGACGCTAGTCTCCTAGCCCAATCAGGAAAAGACTATGGACTAACCATGACTCCAGCTGATAAGTCAGCTACATTTGAAACAGTCACATGGGAAAATGTAACTTTCTTGAAGAGATACTTCAGGGCGGATGAGAAGTATCCATTTCTGGTGCATCCAGTAATGCCAATGAAGGAAATTCATGAATCAATTAGATGGACAAAAGATCCTAGAAATACGCAGGATCATGTGCGTTCATTGTGCCTATTGGCTTGGCATAATGGCGAAGAGGAATACAACAAGTTTTTAGCTAAAATTAGAAGCGTGCCAATTGGAAGAGCATTGTTGCTCCCTGAGTACTCTACACTGTACCGCCGTTGGCTCGATTCTTTTTAGTAACCCTACCTCAGTCGAATTGGATTGGGTTATACTGTTGTAGGGGTGAATTTTTCTTTAATTCGGAG
POL2CG1              TTAAAACAGCTCTGGGGTTGTTCCCACCCCAGAGGCCCACGTGGCGGCCAGTACACTGGTATCGCGGTACCTTTGTACGCCTGTTTTATACTCCCTTCCCGTAACTTAGAAGCACAACGCCAAGTTCAATAGAAGGGGGTACAAACCAGTACCACCACGAACAAGCACTTCTGTTCCCCCGGTGAGGCTGTATAGGCTGTTTCCACGGCTAAAAGCGGCTGATCCGTTATCCGCTCATGTACTTCGAGAAGCCTAGTATCACCTTGGAATCTTCGATGCGTTGCGCTCAACACTCAACCCCAGAGTGTAGCTTAGGTCGATGAGTCTGGACGTTCCTCACCGGCGACGGTGGTCCAGGCTGCGTTGGCGGCCTACCTGTGGCCAAAGCCACAGGACGCTAGTTGTGAACAAGGTGTGAAGAGCCTATTGAGCTACCTGAGAGTCCTCCGGCCCCTGAATGCGGCTAATCCTAACCACGGAGCAGGCAGTGGCAATCCAGCGACCAGCCTGTCGTAACGCGCAAGTTCGTGGCGGAACCGACTACTTTGGGTGTCCGTGTTTCCTTTTATTTTACAATGGCTGCTTATGGTGACAATTATTGATAGTTATCATAAAGCAAATTGGATTGGCCATCCGGTGAGAATTTGATTATTAAATTACTCTCTTGTTGGGATTGCTCCTTTGAAATCCTGTGCACTCACACCTATTGGAATTACCTCATTGTTGAGATATTATTACCACTATGGGCGCCCAAGTCTCATCACAGAAAGTTGGAGCCCATGAGAATTCAAACAGAGCTTATGGTGGATCCACCATTAATTACACTACTATTAATTATTACAGGGATTCTGCGAGCAATGCCGCTAGTAAGCAGGACTTTGCACAAGACCCATCCAAGTTCACTGAACCCATTAAAGATGTTCTCATTAAGACCGCTCCCACGCTAAACTCTCCTAATATCGAGGCGTGTGGGTATAGCGACAGAGTGATGCAACTAACCCTAGGCAATTCTACCATTACCACACAGGAGGCGGCCAATTCTGTCGTTGCATACGGCCGGTGGCCCGAGTACATCAAGGATTCAGAAGCAAATCCTGTGGACCAGCCAACTGAGCCGGACGTTGCCGCATGCAGGTTTTACACACTAGACACTGTTACTTGGCGCAAGGAGTCCAGAGGGTGGTGGTGGAAACTGCCTGATGCGCTAAAGGATATGGGATTATTCGGCCAGAACATGTTCTACCACTACCTCGGGAGGGCTAGCTATACTGTGCACGTACAGTGTAATGCTTCAAAGTTTCACCAGGGCGCCCTCGGGGTATTTGCAGTTCCAGAAATGTGCCTGGCAGGCGACAGTG---CAACCCACATGCTTACAAAATATGAGAATGCAAATCCGGGTGAGAAAGGGGGTGAGTTCAAAGGGAGTTTTACTCTGGATACTAACGCTACCAACCCTGCACGCAACTTTTGTCCCGTTGATTATCTCTTCGGGAGCCGAGTACTGGCGGGAAATGCGTTTGTTTACCCACATCAGATAATTAATCTGCGCACCAACAACTGTGCCACGTTGGTGCTGCCATACGTTAATTCACTTTCCATAGACAGCATGACAAAACACAACAATTGGGGAATTGCTATCCTTCCGCTGGCACCACTTGACTTTGCCACCGAGTCCTCCACTGAGATACCCATTACTCTAACTATTGCCCCTATGTGTTGTGAATTCAATGGGTTGCGCAACATCACTGTACCCAGAACTCAAGGGTTGCCAGTCTTAAACACTCCAGGAAGCAACCAGTACTTAACAGCAGACAACTATCAATCTCCATGTGCGATACCCGAGTTTGATGTGACACCACCCATAGACATCCCGGGGGAAGTGCGCAACATGATGGAATTGGCAGAGATAGACACTATGATACCTCTCAATCTGAGC-CAGC--GCAAGAACACCATGGATATGTACAGAGTCGAACTGAATGATGCGGCTCACTCTGACACACCAATATTGTGTCTTTCACTGTCTCCAGCATCAGATCCTAGGCTAGCACACACTATGCTAGGTGAAATACTGAACTACTACACACACTGGGCAGGGTCTTTGAAGTTCACATTTCTCTTCTGCGGCTCAATGATGGCCACTGGTAAATTGCTAGTGTCCTATGCACCTCCTGGTGCGAAAGCCCCTGAAAGCCGCAAAGAAGCGATGCTCGGCACCCACGTGATCTGGGACATCGGGTTACAGTCATCATGCACTATGGTGGTACCTTGGATTAGCAACACCACATACAGACAAACTATCAACGATAGCTTCACAGAAGGAGGGTATATCAGTATGTTTTACCAAACTAGAGTTGTTGTGCCATTGTCCACTCCTAGAAAGATGGACATATTGGGCTTTGTGTCAGCCTGCAATGACTTCAGTGTGCGCCTGTTGCGTGACACGACGCACATAAGCCAAGAGGTTATGCCACAAGGATTGGGTGATTTAATTGAAGGGGTTGTTGAGGGAGTCACGAGAAATGCTTTGACACCACTGACACCTGTCAACAACTTGCCTGATACACGATCTAGCGGCCCAGCCCACTCTAAGGAAACACCAGCGCTGACAGCCGTAGAGACAGGGGCCACCAACCCATTGGTGCCTTCAGACACGGTACAAACTCGTCACGTCATCCAAAAGCGGACGCGGTCGGAGTCTACGGTTGAGTCTTTCTTCGCAAGAGGAGCTTGTGTGGCCATTATTGAAGTGGATAATGATGCTCCAACAAGGCGTGCCAGTAAATTATTTTCAGTCTGGAAGATAACTTACAAGGACACCGTTCAGTTAAGACGTAAGTTGGAGTTCTTTACATATTCAAGGTTTGACATGGAGTTCACCTTTGTGGTTACATCCAATTATACCGATGCAAACAATGGGCACGCACTGAATCAAGTTTACCAGATAATGTACATACCACCTGGGGCACCGATCCCTGGCAAGCGGAATGATTACACATGGCAAACGTCATCTAACCCATCAGTGTTTTACACTTACGGGGCACCTCCAGCTAGAATATCAGTGCCCTACGTGGGCATTGCCAATGCATATTCTCATTTTTACGATGGGTTTGCCAAAGTACCACTAGCTGGCCAAGCCTCAACAGAGGGTGACTCGCTGTATGGAGCGGCTTCATTGAACGACTTCGGATCACTGGCTGTTCGAGTGGTGAATGACCACAACCCTACGAAACTCACTTCAAAAATCAGAGTGTACATGAAACCAAAGCACGTCAGAGTGTGGTGTCCGCGACCCCCTCGAGCAGTCCCATACTACGGACCAGGGGTTGACTACAAGGATGG---ACTAACCCCACTGCCAGAGAAAGGCTTGATAACCTATGGTTTTGGCCACCAAAATAAGGCAGTGTACACGGCAGGTTACAAAATTTGCAATTACCACCTCGCCACCCAGGAAGACTTACAAAATGCGATAAACATTATGTGGATTAGAGACCTTTTAGTAGTGGAATCCAAAGCCCAAGGCATAGACTCAATTGCTAGATGTAACTGCCACACTGGAGTGTACTACTGTGAATCCAGGAGGAAGTACTACCCGGTCTCTTTTGTCGGCCCCACCTTTCAGTACATGGAAGCAAATGAGTACTATCCAGCCCGATACCAATCCCACATGTTAATTGGCCATGGTTTTGCATCTCCAGGGGACTGTGGTGGGATTCTCAGGTGCCAACATGGAGTAATTGGAATCATTACAGCTGGAGGAGAAGGCCTAGTCGCTTTCTCGGACATCAGAGATCTGTACGCATACGAGGTGGAGGCTATGGAGCAGGGAGTCTCCAACTATATTGAGTCCCTTGGGGCTGCATTTGGGAGTGGATTCACCCAGCAAATAGGAAACAAAATTTCAGAACTCACTAGCATGGTCACCAGCACTATAACTGAGAAACTACTAAAGAATCTCATTAAAATAATTTCATCCCTTGTTATCATCACCAGAAACTATGAAGACACGACCACAGTGCTGGCTACTCTTGCTCTCCTCGGTTGTGATGCGTCCCCATGGCAATGGCTAAAGAAGAAAGCCTGTGACATCTTGGAAATCCCCTACATCATGCGACAGGGCGATAGCTGGTTGAAGAAGTTTACAGAGGCATGCAATGCAGCCAAGGGATTGGAATGGGTGTCTAATAAAATATCCAAATTTATTGACTGGCTCAAAGAGAAGATCATTCCACAGGCTAGAGACAAGCTAGAGTTTGTTACCAAACTGAAGCAACTAGAAATGTTGGAGAACCAAATTGCAACCATTCATCAATCGTGCCCAAGTCAGGAGCATCAAGAAATCCTGTTCAATAACGTGAGATGGTTATCCATACAGTCAAGGAGATTTGCCCCGCTCTATGCGGTCGAGGCTAAGAGAATACAAAAGTTAGAGCACACGATTAACAACTACGTACAGTTCAAGAGCAAACACCGTATTGAACCAGTATGTTTGTTGGTGCACGGTAGCCCAGGCACGGGCAAGTCAGTTGCCACCAATTTAATTGCCAGAGCAATAGCAGAGAAGGAGAACACCTCCACATACTCACTACCACCAGATCCCTCCCATTTCGATGGGTACAAGCAACAAGGTGTGGTGATCATGGATGATTTGAATCAGAATCCAGATGGAGCAGACATGAAGCTGTTTTGTCAGATGGTCTCTACTGTAGAATTCATACCACCAATGGCTTCGCTAGAAGAAAAGGGTATTTTGTTCACATCTAATTACGTTTTGGCCTCAACCAATTCCAGTCGCATCACCCCACCAACTGTTGCGCACAGCGATGCCCTAGCCAGGCGCTTTGCATTTGACATGGACATACAAATCATGAGCGAGTATTCTAGAGATGGAAAATTGAACATGGCGATGGCAACTGAAATGTGTAAGAACTGTCATCAACCAGCAAACTTCAAGAGATGTTGCCCATTGGTGTGTGGCAAAGCCATCCAGCTGATGGACAAATCTTCCAGAGTCAGATATAGTATAGATCAGATTACTACCATGATTATTAATGAGAGGAACAGAAGATCAAGTATCGGTAATTGCATGGAGGCACTTTTCCAAAGTCCTCTTCAATACAAAGACCTGAAAATAGACATTAAGACCACACCTCCTCCTGAGTGCATCAATGATTTGCTCCACGCAGTTGATTCTCAAGAGGTAAGAGACTACTGTGAGAAGAAGGGTTGGATAGCAGACATCACTAGTCAGGTGCAAACCGAAAGAAACATCAATAGAGCGATGACTATTCTTCAGGCGGTCACCACATTTGCCGCAGTTGCTGGAGTGGTGTATGTGATGTACAAACTCTTTGCAGGGCATCAAGGAGCGTATACAGGGCTTCCCAACAAGAGACCCAATGTCCCCACCATCAGGACTGCCAAGGTTCAGGGCCCAGGATTTGACTACGCAGTGGCAATGGCCAAAAGAAACATTCTTACGGCAACTACCATTAAGGGAGAGTTCACAATGCTCGGAGTGCATGATAATGTGGCCATTCTACCAACCCACGCATCACCGGGTGAAACAATAGTCATTGATGGCAAGGAAGTAGAGGTACTGGATGCTAAAGCCCTGGAGGACCAGGCCGGGACCAACCTAGAAATCACCATTGTCACTCTCAAAAGAAATGAGAAGTTCAGGGACATCAGACCACACATCCCCACTCAAATCACTGAGACGAATGATGGAGTTTTAATTGTGAACACTAGTAAGTACCCCAACATGTATGTTCCTGTCGGTGCTGTGACTGAACAGGGGTATCTTAATCTCGGTGGACGCCAAACTGCTCGTACTTTAATGTACAACTTTCCAACGAGAGCAGGTCAATGTGGCGGAGTTATCACCTGCACTGGCAAGGTCATCGGGATGCATGTTGGTGGGAACGGTTCACATGGGTTCGCAGCAGCCCTGAAGCGATCCTATTTCACTCAGAGTCAAGGTGAAATCCAGTGGATGAGACCATCAAAAGAAGTGGGCTACCCCGTTATTAATGCTCCATCTAAAACTAAACTGGAACCCAGTGCATTCCATTATGTGTTTGAAGGTGTCAAGGAACCAGCTGTGCTCACCAAAAGTGACCCCAGATTGAAGACAGATTTTGAAGAGGCTATCTTTTCCAAGTACGTGGGAAATAAGATTACTGAAGTAGATGAGTACATGAAAGAAGCTGTCGATCATTACGCAGGCCAGCTCATGTCACTAGACATCAACACAGAACAAATGTGCCTTGAGGATGCAATGTATGGCACTGACGGTCTCGAAGCTCTAGACCTCAGTACCAGTGCTGGGTATCCCTATGTGGCAATGGGGAAGAAGAAAAGAGACATTTTGAATAAGCAAACCAGAGATACAAAAGAAATGCAAAGGCTTCTGGACACCTATGGTATTAATTTACCTTTAGTCACCTATGTGAAAGACGAGCTTAGATCCAAGACCAAAGTGGAACAGGGCAAGTCCAGGCTAATTGAGGCCTCAAGTCTCAATGACTCTGTCGCCATGAGGATGGCTTTTGGCAACTTGTACGCAGCATTCCACAAGAACCCAGGTGTAGTGACAGGATCGGCTGTTGGCTGTGACCCAGATTTGTTTTGGAGTAAAATACCAGTCCTCATGGAGGAAAAACTC------TTTGATTACACGGGTTATGATGCTTCACTAAGCCCCGCCTGGTTTGAGGCTCTCAAGATGGTTCTAGAGAAAATTGGGTTTGGTGATAGAGTGGATTACATTGATTATCTGAATCACTCGCACCATCTATATAAAAACAAGACATATTGTGTTAAGGGCGGTATGCCATCTGGCTGCTCTGGCACCTCAATTTTTAATTCAATGATTAATAATCTAATAATCAGGACTCTCTTACTGAAAACCTACAAGGGCATAGATTTAGACCACCTGAAGATGATAGCCTATGGTGATGATGTAATTGCTTCCTACCCCCATGAGGTTGATGCTAGTCTCCTAGCCCAATCAGGAAAAGACTATGGACTAACCATGACACCAGCTGACAAATCAGCCACCTTTGAAACAGTCACATGGGAGAATGTAACATTCTTGAAAAGATTCTTTAGAGCAGATGAAAAGTATCCCTTTCTGGTACATCCAGTGATGCCAATGAAAGAAATTCACGAATCAATTAGATGGACTAAAGATCCCAGAAACACTCAGGATCATGTTCGCTCACTGTGCTTATTGGCTTGGCACAGTGGCGAGGAAGAGTACAATAAATTTTTAGCTAAGATTAGAAGTGTGCCAATCGGAAGAGCTTTACTGCTCCCTGAGTACTCCACATTGTACCGCCGTTGGCTCGACTCATTTTAGTAACCCTACCTCAGTCGAATTGGATTGGGTCATACTGTTGTAGGGGTAAATTTTTCTTTAATTCGGAG
POL2LAN              TTAAAACAGCTCTGGGGTTGTTCCCACCCCAGAGGCCCACGTGGCGGCCAGTACACTGGTATTGCGGTACCTTTGTACGCCTGTTTTATACTCCCTTCCCGTAACTTAGAAGCACAATGCCAAGTTCAATAGGAGGGGGTACAAACCAGTACCACCACGAACAAGCACTTCTGTTCCCCCGGTGAGGCTGTATAGGCTGTTTCCACGGCTAAAAGCGGCTGATCCGTTATCCGCTCATGTACTTCGAGAAGCCTAGTATCACCTTGGAATCTTCGATGCGTTGCGCTCAACACTCAACCCCAGAGTGTAGCTTAGGTCGATGAGTCTGGACGTTCCTCACCGGCGACGGTGGTCCAGGCTGCGTTGGCGGCCTACCTGTGGCCAAAGCCACAGGACGCTAGTTGTGAACAAGGTGTGAAGAGCCTATTGAGCTACCTGAGAGTCCTCCGGCCCCTGAATGCGGCTAATCCTAACCACGGAGCAGGCAGTGGCAATCCAGCGACCAGCCTGTCGTAACGCGCAAGTTCGTGGCGGAACCGACTACTTTGGGTGTCCGTGTTTCCTTTTATTTTACAATGGCTGCTTATGGTGACAATCATTGATTGTTATCATAAAGCAAATTGGATTGGCCATCCGGTGAGAATTTGATTATTAAATTACTCTCTTGTTGGGATTGCTCCTTTGAAATCTTGTGCACTCACACCTATTGGAATTACCTCATTGTTAAGATATCATCACCACTATGGGCGCCCAAGTCTCATCACAGAAAGTTGGAGCCCATGAGAATTCAAACAGAGCTTATGGCGGATCCACCATTAATTACACTACTATTAATTATTACAGGGATTCTGCGAGCAATGCCGCTAGTAAGCAGGACTTTGCACAAGACCCATCCAAGTTCACTGAACCTATTAAAGATGTTCTCATTAAGACCGCTCCCACACTAAACTCTCCTAATATCGAGGCGTGTGGGTATAGCGACAGAGTGATGCAACTAACCCTAGGCAATTCCACCATTACCACACAGGAGGCGGCCAATTCTGTCGTTGCATACGGCCGGTGGCCCGAGTACATCAAGGACTCAGAAGCAAATCCTGTGGACCAGCCAACTGAACCGGACGTTGCCGCGTGCAGGTTTTACACACTAGACACTGTTACTTGGCGCAAGGAGTCCAGAGGGTGGTGGTGGAAACTGCCTGATGCACTAAAGGACATGGGATTATTCGGCCAGAACATGTTCTACCACTACCTCGGGAGGGCTGGCTATACTGTGCACGTACAGTGTAATGCTTCAAAGTTTCACCAGGGCGCCCTCGGGGTATTCGCAGTTCCAGAAATGTGCCTGGCAGGCGACAGCA---CAACCCACATGTTTACAAAATATGAGAATGCAAATCCGGGTGAGAAAGGGGGTGAATTCAAAGGGAGTTTTACTCTGGATACTAACGCTACCAACCCTGCACGCAACTTTTGTCCCGTTGATTATCTCTTCGGGAGCGGAGTACTGGCGGGAAATGCGTTTGTTTACCCACATCAGATAATTAATCTGCGCACCAACAACTGTGCCACGTTGGTGCTGCCATACGTTAATTCACTTTCCATAGACAGCATGACAAAACACAACAATTGGGGAATTGCTATCCTTCCGCTGGCACCACTTGACTTTGCCACCGAGTCCTCCACTGAGATACCCATTACTCTAACTATTGCCCCTATGTGTTGTGAATTCAATGGGTTGCGCAACATCACTGTACCCAGAACTCAAGGGTTGCCAGTCTTAAACACTCCAGGAAGCAACCAGTACTTAACAGCAGACAACTATCAATCCCCATGTGCGATACCCGAGTTTGATGTAACACCACCCATAGACATCCCGGGGGAAGTGCGCAACATGATGGAATTGGCAGAGATAGACACCATGATACCTCTCAATCTGAAC-CAGC--GCAAGAACACCATGGATATGTACAGAGTCGAACTGAATGATGCGGCTCACTCTGACACACCAATATTGTGTCTCTCACTGTCTCCAGCATCAGATCCTAGGCTAGCACACACTATGCTAGGTGAAATACTGAACTACTACACACACTGGGCAGGGTCATTGAAGTTCACATTTCTCTTCTGCGGCTCAATGATGGCCACTGGTAAATTGCTAGTGTCCTATGCACCTCCTGGTGCGGAAGCCCCTAAAAGCCGCAAAGAAGCGATGCTCGGCACCCACGTGATCTGGGACATCGGATTACAGTCATCATGCACTATGGTGGTACCTTGGATTAGCAACACCACATACAGACAAACCATCAACGATAGCTTCACAGAAGGAGGGTACATCAGTATGTTTTACCAAACTAGAGTTGTTGTGCCATTGTCCACCCCTAGAAAGATGGACATATTGGGCTTTGTGTCAGCCTGCAATGACTTCAGTGTGCGCCTGTTGCGTGACACGACGCACATAAGCCAAGAGGCTATGCCACAAGGATTGGGTGATTTAATTGAAGGGGTTGTTGAGGGAGTCACGAGAAATGCCTTGACACCACTGACACCTGCCAACAACTTGCCTGATACACAATCTAGCGGCCCAGCCCACTCTAAGGAAACACCAGCGCTAACAGCCGTAGAGACAGGGGCCACCAACCCATTGGTGCCTTCAGACACGGTACAAACTCGTCACGTCATCCAAAAGCGGACGCGGTCGGAGTCTACGGTTGAGTCTTTCTTCGCAAGAGGAGCTTGTGTGGCCATTATTGAAGTGGATAATGATGCTCCAACAAAGCGTGCCAGTAAATTATTTTCAGTCTGGAAGATAACTTACAAAGACACCGTTCAGTTAAGACGTAAGTTGGAGTTCTTTACATATTCAAGGTTTGACATGGAGTTCACCTTTGTGGTTACATCCAATTATACCGATGCAAACAATGGGCACGCACTAAATCAAGTTTACCAGATAATGTACATACCACCTGGGGCACCGATCCCTGGCAAGTGGAATGATTACACATGGCAAACGTCATCTAACCCATCAGTGTTTTACACTTACGGGGCACCTCCAGCTAGAATATCAGTGCCCTACGTGGGCATTGCCAATGCATATTCTCATTTTTACGATGGGTTTGCCAAAGTACCACTAGCAGGCCAAGCCTCAACAGAGGGTGACTCGCTGTATGGAGCGGCTTCATTGAATGACTTCGGATCACTGGCTGTTCGAGTGGTGAATGACCACAACCCTACGAAACTCACCTCAAAAATCAGAGTGTACATGAAACCAAAGCACGTCAGAGTGTGGTGTCCGCGACCCCCTCGAGCAGTCCCATACTACGGACCAGGGGTTGACTACAAGGATGG---ACTAGCCCCACTGCCAGGGAAAGGCTTGACAACCTATGGTTTTGGCCACCAAAATAAGGCAGTGTACACGGCAGGTTACAAAATTTGCAATTACCACCTCGCCACCCAGGAAGACTTACAAAATGCGGTAAACATTATGTGGATTAGAGACCTTTTAGTAGTGGAATCCAAAGCCCAAGGCATAGACTCAATTGCTAGATGTAACTGCCACACTGGAGTGTACTACTGTGAATCCAGGAGGAAGTACTACCCGGTCTCTTTTACTGGCCCCACCTTTCAGTACATGGAAGCAAATGAGTACTATCCAGCCCGATACCAATCCCACATGTTAATTGGCCATGGTTTTGCATCTCCAGGGGACTGTGGTGGGATTCTCAGGTGCCAACATGGAGTAATTGGAATCATTACAGCTGGAGGAGAAGGCCTAGTCGCTTTCTCGGACATCAGAGATCTGTACGCATACGAGGAGGAGGCTATGGAGCAGGGAGTCTCCAACTATATTGAGTCCCTTGGGGCTGCATTTGGGAGTGGATTCACCCAGCAAATAGGAAACAAAATTTCAGAACTCACTAGCATGGTCACCAGCACTATAACTGAGAAACTACTAAAGAATCTCATTAAAATAATTTCATCCCTTGTTATCATCACCAGAAACTATGAAGACACGACCACAGTGCTGGCTACCCTTGCTCTCCTCGGTTGTGATGCGTCCCCATGGCAATGGCTAAAGAAGAAAGCCTGTGACATCTTGGAAATCCCCTACATCATGCGACAGGGCGATAGCTGGTTGAAGAAGTTTACAGAGGCATGCAATGCAGCTAAGGGATTGGAATGGGTGTCTAATAAAATATCCAAATTTATTGACTGGCTCAAAGAGAAGATCATTCCACAGGCTAGAGACAAGCTAGAGTTTGTTACCAAACTGAAGCAACTAGAAATGTTGGAGAACCAAATTGCAACCATTCATCAATCGTGCCCAAGTCAGGAGCATCAAGAAATCCTGTTCAATAACGTGAGATGGTTATCCATACAGTCAAAGAGATTTGCCCCGCTCTATGCGGTTGAGGCTAAGAGAATACAAAAGTTAGAGCACACGATTAACAACTACGTACAGTTCAAGAGCAAACACCGTATTGAACCAGTATGTTTGTTGGTGCACGGTAGCCCAGGCACGGGCAAGTCAGTTGCCACCAATTTAATTGCCAGAGCAATAGCAGAGAAGGAGAACACCTCCACATACTCACTACCACCAGATCCCTCCCATTTCGATGGGTACAAGCAACAAGGTGTGGTGATCATGGATGATTTGAATCAGAACCCAGACGGAGCAGACATGAAGCTGTTTTGTCAGATGGTCTCCACTGTAGAATTCATACCACCAATGGCTTCGCTAGAAGAAAAGGGTATTTTGTTCACATCTAATTACGTTTTGGCCTCAACCAATTCCAGTCGCATCACCCCACCAACTGTTGCGCACAGCGATGCCCTAGCCAGGCGCTTTGCATTTGACATGGACATACAAATCATGAGCGAGTATTCTAGAGATGGAAAATTGAACATGGCGATGGCAACTGAAATGTGTAAGAACTGTCATCACCCAGCAAACTTCAAGAGATGTTGCCCATTGGTGTGTGGCAAAGCCATCCAGCTGATGGACAAATCTTCCAGAGTCAGATATAGTATAGATCAGATTACTACCATGATTATTAATGAGAGGAACAGAAGATCAAGTATCGGTAATTGCATGGAGGCACTTTTCCAAGGTCCTCTTCAATACAAAGACCTGAAAATAGACATTAAGACCACACCTCCTCCTGAGTGCATCAATGATTTGCTCCAAGCAGTTGATTCTCAAGAGGTAAGAGACTACTGTGAGAAGAAGGGTTGGATAGTAGACATCACTAGTCAGGTGCAAACCGAAAGAAACATCAATAGAGCAATGACTATTCTTCAGGCGGTCACCACATTTGCCGCAGTTGCTGGAGTGGTGTATGTGATGTACAAACTCTTTGCAGGGCATCAAGGAGCGTATACAGGGCTTCCCAATAAGAGACCCAATGTCCCCACCATCAGGACTGCCAAGGTTCAGGGCCCAGGATTTGACTACGCAGTGGCAATGGCCAAAAGAAACATTCTTACGGCAACTACCATTAAGGGAGAGTTCACAATGCTCGGAGTGCATGATAATGTGGCCATTCTACCAACCCACGCATCACCGGGTGAAACAATAGTCATTGATGGCAAGGAAGTAGAGGTACTGGATGCTAAAGCCCTGGAGGACCAGGCCGGGACCAACCTGGAAATCACCATTGTCACTCTTAAGAGAAATGAGAAGTTCAGGGACATCAGACCACACATCCCCACTCAAATCACTGAGACAAATGATGGAGTTTTAATTGTGAACACTAGTAAGTACCCCAACATGTATGTTCCTGTCGGTGCTGTGACTGAACAGGGGTATCTCAATCTCAGTGGACGCCAAACTGCTCGTACTTTAATGTACAACTTTCCAACGAGAGCAGGTCAATGTGGTGGAGTTATCACCTGCACTGGCAAGGTCATCGGGATGCATGTTGGTGGGAACGGTTCACATGGGTTCGCAGCAGCCCTGAAGCGATCCTATTTCACTCAGAGTCAAGGTGAAATCCAGTGGATGAGACCATCAAAAGAAGTGGGCTACCCCGTTATTAATGCTCCATCTAAAACTAAACTGGAACCCAGTGCATTCCATTATGTGTTTGAAGGTGTCAAGGAACCAGCTGTGCTCACCAAAAGTGACCCCAGATTGAAGACAGATTTTGAAGAGGCTATCTTTTCCAAGTATGTGGGAAATAAGATTACTGAAGTGGATGAGTACATGAAAGAAGCTGTCGATCATTACGCAGGCCAGCTCATGTCACTAGACATCAACACAGAACAAATGTGCCTTGAGGATGCAATGTATGGCACTGACGGTCTCGAAGCTCTAGACCTCAGTACCAGTGCTGGGTATCCCTATGTGGCAATGGGGAAAAAGAAAAGAGACATTTTGAATAAGCAAACCAGAGACACAAAGGAAATGCAAAGGCTTCTGGACACCTATGGTATTAATTTACCTTTAGTCACCTATGTGAAAGATGAGCTTAGATCCAAGACCAAAGTGGAACAGGGCAAGTCCAGGCTAATTGAGGCCTCAAGTCTCAATGACTCTGTCGCCATGAGGATGGCTTTTGGCAACTTGTACGCAGCATTCCACAAGAACCCAGGTGTAGTGACAGGATCGGCTGTTGGCTGTGACCCAGATTTGTTTTGGAGTAAAATACCAGTCCTCATGGAGGAAAAACTCTTTGCATTTGATTACACGGGTTATGATGCTTCACTAAGCCCCGCCTGGTTTGAGGCTCTCAAGATGGTTCTAGAGAAAATTGGGTTTGGTGACAGAGTGGATTACATTGATTATCTGAATCACTCGCACCATCTATATAAAAATAAGACATATTGTGTTAAGGGCGGCATGCCATCTGGCTGCTCTGGCACCTCAATTTTTAATTCAATGATTAATAATCTAATAATCAGGACTCTCTTACTGAAAACCTACAAGGGCATAGATTTAGACCACCTGAAGATGATAGCCTATGGTGATGATGTAATTGCTTCCTACCCCCATGAGGTTGATGCTAGTCTCCTAGCCCAATCAGGAAAAGACTATGGACTAACCATGACACCAGCTGACAAATCAGCCACCTTTGAAACAGTCACATGGGAGAATGTAACATTCTTGAAAAGATTCTTTAGAGCAGATGAAAAGTATCCCTTTCTGGTACATCCAGTGATGCCAATGAAAGAAATTCACGAATCAATTAGATGGACTAAAGATCCCAGAAACACTCAGGATCATGTTCGCTCACTGTGCTTATTGGCTTGGCACAATGGCGAGGAAGAGTACAATAAATTTTTAGCTAAGATTAGAAGTGTGCCAATCGGAAGAGCATTACTGCTCCCTGAGTACTCCACATTGTACCGCCGTTGGCTCGACTCATTTTAGTAACCCTACCTCAGTCGAATTGGATTGGGTCATACTGTTGTAGGGGTAAATTTTTCTTTAATTCGGAG
POL3L37              TTAAAACAGCTCTGGGGTTGTTCCCACCCCAGAGGCCCACGTGGCGGCTAGTACACTGGTATCACGGTACCTTTGTACGCCTGTTTTATACTCCCTCCCCGCAACTTAGAAGCATACAATCAAGCTCAATAGGAGGGGGTGCAAGCCAGCGCCTCCGTGGGCAAGCACTACTGTTTCCCCGGTGAGGCCGCATAGACTGTTCCCACGGTTGAAAGTGGCCGATCCGTTATCCGCTCATGTACTTCGAGAAGCCTAGTATCGCTCTGGAATCTTCGACGCGTTGCGCTCAGCACTCAACCCCGGAGTGTAGCTTGGGCCGATGAGTCTGGACAGTCCCCACTGGCGACAGTGGTCCAGGCTGCGCTGGCGGCCCACCTGTGGCCAAAGCCACGGGACGCTAGTTGTGAACAGGGTGTGAAGAGCCTATTGAGCTACATGAGAGTCCTCCGGCCCCTGAATGCGGCTAATCCTAACCATGGAGCAGGCAGCTGCAACCCAGCAGCCAGCCTGTCGTAACGCGCAAGTCCGTGGCGGAACCGACTACTTTGGGTGTCCGTGTTTCCTTTTATTCTTGAATGGCTGCTTATGGTGACAATCATAGATTGTTATCATAAAGCGAGTTGGATTGGCCATCCAGTGTGAATCAGATTAATTACTCCCTTGTTTGTTGGATCCACTCC--CGAAACGTTTTACTCCTTAACTTATTGAAATTGTTT------GAAGACAGCAGTGTCACAATGGGAGCTCAAGTATCATCCCAAAAAGTAGGCGCTCACGAGAATTCTAACCGAGCCTACGGTGGTTCTACGATCAACTACACCACAATTAATTATTATAAAGATTCCGCAAGTAATGCGGCGTCCAAGCAAGATTACTCACAGGATCCATCAAAATTCACCGAGCCACTAAAGGACGTGCTCATAAAAACAGCTCCAGCACTCAATTCACCAAATGTGGAAGCGTGTGGGTATAGTGATAGAGTGTTGCAACTCACTTTAGGCAATTCCACTATTACTACACAGGAGGCAGCAAATTCAGTAGTGGCTTACGGACGTTGGCCTGAGTTTATTAGAGATGACGAAGCAAACCCGGTGGACCAACCAACTGAACCAGATGTGGCTACATGCAGATTCTACACACTAGACACTGTAATGTGGGGTAAGGAGTCGAAAGGCTGGTGGTGGAAGTTACCTGACGCACTGAGAGACATGGGTCTGTTTGGACAAAACATGTATTACCACTACCTAGGAAGATCCGGGTACACTGTGCACGTGCAGTGTAATGCATCCAAATTTCACCAAGGTGCACTCGGGGTGTTTGCGATTCCTGAGTATTGTCTGGCGGGTGACAGTGACACAA-----AGGTACACTAGTTATGCAAATGCGAATCCAGGTGAAAGAGGGGGAAAATTTTACTCCCAATTCAACAAGGATAACGCAGTAACATCCCCAAAAAGAGAGTTCTGCCCAGTGGATTATCTCCTGGGATGTGGGGTGTTACTGGGAAATGCCTTTGTATACCCACATCAAATCATTAATCTGAGGACCAACAACAGCGCAACTATTGTCCTACCATATGTGAATGCTTTGGCCATTGATTCAATGGTTAAACACAACAACTGGGGCATTGCCATTCTGCCCTTATCACCGCTGGATTTTGCTCAAGATTCATCAGTTGAAATTCCAATTACTGTGACAATTGCCCCAATGTGTAGCGAGTTCAACGGCCTTCGCAACGTGACTGCACCTAAATTTCAAGGACTACCAGTGTTGAACACTCCTGGTAGTAACCAGTACCTGACGTCAGACAACCACCAATCACCATGCGCAATCCCAGAATTTGATGTCACTCCGCCTATTGATATCCCAGGTGAGGTTAAAAACATGATGGAGCTCGCCGAGATAGACACCATGATTCCTCTCAATTTGAGC---ACCAAGAGAAACACAATGGACATGTACAGAGTTACTCTGAGCGACAGTGCCGATCTATCGCAACCAATTTTGTGCTTGTCACTATCCCCAGCATCTGATCCGCGCTTGTCACACACCATGCTTGGGGAAGTACTGAACTATTATACTCATTGGGCCGGGTCCTTGAAATTTACCTTCCTGTTCTGTGGTTCAATGATGGCTACGGGGAAAATCCTAGTGGCCTATGCACCACCAGGTGCACAACCCCCCACCAGCCGTAAGGAGGCTATGTTGGGCACACATGTCATTTGGGATCTTGGCCTGCAATCATCTTGTACTATGGTGGTGCCGTGGATTAGTAATGTGACATACAGACAGACTACACAAGATAGTTTCACTGAGGGCGGATATATCAGCATGTTCTACCAAACAAGAATTGTGGTGCCACTGTCCACCCCTAAGAGTATGAGCATGCTGGGGTTTGTGTCAGCCTGTAATGATTTCAGTGTGCGATTGCTGCGAGACACCACTCACATTTCACAATCTGCGCTTCCACAGGGTATTGAAGATTTGATTTCTGAAGTTGCACAGGGCGCCCT------AACTTTGTCACTCCCGAAGCAACAGGATAGCTTACCTGATACTAAGGCCAGTGGCCCGGCGCATTCCAAGGAGGTACCTGCACTCACTGCAGTCGAGACTGGAGCCACCAATCCTCTGGCACCATCCGACACAGTTCAAACGCGCCACGTAGTCCAACGACGCAGCAGGTCAGAGTCCACAATAGAATCATTCTTCGCACGCGGGGCGTGCGTCGCTATTATTGAGGTGGACAATGAACAACCAACCACCCGGGCACAGAAACTATTTGCCATGTGGCGCATTACATACAAAGATACAGTGCAGTTGCGCCGTAAGTTGGAGTTTTTCACATACTCTCGTTTTGACATGGAATTCACCTTCGTGGTAACCGCCAACTTCACCAACGCTAATAATGGGCATGCACTCAACCAGGTGTACCAGATAATGTACATCCCCCCAGGGGCACCCACACCAAAGTCATGGGACGACTACACTTGGCAAACATCTTCCAACCCGTCCATATTTTACACCTATGGGGCTGCCCCGGCGCGAATCTCAGTGCCATACGTGGGGTTAGCCAATGCTTACTCGCACTTTTACGACGGCTTCGCCAAGGTGCCATTGAAGAGCCAATGACCAG--ATTGGTGATTCCTTGTACAGCGCCATGACAGTTGATGACTTTGGTGTATTGGCAGTTCGTGTTGTCAATGATCACAACCCCACTAAAGTAACCTCCAAAGTCCGCATTTACATGAAACCCAAACACGTACGTGTCTGGTGCCCTAGACCGCCGCGCGCGGTACCTTATTATGGACCAGGGGTGGACTATAAGAACAA---CTTGGACCCCTTATCTGAGAAAGGTTTGACCACATATGGCTTTGGGCATCAGAATAAAGCTGTGTACACTGCTGGTTACAAGATCTGCAACTACCATCTCGCCACTAAGGAGGATTTACAAAATACTGTAAGCATCATGTGGAATAGAGACCTCTTGGTTGTTGAATCAAAAGCTCAAGGTACCGACTCAATAGCAAGGTGCAATTGCAATGCAGGGGTGTACTATTGTGAGTCCAGAAGGAAATACTACCCTGTGTCGTTTGTGGGACCCACCTTCCAATACATGGAGGCTAATGACTACTACCCAGCTAGATACCAATCCCACATGTTAATCGGGCACGGCTTTGCCTCACCAGGTGACTGTGGTGGTATCCTTAGGTGTCAACATGGCGTCATCGGAATCGTGACAGCTGGTGGAGAGGGATTAGTCGCATTCTCTGACATAAGGGACTTGTATGCTTACGAGGAAGAGGCCATGGAGCAGGGCATTTCAAACTATATTGAGTCACTCGGTGCTGCGTTCGGTAGTGGGTTCACTCAGCAAATAGGGGATAAGATATCAGAACTAACCAGCATGGTGACCAGCACGATTACAGAGAAGCTACTTAAAAACCTAATCAAAATTATTTCATCTCTGGTGATTATCACTAGAAATTACGAAGATACCACCACAGTGCTCGCCACTCTAGCTCTTCTTGGGTGTGATGTTTCACCGTGGCAATGGTTGAAGAAGAAAGCATGTGACACTTTGGAGATTCCCTATGTTATTAGACAGGGTGATAGTTGGTTGAAAAAATTTACTGAGGCGTGCAACGCAGCTAAGGGGTTGGAATGGGTGTCCAACAAAATCTCAAAATTTATTGACTGGTTGAGAGAAAGAATCATCCCACAAGCCAGGGACAAGCTTGAGTTTGTAACCAAATTGAAACAGTTGGAAATGCTAGAGAATCAGATATCCACAATACACCAATCTTGTCCAAGTCAGGAACACCAGGAAATTTTGTTCAACAATGTACGCTGGTTGTCCATTCAATCCAAGAGATTCGCTCCATTGTACGCACTTGAGGCCAAGAGAATACAAAAGTTGGAACACACCATTAATAATTACATACAGTTCAAGAGCAAACACCGTATTGAGCCAGTATGTTTGTTAGTGCATGGGAGCCCAGGTACAGGAAAATCAGTTGCGACTAACCTAATTGCTAGAGCCATAGCTGAGAAAGAGAACACCTCCACCTACTCGCTACCACCGGACCCGTCTCACTTTGATGGATACAAACAACAAGGTGTGGTTATCATGGACGACCTAAACCAAAACCCGGATGGGGCAGATATGAAGCTCTTTTGTCAAATGGTGTCCACTGTGGAGTTTATCCCACCTATGGCCTCGCTGGAAGAGAAAGGCATTCTGTTCACATCCAACTATGTTTTAGCCTCCACCAACTCCAGTCGCATCACACCACCTACAGTAGCCCACAGTGACGCTCTGGCCAGGAGGTTCGCTTTCGATATGGATATTCAAGTGATGGGCGAGTACTCCAGAGATGGTAAACTCAACATGGCAATGGCTACTGAGACGTGCAAGGACTGCCACCAACCAGCAAACTTCAAAAGATGCTGTCCTTTAGTGTGTGGTAAGGCAATTCAGTTAATGGACAAATCTTCCAGAGTTAGGTACAGTGTTGACCAGATTACTACAATGATTATCAACGAGAGAAACAGAAGATCTAACATTGGCAATTGCATGGAGGCTTTGTTCCAAGGACCACTCCAGTACAAAGACCTGAAAATTGACATCAAGACGAGGCCCCCCCCTGAATGCATCAATGATCTGCTTCAAGCAGTTGACTCCCAGGAAGTGAGGGATTATTGTGAAAAGAAAGGATGGATCGTCAACATCACTAGCCAAGTTCAAACAGAGAGAAACATTAACCGAGCAATGACCATTTTGCAGGCAGTGACAACTTTCGCCGCAGTGGCTGGTGTCGTGTACGTCATGTACAAGTTATTCGCTGGACACCAGGGAGCATACACTGGTCTGCCAAACAAAAGACCCAATGTGCCCACCATTAGAGCAGCAAAAGTGCAAGGGCCTGGGTTTGACTATGCAGTGGCTATGGCTAAAAGAAACATTGTTACAGCAACTACTAGCAAAGGGGAGTTCACAATGCTAGGAGTCCACGACAACGTGGCCATTTTACCAACTCATGCCTCACCTGGTGAGAGTATTGTAATTGATGGCAAAGAGGTTGAAATCCTAGACGCTAAAGCCCTCGAAGATCAGGCAGGCACTAATCTGGAAATCACCATAATAACCCTCAAAAGAAATGAAAAGTTCAGAGATATCAGACAACACATACCCACTCAAATCACCGAGACGAATGATGGAGTTCTGATTGTGAACACTAGTAAGTACCCCAACATGTATGTTCCTGTCGGTGCTGTGACTGAGCAGGGATACCTAAATCTCGGTGGGCGCCAGACTGCTCGTATTCTAATGTACAACTTTCCAACCAGAGCTGGTCAGTGTGGTGGAGTCATCACATGCACTGGGAAAGTCATCGGGATGCACGTTGGTGGGAATGGTTCACATGGGTTTGCAGCGGCCCTGAAGCGGTCATACTTCACTCAGAGCCAAGGTGAAATCCAGTGGATGAGACCATCAAAGGAGGCAGGGTATCCAATTATAAACGCCCCAACCAAGACCAAGCTCGAGCCCAGCGCTTTCCACTATGTGTTTGAAGGAGTAAAGGAACCAGCAGTCCTCACAAAGAATGATCCCAGACTTAAAACAGACTTTGAAGAAGCAATCTTCTCTAAGTATGTAGGGAACAAGATCACTGAGGTGGATGAGTACATGAAAGAGGCAGTGGACCATTATGCTGGACAACTTATGTCGCTGGATATCAGCACAGAGCAAATGTGTCTAGAAGACGCCATGTATGGTACTGATGGTCTGGAGGCGCTAGATCTGTCTACCAGTGCCGGGTACCCCTACGTGGCAATGGGGAAGAAGAAGAGAGATATCCTAAACAAGCAAACCAGAGACACCAAAGAAATGCAAAGACTTTTGGACGCTTACGGAATCAACCTACCATTAGTGACATATGTCAAGGACGAGCTGAGGTCCAAAACAAAAGTGGAACAGGGAAAATCCAGACTGATTGAAGCTTCCAGTCTAAATGACTCAGTGGCCATGAGAATGGCATTTGGAAACCTTTATGCAGCATTCCACAGGAATCCAGGGGTCGTCACTGGTAGTGCAGTTGGATGCGATCCAGACCTATTCTGGAGCAAGATCCCAGTGTTGATGGAAGAAAAGCTATTTGCCTTTGATTACACAGGATACGACGCATCACTTAGCCCAGCTTGGTTTGAGGCACTCAAGATGGTGTTAGAGAAAATTGGTTTTGGAGATAGAGTGGATTACATAGACTACCTTAACCATTCACACCACTTGTACAAAAACAAGATATATTGTGTTAAGGGCGGCATGCCATCTGGCTGCTCCGGCACTTCAATTTTTAATTCAATGATTAACAATTTGATCATTAGGACGCTTTTACTGAAAACCTACAAGGGCATAGATTTGGACCACTTAAAAATGATTGCCTATGGTGACGATGTAATAGCTTCCTATCCCCATGAGGTTGACGCTAGTCTCCTAGCCCAATCAGGAAAAGACTATGGACTAACCATGACTCCGGCAGATAAATCTGCCACTTTTGAGACAGTCACATGGGAGAATGTAACTTTCTTGAAAAGATTCTTCAGAGCAGATGAGAAATACCCCTTCCTCATACATCCAGTAATGCCAATGAAGGAGATTCATGAATCAATCAGATGGACAAAAGATCCTCGGAATACGCAGGACCATGTACGCTCCTTGTGTCTATTGGCTTGGCACAACGGGGAAGAAGAATACAACAAATTTTTAGCTAAAATTAGGAGTGTGCCAATCGGAAGAGCTTTGTTGCTCCCAGAGTACTCAACATTGTACCGCCGTTGGCTTGACTCATTTTAGTAACCCTACCTCAGTCGAATTGGATTGGGTCATACTGTTGTAGGGGTAAATTTTTCTTTAATTCGGAG
AF541919             NNNNNNNNNNTCTGGGGTTGTTCCCACCCCAGAGGCCCACGTGGCGGCTAGTACACTGGTATCACGGTACCTTTGTACGCCTGTTTTATACTCCCTCCCCGCAACTTAGAAGCATACAATCAAGCTCAATAGGAGGGGGTGCAAGCCAGCGCCTCCGTGGGCAAGCACTACTGTTTCCCCGGTGAGGCCGCATAGACTGTTCCCACGGTTGAAAGTGTCCGATCCGTTATCCGCTCATGTACTTCGAGAAGCCTAGTATCGCTCTGGAATCTTCGACGCGTTGCGCTCAGCACTCAACCCCGGAGTGTAGCTTGGGCCGATGAGTCTGGACAGTCCCCACTGGCGACAGTGGTCCAGGCTGCGCTGGCGGCCCACCTGTGGCCAAAGCCACGGGACGCTAGTTGTGAACAGGGTGTGAAGAGCCTATTGAGCTACATGAGAGTCCTCCGGCCCCTGAATGCGGCTAATCCTAACCATGGAGCAGGCAGCTGCAACCCAGCAGCCAGCCTGTCGTAACGCGCAAGTCCGTGGCGGAACCGACTACTTTGGGTGTCCGTGTTTCCTTTTATTCTTGAATGGCTGCTTATGGTGACAATCATAGATTGTTATCATAAAGCGAGTTGGATTGGCCATCCAGTGTGAATCAGAGTAATTACTCCCTTGTTTGTTGGATCCACTCC--CGAAACGTTTTACTCCTTAACTTATTGAAATTGTTT------GAAGACAGCAGTGTCACAATGGGAGCTCAAGTATCATCCCAAAAAGTAGGCGCTCACGAGAATTCTAACCGAGCCTACGGTGGTTCTACGATCAACTACACCACAATTAATTATTATAAAGATTCCGCAAGTAATGCGGCGTCCAAACAAGATTACTCACAGGATCCATCAAAATTCACCGAGCCACTAAAGGACGTGCTCATAAAAACAGCTCCAGCACTCAATTCACCAAATGTGGAAGCGTGTGGGTATAGTGATAGAGTGTTGCAACTCACTTTAGGCAATTCCACTATTACTACACAGGAGGCAGCAAATTCAGTAGTGGCTTACGGACGTTGGCCTGAGTTTATTAGAGATGACGAAGCAAACCCGGTGGACCAACCAACTGAACCAGATGTGGCTACATGCAGATTCTACACACTAGACACTGTAATGTGGGGTAAGGAGTCGAAAGGCTGGTGGTGGAAGTTACCTGACGCACTGAGAGACATGGGTCTGTTTGGACAAAACATGTATTATCACTACCTAGGAAGATCCGGGTACACTGTGCACGTGCAGTGTAATGCATCCAAATTTCACCAAGGTGCACTCGGGGTGTTTGCGATTCCTGAGTATTGTCTGGCGGGTGACAGTGACACAA-----AGGTACACTAGTTATGCAAATGCGAATCCAGGTGAAAGAGGGGGAAAATTTTACTCCCAATTCAACAAGGATAACACAGTAACATCCCCAAAAAGAGAGTTCTGCCCAGTGGATTATCTCCTGGGATGTGGGGTGTTATTGGGAAATGCCTTTGTATACCCACATCAAATCATTAATCTGAGGACCAACAACAGCGCAACTATTGTCCTACCATATGTGAATGCTTTGGCCATTGATTCAATGGTTAAACACAACAACTGGGGCATTGCCATTCTGCCCTTATCACCGCTGGATTTTGCTCAAGATTCATCAGTTGAAATTCCAATTACTGTGACAATTGCCCCAATGTGTAGCGAGTTCAACGGCCTTCGCAACGTGACTGCACCTAAATTTCAAGGACTACCAGTGTTGAACACTCCTGGTAGTAACCAGTACCTGACGTCAGACAACCACCAATCACCATGCGCAATCCCAGAATTTGATGTCACTCCGCCTATTGATATCCCAGGTGAGGTTAAAAACATGATGGAGCTCGCCGAGATAGACACCATGATTCCTCTCAATTTGAAC---ACCAAGAGAAACACAATGGACATGTACAGAGTTACTCTGAGCGACAGTGCCAATCTATCGCAACCAATTTTGTGCTTGTCACTATCCCCAGCATTTGATCCGCGCTTGTCACACACCATGCTTGGGGAAGTACTGAACTATTATACTCATTGGGCCGGGTCCTTGAAATTTACCTTCCTGTTCTGTGGTTCAATGATGGCTACGGGGAAAATCCTAGTGGCCTATGCACCACCAGGTGCACAACCCCCCACCAGCCGTAAGGAGGCTATGTTGGGCACACATGTCATTTGGGATCTTGGCCTGCAATCATCTTGTACTATGGTGGTGCCGTGGATTAGTAATGTGACATACAGACAGACTACACAAGATAGTTTCACTGAGGGCGGATATATCAGCATGTTCTACCAAACAAGAATTGTGGTGCCACTGTCCACCCCTAAGAGTATGAGCATGCTGGGGTTTGTGTCAGCGTGTAATGATTTCAGTGTGCGATTGCTGCGAGACACCACTCACATTTCACAATCTGCGCTTCCACAGGGTATTGAAGATTTGATTTCTGAAGTTGCACAGGGCGCCCT------AACTTTGTCACTCCCGAAGCAACAGGATAGCTTACCTGATACTAAGGCCAGTGGCCCGGTGCATTCCAAGGAGGTACCTGCACTCACTGCAGTCGAGACTGGAGCCACCAATCCTCTGGCGCCATCCGACACAGTTCAAACGCGCCACGTAGTCCAACGACGCAGCAGGTCAGAGTCCACAATAGAATCATTCTTCGCACGCGGGGCGTGCGTCGCTATTATTGAGGTGGACAATGAACAACCAACCACCCGGGCACAGAAACTATTTGCCATGTGGCGCATTACATACAAAGATACAGTGCAGTTGCGCCGTAAGTTGGAGTTTTTCACATACTCTCGTTTTGACATGGAATTCACCTTCGTGGTAACCGCCAACTTCACCAACGCTAATAATGGGCATGCACTCAACCAGGTGTACCAGATAATGTACATCCCCCCAGGGGCACCCACACCAAAGTCATGGGACGACTACACTTGGCAAACATCTTCCAACCCGTCCATATTTTACACCTATGGGGCTGCCCCGGCGCGAATCTCAGTGCCATACGTGGGGTTAGCCAATGCTTACTCGCACTTTTACGACGGCTTCGCCAAGGTCCCATTGAAGAGCCAATGACCAG--ATTGGTGATTCCTTGTACAGCGCCATGACAGTTGATGACTTTGGTGTATTGGCAGTTCGTGTTGTCAATGATCACAACCCCACTAAAGTAACCTCCAAGGTCCGCATTTACATGAAGCCCAAACACGTACGTGTCTGGTGCCCACGACCTCCACGAGCAGTCCCATACTTCGGACCAGGTGTTGATTATAAAGATGG---GCTCACCCCACTACCAGAAAAGGGATTAACGACTTATGGATTTGGACACCAAAACAAAGCTGTGTACACAGCTGGCTACAAAATTTGCAATTACCACCTAGCTACACAAGAAGACTTGCAAAATGCCGTGAGTGTCATGTGGAACAGAGACCTCTTAGTGGCTGAATCAAGGGCCCTTGGCACCGACTCGATCGCAAGGTGCAGCTGTAACACGGGTGTGTACTACTGTGAATCCAGGAGAAAATATTATCCAGTTTCTTTCATTGGGCCCACCTTCCAATACATGGAAGCCAATGAATATTACCCGGCTAGATATCAATCACACATGCTTATTGGTCATGGGTTTGCATCACCGGGTGATTGTGGTGGTATACTTAGATGTCAACACGGGGTGATAGGAATAATCACTGCTGGTGGGGAAGGCTTGGTTGCATTTTCAGACATTAGAGACCTGTATGCTTATGAGGAGGAAGCTATGGAGCAGGGCATTTCCAACTATATTGAGTCACTTGGTGCTGCATTTGGTAGTGGATTCACTCAACAAATTGGTGATAAAGTTTCCGAGCTAACCAGCATGGTAACTAGCACCATTACAGAGAAGTTGCTTAAAAACTTAATCAAAATTATCTCATCACTTGTGATCATTACCAGGAATTATGAGGACACTACCACAGTGCTTGCCACCCTCGCCCTCCTAGGGTGCGACATCTCACCGTGGCAGTGGCTAAAGAAGAAGGCATGTGACATCCTGGAAATTCCATACGCCATCAAACAAGGAGATAGTTGGTTGAAGAAATTCACTGAGGCATGTAATGCTGCAAAGGGACTGGAGTGGGTGTCCAATAAGATATCCAAATTCATTAGTTGGTTGCAGGATAAAATCATCCCACAAGCGAGAGACAAATTAGAGTTTGTCACTAAACTAAAGCAATTAGAAATGCTTGAAAATCAGATTTCCACCATACACCAATCTTGTCCAAGTCAAGAACATCAGGAGATCTTATTCAACAATGTGCGGTGGCTATCTATCCAGTCCAAGAGGTTTGCACCACTATATGCACATGAAGCTAAAAGGATTCAAAAGCTGGAACATACCATAAATAATTACGTACAGTTCAAGAGCAAGCACCGTATTGAGCCAGTATGTTTGTTAGTACATGGCAGTCCAGGGACAGGAAAATCAGTTGCAACCAATCTAATTGCTAGAGCAATAGCCGAGAAAGAGAACACCTCCACATACTCACTGCCACCTGATCCGTCTCACTTTGATGGCTACAAGCAACAGGGTGTGGTTATTATGGATGACCTAAACCAAAATCCAGACGGAGCAGACATGAAACTTTTTTGTCAAATGGTGTCCACTGTGGAGTTCATTCCACCGATGGCCTCGCTAGAAGAGAAAGGCATTTTGTTCACATCTAATTACGTTTTAGCCTCCACCAACTCCAGTCGGATCACACCACCCACGGTGGCTCACAGTGATGCGCTGGCCAGGAGATTCGCATTTGACGTGGACATACAAGTCATGAGCGAGTACTCCAGAGACGGAAAGCTCAACATGGCAATGGCTACTGAAATGTGCAAAAACTGTCATCAACCAGCAAACTTCAAAAGATGTTGTCCTTTGGTGTGTGGCAAGGCAATTCAGTTAATGGATAAATCTTCCAGGGTTAGATACAGCATTGATCAGATCACTACAATGATTGTTAATGAGAGAAACAGAAGATCAAACATTGGTAATTGCATGGAAGCTCTATTCCAGGGACCACTGCAGTATAAAGATCTAAAAATAGATGTTAAGACCAGTCCCCCTCCGGAGTGTATCAACGATTTGCTCCAGGCAGTTGATTCCCAGGAAGTGAGAGATTACTGTGAAAAGAAAGGCTGGATTGTTAACATTACCAGTCAGGTTCAAACAGAGAGGAACATCAACCGGGCGATGACTATCCTACAAGCAGTAACTACTTTCGCTGCAGTAGCCGGTGTCGTGTACGTTATGTACAAGCTGTTCGCTGGGCACCAGGGTGCATACACTGGTTTGCCAAATAAACGACCCAATGTACCCACTATCAGGACAGCAAAAGTGCAAGGCCCTGGGTTTGATTACGCAGTGGCCATGGCTAAAAGAAACATTGTTACAGCAACCACCAGCAAAGGGGAGTTTACGATGTTGGGAGTCTATGATAATGTGGCCATCTTGCCAACCCACGCCTCACCTGGTGAAAGCATTGCGATCGATGGTAAAGAGGTGGAAATTCTTGACGCCAAAGCCCTTGAAGATCAGGCAGGAACTAATCTTGAAATTACCATAATTACACTAAAGAGGAACGAGAAGTTCAGAGATATCAGGCCACACATTCCCACCCAAATCACCGAAACAAATGATGGAGTTTTGATCGTGAACACTAGTAAGTACCCCAACATGTATGTTCCCGTTGGTGCTGTGACCGAACAGGGGTATCTTAATCTCGGTGGACGACAAACCGCTCGTACGCTAATGTACAACTTTCCAACTAGAGCAGGTCAGTGTGGTGGTGTCATCACGTGCACTGGTAAAGTCATTGGGATGCATGTTGGTGGGAACGGTTCACATGGGTTCGCGGCGGCCCTAAAGCGGTCATACTTCACTCAGATTCAAGGTGAGATTCAATGGATGAAACCATCAAAAGAAGTGGGATACCCGATCATAAATGCTCCGTCCAAAACCAAACTTGAACCCAGCGCTTTTCACTATGTGTTTGAAGGGGTGAAGGAACCAGCAGTCCTTACCAAAAATGATCCCAGGCTCGGGACAGACTTTGAAGAAGCAATATTCTCTAAGTATGTAGGCAACAAGATCACTGATGTGGATGAGTACATGAAAGAGGCAGTGGATCATTACGCTGGCCAACTCATGTCTCTAGACATCAACACAGAACAAATGTGCTTGGAGGACGCCATGTACGGCACCGATGGCCTGGAAGCACTTGACTTGACCACTAGTGCTGGATACCCTTATGTAGCAATGGGAAAGAAAAAGAGAGACATCTTGAATAAGCAGACTAGAGACACCAAGGAAATGCGGAGACTCTTAGATACTTATGGAATTAACTTACCGCTTGTAACATATGTTAAAGATGAACTAAGGTCAAAAACTAAGGTGGAGCAGGGAAAATCCAGATTGATTGAAGCCTCCAGTTTGAATGATTCAGTGGCTATGAGAATGGCATTTGGAAATCTCTATGCAGCATTTCACAAAAACCCAGGAGTTGTCACTGGCAGCGCAGTTGGTTGTGATCCAGATCTATTTTGGAGCAAGATCCCAGTGCTAATGGAAGAGAAGCTCTTTGCTTTTGACTACACAGGTTATGATGCATCACTCAGCCCGGCCTGGTTTGAGGCACTCAAAATGGTGCTAGAGAAAATCGGATTTGGGGACAGGGTGGATTATATTGATTACCTCAACCATTCCCACCACCTGTACAAAAACAAAACTTATTGCGTAAAGGGCGGCATGCCATCTGGCTGCTCCGGCACTTCAATTTTTAATTCAATGATTAACAATTTGATCATTAGGACGCTTTTACTGAAAACCTACAAGGGCATAGATTTGGACCATTTAAAAATGATTGCCTATGGTGACGATGTAATAGCTTCCTATCCCCATGAGGTTGACGCTAGTCTCCTAGCCCAATCAGGAAGAGACTATGGACTAACCATGACTCCGGCAGATAAATCTGCCACTTTTGAGACAGTCACATGGGAGAATGTAACTTTCTTGAAAAGATTCTTCAGAGCAGATGAGAAATACCCCTTCCTCATACATCCAGTAATGCCAATGAAGGAAATTCATGAATCAATCAGATGGACAAAAGATCCTCGGAATACGCAGGACCATGTACGCTCCTTGTGCCTATTGGCTTGGCACAACGGGGAAGAAGAATACAACAAATTTTTAGCTAGAATTAGGAGTGTGCCAATCGGAAGAGCTTTGTTGCTCCCAGAGTACTCAACATTGTACCGCCGTTGGCTTGACTCATTTTAGTAACCCTACCTCAGTCGAATTGGATTGGGTCATACTGTTGTAGGGGTAAATTTTTCTTTAATTCGGNN
AF405666             TTAAAACAGCTCTGGGGTTGCACCCACCCCAGAGGCCCACGTGGCGGCTAGTACTCCGGTATTGCGGTACCCTTGTACGCCTGTTTTATACTCCCTTCCCGTAACTTAGAAGCATGAAACCAAGTTCAATAGAAGGGGGTGCAAACCAGTACCACCACGAACAAGCACTTCTGTTTCCCCGGTGATGTTGTATAGACTGCTTGCGTGGTCGAAAGCGACGGATCCGTCATCCGCTTATGTACTTCGAGAAGCCCAGTACCACCTCGGAATCTTCGACGCGTTGCGCTCAGCACTCAACCCCAGAGTGTAGCTTAGGCTGATGAGTCTGGACGTCCCTCACCGGTGACGGTGGTCCAGGCTGCGTTGGCGGCCTACCCATGGCATACGCCATGGGACGCTAGTTGTGAACAAGGTGTGAAGAGCCTATTGAGCTACATAAGAATCCTCCGGCCCCTGAATGCGGCTAATCCCAACCTCGGAGCAGGTGGTCACAAACCAGTGATTGGCCTGTCGTAACGCGCAAGTCCGTGGCGGAACCGACTACTTTGGGTGTCCGTGTTTCCTTTTATATTATTATGGCTGCTTATGGTGACAATCACAGATTGTTATCATAAAGCGATTTGGATTGGCCATCCGGTGAAAGTGAGATTCATTATCTATCTGTTTGCTGGATTCGCTCCATTGAGTGTGTTTACTCTAAGTATAATTTCAACAGTTATTTCAAGCAGACAATTGTACCATAATGGGTGCTCAGGTTTCATCACAGAAAGTGGGCGCACATGAAAACTCAAATAGGGCGTATGGTGGTTCTACCATCAATTACACCACCATTAATTATTATAGAGATTCGGCTAGTAATGCGGCTACGAAACAGGACTTCTCTCAAGACCCTTCCAAGTTCACCGAGCCCATCAAGGATGTCCTGATAAAAACAGCCCCAATGCTAAACTCGCCAAACATAGAGGCTTGCGGGTATAGCGATAGAGTACTGCAATTAACACTGGGAAACTCCACTATAACCACACAGGAGGCGGCTAATTCAGTGGTCGCTTATGGGCGTTGGCCTGAATATCTGAGGGATAGCGAAGCTAATCCAGTGGACCAGCCGACAGAGCCAGACGTCGCTGCATGCAGGTTTTACACGCTGGACACCGTGTCTTGGACGAAGGAGTCGCGAGGGTGGTGGTGGAAGTTGCCTGATGCACTGCGGGACATGGGACTCTTTGGTCAAAATATGTACTACCACTACTTGGGTAGGTCCGGGTACACCGTGCATGTACAGTGTAATGCCTCCAAATTCCACCAGGGAGCACTAGGGGTATTCGCCGTACCAGAGATGTGTCTAGCCGGGGATAGTAACACCACTACCATGCACACCAGCTATCAAAATGCCAATCCTGGCGAGAGAGGAGGTACTTTCACGGGCACGTTCACTCCTGACGGCAACCAGACATCACCTGCCCGTAGGTTCTGTCCGGTGGATTACCTCTTTGGAAATGGCACGTTAATGGGGAATGCTTTTGTGTTCCCGCACCAGATAATAAACCTACGAACCAACAATTGTGCTACACTGGTGCTCCCTTACGTGAACTCCCTCTCGATAGATAGTATGGTAAAACACAATAATTGGGGGATTGCAATATTACCATTGGCCCCATTAAATTTTGCTAGTGAGTCCTCCCCAGAGATTCCAATCACTCTGACCATAGCCCCCATGTGCTGTGAGTTCAATGGATTGAGAAACATTACCCTACCACGCTTGCAGGGCCTGCCAGTTATGAACACCCCTGGTAGTAATCAATATCTTACTGCAGACAACTTCCAGTCACCGTGTGCACTGCCTGAATTTGATGTGACCCCACCTATTGACATACCCGGTGAAGTTAAGAACATGATGGAATTGGCAGAAATCGACACCATGATTCCCTTTGACTTAAGTGCAACAAAAAAGAACACCATGGAAATGTATAGGGTTCGGTTAAGTGACAAACCACATACAGACGATCCCATACTCTGCCTGTCACTTTCCCCAGCTTCAGATCCTAGGTTGTCACATACTATGCTAGGAGAAATTCTAAATTACTACACACACTGGGCAGGATCCCTGAAGTTTACGTTTCTGTTTTGCGGATCCATGATGGCGACTGGTAAACTGTTAGTGTCGTACGCGCCTCCTGGAGCCGACCCACCAAAGAAGCGCAAGGAGGCGATGTTGGGAACACATGTGATTTGGGACATAGGACTGCAGTCATCATGTACTATGGTAGTGCCATGGATTAGCAACACCACATATCGGCAAACCATAGATGATAGTTTCACCGAAGGCGGATACATCAGCGTCTTCTACCAAACCAGAATAGTCGTCCCTCTTTCGACACCCAGAGAGATGGACATTCTTGGTTTCGTGTCAGCGTGTAATGACTTTAGCGTGCGCTTGATGCGAGATACCACACATATAGAACAAAAAGCACTAGCACAGGGGTTAGGTCAGATGCTTGAAAGCATGATTGACAACACAGTCCGTGAAACGGTGGGGGTGGCAACGTCTAGAGACGCTCTCCCAAACACTGAAGCCAGTGGACCAGCACACTCCAAGGAAATTCCGGCACTCACTGCAGTGGAAACTGGGGCCACAAATCCACTAGTCCCTTCTGATACAGTGCAAACCAGACATGTTATACAACATAGGTCAAGGTCAGAGTCTAGCATAGAGTCTTTCTTCGCGCGGGGCGCATGTGTGACCATTATGACCGTGGACAACTCAGCTTCCACCACAAACAAGGATAAGCTATTTGCAGTGTGGAAGATCACATATAAAGATACCGTCCAGTTACGGAGGAAGTTGGAGTTCTTCACCTATTCCAGATTTGATATGGAATTCACCTTTGTGGTTACTGCGAATTTCACTGAGACTAACAATGGGCATGCCTTAAATCAAGTGTACCAAATTATGTACGTACCACCAGGCGCTCCAGTGCCCGAAAAATGGGACGACTATACATGGCAAACCTCATCAAATCCATCAATCTTTTACACCTATGGGACAGCTCCAGCCCGGATCTCGGTACCGTATGTCGGTATTTCAAACGCCTATTCACATTTTTACGACGGTTTCTCCAAAGTACCATTGAAAGACCAGTCGGCAGCACTAGGTGACTCCCTCTACGGTGCAGCATCTCTAAATGACTTCGGTATTTTGGCTGTTAGAGTAGTCAATGATCACAACCCGACCAAGGTCACCTCCAAAATCAGAGTGTATCTAAAACCCAAACATATCAGAGTCTGGTGCCCGCGTCCACCGAGGGCAGTGGCGTACTACGGCCCTGGAGTGGATTATAAGGATGGTACACTCACACCCCTCTCCACCAAGGATCTGACAACATATGGATTCGGACACCAAAACAAAGCGGTGTACACTGCAGGTTACAAAATTTGCAACTATCATTTGGCCACTCAGGAAGATTTGCAAAACGCAGTGAACGTCATGTGGGATAGAGACCTCTTAGTCACAGAATCAAGAGCCCAGGGCACCGATTCGATCGCAAGGTGCAATTGCAACGCAGGAGTGTACTACTGCGAGTCTAGAAGGAAGTACTACCCAGTGTCCTTCGTTGGCCCAACGTTCCAGTACATGGAGGCTAACGACTATTACCCAGCTAGGTACCAGTCCCATTTACTCATTGGCCATGGATTCGCATCTCCAGGGGATTGTGGTGGCATACTCAGATGTCACCACGGGGTGATAGGGATCGTTACTGCTGGTGGAGAAGGGCTGGTTGCATTTGCAGATATTAGAGACTTGCATGCCTATGAGGATGAAGCCATGGAACAAGGACTTACAAATTACATCGAGTCACTTGGCGCAGCATTCGGTAGTGGATTCACCCAGCAAATAGGGGACAAAGTATCAGAGATAGCAAGTATGGTAACTAGCACCATTACTGAAAAGCTGCTTAAAAATTTGATCAAGATTATCTCATCCTTAGTTATCATCACCAGGAATTATGAGGACACCACCACTGTACTAGCTACTCTAGCTCTCCTTGGTTGTGACATTTCGCCATGGCAATGGTTGAAAAAGAAGGCATGTGACATCCTTGAGATCCCGTACGTGATCAGACAAGGAGACAGTTGGTTGAAGAAATTCACTGAGGCATGTAACGCCGCCAAGGGGCTGGAGTGGGTCTCTAACAAAATCTCAAAGTTCATAGATTGGTTGAAGGAGAAAATCATACCACAAGCCAGAGATAAACTAGAATTCGTTACTAAGCTCAAACAACTAGAAATGTTGGAGAATCAGATATCGACTATCCACCAATCGTGCCCGAGCCAAGAACACCAGGAGATTTTATTCAACAATGTCAGATGGTTGTCAATTCAGTCAAAGAGATTTGCACCACTTTATGCACTAGAGGCTAAAAGGATACAGAAACTAGAACATACAATAAACAACTACATACAGTTCAAGAGCAAACACCGTATTGAACCAGTATGTCTGTTGGTACACGGGAGCCCTGGCACTGGAAAGTCTGTCGCCACCAACTTAATTGCTAGAGCAATTGCAGAGAGGGAGAACACTTCAACATATTCACTACCTCCCGATCCTTCCCACTTCGATGGATATAAACAACAAGGGGTAGTAATTATGGATGACCTAAATCAAAACCCAGATGGGGCAGACATGAAGCTGTTTTGCCAGATGGTATCAACGGTGGAGTTCATACCACCAATGGCCTCCTTGGAGGAGAAGGGGATATTATTCACTTCAAATTATGTCCTTGCATCTACCAATTCAAGCAGAATTGCACCCCCTACAGTGGCGCACAGCGACGCACTAGCTAGGCGCTTTGCGTTCGACATGGATATCCAGGTCATGAATGAGTACTCGAGAGATGGTAAGCTCAACATGGCAATGGCAACCGAGATGTGCAAAAACTGTCATCAGCCAGCAAATTTTAAAAGATGCTGTCCCCTGGTGTGTGGCAAGGCAATTCAATTGATGGATAAATCATCCAGGGTTAGATACAGCATTGATCAAATCACCACCATGATCATCAATGAAAGAAACAGGAGATCCAATATTGGTAACTGCATGGAAGCATTGTTTCAAGGACCTCTTCAGTATAAGGATCTTAAAATTGACATCAAGACAAGTCCCCCCCCAGAATGCATAAATGATCTACTCCAGGCAGTTGACTCCCAAGAGGTTAGGGATTATTGTGAAAAGAAAGGATGGATAGTCAACATCACTAGTCAGGTTCAAACAGAAAGGAACATCAACCGCGCAATGACTATCCTGCAAGCGGTAACAACATTTGCTGCGGTGGCTGGTGTTGTCTATGTGATGTACAAGTTGTTTGCTGGGCAACAAGGAGCATACACTGGTTTACCAAATAAGAAGCCAAATATACCCACCATCAGAACTGCAAAAGTGCAGGGACCAGGATTTGACTACGCAGTGGCCATGGCAAAAAGAAATATCGTCACAGCTACCACTAGCAAAGGTGAGTTCACCATGTTGGGAGTTCATGACAATGTGGCCATTTTACCAACACATGCATCACCCGGTGAAACTATTGTGATTGATGGGAAGGAAGTGGAGGTTCTGGATGCCAAGGCACTCGAAGACCAGGCTGGCACCAATCTAGAAATCACTATAATCACCTTAAAAAGGAATGAAAAATTTAGAGACATTAGACCACACATACCCACTCAAATCACTGAGACAAATGACGGAGTTTTGATCGTGAACACTAGTAAGTACCCCAACATGTATGTCCCTGTTGGTGCTGTGACCGAACAAGGGTATCTCAATCTTGGTGGCCGACAAACTGCTCGCACATTAATGTACAACTTCCCAACTAGAGCAGGCCAATGCGGTGGGGTCATCACCTGCACAGGTAAAGTCATCGGGATGCACGTTGGTGGGAACGGTTCACACGGGTTCGCAGCGGCCCTAAAACGGTCATACTTCATTCAGAGTCAAGGTGAGATTCAATGGATGAGACCGTCAAAAGAGGTAGGCTACCCAATTATCAATGCCCCATCTAAAACGAAGTTGGAACCCAGTGCATTTCACTATGTATTTGAAGGAGTCAAGGAGCCAGCAGTGCTAACCAAGAATGACCCAAGACTAAAAACAGACTTTGAAGAAGCCATCTTTTCCAAGTACGTTGGTAACAAAATCACTGAAGTAGATGAGTATATGAAAGAAGCAGTGGATCACTACGCAGGTCAACTTATGTCATTAGACATCAACACTGAGCAAATGTGTCTTGAAGATGCGATGTATGGTACTGATGGTCTTGAAGCCTTAGATCTTAGCACTAGTGCTGGTTACCCCTATGTTGCAATGGGAAAGAAGAAGAGAGACATTCTAAATAAACAAACCAGAGACACCAAGGAAATGCAAAGACTGCTAGACACCTATGGAATTAACTTACCCCTAGTGACTTACGTGAAGGATGAACTCAGGTCAAAAACAAAGGTGGAGCAAGGCAAGTCCAGACTGATTGAGGCCTCTAGCTTGAATGATTCAGTGGCCATGAGAATGGCGTTCGGGAATCTATACGCTGCTTTCCACAAGAATCCAGGAGTGGTGACAGGCTCGGCAGTCGGTTGTGATCCAGATTTATTTTGGAGTAAAATACCAGTGCTTATGGAAGAAAAACTCTTTGCCTTTGATTACACAGGATACGATGCCTCACTCAGTCCGGCTTGGTTTGAGGCTCTCAAGATGGTGTTGGAGAAAATAGGGTTTGGAGACAGGGTTGATTACATCGACTATTTAAATCACTCACATCACTTATACAAAAACAAGACCTATTGTGTCAAGGGTGGCATGCCATCTGGTTGCTCTGGCACTTCAATATTCAACTCAATGATAAACAACTTGATCATTAGGACGCTTTTACTGAAAACCTACAAGGGCATAGATTTAGACCACCTAAAGATGATAGCCTATGGTGATGACGTAATTGCCTCCTACCCCCATGAGGTTGACGCTAGTCTCCTAGCCCAATCAGGAAAAGACTATGGACTAACCATGACTCCTGCTGATAAATCAGCTACTTTTGAAAAAGTCACATGGGAAAATGTAACATTTTTGAAAAGATTCTTCAGAGCAGATGAGAAGTATCCATTCTTGATACACCCAGTAATGCCAATGAAGGAAATTCATGAATCAATCAGATGGACTAAAGATCCTAGAAACACTCAGGATCACGTGCGCTCATTGTGCCTATTGGCCTGGCACAATGGCGAGGATGAATACAACAAATTTTTAGCTAAAATCAGGAGTGTGCCAATCGGAAGAGCATTACTGCTTCCTGAGTACTCAACACTGTACCGCCGTTGGCTCGACTCTTTTTAGTAACCCTACCTCAGTCGAATTGGATTGGGTCATACTGTTGTAGGGGTAAATTTTTCTTTAATTCGGAG
AF405669             TTAAAACAGCTCTGGGGTTGCACCCACCCCAGAGGCCCACGTGGCGGCTAGTACTCCGGTATTGCGGTACCCTTGTACGCCTGTTTTATACTCCCTTCCCGTAACTTAGACGCACGACACCAAGTTCAATAGAAGGGGGTGCAAACCAGTACCACCACGAACAAGCACTTCTGTTTCCCCGGTGATGTTGTATAGACTGCTTGCGTGGTCGAAAGCGACGGATCCGTTACCCGCTTATGTACTTCGAGAAGCCCAGTACCACCTCGGAATCTTCGACGCGTTGCGCTCAGCACTCAACCCCAGAGTGTAGCTTAGGCTGATGAGTCTGGACGTCCCCCACCGGTGACGGTGGTCCAGGCTGCGTTGGCGGCCTACCTATGGCTTACGCCATGGGACGCTAGTTGTGAACAAGGTGTGAAGAGCCTATTGAGCTACATAAGAATCCTCCGGCCCCTGAATGCGGCTAATCCCAACCTCGGAGCAGGTGGTCACAAACCAGTGATTGGCCTGTCGTAACGCGCAAGTCCGTGGCGGAACCGACTACTTTGGGTGTCCGTGTTTCCTTTTATTTTATTATGGCTGCTTATGGTGACAATCACAGATTGTTATCATAAAGCGAATTGGATTAGCCATCCGGTGAAAGTGAGACTCATTATCTACCTGTTCGCTGGATTCGCTCCATTGAGTGTGTTTACTCTAAGTACAATTTCAACAGTTATTTTAATCAGACAATTGTACCATAATGGGTGCTCAGGTTTCATCACAGAAAGTGGGAGCACATGAAAACTCAAACAGAGCGTACGGTGGTTCTACCATTAATTACACCACCATTAATTATTATAGAGATTCAGCTAGTAACGCGGCTACGAAACAGGACTTCTCTCAAGACCCTTCCAAGTTCACCGAGCCCATCAAGGATGTCCTGATAAAAACAGCCCCAATGCTAAACTCGCCAAACATAGAGGCTTGCGGGTATAGCGATAGAGTACTGCAATTAACACTGGGAAACTCTACTATAACCACACAGGAGGCGGCTAATTCAGTGGTCGCTTATGGGCGTTGGCCTGAATATCTGAGGGACAGCGAAGCCAACCCAGTGGATCAGCCGACAGAGCCAGACGTCGCTGCATGCAGGTTTTATACGCTGGACACCGTGTCTTGGACGAAAGAGTCGCGAGGGTGGTGGTGGAAGTTGCCTGATGCACTGCGGGACATGGGACTCTTTGGTCAAAATATGTACTACCACTACTTAGGTAGGTCCGGGTACACCGTGCATGTACAGTGTAATGCCTCCAAATTCCACCAGGGAGCACTAGGGGTATTCGCCGTACCAGAGATGTGTCTAGCCGGGGATAGCAACACCACTACCATGCACACCAGCTACCAAAATGCCAATCCTGGCGAGAAAGGAGGCACTTTCACGGGTACGTTCACTCCTGACGACAACCAGACATCACCTGCCCGTAGGTTCTGTCCGGTGGATTACCTCTTTGGAAATGGCACGTTATTGGGAAATGCTTTTGTGTTCCCGCACCAGATAATAAACCTACGGACCAACAACTGTGCTACACTGGTACTCCCTTACGTGAACTCCCTCTCGATAGATAGTATGGTGAAGCACAATAATTGGGGAATTGCAATATTGCCATTGGCCCCATTAAATTTCGCTAGTGAGTCCTCCCCAGAAATTCCAATCACCCTGACCATAGCCCCCATGTGCTGTGAGTTCAATGGATTGAGAAACATCACCCTGCCACGCTTACAGGGCCTGCCGGTTATGAACACCCCTGGTAGTAATCAATATCTTACTGCAGACAACTTCCAGTCACCGTGTGCGCTACCTGAATTTGATGTGACCCCACCTATTGACATACCCGGTGAAGTTAAGAACATGATGGAATTGGCAGAGATCGACACCATGATCCCCTTTGACTTAAGTGCAACAAAAAAGAACACCATGGAAATGTATAGGGTTCGGTTAAGTGACAAACCACATACAGACGACCCCATACTCTGCTTGTCACTCTCCCCAGCTTCAGATCCTAGGTTGTCACATACTATGCTTGGAGAAATTCTAAATTACTACACACACTGGGCAGGATCCCTGAAGTTCACGTTTCTGTTCTGCGGATCCATGATGGCAACTGGCAAATTGTTAGTGTCATACGCGCCCCCTGGAGCCGATCCACCAAAGAAGCGCAAGGAGGCGATGTTGGGAACACATGTGATCTGGGACATAGGACTGCAGTCCTCATGTACTATGGTAGTGCCATGGATTAGCAACACCACATATCGGCAAACCATAGATGATAGTTTCACCGAAGGCGGATACATCAGCGTCTTCTACCAAACCAGAATAGTCGTCCCTCTTTCGACACCCAGAGAGATGGACATCCTTGGTTTCGTGTCAGCGTGTAATGACTTCAGCGTGCGCTTGATGCGAGATACCACACATATAGAGCAAAAAGCGCTAGCACAGGGGTTAGGTCAGATGCTTGAAAGCATGATTGACAACACAGTCCGTGAAACCGTGGGGGTGGCAACATCTAGAGACGCTCTCCCAAACACTGAAGCCAGTGGACCAGCACACTCCAAGGAAATCCCGGCACTCACCGCAGTGGAAACTGGGGCCACAAATCCATTAGTCCCTTCTGATACAGTGCAAACCAGACATGTTGTACAACATAGGTCAAGGTCAGAGTCTAGCATAGAGTCTTTCTTCGCGCGGGGCGCATGTGTGGCCATTATGACCGTGGATAACTCAGCTTCCACCAGTAATAAGGATAAGCTATTTGCAGTGTGGAAGATCACTTATAAAGATACTGTCCAGTTACGGAGGAAATTGGAGTTCTTCACCTATTCCAGATTTGATATGGAATTTACCTTTGTGGTTACTGCAAATTTCACCGAGACTAATAATGGGCATGCCTTAAATCAAGTGTACCAAATTATGTACGTACCACCAGGCGCTCCAGTGCCCGAAAAATGGGACGACTATACATGGCAAACCTCATCAAATCCATCAATCTTTTACACCTACGGAACAGCTCCAGCCCGGATCTCGGTACCGTATGTTGGTATTTCGAACGCCTATTCACACTTTTACGACGGTTTTTCCAAAGTGCCACTGAAGGACCAGTCGGCAGTATTAGGTGACTCCCTCTATGGTGCAGCATCTCTAAATGACTTTGGTATTTTGGCTGTTAGAGTAGTCAATGATCACAACCCGACCAAGGTCACCTCTAAAATCAGAGTGTATCTAAAACCCAAACACATCAGAGTCTGGTGCCCGCGTCCACCGAGGGCAGTGGCGTACTACGGTCCTGGAGTGGATTACAAGGATGGTACACTTACACCCCTCTCCACCAAGGATCTGACAACATATGGATTTGGACACCAAAACAAAGCGGTGTACACAGCAGGTTACAAAATTTGCAACTACCATTTGGCCACTCAGGAAGATTTGCAAAACGCAGTGAACGTCATGTGGGATAGAGACCTCTTAGTCACAGAATCAAGAGCCCAGGGCACCGATTCGATCGCAAGGTGCAATTGCAACGCAGGGGTGTACTACTGCGAGTCTAGAAGGAAATACTACCCAGTATCCTTCGTTGGCCCAACGTTCCAGTACATGGAGGCTAACGACTATTACCCAGCTAGGTACCAGTCCCATTTGCTCATTGGCCATGGATTCGCATCTCCAGGGGATTGTGGTGGCATACTCAGATGTCACCACGGGGTGATAGGGATCATTACTGCTGGTGGAGAAGGGCTGGTTGCATTTGCAGACATTAGAGACTTGTATGCCTATGAGGATGAGGCCATGGAGCAAGGAATTACAAATTACATCGAGTCACTCGGCGCAGCATTCGGTAGTGGGTTCACCCAGCAAATAGGGGACAAAGTGTCAGAGATAGCAAGTATGGTAACTAGCACCATTACTGAAAAGCTGCTTAAAAATTTGATCAAGATCATCTCATCCTTAGTTATCATCACCAGGAATTATGAGGACACTACCACAGTGCTAGCTACTTTGGCTCTCCTTGGATGTGACATTTCGCCATGGCAATGGTTGAAAAAGAAGGCATGTGACATCCTCGAGATACCATATGTGGTCAAACAAGGAGACAGTTGGTTGAAGAAATTCACTGAGGCATGTAACGCCGCCAAAGGGTTGGAATGGGTATCCAACAAAATTTCCAAGTTCATCGACTGGTTGAAGGAGAGAATCATCCCACAAGCGAGAGACAAACTTGAGTTTGTCACCAAACTCAAACAGTTGGAAATGCTCGAAAACCAGATATCAACCATTCATCAGTCGTGCCCCAGTCAGGAGCACCAAGAAATCCTATTTAACAATGTTCGTTGGTTATCCATTCAATCAAAAAAATTTGCACCACTGTACGCACTTGAGGCAAAGAGAATACAAAAATTAGAACATACCATCAATAACTACATACAGTTCAAGAGCAAACACCGTATTGAACCAGTATGTTTGTTAGTGCACGGTAGCCCAGGCACGGGGAAGTCAGTTGCCACCAATCTGATTGCTAGAGCTATTGCAGAGAAAGAGAACACCTCTACCTACTCTCTACCCCCAGACCCCTCACACTTTGATGGTTACAAGCAGCAGGGCGTGGTGATAATGGACGATCTTAACCAGAACCCCGATGGGGCCGATATGAAGCTCTTCTGTCAAATGGTGTCCACAGTAGAGTTCATTCCACCCATGGCTTCTCTGGAGGAAAAAGGCATCTTGTTCACATCCAATTATGTTTTGGCCTCCACCAATTCCAGCCGCATAACGCCACCGACAGTAGCTCACAGTGACGCGCTGGCCAGAAGATTTGCTTTTGATATGGACATTCAGGTGATGGGAGAGTTCTCTAGAGATGGAAAACTGAATATGGCAATGGCTACTGAGATGTGTAAAAACTGCCACCAACCAGCAAACTTCAAGAGATGCTGTCCCCTGGTGTGTGGGAAGGCTATCCAGTTGATGGATAAATCATCAAGGGTTAGATACAGCATTGACCAAATCACCACCATGATCATCAACGAGAGAAACAGAAGGTCCAACATTGGCAATTGCATGGAAGCACTGTTCCAGGGTCCACTCCAATACAAAGACCTGAGAATAGACATCAAGACTGGCCCACCCCCAGAGTGCATCAACGATTTACTCCAAGCTGTTGATTCACAAGAAGTCAGGGACTACTGTGAGAAGAAAGGATGGATTGTCAATATTACAAGTCAAGTCCAGACTGAAAGAAACATTAATCGTGCAATGACCATCTTGCAAGCAGTAACGACCTTTGCTGCAGTGGCTGGGGTTGTGTACGTTATGTATAAATTGTTCGCTGGTCACCAGGGAGCTTACACCGGACTACCTACTAAAAAACCCAACATTCCCACAATCAGAACTGCAAAAGTACAAGGGCCCGGATTTGACTATGCTGTGGCAATGGCCAAGAGAAATATCGTTACAGCTACAACCGCCAAAGGGGAATTCACTATGTTAGGTGTACATGACAATGTGGCAATACTTCCAACCCACGCTTCACCAGGAGAAACCATCGTGATCGATGGAAAAGAAGTTGAAGTTCTGGATGCTAAAGCACTCGAGGACCAGGCAGGAACCAATTTGGAGATCACTATTGTCACTTTAAAAAGAAATGAAAAATTCAGAGATATCAGACCTCACATTCCCGCACAAATCACTGAGACGAATGATGGAGTTTTGATTGTGAACACTAGTAAGTACCCCAACATGTATGTGCCTGTTGGTGCTGTGACTGAACAGGGATATCTCAATCTTGGTGGCCGGCAAACTGCACGCACATTAATGTATAACTTTCCAACCAGAGCAGGCCAGTGCGGTGGAGTTATCACTTGCACAGGCAAAGTCATCGGGATGCATGTTGGTGGGAACGGTTCACATGGGTTTGCAGCAGCCCTAAAACGATCATACTTCACTCAAAGTCAAGGTGAAATACAGTGGATGAGACCATCAAAAGAGGTCGGGTATCCCATAATCAATGCACCATCTAAAACAAAATTGGAACCTAGTGCATTTCACTATGTGTTTGAAGGTGTGAAGGAACCTGCAGTGCTCACTAAAAATGATCCCAGATTGAAAACAGAATTTGAGGAAGCAATCTTCTCCAAGTATGTCGGCAACAAGATCACTGAAGTGGATGAGTACATGAAAGAGGCAGTGGATCACTATGCAGGGCAACTCATGTCACTGGATATCAATACAGAGCAAATGTGTCTTGAGGATGCTATGTATGGTACAGACGGGTTAGAAGCCCTAGACCTCAGCACCAGCGCAGGCTACCCATATGTTGCAATGGGAAAGAAGAAGAGGGATATCTTAAACAAGCAGACAAAGGACACCAAGGAAATGCAGAGACTTTTAGACACTTATGGCATTAACCTACCCCTAGTAACATATGTGAAGGATGAACTCAGATCCAAGACCAAAGTAGAACAGGGCAAATCCAGGTTAATTGAAGCCTCAAGCCTGAATGACTCCGTAGCCATGAGAATGGCATTTGGGCACTTGTATGCAGCATTTCATAAGAATCCAGGTGTTGTAACAGGATCGGCTGTTGGTTGTGACCCAGATTTATTTTGGAGCAAGATACCAGTGTTAATGGAGGAAAAACTTTTTGCTTTTGATTACACGGGTTACGATGCATCACTCAGCCCCGCCTGGTTTGAGGCCCTCAAGATGGTCCTAGAGAAAATTGGATTTGGTGACAGAGTAGATTACATTGATTACCTGAACCACTCACACCATCTATACAAAAACAAAACTTACTGTGTCAAGGGCGGCATGCCATCTGGCTGCTCGGGCACTTCAATATTCAACTCCATGATTAATAATTTAATCATTAGGACGCTTTTACTGAAAACCTACAAGGGCATAGATTTAGACCACTTAAAGATGATTGCCTATGGTGATGATGTAATTGCTTCCTACCCCCATGAGGTTGACGCAAGTCTCCTAGCCCAATCAGGAAAAGACTATGGACTAACCATGACTCCAGCTGATAAATCAGCCACTTTTGAAAAAGTCACATGGGAGAATGTAACCTTTTTAAAAAGATTCTTTAGGGCAGATGAAAAGTATCCATTCTTGATACATCCAGTAATGCCAATGAAAGAAATCCATGAATCCATTAGATGGACTAAAGATCCTAGGAACACCCAGGATCATGTTCGCTCGTTATGCTTATTGGCTTGGCATAACGGCGAGGAAGAATACAATAAATTTTTAGCTAAGATCAGAAGCGTGCCAATCGGTAGAGCTTTATTGCTCCCCGAGTACTCAACATTGTACCGCCGTTGGCTCGACTCATTTTAGTAACCCTACCTCAGTCGAATTGGATTGGGTCATACTGTTGTAGGGGTAAATTTTTCTTTAATTCGGAG
AF405682             TTAAAACAGCTCTGGGGTTGCACCCACCCCAGAGGCCCACGTGGCGGCTAGTACTCCGGTATTGCGGTACCCTTGTACGCCTGTTTTATACTCCCTTCCCGTAACTTAGACGCACGAAACCAAGTTCAATAGAAGGGGGTGCAAACCAGTACCACCACGAACAAGCACTTCTGTTTCCCCGGTGATGTCGTATAGACTGCTTGCGTGGTCGAAAGCGACGGATCCGTCATCCGCTTATGTACTTCGAGAAGCCCAGTACCACCTCGGGATCTTCGACGCGTTGCGCTCAGCACTCAACCCCAGAGTGTAGCTTAGGCTGATGAGTCTGGACGTCCCTCACCGGTGACGGTGGTCCAGGCTGCGTTGGCGGCCTACCCATGGTTTACGCCATGGGACGCTAGTTGTGAACAAGGTGTGAAGAGCCTATTGAGCTACATAAGAATCCTCCGGCCCCTGAATGCGGCTAATCCCAACCTCGGAGCAGGTGGTCACAAACCAGTGATTGGCCTGTCGTAACGCGCAAGTCCGTGGCGGAACCGACTACTTTGGGTGTCCGTGTTTCCTTTTATTTTATTATGGCTGCTTATGGTGACAATCACAGATTGTTATCATAAAGCGAATTGGATTGGCCATCCGGTGAAAGTGAGATTCATTATCTATTAGTTTGCTGGATTCGCCCCATTGAGTGTGTTTACTTTAAGTATAATTTCAACAGTTATTTCAAACAGACAATTGTACCACAATGGGTGCTCAGGTTTCATCACAGAAAGTGGGTGCACATGAAAACTCAAATAGAGCATATGGCGGCTCTACCATCAATTACACCACCATTAATTATTACAGAGATTCAGCTAGTAACGCGGCTACGAAACAGGACTTCTCTCAAGACCCTTCCAAGTTCACCGAGCCTATCAAGGATGTCCTGATAAAAACAGCCCCGATGCTAAACTCGCCAAACATAGAGGCTTGCGGGTATAGCGATAGAGTACTGCAATTAACACTGGGAAACTCCACTATAACTACACAGGAGGCGGCCAATTCAGTGGTTGCTTATGGGCGTTGGCCTGAATATCTGAGGGACAGCGAAGCCAATCCAGTGGATCAGCCGACAGAGCCAGACGTCGCTGCATGCAGATTTTATACGCTGGACACCGTGTCTTGGACGAAAGAGTCGCGAGGGTGGTGGTGGAAGTTGCCTGATGCACTGCGGGACATGGGACTCTTTGGTCAAAATATGTACTACCACTACTTAGGTAGGTCCGGGTACACCGTGCATGTACAGTGTAATGCCTCCAAATTCCACCAGGGAGCACTAGGGGTATTCGCCGTACCAGAGATGTGTCTAGCCGGGGATAGCAACACCACTACCATGCACACCAGCTATCAAAATGCCAATCCTGGCGAGAGAGGAGGCACTTTCACGGGCACGTTCACTCCTGACGGCAACCAGACATCACCTGCCCGTAGGTTCTGTCCGGTGGATTACCTCTTTGGAAATGGCACGTTATTGGGGAATGCTTTTGTGTTCCCGCACCAGATAATAAACCTGCGGACCAATAACTGTGCTACACTGGTACTCCCTTACGTGAACTCCCTCTCGATAGATAGTATGGTAAAGCACAATAATTGGGGAATTGCAATATTACCATTGGCCCCATTAAATTTTGCTAGTGAGTCCTCCCCAGAGATTCCAATCACTCTGACCATAGCCCCCATGTGCTGTGAATTCAATGGATTGAGAAACATTACCTTGCCACGTTTGCAGGGCCTGCCGGTTATGAACACCCCTGGTAGTAATCAATATCTTACTGCAGACAACTTCCAGTCACCGTGTGCGCTACCTGAATTTGATGTGACCCCACCTATTGACATACCCGGTGAAGTTAAGAACATGATGGAATTGGCAGAAATCGACACCATGATTCCCCTTGACTTAAGTGCAACAAAAAAGAACACCATGGAAATGTATAGGGTTCGGTTAAGTGATAAACCACATACAGACGATCCCATACTCTGCCTGTCACTCTCCCCAGCTTCAGATCCAAGGTTGTCACATACTATGCTAGGAGAAATTTTAAATTACTACACACACTGGGCAGGATCCCTGAAGTTCACGTTTCTGTTCTGCGGATCCATGATGGCAACTGGCAAACTGTTAGTGTCATACGCGCCTCCTGGAGCCGACCCACCAAAGAAGCGCAAGGAGGCGATGTTGGGAACACATGTGATCTGGGACATAGGACTGCAGTCCTCATGTACTATGGTAGTGCCATGGATTAGCAACACCACATATCGGCAAACCATAGATGATAGTTTCACCGAAGGCGGATACATYAGCGTCTTCTACCAAACCAGAATAGTCGTCCCCCTTTCGACACCCAGAGAGATGGACATCCTTGGTTTCGTGTCAGCGTGTAATGACTTCAGCGTGCGCTTGTTGCGAGACACCACACATATAGAGCAAAAAGCGCTAGCACAGGGGTTAGGTCAGATGCTTGAAAGCATGATTGACAACACAGTCCGTGAAACGGTGGGAGTGGCAACGTCTAGAGACGCTCTCCCAAACACTGAAGCCAGTGGACCAGCACACTCCAAGGAAATTCCGGCACTCACCGCAGTGGAAACTGGGGCCACAAATCCACTAGTCCCTTCTGATACAGTGCAAACCAGACATGTTGTACAACATAGGTCAAGGTCAGAGTCTAGCATAGAGTCTTTCTTCGCGCGGGGCGCATGCGTGGCCATTATGACCGTGGATAACTCAGCTTCCACCAGTAACAAGGATAAGCTATTTGCAGTGTGGAAGATCACTTATAAAGATACTGTCCAGTTACGGAGGAAATTGGAGTTCTTCACCTATTCCAGATTTGATATGGAATTTACCTTTGTGGTTACAGCAAATTTCACTGAGACTAACAATGGGCATGCCTTAAATCAAGTGTACCAAATTATGTACGTACCACCAGGCGCTCCAGTGCCCGAAAAATGGGACGACTACACATGGCAAACCTCATCAAATCCATCAATCTTTTACACCTACGGAACAGCTCCAGCCCGGATCTCGGTACCGTATGTTGGTATTTCGAACGCCTATTCACACTTTTACGACGGTTTTTCCAAAGTACCACTGAAGGACCAGTCAGCAGCACTAGGTGACTCCCTCTATGGTGCAGCATCTCTAAATGATTTTGGTATTTTGGCTGTTAGAGTAGTCAATGATCACAACCCGACCAAGGTCACCTCCAAAATCAGAGTGTATCTAAAACCCAAACATATCAGAGTCTGGTGCCCGCGTCCACCGAGGGCAGTGGCGTACTACGGCCCTGGAGTGGATTACAAGGATGGTACACTTACACCCCTCTCCACCAAGGATCTGACAACATATGGATTCGGACACCAAAACAAAGCGGTGTACACTGCAGGTTACAAAATTTGCAACTATCATTTGGCCACTCAGGAAGATTTGCAAAACGCAGTGAACGTCATGTGGGATAGAGACCTCTTAGTCACAGAATCAAGAGCCCAGGGCACCGATTCGATCGCAAGGTGCAATTGCAACGCAGGGGTGTACTACTGCGAGTCTAGAAGGAAATACTACCCAGTATCCTTCGTTGGTCCAACGTTCCAGTACATGGAAGCTAACGATTATTACCCAGCTAGGTACCAGTCCCATTTGCTCATTGGCTGTGGATTCGCATCTCCAGGAGATTGTGGCGGCATACTTAGATGTCACCACGGGGTGATAGGGATCGTTACTGCTGGTGGAGAAGGGCTGGTTGCATTTGCAGACATTAGAGACTTGTATGCCTATGAGGAAGAGGCCATGGAGCAAGGAATTACAAATTACATCGAGTCACTCGGTGCAGCATTCGGTAGTGGGTTCACCCAGCAAATAGGGGACAAAGTATCAGAGATAGCAAGTATGGTAACTAGCACCATTACTGAAAAGCTGCTTAAAAATTTGATCAGGATCATCTCATCCTTAGTTATTATCACCAGGAATTATGAGGACACTACCACTGTACTAGCTACTTTAGCTCTCCTTGGTTGTGACATTTCGCCATGGCAATGGTTGAAAAAGAAGGCATGTGACATCCTTGAAATCCCGTACGTGATCAGACAAGGGGACAGTTGGTTGAAGAAATTCACTGAGGCATGTAACGCTGCCAAAGGTTTGGAGTGGGTGTCCAACAAAATTTCCAAATTCATTGACTGGTTGAAGGAGAAAATTATCCCACAAGCGAAGGACAAGCTTGAATTCGTCACCAAGCTCAAACAGTTGGAAATGCTTGAAAACCAGATATCAACCATTCATCAATCGTGCCCTAGTCAGGAACATCAAGAAGTCTTATTCAACAATGTTCGCTGGTTATCCATTCAATCAAAAAGATTCGCACCACTGTATGCACTTGAGGCAAAGAGAATACAAAAATTGGAACACACCATTAATAATTACATACAGTTCAAGAGCAAACACCGTATTGAACCAGTATGTTTGTTAGTACACGGCAGCCCAGGTACGGGGAAGTCAGTTGCCACCAATCTGATTGCCAGGGCCATTGCTGAGAAAGAGAACACCTCCACTTACTCGCTACCTCCAGACCCCTCACACTTTGATGGTTACAAACAACAGGGTGTGGTGATTATGGATGACCTCAACCAGAACCCCGACGGGGCCGACATGAAACTTTTCTGCCAAATGGTGTCTACTGTAGAGTTCATTCCACCTATGGCCTCCCTGGAAGAAAAAGGCATCTTATTCACGTCCAATTATGTTTTGGCCTCCACCAATTCCAGTCGCATAACGCCACCGACAGTGGCTCACAGTGACGCGCTAGCCAGAAGATTTGCCTTTGACATGGACATTCAAGTGATGGGGGAGTACTCCAGAGATGGGAAACTGAATATGGCCATGGCCACCGAGATGTGCAAAAATTGTCATCAACCAGCAAACTTCAAGAGGTGTTGTCCTCTAGTGTGCGGTAAGGCCATTCAGTTGATGGACAAATCATCCAGGGTCAGATACAGCATTGACCAAATCACCACCATGATYATTAATGAAAGAAACAGAAGATCCAACATTGGCAACTGCATGGAAGCCCTGTTTCAAGGCCCGCTCCAGTATAAGGATTTGAAGATTGACATTAAAACCAGCCCCCCACCAGAGTGCATCAACGACCTGCTTCAAGCTGTTGACTCGCAGGAGGTCAGGGACTATTGTGAAAAGAAAGGGTGGATTGTCAACATCACAAGTCAGGTTCAGACAGAGAGAAACATTAACCGGGCAATGACTATCCTGCAAGCAGTGACAACCTTCGCTGCAGTGGCCGGTGTTGTGTACGTTATGTACAAATTGTTTGCTGGACACCAGGGTGCGTATACTGGTCTACCGAACAAGAGACCCAATGTGCCCACTATTAGAACAGCAAAAGTGCAGGGACCAGGCTTTGACTATGCAGTGGCCATGGCTAAGAGAAACATCGTCACAGCAACTACATCCAAAGGGGAGTTCACAATGCTTGGTGTTCACGACAACGTCGCTATTCTGCCAACCCATGCTGCACCAGGTGATAGCATTGTGATAGACGGCAAGGAAGTTGAAATTTTAGATGCGAAGGCCTTAGAAGACCAGGCAGGCACAAATCTCGAAATTACTATCATTACACTCAAGAGAAATGAGAAGTTTAGGGACATCAGACCACACATACCCACACAAATCACTGAGACAAATGATGGAGTCTTGATCGTGAACACTAGTAAGTACCCCAACATGTATGTCCCAGTTGGTGCTGTGACCGAACAAGGATATCTTAATCTCGGTGGCCGCCAAACCGCCCGTACTTTGATGTACAACTTTCCAACCAGAGCGGGACAGTGCGGTGGTGTCATCACTTGCACAGGCAAGGTCATTGGGATGCATGTTGGAGGGAACGGTTCACACGGGTTCGCAGCAGCCCTAAAGCGCTCATACTTCACTCAGAGTCAAGGTGAAATTCAGTGGATGAGACCATCAAAAGAAGTGGGTTATCCAATTATCAATGCCCCATCTAAGACAAAACTAGAGCCTAGTGCATTCCATTATGTGTTTGAGGGTGTTAAAGAACCATCAGTTCTGACCAAAAACGACCCAAGACTCAAAACAGAGTTTGAAGAGGCTATCTTTTCCAAGTATGTAGGAAACAAGATCACTGAAGTGGATGAATACATGAAAGAAGCAGTGGACCACTACGCTGGACAACTCATGTCACTAGACATCAACACCGAGCAGATGTGTCTTGAAGATGCCATGTATGGCACTGATGGTCTTGAAGCTTTAGACCTTAGCACCAGTGCTGGCTACCCCTATGTAGCCATGGGAAAGAAGAAAAGAGACATTCTTAACAAACAAACCAGGGACACCAAGGAAATGCAGAGACTCCTGGACACTTATGGCATTAATTTGCCCTTGGTCACCTATGTGAAGGATGAGCTTAGGTCCAAAGCCAAAATAGAACAAGGAAAATCCAGGTTGATCGAAGCATCAAGCTTGAATGACTCTGTGGCCATGAGAATGGCATTTGGAAATTTGTATGCAGCATTTCACAAGAACCCGGGTGTAGTGACAGGATCAGCTGTCGGTTGTGACCCAGACTTGTTCTGGAGTAAAATACCAGTTTTAATGGAAGAGAAGCTTTTCGCATTTGACTACACTGGCTATGATGCTTCACTTAGTCCAGCTTGGTTTGAAGCTCTCAAAATGGTTCTAGAGAAAATTGGATTCGGTGACAGAGTGGACTACATAGATTATCTGAATCACTCGCATCACCTCTACAAAAACAAAACTTATTGTGTCAAGGGCGGCATGCCATCTGGCTGCTCAGGCACCTCAATTTTTAATTCAATGATCAACAACTTAATAATCAGGACACTCTTATTGAAAACCTACAAGGGCATAGACTTAGACCACCTAAAGATGATAGCCTATGGTGATGATGTAATTGCTTCCTACCCCCATGAGGTTGATGCTAGTCTCCTAGCCCAATCAGGAAAAGACTATGGACTAACCATGACACCAGCTGACAAGTCAGCAACTTTTGAAACAGTCACATGGGAAAATGTAACTTTCTTGAAAAGATTCTTTAGAGCAGACGAGAAGTATCCCTTTTTGATACACCCAGTAATGCCAATGAAAGAAATTCATGAATCAATTAGATGGACCAAAGATCCTAGAAACACTCAGGATCATGTGCGCTCACTGTGCCTATTGGCATGGCACAATGGCGAAGAAGAATACAATAAATTCTTAGCTAAAATAAGAAGTGTGCCAATCGGAAGAGCATTGTTGCTCCCTGAGTACTCAACCTTGTACCGCCGTTGGCTCGACTCATTTTAGTAACCCTACCTCAGTCGAATTGGATTGGGTCATACTGTTGTAGGGGTAAATTTTTCTTTAATTCGGAG
AF405690             TTAAAACAGCTCTGGGGTTGCACCCACCCCAGAGGCCCACGTGGCGGCTAGTACTCCGGTATTGCGGTACCCTTGTACGCCTGTTTTATACTCCCTTCCCGTAACTTAGACGCACGAAACCAAGTTCAATAGAAGGGGGTGCAAACCAGTACCACCACGAACAAGCACTTCTGTTTCCCCGGTGATGTTGTATAGACTGCTTGCGTGGTCGAAAGCGACGGATCCGTCATCCGCTTATGTACTTCGAGAAGCCCAGTACCACCTCGGGATCTTCGACGCGTTGCGCTCAGCACTCAACCCCAGAGTGTAGCTTAGGCTGATGAGTCTGGACGTCCCTCACCGGTGACGGTGGTCCAGGCTGCGTTGGCGGCCTACCTATGGCTTACGCCATGGGACGCTAGTTGTGAACAAGGTGTGAAGAGCCTATTGAGCTACATAAGAATCCTCCGGCCCCTGAATGCGGCTAATCCCAACCTCGGAGCAGGTGGTCACAAACCAGTGATTGGCCTGTCGTAACGCGCAAGTCCGTGGCGGAACCGACTACTTTGGGTGTCCGTGTTTCCTTTTATTTTATTATGGCTGCTTATGGTGACAATCACAGATTGTTATCATAAAGCGAATTGGATTGGCCATCCGGTGAAAGTGAGATTCATTATCTATCTGTTTGCTGGATTCGCTCCATTGAGTGTGTTTACTTTAAGTATAATTTCAACAGTTATTTCAAACAGACAATTGTACCACAATGGGTGCTCAGGTTTCATCACAGAAAGTGGGTGCACATGAAAACTCAAATAGAGCGTATGGTGGCTCTACCATCAATTACACCACCATTAATTATTACAGAGATTCAGCTAGTAACGCGGCTACGAAACAGGACTTCTCTCAAGACCCTTCCAAGTTCACCGAGCCCATCAAGGATGTCCTGATAAAAACAGCCCCGATGCTAAACTCGCCAAACATAGAGGCTTGCGGGTATAGCGATAGAGTACTGCAATTAACACTGGGAAACTCCACTATAACCACACAGGAGGCGGCTAATTCAGTGGTTGCTTATGGGCGTTGGCCTGAATATCTGAGGGACAGCGAAGCCAATCCAGTGGATCAGCCGACAGAGCCAGACGTCGCTGCATGCAGGTTTTATACGCTGGACACCGTGTCTTGGACGAAAGAGTCGCGAGGGTGGTGGTGGAAGTTGCCTGATGCACTGCGGGACATGGGACTCTTTGGTCAAAATATGTACTACCACTACTTAGGTAGGTCCGGGTACACCGTGCATGTACAGTGTAATGCCTCCAAATTCCACCAGGGAGCACTAGGGGTATTCGCCGTACCAGAGATGTGTCTAGCCGGGGATAGCAACACCACTACCATGCACACCAGCTATCAAAATGCCAATCCTGGCGAGAGAGGAGGCACTTTCACGGGCACGTTCACTCCTGACGGCAACCAGACATCACCTGCCCGTAGGTTCTGTCCGGTGGATTACCTCTTTGGAAATGGCACGTTATTGGGGAATGCTTTTGTGTTCCCGCACCAGATAATAAACCTACGGACCAATAACTGTGCTACACTGGTACTCCCTTACGTGAACTCCCTCTCGATAGATAGTATGGTAAAGCACAATAATTGGGGAATTGCAATATTACCATTGGCCCCATTAAATTTTGCTAGTGAGTCCTCCCCAGAGATTCCAATCACTCTGACCATAGCCCCCATGTGCTGTGAATTCAATGGATTGAGAAACATTACCCTGCCACGTTTGCAGGGCCTGCCGGTTATGAACACCCCTGGTAGTAATCAATATCTTACTGCAGACAACTTCCAGTCACCGTGTGCGCTGCCTGAATTTGATGTGACCCCACCTATTGACATACCCGGTGAAGTTAAGAACATGATGGAATTGGCAGAAATCGACACCATGATTCCCCTTGACTTAAGTGCAACAAAAAAGAACACCATGGAAATGTATAGGGTTCGGTTAAGTGATAAACCACATACAGACGATCCCATACTCTGCCTGTCACTCTCCCCAGCTTCAGATCCAAGGTTGTCACATACTATGCTAGGAGAAATTTTAAATTACTACACACACTGGGCAGGATCCCTGAAGTTCACGTTTCTGTTCTGCGGATCCATGATGGCAACTGGCAAACTGTTAGTGTCATACGCGCCTCCTGGAGCCGACCCACCAAAGAAGCGCAAGGAGGCGATGTTGGGAACACATGTGATCTGGGACATAGGACTGCAGTCCTCATGTACTATGGTAGTGCCATGGATTAGCAACACCACATATCGGCAAACCATAGATGATAGTTTCACCGAAGGCGGATACATCAGCGTCTTCTACCAAACCAGAATAGTCGTCCCTCTTTCGACACCCAGAGAGATGGACATCCTTGGTTTCGTGTCAGCGTGTAATGACTTCAGCGTGCGCTTGTTGCGAGACACCACACATATAGAGCAAAAAGCGCTAGCACAGGGGTTAGGTCAGATGCTTGAAAGCATGATTGACAACACAGTCCGTGAAACGGTGGGAGTGGCAACGTCTAGAGACGCTCTCCCAAACACTGAAGCCAGTGGACCAGCACACTCCAAGGAAATTCCGGCACTCACCGCAGTGGAAACTGGGGCCACAAATCCACTAGTCCCTTCTGATACAGTGCAAACCAGACATGTTGTACAACATAGGTCAAGGTCAGAGTCTAGCATAGAGTCTTTCTTCGCGCGGGGCGCATGCGTGGCCATTATGACCGTGGATAACTCAGCTTCCACCAGTAACAAGGATAAGCTATTTGCAGTGTGGAAGATCACTTATAAAGATACTGTCCAGTTACGGAGGAAATTGGAGTTCTTCACCTATTCCAGATTTGATATGGAATTTACCTTTGTGGTTACAGCAAATTTCACTGAGACTAACAATGGGCATGCCTTAAATCAAGTGTACCAAATTATGTACGTACCACCAGGCGCTCCAGTGCCTGAAAAATGGGACGACTATACATGGCAAACCTCATCAAATCCATCAATCTTTTACACCTACGGAACAGCTCCAGCCCGGATCTCGGTACCGTATGTTGGTATTTCGAACGCCTATTCACACTTTTACGACGGTTTTTCCAAAGTACCACTGAAGGACCAGTCGGCAGCACTAGGTGACTCCCTCTATGGTGCAGCATCTCTAAATGATTTTGGTATTTTGGCTGTTAGAGTAGTCAATGATCACAACCCGACCAAGGTCACCTCCAAAATCAGAGTGTATCTAAAACCCAAACATATCAGAGTCTGGTGCCCGCGTCCACCGAGGGCAGTGGCGTACTACGGCCCTGGAGTGGATTACAAGGATGGTACACTTACACCCCTCTCCACCAAGGATCTGACAACATATGGATTCGGACACCAAAACAAAGCGGTGTACACTGCAGGTTACAAAATTTGCAACTATCATTTGGCCACTCAGGAAGATTTGCAAAACGCAGTGAACGTCATGTGGGATAGAGACCTCTTAGTCACAGAATCAAGAGCCCAGGGCACCGATTCGATCGCAAGGTGCAATTGCAACGCAGGGGTGTACTACTGCGAGTCTAGAAGGAAATACTACCCAGTATCCTTCGTTGGTCCAACGTTCCAGTACATGGAAGCTAACGACTATTACCCAGCTAGGTACCAGTCCCATTTGCTCATTGGCTGTGGATTCGCATCTCCAGGAGATTGTGGCGGCATACTCAGATGTCACCACGGGGTGATAGGGATCGTTACTGCTGGTGGAGAAGGGCTGGTTGCATTTGCAGACATTAGAGACTTGTATGCCTATGAGGATGAGGCCATGGAGCAAGGAATTACAAATTACGTCGAGTCACTCGGTGCAGCATTCGGTAGTGGGTTCACCCAGCAAATAGGGGACAAAGTATCAGAGATAGCAAGTATGGTAACTAGCACCATTACTGAAAAGCTGCTTAAAAATTTGATCAAGATCATCTCATCCTTAGTTATCATCACCAGGAATTATGAGGACACTACCACTGTACTAGCTACTCTAGCTCTCCTTGGTTGTGACATTTCGCCATGGCAATGGTTGAAAAAGAAGGCATGTGACATCCTTGAAATCCCGTACGTGATCAGACAAGGGGACAGTTGGTTGAAGAAATTCACTGAGGCATGTAACGCTGCCAAAGGTTTGGAGTGGGTGTCCAACAAAATTTCCAAATTCATCGACTGGTTGAAGGAGAAAATTATCCCACAAGCGAGGGACAAGCTTGAATTCGTCACCAAGCTCAAACAGTTGGAAATGCTTGAAAACCAGATATCAACCATTCATCAATCGTGCCCTAGTCAGGAACATCAAGAAGTCTTATTCAACAATGTTCGCTGGTTATCCATTCAATCAAAAAGATTCGCACCACTGTATGCACTTGAGGCAAAGAGAATACAAAAATTGGAACACACCATTAATAATTACATACAGTTCAAGAGCAAACACCGTATTGAACCAGTATGTTTGTTAGTACACGGCAGCCCAGGTACGGGGAAGTCAGTTGCCACCAATCTGATTGCCAGGGCCATTGCTGAGAAAGAGAACACCTCCACTTACTCGCTACCTCCAGACCCCTCACACTTTGATGGTTACAAACAACAGGGTGTGGTGATTATGGATGACCTCAACCAGAACCCCGACGGGGCCGACATGAAACTCTTCTGCCAAATGGTGTCTACTGTAGAGTTCATTCCACCTATGGCCTCCCTGGAAGAAAAAGGCATCTTATTCACGTCCAATTATGTTTTGGCCTCCACCAATTCCAGTCGCATAACGCCACCGACAGTGGCTCACAGTGACGCGCTAGCCAGAAGATTTGCCTTTGACATGGACATTCAAGTGATGGGGGAGTACTCCAGAGATGGGAAACTGAATATGGCCATGGCCACCGAGATGTGCAAAAATTGTCACCAACCAGCAAACTTCAAGAGGTGTTGTCCTCTAGTGTGCGGTAAGGCCATTCAGTTAATGGACAAATCATCCAGGGTCAGATACAGCATTGACCAAATCACCACCATGATCATCAATGAAAGAAACAGAAGATCCAACATTGGCAACTGCATGGAAGCGCTGTTTCAAGGCCCGCTCCAGTATAAGGATTTGAAGATTGACATTAAAACCAGCCCCCCACCAGAGTGCATCAACGACCTGCTTCAAGCTGTTGACTCGCAGGAGGTCAGGGACTATTGTGAAAAGAAAGGGTGGATTGTCAACATCACAAGTCAGGTTCAGACAGAGAGAAACATTAACCGGGCAATGACTATCCTGCAAGCAGTGACAACCTTCGCTGCAGTGGCCGGTGTTGTGTACGTTATGTACAAATTGTTTGCTGGACACCAGGGTGCGTATACTGGTCTACCGAACAAGAGACCCAATGTGCCCACTATTAGAACAGCAAAAGTGCAGGGACCAGGCTTTGATTATGCAGTGGCCATGGCTAAGAGAAACATCGTCACAGCAACTACATCCAAAGGGGAGTTCACAATGCTTGGTGTTCACGACAACGTCGCTATTCTGCCAACCCATGCTGCACCAGGTGATAGCATTGTGATAGACGGCAAGGAAGTTGAAATTTTAGATGCGAAGGCCTTAGAAGACCAGGCAGGCACAAATCTCGAAATTACTATCATTACACTCAAGAGAAATGAGAAGTTTAGGGACATCAGACCACACATACCCACACAAATCACTGAGACAAATGATGGAGTCTTGATCGTGAACACTAGTAAGTACCCCAACATGTATGTCCCAGTTGGTGCTGTGACCGAACAAGGATATCTTAATCTCGGTGGCCGCCAAACCGCCCGTACTTTGATGTACAACTTTCCAACCAGAGCGGGACAGTGCGGTGGTGTCATCACTTGCACAGGCAAGGTCATTGGGATGCATGTTGGAGGGAACGGTTCACACGGGTTCGCAGCAGCCCTAAAGCGCTCATACTTCACTCAGAGTCAAGGTGAAATTCAGTGGATGAGACCATCAAAAGAAGTGGGTTATCCAATTATCAATGCCCCATCTAAGACAAAACTAGAGCCTAGTGCATTCCATTATGTGTTTGAGGGTGTTAAAGAACCAGCAGTTCTGACCAAAAACGACCCAAGACTCAAAACAGAGTTTGAAGAGGCTATCTTTTCCAAGTATGTAGGAAATAAGATTACTGAGGTGGACGAGTACATGAAAGAGGCAGTGGACCACTATGCTGGCCAGCTCATGTCATTAGACGTTAACACTGAACAAATGTGCTTAGAAGATGCAATGTATGGCACAGATGGTCTTGAGGCTTTAGATTTGAGCACTAGTGCTGGTTACCCCTATGTAGCAATGGGAAAGAAAAAGAGAGACATCTTGAACAAACAGACTAGAGACACCAAAGAAATGCAGAGACTATTGGACACCTATGGCATTAATTTACCTTTAGTAACTTATGTGAAGGATGAACTTAGGTCTAAAACCAAAGTTGAACAGGGTAAATCCAGACTAATTGAAGCCTCAAGTTTGAATGATTCTGTGGCAATGAGAATGGCATTTGGCAACCTGTATGCAGCATTTCATAAAAACCCAGGTGTGGTAACAGGATCAGCTGTTGGTTGTGATCCAGACTTGTTTTGGAGCAAGATACCAGTTTTGATGGAAGAAAAGCTTTTTGCATTTGATTACACAGGGTATGATGCTTCACTCAGTCCCGCTTGGTTTGAGGCTCTTAAGATGGTGTTGGAGAAAATTGGATTTGGCGATAGAGTTGACTACATTGACTACCTGAATCACTCACATCATCTGTACAAAAACAAAACTTACTGTGTCAAGGGTGGCATGCCATCTGGTTGCTCGGGCACTTCAATTTTCAATTCAATGATTAACAATTTAATCATCAGGACACTCTTACTGAAAACCTACAAGGGCATAGATTTAGACCACTTGAAGATGATAGCCTATGGTGATGACGTAATTGCTTCCTACCCCCATGAGGTTGACGCCAGTCTCCTAGCCCAATCAGGAAAAGACTATGGACTAACCATGACTCCAGCTGACAAATCAGCCACCTTTGAAAAAGTCACATGGGAGAATGTAACCTTCTTGAAAAGATTCTTCAGAGCAGATGAGAAATATCCATTCTTGATACATCCAGTCATGCCAATGAAAGAAATTCATGAGTCCATCAGATGGACTAAGGATCCTAGGAACACCCAGGATCATGTTCGCTCACTGTGCCTATTGGCCTGGCACAATGGCGAAGAAGAATACAACAAATTTTTAGCTAAAATCAGAAGCGTGCCAATCGGCAGAGCTTTACTGCTCCCCGAATACTCTACGCTGTACCGCCGTTGGCTCGACTCATTTTAGTAACCCTACCTCAGTCGAATTGGATTGGGTCATACTGTTGTAGGGGTAAATTTTTCTTTGATTCGGAG
AF462418             TTAAAACAGCTCTGGGGTTGCACCCACCCCAGAGGCCCACGTGGCGGCTAGTACTCCGGTATTGCGGTACCCTTGTACGCCTGTTTTATACTCCCTTCCCGTAACTTAGACGCACAAAACCAAGTTCAATAGAAGGGGGTACAAACCAGTACCACCACGAACAAGCACTTCTGTTTCCCCGGTGATGTTGTATAGACTGCTTGCGTGGTTGAAAGCGACGGATCCGTTATCCGCTTATGTACTTCGAGAAGCCCAGTACCACCTCGGAATCTTCGATGCGTTGCGCTCAGCACTCAACCCCAGAGTGTAGCTTAGGCTGATGAGTCTGGACATTCCTCACCGGTGACGGTGGTCCAGGCTGCGTTGGCGGCCTACCTATGGCTAACGCCATGGGACGCTAGTTGTGAACAAGGTGTGAAGAGCCTATTGAGCTACATAAGAATCCTCCGGCCCCTGAATGCGGCTAATCCTAACCTCGGGGCAGGTGGTCACAAACCAGTGATTAACCTGTCGTAACGCGCAAGCCCGTGGCGGAACCGACTACTTTGGGTGTCCGTGTTTCCTTTTATTTTATAGTGGCTGCTTATGGTGACAATCACGGATTGTTATCATAAAGCGAATTGGATTGGCCATCCGGTGAAAGTGAGATTCATTATCTATCTGTTTGCTGGATTCGCTCCATTGAGTGTGTTTACTCTAAGTACAATTTCAACGGTTATTTCAATCAGACAATTGTATCATAATGGGTGCTCAGGTTTCATCACAGAAAGTGGGCGCACATGAAAACTCAAATAGAGCGTATGGTGGTTCTACCATTAATTACACCACCATTAATTATTATAGAGATTCAGCTAGTAACGCGGCTTCTAAACAGGACTTTTCTCAAGACCCTTCCAAGTTCACCGAGCCCATCAAGGATGTCTTGATTAAAACATCCCCAATGCTAAACTCGCCAAACATAGAGGCTTGCGGGTATAGCGATAGAGTACTGCAATTAACACTGGGAAACTCCACTATAACCACACAGGAGGCGGCTAATTCAGTAGTCGCTTATGGGCGTTGGCCTGAATATCTGAGAGACAGCGAAGCCAATCCAGTGGACCAGCCGACAGAACCAGACGTCGCTGCATGCAGGTTTTACACGCTAGACACCGTGTCTTGGACGAAAGAGTCGCGAGGGTGGTGGTGGAAGTTGCCTGATGCACTGCGGGACATGGGACTCTTTGGCCAAAATATGTACTACCACTACCTAGGTAGGTCCGGGTACACCGTGCATGTACAGTGTAACGCCTCCAAATTCCACCAGGGGGCACTAGGGGTATTCGCCGTACCGGAGATGTGTCTGGCCGGAGATAGCAACACCACTACCATGCACACCAGCTATCAAAACGCCAATCCTGGCGAGAAAGGAGGTACTTTCACGGGTACGTTCACTCCTGACGACAACCAGACATCACCTGCCCGTAGGTTCTGCCCGGTGGATTACCTCTTTGGAAATGGCACGTTATTGGGGAATGCCTTTGTGTTCCCGCACCAGATAATAAACCTACGGACCAACAACTGTGCTACACTGGTACTCCCTTACGTGAACTCCCTCTCGATAGATAATATGGTAAAGCACAATAATTGGGGAATTGCAATATTACCATTGGCCCCATTAAATTTTGCTAGTGAGTCCTCCCCAGAGATTCCAATCACCTTGACTATAGCCCCTATGTGCTGTGAGTTCAATGGATTGAGAAACATTACCCTGCCACGCTTACAGGGCCTGCCGGTCATGAACACCCCTGGTAGCAACCAATATCTTACTGCAGACAACTTCCAGTCACCGTGTGCGCTGCCTGAATTTGATGTGACCCCACCTATTGACATACCCGGTGAAGTTAAGAACATGATGGAATTGGCAGAAATCGACACCATGATTCCCTTTGACTTAAGTGCAACAAAAAAGAACACCATGGAAATGTATAGGGTTCGGTTAAGTGACAAACCACATACAGACGATCCCATACTCTGCCTGTCACTCTCTCCAGCTTCAGATCCTAGGTTGTCACATACTATGCTTGGAGAAATCCTAAATTACTACACACATTGGGCAGGATCCCTGAAGTTCACGTTTCTGTTCTGTGGATCCATGATGGCAACTGGCAAACTGTTGGTGTCATACGCGCCTCCTGGAGCCGATCCACCAAAGAAGCGTAAGGAGGCGATGTTGGGAACACATGTGATCTGGGACATAGGACTGCAGTCCTCATGTACTATGGTAGTGCCATGGATTAGCAACACCACGTACCGGCAAACCATAGATGATAGTTTCACCGAAGGCGGATACATCAGCGTCTTCTACCAAACCAGAATAGTCGTCCCTCTTTCGACACCCAGAGAGATGGACATCCTTGGTTTTGTGTCGGCGTGTAATGACTTCAGCGTGCGCTTGCTGCGAGATACCACACATATAGAGCAAAAAGCGCTAGCACAGGGGTTAGGTCAGATGCTTGAAAGCATGATTGACAACACAGTCCGTGAAACGGTGGGGGCGGCAACGTCTAGAGATGCTCTCCCAAACACTGAAGCCAGTGGACCAGCACACTCCAAGGAAATTCCGGCACTCACCGCAGTGGAAACTGGGGCCACAAATCCACTAATCCCTTCTGATACAGTGCAAACCAGACATGTTATACAACATAGGTCAAGGTCAGAGTCTAGCATAGAGTCTTTCTTCGCGCGGGGTGCGTGCGTGGCCATTATGACCGTGGATAACTCAGCTTCCACCAATAATAAGGACAAGCTATTTGCAGTGTGGAAGATCACTTATAAAGATACTGTCCAGTTACGGAGGAAATTGGAATTCTTCACCTATTCTAGATTTGATATGGAATTTACCTTTGTGGTTACTGCAAATTTCACTGAGTCTAACAATGGGCATGCCTTAAATCAAGTGTACCAAATTATGTACATACCACCAGGCGCTCCAGTGCCCGAGAAATGGGACGACTACACATGGCAAACCTCATCAAATCCATCAATCTTTTACACCTACGGGACAGCTCCAGCTCGAATCTCGGTACCGTATGTTGGTATTTCAAACGCCTATTCACACTTTTACGATGGTTTTTCCAAAGTACCACTGAAGGACCAGTCGGCAGCACTAGGTGACTCCCTCTATGGTGCAGCATCTCTTAATGATTTCGGTATTTTGGCTGTTAGAGTAGTCAATGATCACAACCCGACCAAGGTCACCTCTAAAATCAGAGTGTATCTAAAACCCAAGCACATCAGAGTCTGGTGCCCACGTCCACCGAGGGCAGTGGCATACTACGGCCCTGGAGTGGATTATAAGGATGGTACACTTACACCCCTCTCCACCAAGGATCTGACCACTTATGGATTTGGACACCAAAACAAAGCTGTGTACACAGCTGGCTACAAAATTTGCAATTACCACCTGGCTACACAAGAGGACTTGCAAAATGCCGTGAGTGTCATGTGGAACAGGGACCTCTTAGTGGCTGAATCAAGGGCCCTTGGCACCGATTCGATCGCAAGGTGCAGCTGTAACACGGGTGTGTACTACTGTGAATCCAGGAGAAAATATTATCCAGTTTCTTTCATTGGGCCCACCTTCCAATACATGGAAGCCAATGAATATTACCCGGCTAGATATCAATCACACATGCTTATTGGTCACGGGTTTGCATCACCGGGTGACTGTGGTGGCATACTTAGATGTCAACACGGGGTGATAGGAATAATCACTGCTGGTGGGGAAGGCTTAGTTGCATTTTCAGACATTAGAGACCTCTATGCTTATGAGGAAGAAGCTATGGAGCAGGGCATTTCCAACTATATTGAGTCACTTGGTGCTGCATTTGGTAGCGGATTCACTCAACAAATTGGTGATAAAGTTTCCGAGCTAACCAGCATGGTAACTAGCACCATTACTGAGAAGTTGCTTAAAAACTTAATCAAAATTATCTCATCACTTGTGATCATTACCAGGAATTATGAGGACACTACCACAGTGCTTGCCACCCTCGCCCTCCTTGGGTGCGACATCTCACCGTGGCAGTGGCTAAAGAAGAAGGCATGTGACATCCTGGAAATTCCATACGCCATCAAACAAGGAGATAGTTGGTTGAAGAAATTCACTGAGGCATGCAATGCCGCAAAGGGACTGGAGTGGGTGTCCAATAAAATATCCAAATTCATTAGTTGGTTGCAGGATAAAATCATCCCACAAGCGAGAGACAAATTAGAGTTTGTCACCAAACTAAAGCAATTAGAAATGCTTGAAAATCAAATTTCCACCATACACCAATCTTGTCCAAGTCAAGAACATCAGGAGATCTTATTCAACAATGTGCGGTGGCTATCTATCCAGTCCAAGAGGTTTGCACCACTATATGCACATGAAGCTAAAAGGATTCAAAAGCTGGAGCATACCATAAATAATTACGTACAGTTCAAGAGCAAGCACCGTATTGAGCCAGTATGTTTGTTAGTGCATGGTAGTCCAGGGACAGGAAAATCAGTTGCAACCAATCTAATTGCTAGAGCGATAGCCGAGAAAGAGAACACCTCCACATACTCACTACCACCTGACCCATCTCACTTTGATGGCTACAAGCAACAGGGTGTGGTTATTATGGATGACCTAAACCAAAATCCAGACGGAGCAGACATGAAACTTTTTTGTCAAATGGTGTCCACTGTGGAGTTTATTCCACCGATGGCCTCGCTAGAAGAGAAAGGCATTTTGTTCACATCTAATTACGTTTTGGCCTCCACCAACTCCAGTCGGATCACACCACCCACGGTGGCTCACAGTGATGCGCTGGCCAGGAGATTCGCATTTGACGTGGACATACAAGTCATGAGCGAGTACTCCAGAGATGGAAAGCTCAACATGGCAATGGCTACTGAAATGTGCAAAAATTGTCATCAACCAGCAAACTTCAAAAGATGTTGTCCTTTAGTGTGTGGCAAGGCAATTCAGTTAATGGATAAATCTTCCAGGGTTAGATACAGCATTGATCAGATCACTACAATGATTGTTAATGAGAGAAACAGAAGATCAAACATTGGTAATTGCATGGAAGCTCTATTCCAGGGACCACTGCAGTATAAAGATCTAAAAATAGATGTTAAGACCAGTCCCCCTCCGGAGTGTATCAACGATTTGCTCCAGGCAGTTGATTCCCAGGAAGTGAGAGATTACTGTGAAAAGAAAGGCTGGATTGTTAACATTACCAGTCAGGTTCAAACAGAGAGGAACATCATCCGGGCGATGACTATCCTACAAGCAGTAACTACTTTCGCTGCAGTAGCCGGTGTCGTGTACGTTATGTACAAGCTGTTTGCTGGGCACCAGGGTGCATACACTGGGTTGCCAAATAAACGACCCAATGTACCCACTATCAGGACAGCAAAAGTGCAAGGCCCTGGGTTTGATTACGCGGTGGCCATGGCTAAAAGAAACATTGTTACAGCAACCACCAGCAAAGGGGAGTTTACGATGTTGGGAGTCTATGATAATGTGGCCATCTTGCCAACCCACGCCTCACCTGGTGAAAGCATTGTGATCGATGGTAAAGAGGTGGAAATTCTTGACGCCAAAGCTCTTGAAGATCAGGCAGGAACTAATCTTGAAATTACCATAATTACACTAAAGAGAAACGAGAAGTTTAGAGATATCAGGCCACATATTCCCACCCAAATCACCGAAACAAATGATGGAGTTTTGATCGTGAACACCAGTAAGTACCCCAACATGTATGTTCCCGTTGGTGCTGTGACCGAACAGGGGTATCTTAATCTCGGTGGACGACAAACCGCTCGTACGCTAATGTACAACTTTCCAACTAGAGCAGGTCAGTGTGGTGGTGTCATCACGTGCACTGGTAAGGTCATTGGGATGCATGTTGGTGGGAACGGTTCACATGGGTTCGCGGCGGCCCTAAAGCGGTCATACTTCACTCAGATTCAAGGTGAGATTCAATGGATGAAACCATCAAAAGAAGTGGGATACCCTATCATAAATGCTCCGTCCAAAACCAAACTTGAACCCAGCGCTTTTCACCATGTGTTTGAAGGGGTGAAGGAACCAGCAGTCCTTACCAAAAATGATCCCAGGCTCAGGWCAGACTTTGAAGAAGCAATATTCTCTAAGTATGTGGGCAACAAGATCACTGATGTGGATGAGTACATGAAGGAGGCAGTGGATCATTACGCTGGCCAACTTATGTCTCTAGACATCAACACAGAACAAATGTGCTTGGAGGACGCCATGTACGGCACTGATGGCCTGGAAGCACTTGACTTGACCACTAGTGCTGGATACCCTTATGTAGCAATGGGAAAGAAAAAGAGAGACATCTTGAATAAGCAGACTAGAGACACCAAGGAAATGCGGAGACTCTTAGATACTTATGGAATTAACTTACCGCTAGTAACATATGTTAAAGATGAACTAAGGTCAAAAACTAAGGTGGAGCAGGGAAAATCCAGATTGATTGAAGCCTCCAGTTTGAATGATTCAGTGGCCATGAGAATGGCATTTGGAAATCTCTATGCAGCGTTTCACAAAAACCCAGGAGTTGTCACTGGCAGTGCAGTTGGTTGTGATCCAGATCTATTTTGGAGCAAGATCCCAGTGCTAATGGAAGAGAAGCTGTTTGCCTTTGACTACACAGGGTATGATGCATCTCTCAGCCCTGCTTGGTTCGAGGCACTAAAGATGGTGCTTGAGAAAATCGGATTCGGAGATAGAGTTGACTACATCGACTACCTAAACCACTCACACCACCTGTACAAGAATAAAACGTACTGTGTCAAGGGCGGTATGCCATCTGGTTGCTCAGGCACTTCAATTTTTAACTCAATGATTAACAACTTGATTATCAGGACACTCTTACTGAAAACTTACAAGGGCATAGATTTAGACCACCTAAAAATGATTGCCTATGGTGATGATGTAATTGCTTCCTACCCCCATGAAGTTGACGCTAGTCTCCTAGCCCAATCAGGAAAAGACTATGGACTAACTATGACTCCAGCTGACAAATCAGCTATATTTGAAACAGTCACATGGGAAAATGTAACATTCTTGAAGAGATTCTTCAGGGCAGACGAGAAATACCCATTTCTTATTCATCCAGTAATGCCAATGAAGGAAATTCATGAATCAATTAGATGGACAAAAGATCCTAGGAACACTCAGGATCACGTTCGCTCTCTGTGCCTATTAGCTTGGCACAATGGCGAAGAAGAATATAACAAATTCTTAGCTAAAATCAGGAGTGTGCCAATTGGAAGAGCTTTATTGCTCCCTGAGTACTCAACATTGTACCGCCGTTGGCTTGACTCATTTTAGTAACCCTACCTCAGTCGAATTGGATTGGGTCATACTGCTGTAGGGGTAAATTTTTCTTTAATTCGGAG
AF462419             TTAAAACAGCTCTGGGGTTGCACCCACCCCAGAGGCCCACGTGGCGGCTAGTACTCCGGTATTGCGGTACCCTTGTACGCCTGTTTTATACTCCCTTCCCGTAACTTAGACGCACAAAACCAAGTTCAATAGAAGGGGGTACAAACCAGTACCACCACGAACAAGCACTTCTGTTTCCCCGGTGATGTTGTATAGACTGCTTGCGTGGTTGAAAGCGACGGATCCGTTATCCGCTTATGTACTTCGAGAAGCCCAGTACCACCTCGGAATCTTCGATGCGTTGCGCTCAGCACTCAACCCCAGAGTGTAGCTTAGGCTGATGAGTCTGGACATCCCTCACCGGTGACGGTGGTCCAGGCTGCGTTGGCGGCCTACCTATGGCTAACGCCATGGGACGCTAGTTGTGAACAAGGTGTGAAGAGCCTATTGAGCTACATAAGAATCCTCCGGCCCCTGAATGCGGCTAATCCCAACCTCGGGGCAGGTGGTCACAAACCAGTGATTGGCCTGTCGTAACGCGCAAGTCCGAGGCGGAACCGACTACTTTGGGTGTCCGTGTTTCCTTTTATTTTATTGTGGCTGCTTATGGTGACAATCACAGATTGTTATCATAAAGCGAATTGGATTGGCCATCCGGTGAAAGTGAGATTCATTATCTATCTGTTTGCTGGATTCGCTCCATTGAGTGTGTTTACTCCAAGTACAATTTCAACAGTTATTTCAATCAGACAATTGTATTATAATGGGTGCTCAGGTTTCATCACAGAAAGTGGGCGCACATGAAAACTCAAATAGAGCGTATGGTGGTTCTACCATTAATTACACCACCATTAATTATTATAGAGATTCAGCTAGTAACGCGGCTTCGAAACAGGACTTCTCTCAAGACCCTTCCAAGTTCACCGAGCCCATCAAGGATGTCCTGATAAAAACATCCCCAATGCTAAACTCGCCAAACATAGAGGCTTGCGGGTATAGCGATAGAGTACTGCAATTAACACTGGGAAACTCCACTATAACCACACAGGAGGCGGCTAATTCAGTAGTCGCTTATGGGCGTTGGCCTGAATATCTGAGGGACAGCGAAGCCAATCCAGTGGACCAGCCGACAGAACCAGACGTCGCTGCATGCAGGTTTTATACGCTAGACACCGTGTCTTGGACGAAAGAGTCGCGAGGGTGGTGGTGGAAGTTGCCTGATGCACTGCGGGACATGGGACTCTTTGGCCAAAATATGTACTACCACTACCTAGGTAGGTCCGGGTACACCGTGCATGTACAGTGTAACGCCTCCAAATTCCACCAGGGGGCACTAGGGGTATTCGCCGTACCAGAGATGTGTCTGGCCGGGGATAGCAACACCACTACCATGCACACCAGCTATCAAAATGCCAATCCTGGCGAGAAAGGAGGCACTTTCACGGGTACGTTCACTCCTGACGACAACCAGACATCACCTGCCCGTAGGTTCTGCCCGGTGGATTACCTCTTTGGAAATGGCACGTTATTGGGGAATGCCTTTGTGTTCCCGCACCAGATAATAAACCTACGGACCAACAACTGTGCTACACTGGTACTCCCTTACGTGAACTCCCTCTCGATAGATAGTATGGTAAAGCACAATAATTGGGGAATTGCAATATTACCATTGGCCCCATTAAATTTTGCTAGTGAGTCCTCCCCAGAGATTCCAATCACCTTGACCATAGCCCCTATGTGCTGTGAGTTCAATGGATTAAGAAACATTACCCTGCCACGCTTACAGGGCCTGCCGGTCATGAACACCCCTGGTAGCAATCAATATCTTACTGCAGACAACTTCCAGTCACCGTGCGCGCTGCCTGAATTTGATGTGACCCCACCTATTGACATACCCGGTGAAGTTAAGAACATGATGGAATTGGCAGAAATCGACACCATGATTCCCTTTGACTTAAGTGCAAAAAAAAAGAACACCATGGAAATGTATAGGGTTCGGTTAAGTGACAAACCACATACAGACGATCCCATACTCTGCCTGTCACTCTCTCCAGCTTCAGATCCTAGGTTGTCACATACTATGCTTGGAGAAATCCTAAATTACTACACACACTGGGCAGGATCCCTGAAATTCACGTTTCTGTTCTGTGGATCCATGATGGCAACTGGCAAACTGTTGGTGTCATACGCGCCTCCTGGAGCCGACCCACCAAAGAAGCGTAAGGAGGCGATGTTGGGAACACATGTGATCTGGGACATAGGACTGCAGTCCTCATGTACTATGGTAGTGCCATGGATTAGCAACACCACGTATCGGCAAACCATAGATGATAGTTTCACCGAAGGCGGATACATCAGCGTCTTCTACCAAACCAGAATAGTCGTCCCTCTTTCGACACCCAGAGAGATGGACATCCTTGGTTTTGTGTCAGCGTGTAATGACTTCAGCGTGCGCTTGATGCGAGATACCACACATATAGAGCAAAAAGCGCTAGCACAGGGGTTAGGTCAGATGCTTGAAAACATGATTGACAACACAGTCCGTGAAACGGTGGGGGCGGCAACGTCTAGAGACGCTCTCCCAAACACTGAAGCCAGTGGACCAGCACACTCCAAGGAAATTCCGGCACTCACCGCAGTGGAAACTGGGGCCACAAATCCACTAGTCCCTTCTGATACAGTGCAAACCAGACATGTTGTACAACATAGGTCAAGGTCAGAGTCTAGCATAGAGTCTTTCTTCGCGCGGGGTGCATGCGTGGCCATTATAACCGTGGATAACTCAGCTTCCACCAAGAATAAGGATAAGCTATTTACAGTGTGGAAGATCACTTATAAAGATACTGTCCAGTTACGGAGGAAATTGGAGTTCTTCACCTATTCTAGATTTGATATGGAATTCACCTTTGTGGTTACTGCAAATTTCACTGAGACTAACAATGGGCATGCCTTAAATCAAGTGTACCAAATTATGTACGTACCACCAGGCGCTCCAGTGCCCGAGAAATGGGACGACTACACATGGCAAACCTCATCAAATCCATCAATCTTTTACACCTACGGAACAGCTCCAGCCCGGATCTCGGTACCGTATGTTGGTATTTCGAACGCCTATTCACACTTTTACGACGGTTTTTCCAAAGTACCACTGAAGGACCAGTCGGCAGCACTAGGTGACTCCCTCTATGGTGCAGCATCTCTAAATGACTTCGGTATTTTGGCTGTTAGAGTAGTCAATGATCACAACCCGACCAAGGTCACCTCCAAAATCAGAGTGTATCTAAAACCCAAACACATCAGAGTCTGGTGCCCGCGTCCACCGAGGGCAGTGGCGTACTACGGCCCTGGAGTGGATTACAAGGATGGCACGCTTACACCCCTCTCCACTAAGGATCTGACCACATATGGATTTGGACACCAAAACAAAGCTGTGTACACAGCTGGCTACAAAATTTGCAATTACCACCTAGCTACACAAGAAGACTTGCAAAATGCCGTGAGTGTCATGTGGAACAGAGACCTCTTAGTGGCTGAATCAAGGGCCCTTGGCACCGACTCGATCGCAAGGTGCAGCTGTAACACGGGTGTGTACTACTGTGAATCCAGGAGAAAATATTATCCAGTTTCTTTCATTGGGCCCACCTTCCAATACATGGAAGCCAATGAATATTACCCGGCTAGATATCAATCACACATGCTTATTGGTCATGGGTTTGCATCACCGGGTGATTGTGGTGGCATACTTAGATGTCAACACGGGGTGATAGGAATAATCACTGCTGGTGGGGAAGGCTTGGTTGCATTTTCAGACATTAGAGACCTGTATGCTTATGAGGAGGAAGCTATGGAGCAGGGCATTTCCAACTATATTGAGTCACTTGGTGCTGCATTTGGTAGTGGATTCACTCAACAAATTGGTGATAAAGTTTCCGAGCTAACCAGCATGGTAACTAGCACCATTACAGAGAAGTTGCTTAAAAACTTAATCAAAATTATCTCATCACTTGTGATCATTACCAGGAATTATGAGGACACTACCACAGTGCTTGCCACCCTCGCCCTCCTTGGGTGCGACATCTCACCGTGGCAGTGGCTAAAGAAGAAGGCATGTGACATCCTGGAAATTCCATACGCCATCAAACAAGGAGATAGTTGGTTGAAGAAATTCACTGAGGCATGTAATGCTGCAAAGGGACTGGAGTGGGTGTCCAATAAGATATCCAAATTCATTAGTTGGTTGCAGGATAAAATCATCCCACAAGCGAGAGACAAATTAGAGTTTGTCACTAAACTAAAGCAATTAGAAATGCTTGAAAATCAGATTTCCACCATACACCAATCTTGTCCAAGTCAAGAACATCAGGAGATCTTATTCAACAATGTGCGGTGGCTATCTATCCAGTCCAAGAGGTTTGCACCACTATATGCACATGAAGCTAAAAGGATTCAAAAGCTGGAGCATACCATAAATAATTACGTACAGTTCAAGAGCAAGCACCGTATTGAGCCAGTATGTTTGTTAGTACATGGCAGTCCAGGGACAGGAAAATCAGTTGCAACCAATCTAATTGCTAGAGCAATAGCCGAGAAAGAGAACACCTCCACATACTCACTGCCACCTGATCCGTCTCACTTTGATGGCTACAAGCAACAGGGTGTGGTTATTATGGATGACCTAAACCAAAATCCAGACGGAGCAGACATGAAACTTTTTTGTCAAATGGTGTCCACTGTGGAGTTTATTCCACCGATGGCCTCGCTAGAAGAGAAAGGCATTTTGTTCACATCTAATTACGTTTTAGCCTCCACCAACTCCAGTCGGATCACACCACCCACGGTGGCTCACAGTGATGCGCTGGCCAGGAGATTCGCATTTGACGTGGACATACAAGTCATGAGCGAGTACTCCAGAGACGGAAAGCTCAACATGGCAATGGCTACTGAAATGTGCAAAAACTGTCATCAACCAGCAAACTTCAAAAGATGTTGTCCTTTAGTGTGTGGCAAGGCAATTCAGTTAATGGATAAATCTTCCAGGGTTAGATACAGCATTGATCAGATCACTACAATGATTGTTAATGAGAGAAACAGAAGATCAAACATTGGTAATTGCATGGAAGCTCTATTCCAGGGACCACTGCAGTATAAAGATCTAAAAATAGATGTTAAGACCAGTCCCCCTCCGGAGTGTATCAACGATTTGCTCCAGGCAGTTGATTCCCAGGAAGTGAGAGATTACTGTGAAAAGAAAGGCTGGATTGTTAACATTACCAGTCAGGTTCAAACAGAGAGGAACATCAACCGGGCGATGACTATCCTACAAGCAGTAACTACTTTCGCTGCAGTAGCCGGTGTCGTGTACGTTATGTACAAGCTGTTCGCTGGGCACCAGGGTGCATACACTGGTTTGCCAAATAAACGACCCAATGTACCCACTATCAGGACAGCAAAAGTGCAAGGCCCTGGGTTTGATTACGCAGTGGCCATGGCTAAAAGAAACATTGTTACAGCAACCACCAGCAAAGGGGAGTTTACGATGTTGGGAGTCTATGATAATGTGGCCATCTTGCCAACCCACGCCTCACCTGGTGAAAGCATTGCGATCGACGGTAAAGAGGTGGAAATTCTTGACGCCAAAGCCCTTGAAGATCAGGCAGGAACTAATCTTGAAATTACCATAATTACACTAAAGAGGAACGAGAAGTTCAGAGATATCAGGCCACACATTCCCACCCAAATCACCGAAACAAATGATGGAGTTTTGATCGTGAACACTAGTAAGTACCCCAACATGTATGTTCCCGTTGGTGCTGTGACCGAACAGGGGTATCTTAATCTCGGTGGACGACAAACCGCTCGTACGCTAATGTACAACTTTCCAACTAGAGCAGGTCAGTGTGGTGGTGTCATCACGTGCACTGGTAAAGTCATTGGGATGCATGTTGGTGGGAACGGTTCACATGGGTTCGCGGCGGCCCTAAAGCGGTCATACTTCACTCAGATTCAAGGTGAGATTCAATGGATGAAACCATCAAAAGAAGTGGGATACCCGATCATAAATGCTCCGTCCAAAACCAAACTTGAACCCAGCGCTTTTCACTATGTGTTTGAAGGGGTGAAGGAACCAGCAGTCCTTACCAAAAATGATCCCAGGCTCAGGACAGACTTTGAAGAAGCAATATTCTCTAAGTATGTAGGCAACAAGATCACTGATGTGGATGAGTACATGAAAGAGGCAGTGGATCATTACGCTGGCCAACTCATGTCTCTAGACATCAACACAGAACAAATGTGCTTGGAGGACGCCATGTACGGCACCGATGGTCTGGAAGCACTTGACTTGACCACTAGTGCTGGATACCCTTATGTAGCAATGGGAAAGAAAAAGAGAGACATCTTGAATAAGCAGACTAGAGACACCAAGGAAATGCGGAGACTCTTAGATACTTATGGAATTAACTTACCGCTTGTAACATATGTTAAAGATGAACTAAGGTCAAAAACTAAGGTGGAGCAGGGAAAATCCAGATTGATTGAAGCCTCCAGTTTGAATGATTCAGTGGCCATGAGAATGGCATTTGGAAATCTCTATGCAGCATTTCACAAAAACCCAGGAGTTGTCACTGGCAGTGCAGTTGGTTGTGATCCAGATCTATTTTGGAGCAAGATCCCAGTGCTAATGGAAGAGAAGCTCTTTGCTTTTGACTACACAGGTTATGATGCATCACTCAGCCCGGCCTGGTTTGAGGCACTCAAAATGGTGCTAGAGAAAATCGGATTTGGGGACAGGGTGGATTATATCGACTACCTAAACCACTCACACCACCTGTACAAGAATAAAACATACTGTGTCAAGGGCGGTATGCCATCTGGTTGCTCAGGCACTTCAATTTTTAACTCAATGATTAACAACTTGATTATCAGGACACTCTTACTGAAAACCTACAAGGGCATAGATTTAGACCACCTAAAAATGATTGCCTATGGTGATGATGTAATTGCTTCCTACCCCCATGAAGTTGACGCTAGTCTCCTAGCCCAATCAGGAAAAGACTATGGACTAACTATGACTCCAGCTGACAAATCAGCTATATTTGAAACAGTCACATGGGAGAATGTAACATTCTTGAAGAGATTCTTCAGGGCAGACGAGAAATACCCATTTCTTATTCATCCAGTAATGCCAATGAAGGAAATTCATGAATCAATTAGATGGACAAAAGATCCTAGGAACACTCAGGATCACGTTCGCTCTCTGTGCCTATTAGCTTGGCACAATGGCGAAGAAGAATATAACAAATTCCTAGCTAAAATCAGGAGTGTGCCAATTGGAAGAGCTTTATTGCTCCCAGAGTACTCAACATTGTACCGCCGTTGGCTTGATTCATTTTAGTAACCCTACCTCAGTCGAATTGGATTGGGTCATACTGCTGTAGGGGTAAATTTTTCTTTAATTCGGAG
HPO416942            TTAAAACAGCTCTGGGGTTGTACCCACCCCAGAGGCCCACGCGGCGGCTAGTACTCCGGTATTGCGGTACCCTTGTACGCCTGTTTTATACTCCCTTCCCGTAACTTAGACGCACAAAACCAAGTTCAATAGAAGGGGGTACAAACCAGTACCACCACGAACAAGCACTTCTGTTTCCCCGGTGATGTTGTATAGACTGCTTGCGTGGTTGAAAGCGACGGATCCGTTATCCGCTTATGTACTTCGAGAAGCCCAGTACCACCTCGGAATCTTCGATGCGTTGCGCTCAGCACTCAACCCCAGAGTGTAGCTTAGGCTGATGAGTCTGGACATCCCTCACCGGTGACGGTGGTCCAGGCTGCGTTGGCGGCCTACCTATGGCTAACGCCATGGGACGCTAGTTGTGAACAAGGTGTGAAGAGCCTATTGAGCTACATAAGAATCCTCCGGCCCCTGAATGCGGCTAATCCCAACCTCGGAGCAGGTGGTCACAAACCAGTGATTGGCCTGTCGTAACGCGCAAGTCCGTGGCGGAACCGACTACTTTGGGTGTCCGTGTTTCCTTTTATTTTATTGTGGCTGCTTATGGTGACAATCACAGATTGTTATCATAAAGCGAATTGGATTGGCCATCCGGTGAAAGTGAGATTCGTTATCTATCTGTTTGCTGGATTTGCTCCATTGAGTGTGTTTACTCTAAGTACAATTTCAACAGCTATTTCAATCAGACAATTGTATCATAATGGGTGCTCAGGTTTCATCACAGAAAGTGGGCGCACATGAAAACTCAAATAGAGCGTATGGTGGTTCTACCATTAATTACACCACCATTAATTATTATAGAGATTCAGCTAGTAACGCGGCTTCGAAACAGGACTTCTCTCAAGACCCTTCCAAGTTCACCGAGCCCATCAAGGATGCCCTGATAAAAACAGCCCCAATGCTAAACTCGCCAAACATAGAGGCTTGCGGGTATAGCGATAGAGTACTGCAATTAACACTGGGAAACTCCACTATAACCACGCAGGAGGCGGCTAATTCAGTAGTCGCTTATGGGCGTTGGCCTGAATATCTGAGGGACAGCGAAGCCAATCCAGTGGACCAGCCGACTGAACCAGACGTCGCTGCATGCAGGTTTTATACGCTAGACACCGTGTCTTGGACGAAAGAGTCGCGAGGGTGGTGGTGGAAGTTGCCTGATGCACTGAGGGACATGGGACTCTTTGGGCAAAATATGTACTACCACTACCTAGGTAGGTCCGGGTACACCGTGCATGTACAGTGCAACGCCTCCAAATTCCACCAGGGGGCACTAGGGGTGTTCGCCGTACCAGAGATGTGTCTGGCCGGGGATAGCAACACCACTACCATGTACACCAGCTATCAAAATGCCAATCCTGGCGAGAAAGGAGGCACTTTCACGGGTACATTCACTCCTGACAACAACCAGACATCACCTGCCCGCAGGTTCTGCCCGGTGGATTACCTCTTTGGAAATGGCACGTTGTTGGGGAATGCCTTTGTGTTCCCGCACCAGATAATAAACCTACGGACCAACAACTGTGCTACACTGGTACTCCCTTACGTGAACTCCCTGTCGATAGATAGTATGGTAAAGCACAATAATTGGGGAATTGCGATATTACCATTGGCCCCGTTAAATTTTGCTAGTGAGTCTTCCCCAGAGATTCCAATCACCTTGACCATAGCCCCTATGTGCTGTGAGTTCAATGGATTAAGAAACATCACCCTGCCACGCTTACAGGGCCTGCCGGTCATGAACACCCCTGGTAGTAATCAATATCTTACTGCAGACAACTTCCAGTCACCGTGTGCGCTGCCTGAATTTGATGTGACCCCACCTATTGACATACCCGGTGAAGTTAAGAACATGATGGAATTGGCAGAAATCGACACCATGATTCCTTTTGACTTAAGTGCCACAAAAAAGAACACCATGGAAATGTATAGGGTTCGGTTAAGTGACAAACCACATACAGACGATCCCATACTCTGCCTGTCACTCTCTCCAGCTTCAGATCCTAGGTTGTCACATACTATGCTTGGAGAAATCCTAAATTACTACACACACTGGGCAGGATCCCTGAAGTTCACGTTTCTGTTCTGTGGATCCATGATGGCAACTGGCAAACTGTTGGTGTCATACGCGCCTCCTGGAGCCGACCCACCAAAGAAGCGTAAGGAGGCGATGCTGGGAACACATGTGATCTGGGACATAGGACTGCAGTCCTCATGTACTATGGTAGTGCCATGGATTAGCAACACCACGTATCGGCAAACCATAGATGATAGTTTCACCGAAGGCGGATACATCAGCATCTTCTACCAAACCAGAATAGTCGTCCCTCTTTCGACACCCAGAGAGATGGACATCCTTGGTTTTGTGTCAGCGTGTAATGACTTCAGCGTGCGCTTGTTGCGAGATACCACACATATAGAGCAAAAAGCGCTAGCACAGGGGTTAGGTCAGATGCTTGAAAGCATGATTGACAACACAGTCCGTGAAACGGTGGGGGCGGCAACGTCTAGAGACGCTCTCCCAAACACTGAAGCCAGTGGACCAGTACACTCCAAGGAAATTCCGACACTCACCGCAGTGGAAACTGGGGCCACAAATCCACTAGTCCCTTCTGATACAGTGCAAACCAGACATGTTGTACAACATAGGTCAAGGTCAGAGTCTAGCATAGAGTCTTTCTTCGCGCGGGGTGCATGCGTGACCATTATGACCGTGGATAACTCAGCTTCCACCACGAATAAGGGTAAGCTATTTGCAGTGTGGAAGATCACCTATAAAGATACTGTCCAGTTACGGAGGAAATTGGAGTTCTTCACCTATTCTAGATTCGATATGGAATTTACCTTTGTGATTACTGCAAATTTCACTGAGACTAACAATGGGCATGCCTTAAATCAAGTGTACCAAATTATGTACGTACCACCAGGCGCTCCAGTGCCCGAGAAATGGGACGACTACACATGGCAAACCTCATCAAATCCATCAATCTTTTACACCTACGGAACAGCTCCAGCCCGAATCTCGGTACCGTATGTTGGTATTTCGAACGCCTATTCACACTTTTACGACGGTTTTTCCAAAGTACCACTGAAGGACCAGCCGGCAGCACTAGGTGACTCCCTCTATGGTGCAGCATCTCTAAATGACTTCGGTATTTTGGCTGTTAGAGTAGTCAATGACCACAACCCGACCAAGGTCACCTCCAAAATCAGAGTGTATCTAAAACCCAAACACATCAGAGTCTGGTGCCCGCGTCCACCGAGGGCAGTGGCGTACTACGGCCCTGGAGTGGATTACAAGGATGGTACGCTTGCACCCCTCTCCACCAAGGATCTGACCACATATGGATTCGGACACCAAAACAAAGCGGTGTACACTGCAGGTTACAAAATTTGCAACTACCATTTGGCCACTCAGGAAGACTTGCAAAACGCAGTGAACGTCATGTGGAATAGAGACCTCTTAGTCACAGAATCAAGAGCCCAGGGCACCGATTCAATCGCAAGGTGCAATTGCAACGCAGGGGTGTACTACTGCGAGTCTAGAAGGAAATACTACCCAGTATCCTTCGTTGGCCCAACGTTCCAGTACATGGAGGCTAATAACTATTACCCAGCTAGGTACCAGTCCCATATGCTCATTGGTCATGGATTCGCATCTCCAGGGGATTGTGGTGGCATACTCAGATGTCACCACGGGGTGATAGGGATCATTACTGCTGGTGGAGAAGGGTTGGTTGCATTTTCAGACATTAGAGACTTGTATGCCTACGAAGAAGAAGCCATGGAACAAGGCATCACCAATTACATAGAGTCACTTGGGGCCGCATTTGGAAGTGGGTTTACTCAGCAGATTGGAGACAAAATAACAGAGTTGACCAATATGGTGACCAGTACCATCACTGAAAAGCTACTTAAGAACTTGATCAAGATCATATCCTCACTAGTTATTATAACTAGGAACTATGAAGACACCACAACAGTGCTCGCTACCCTGGCCCTTCTTGGGTGTGATGCTTCACCATGGCAGTGGCTTAGGAAGAAAGCATGCGATGTTCTGGAGATACCTTATGTCATCAAGCAAGGTGACAGTTGGTTGAAGAAGTTTACTGAAGCATGCAACGCAGCTAAGGGACTGGAGTGGGTGTCAAACAAAATCTCAAAATTCATTGATTGGCTCAAGGAGAAAATTATCCCACAAGCTAGAGATAAGTTGGAATTTGTAACAAAACTTAGACAACTAGAAATGCTGGAAAACCAAATCTCAACTATACACCAATCATGCCCTAGTCAGGAACACCAGGAAATTCTATTCAATAATGTCAGATGGTTATCCATCCAGTCTAAGAGGTTTGCCCCTCTTTATGCAGTGGAAGCCAAAAGAATACAGAAACTAGAGCATACCATTAACAACTACATACAGTTCAAGAGCAAACACCGTATTGAACCAGTATGTTTGCTAGTACATGGCAGCCCCGGAACAGGTAAATCTGTAGCAACCAACCTGATTGCTAGAGCCATAGCTGAAAGAGAAAACACGTCCACGTACTCGCTACCCCCGGATCCATCACACTTCGACGGATACAAACAACAGGGAGTGGTGATTATGGACGACCTGAATCAAAACCCAGATGGTGCGGACATGAAGCTGTTCTGTCAGATGGTATCAACAGTGGAGTTTATACCACCTATGGCATCCCTCGAGGAGAAAGGAATCCTGTTTACTTCAAATTACGTTCTAGCATCCACAAACTCAAGCAGAATTTCCCCCCCCACTGTGGCACACAGTGATGCATTAGCCAGGCGCTTTGCGTTCGACATGGACATTCAGGTCATGAATGAGTATTCTAGAGATGGGAAATTGAACATGGCCATGGCTACTGAAATGTGTAAGAACTGTCACCAACCAGCAAACTTTAAGAGATGCTGTCCTTTAGTGTGTGGTAAGGCAATTCAATTAATGGACAAATCTTCCAGAGTTAGATACAGTATTGACCAGATCACCACAATGGTTATCAATGAGAGAAACAGAAGATCCAACATTGGCAATTGTATGGAAGCTTTGTTCCAAGGACCACTCCAGTATAAAGACTTGAAAATTGACATCAAGACGAGTCCCCCTCCTGAATGTATCAATGACTTGCTCCAAGCAGTTGACTCCCAGGAGGTGAGAGATTACTGTGAGAAGAAGGGTTGGATAGTCAACATCACCAGCCAGGTTCAAGCAGAAAGGAACATCAACAGGGCAATGACAATTCTACAAGCGGTGACAACCTTCGCCGCAGTGGCTGGAGTTGTCTATGTCATGTATAAACTGTTTGCTGGACACCAGGGAGCATACACTGGTTTACCAAACAAAAAACCCAACGTGCCCACCATTAGGACAGCAAAGGTACAAGGGCCAGGGTTCGATTACGCAGTGGCTATGGCTAAAAGAAACATTGTTACAGCAACTACTAGCAAGGGAGAGTTCACTATGTTAGGAGTCCACGACAACGTGGCTATTTTACCAACCCACGCTTCACCTGGTGAAAGCATTGTGATCGATGGCAAAGAAGTGGAGATTTTGGATGCCAAAGCGCTCGAAGATCAAGCAGGAACCAATCTTGAAATCACTATAATCACTCTAAAGAGAAATGAAAAGTTCAGAGACATTAGACCACATATACCTACTCAAATCACTGAGACAAATGATGGAGTCTTGATCGTGAACACTAGCAAGTACCCCAATATGTATGTTCCTGTCGGTGCTGTGACTGAACAGGGATATCTAAATCTCGGTGGGCGCCAAACTGCTCGTGTTCTAATGTACAACTTTCCAACCAGAGCAGGACAGTGTGGTGGAGTCATCACATGTACCGGGAAAGTCATCGGGATGCATGTTGGTGGGAACGGTTCACACGGGTTTGCAGCGGCCCTGAAGCGATCGTACTTCACTCAGAGTCAAGGTGAAATCCAGTGGGTGAGACCTTCGAAGGAAGTGGGGTATCCAATCATAAATGCCCCATCCAAAACCAAGCTTGAACCCAGTGCTTTCCACTATGTGTTTGAAGGGGCGAAGGAACCAGCAGTCCTCACTAAAAACGATCCCAGGCTTAAGACAGACTTTGAGGAGGCAATTTTCTCCAAGTACGTGGGTAACAAAATTACTGAAGTGGATGAGTACATGAAAGAAGCAGTAGACCACTATGCTGGCCAGCTCATGTCACTAGACATCAACACAGAACAAATGTGCTTGGAGGATGCCATGTATGGCACTGATGGTCTAGAAGCACTTGATTTGTCCACCAGTGCTGGCTACCCTTATGTAGCAATGGGAAAGAAGAAGAGAGACATCTTGAACAAACAAACCAGAGACACTAAGGAAATGCAAAAACTGCTCGACACATATGGAATCAACCTCCCACTGGTGACTTATGTAAAGGATGAACTTAGATCCAAAACAAAGGTTGAGCAGGGGAAATCCAGATTAATTGAAGCTTCTAGTTTGAATGACTCAGTGGCAATGAGAATGGCTTTTGGGAACCTATATGCTGCTTTTCACAAAAACCCAGGAGTGATAACAGGTTCAGCAGTAGGGTGCGATCCAGATTTGTTTTGGAGCAAAATTCCGGTATTGATGGAAGAGAAGCTGTTTGCCTTTGACTACACAGGGTATGATGCATCTCTCAGCCCTGCTTGGTTCGAGGCACTAAAGATGGTGCTTGAGAAAATCGGATTCAGAGACAGAGTTGACTACATCGACTACCTAAACCACTCACACCACCTGTACAAGAATAAAACATACTGTGTCAAGGGCGGTATGCCATCTGGCTGCTCAGGCACTTCAATTTTTAACTCAATGATTAACAACTTGATTATCAGGACACTCTTACTGAAAACCTACAAGGGCATAGACTTAGACCACCTAAAAATGATTGCCTATGGTGATGATGTAATTGCTTCTTACCCCCATGAAGTTGACGCTAGTCTCCTAGCCCAATCAGGAAAAGACTATGGACTAACTATGACTCCAGCTGACAAATCAGCTACATTTGAAACAGTCACATGGGAGAATGTAACATTCTTGAAGAGATTCTTCAGGGCAGACGAGAAATACCCATTTCTTATTCATCCAGTAATGCCAATGAAGGAAATTCATGAATCAATTAGATGGACTAAAGATCCTAGGAACACTCAGGATCACGTTCGCTCTCTGTGCCTATTAGCTTGGCACAATGGCGAAGAAGAATATAACAAATTCCTAGCTAAAATCAGGAGTGTGCCAATTGGAAGAGCTTTATTGCTCCCAGAGTACTCAACATTGTACCGCCGTTGGCTTGACTCATTTTAGTAACCCTACCTCAGTCGAATTGGATTGGGTCATACTGTTGTAGGGGTAAATTTTTCTTTAATTCGGAG
POLIO1A              TTAAAACAGCTCTGGGGTTGTACCCACCCCAGAGGCCCACGTGGCGGCTAGTACTCCGGTATTGCGGTACCCTTGTACGCCTGTTTTATACTCCCTTCCCGTAACTTAGACGCACAAAACCAAGTTCAATAGAAGGGGGTACAAACCAGTACCACCACGAACAAGCACTTCTGTTTCCCCGGTGATGTCGTATAGACTGCTTGCGTGGTTGAAAGCGACGGATCCGTTATCCGCTTATGTACTTCGAGAAGCCCAGTACCACCTCGGAATCTTCGATGCGTT--GGTTAGCACTCAACCCCAGAGTGTAGCTTAGGCTGATGAGTCTGGACATCCCTCACCGGTGACGGTGTTCCAGGCTGCGTTGGCGGCCTACCTATGGCTAACG-CATGGGACGCTAGTTGTGAACAAGGTGTGAAGAGCCTATTGAGCTACATAAGAATCCTCCGGCCCCTGAATGCGGCTAATCCCAACCTCGGAGCAGGTGGTCACAAACCAGTGATTGGCCTGTCGTAACGCGCAAGTCCGTGGCGGAACCGACTACTTTGGGTGTCCGTGTTTCCTTTTATTTTATTGTGGCTGCTTATGGTGACAATCACAGATTGTTATCATAAAGCGAATTGGATTGGCCATCCGGTGAAAGTGAGACTCATTATCTATCTGTTTGCTGGATCCGCTCCATTGAGTGTGTTTACTCTAAGTACAATTTCAACAGTTATTTCAATCAGACAATTGTATCATAATGGGTGCTCAGGTTTCATCACAGAAAGTGGGCGCACATGAAAACTCAAATAGAGCGTATGGTGGTTCTACCATTAATTACACCACCATTAATTATTATAGAGATTCAGCTAGTAACGCGGCTTCGAAACAGGACTTCTCTCAAGACCCTTCCAAGTTCACCGAGCCCATCAAGGATGTCCTGATAAAAACAGCCCCAATGCTAAACTCGCCAAACATAGAGGCTTGCGGGTATAGCGATAGAGTACTGCAATTAACACTGGGAAACTCCACTATAACCACACAGGAGGCGGCTAATTCAGTAGTCGCTTATGGGCGTTGGCCTGAATATCTGAGGGACAGCGAAGCCAATCCAGTGGACCAGCCGACAGAACCAGACGTCGCTGCATGCAGGTTTTATACGCTAGACACCGTGTCTTGGACGAAAGAGTCGCGAGGGTGGTGGTGGAAGTTGCCTGATGCACTGAGGGACATGGGACTCTTTGGGCAAAATATGTACTACCACTACCTAGGTAGGTCCGGGTACACCGTGCATGTACAGTGTAACGCCTCCAAATTCCACCAGGGGGCACTAGGGGTATTCGCCGTACCAGAGATGTGTCTGGCCGGGGATAGCAACACCACTACCATGCACACCAGCTATCAAAATGCCAATCCTGGCGAGAAAGGAGGCACTTTCACGGGTACGTTCACTCCTGACAACAACCAGACATCACCTGCCCGCNAGTTCTGCCCGGTGGATTACCTCCTTGGAAATGGCACGTTGTTGGGGAATGCCTTTGTGTTCCNGCACNAGATAATAAACTTACGGACCAACAACTGTGCTACACTGGTACTACCTTACGTGAACTCCCTCTCGCTAGATAGTATGGTAAAGCACAATAATTGGGGAATTGCAATATTACCATTGGCCCCATTAAATTTTGTTAGTGAGTCCTCCCCAGAGATTCCAATCACCTTGACCATAGCCCCTATGTGCTGTGAGTTCAATGGATTAAGAAACATCACCCTGCCACGCTTACAGGGCCTGCCGGTCATGAACACCCCTGGTAGCAATCAATATCTTACTGCAGACAACTTCCAGTCACCGTGTGCGCTGCCTGAATTTGATGTGACCCCACCTATTGACATACCCGGTGAAGTAAAGAACATGATGGAATTGGCAGAAATCGACACCATGATTCCCTTTGACTTAAGTGCCACAAAAAAGAACACCATGGAAATGTATAGGGTTCGGTTAAGTGACAAACCACATACAGCCGCCTCCATACTCTGCCTGTCACTCTCTCCAGCCTCAGATCCTAGGTTGTCACATACTATGCTTGGAGAAATCCTAAATTACTACACACACTGGGCAGGATCCCTGAAGTTCACGTTTCTGTTCTGTGGATCCATGATGGCAACTGGCAAACTGTTGGTGTCATACGCGCCTCCTGGAGCCGACCCACCAAAGAAGCGTAAGGAGGCGATGTTGGGAACACATGTGATCTGGGACATAGGACTGCAGTCCTCATGTACTATGGTAGTGCCATGGATTAGCAACAGCACGTATCGGCAAACCATAGATGATAGTTTCACCGAAGGCGGATACATCAGCGTCTTCTACCAAACTAGAATAGTCGTCCCTCTTTCGACACCCAGAGAGATGGACATCCTTGGTTTTGTGTCAGCGTGTAATGACTTCAGCGTGCGCTTGTTGCGAGATACCACACATATAGAGCAAAAAGCGCTAGCACAGGGGTTAGGTCAGATGCTTGAAAGCATGATTGACAACACAGTCCGTGAAACGGTGGGGGCGGCAACATCTAGAGACGCTCTCCCAAACACTGAAGCCAGTGGACCAACACACTCCAAGGAAATTCCGGCACTCACCGCAGTGGAAACTGGGGCCACAAATCCACTAGTCCCTTCTGATACAGTGCAAACCAGACATGTTGTACAACATAGGTCAAGGTCAGAGTCTAGCATAGAGTCTTTCTTCGCGCGGGGTGCATGCGTGACCATTATGACCGTGGATAACCCAGCTTCCACCACGAATAAGGATAAGCTATTTGCAGTGTGGAAGATCACTTATAAAGATACTGTCCAGTTACGGAGGAAATTGGAGTTCTTCACCTATTCTAGATTTGATATGGAACTTACCTTTGTGGTTACTGCAAATTTCACTGAGACTAACAATGGGCATGCCTTAAATCAAGTGTACCAAATTATGTACGTACCACCAGGCGCTCCAGTGCCCGAAAAATGGGACGACTACACATGGCAAACCTCATCAAATCCATCAATCTTTTACACCTACGGGACAGCTCCAGCCCGGATCTCGGTACCGTATGTTGGTATTTCGAACGCCTATTCACACTTTTACGACGGTTTTTCCAAAGTACCACTGAAGGACCAGTCGGCAGCACTAGGTGACTCCCTTTATGGTGCAGCATCTCTAAATGACTTCGGTATTTTGGCTGTTAGAGTAGTCAATGATCACAACCCGACCAAGGTCACCTCCAAAATCAGAGTGTATCTAAAACCCAAACACATCAGAGTCTGGTGCCCGCGTCCACCGAGGCAGCTGGCGTACTACGGCCCTGGAGTGGATTACAAGGATGGTACGCTTACACCCCTCTCCACCAAGGATCTGACCACATATGGATTCGGACACCAAAACAAAGCGGTGTACACTGCAGGTTACAAAATTTGCAACTACCACTTGGCCACTCAGGATGATTTGCAAAACGCAGTGAACGTCATGTGGAGTAGAGACCTCTTAGTCACAGAATCAAGAGCCCAGGGCACCGATTCAATCGCAAGGTGCAATTGCAACGCAGGGGTGTACTACTGCGAGTCTAGAAGGAAATACTACCCAGTATCCTTCGTTGGCCCAACGTTCCAGTACATGGAGGCTAATAACTATTACCCAGTTAGGTACCAGTCCCATATGCTCATTGGCCATGGATTCGAATCTCCAGGGGATTGTGGTGGCATACTCAGATGTCACCACGGGGTGATAGGGATCATTACTGCTGGTGGAGAAGGGTTGGTTGCATTTTCAGACATTAGAGACTTGTATGCCTACGAAGAAGAAGCCATGGAACAAGGCATCACCAATTACATAGAGTCACTTGGGGCCGCATTTGGAAGTGGATTTACTCAGCAGATTAGCGACAAAATAACAGAGTTGACCAATATGGTGACCAGTACCATCACTGAAAAGCTACTTAAGAACTTGATCAAGATCATATCCTCACTAGTTATTATAACTAGGAACTATGAAGACACCACAACAGTGCTCGCTACCCTGGCCCTTCTTGGGTGTGATGCTTCACCATGGCAGTGGCTTAGAAAGAAAGCATGCGATGTTCTGGAGATACCTTATGTCATCAAGCAAGGTGACAGTTGGTTGAAGAAGTTTACTGAAGCATGCCAACGAGCTAAGGGCCTGGAGTGGGTGTCAAACAAAATCTCAAAATTCATTGATTGGCTCAAGGAGAAAATTATCCCACAAGCTAGAGATAAGTTGGAATTTGTAACAAAACTTAGACAACTAGAAATGCTGGAAAACCAAATCTCAACTATACACCAATCATGCCCTAGTCAGGAACACCAGGAAATTCTATTCAATAATGTCAGATGGTTATCCATCCAGTCTAAGAGGTTTGCCCCTCTTTACGCAGTGGAAGCCAAAAGAATACAGAAACTAGAGCATACTATTAACAACTACATACAGTTCAAGAGCAAACACCGTATTGAACCAGTATGTTTGCTAGTACATGGCAGCCCCGGAACAGGTAAATCTGTAGCAACCAACCTGATTGCTAGAGCCATAGCTGAAAGAGAAAACACGTCCACGTACTCGCTACCCCCGGATCCATCACACTTCGACGGATACAAACAACAGGGAGTGGTGATTATGGACGACCTGAATCAAAACCCAGATGGTGCGGACATGAAGCTGTTCTGTCAGATGGTATCAACAGTGGAGTTTATACCACCCATGGCATCCCTGGAGGAGAAAGGAATCCTGTTTACTTCAAATTACGTTCTAGCATCCACAAACTCAAGCAGAATTTCCCCCCCCACTGTGGCACACAGTGATGCATTAGCCAGGCGCTTTGCGTTCGACATGGACATTCAGGTCATGAATGAGTATTCTAGAGATGGGAAATTGAACATGGCCATGGCTACTGAAATGTGTAAGAACTGTCACCAACCAGCAAACTTTAAGAGATGCTGTCCTTTAGTGTGTGGTAAGGCAATTCAATTAATGGACAAATCTTCCAGAGTTAGATACAGTATTGACCAGATCACTACAATGATTATCAATGAGAGAAACAGAAGATCCAACATTGGCAATTGTATGGAGGCTTTGTTTCAAGGCCCACTCCAGTATAAAGACTTGAAAATTGACATCAAGACGAGTCCCCCTCCTGAATGTATCAATGACTTGCTCCAAGCAGTTGACTCCCAGGAGGTGAGAGATTACTGTGAGAAGAAGGGTTGGATAGTCAACATCACCAGCCAGGTTCAAACAGAAAGGAACATCAACAGGGCAATGACAATTCTACAAGCGGTGACAACCTTCGCCGCAGTGGCTGGAGTTGTCTATGTCATGTATAAACTGTTTGCTGGACACCAGGGAGCATACACTGGTTTACCAAACAAAAAACCCAACGTGCCCACCATTCGGACAGCAAAGGTACAAGGACCAGGGTTCGATTACGCAGTGGCTATGGCTAAAAGAAACATTGTTACAGCAACTACTAGCAAGGGAGAGTTCACTATGTTAGGAGTCCACGACAACGTGGCTATTTTACCAACCCACGCTTCACCTGGTGAAAGCATTGTGATCGATGGCAAAGAAGCGGAGATCTTGGATGCCAAAGTGTTTGAAGATCAAGCAGGAACCAATTTTGAAATCACTATAATCACTCTAAAGAGAAATGAAAAGTTCAGAGACATTAGACCACATATACCTACTCAAATCACTGAGACAAATGATGGAGTCTTGATCGTGAACACTAGCAAGTACCCCAATATGTATGTTCCTGTCCGTGCTGTGACTGAACAGGGATATCTAAATCTCGGTGGGCGCCAAACTGCTCGTACTCTAATGTACAACTTTCCAACCAGAGCAGGACAGTGTGGTGGAGTCATCACATGTACTGGGAA-GTCATCGGGATGCATGTTGGTGG--ACGGTTCACACGGGTTTGCAGCGGCCCTGAAGCGATCATTATTCACTCAGAGTCAAGGTGAAATCCCGTGGATGAGACCTTCGAAGGACGCGGGATATCCAATCATAAATGCCCCGTCCAAAACCAAGCTTGAACCCAGTGCTTTCCACTATGTGTTTGAAGGGGTGAAGGAACCAGCAGTCCTCACTAAAAACGATCCCAGGCTTAAGACAGACTTTGAGGAGGCAATTTTCTCCAAGTACGTGGGTAACAAAATTACTGAAGTGGATGAGTACATGAAAGAGGCAGTAGACCACTATGCTGGCCAGCTCATGTCACTAGACATCAACATAGAACAAATGTGCTTGGAGGATGCCATGTATGGCACTGATGGTCTAGAAGCACTTGATTTGTCCACCAGTGCTGGCTACCCTTATGTAGCAATGGGAAAGAAGAAGAGAGACATCTTGAACAAACAAACCAGAGACACTAAGGAAATGCAAAAACTGCTCGACACATATGGAATCAACCTCCCACTGGTGACTTATGTAAAGGATGAACTTAGATCCAAAACAAAGGTTGAGCAGGGGAAATCCAGATTAATTGAAGCTTCTAGTTTGAATGACTCAGTGGCAATGAGAATGGCTTTTGGGAACCTATATGCTGCTTTTCACAAAAACCCAGGAGTGATAACAGGTTCAGCAGTGGGGTGCGATCCAGATTTGTTTTGGAGCAAAATTCCGGTATTGATGGAAGAGAAGCTGTTTGCTTTTGACTACACAGGGTATGATGCATCTCTCAGCCCTGCTTGGTTCGAGGCACTAAAGATGGTGCTTGAGAAAATCGGATTCGGAGACAGAGTTGACTACATCGACTACCTAAACCACTCACACCACCTGTACAAGAATAAAACATACTGTGTCAAGGGCGGTATGCCATCTGGCTGCTCAGGCACTTCAATTTTTAACTCAATGATTAACAACTTGATTATCAGGACACTCTTACTGAAAACCTACAAGGGCATAGATTTAGACCACCTAAAAATGATTGCCTATGGTGATGATGTAATTGCTTCCTACCCCCATGAAGTTGACGCTAGTCTCCTAGCCCAATCAGGAAAAGACTATGGACTAACTATGACTCCAGCTGACAAATCAGCTACATTTGAAACAGTCACATGGGAGAATGTAACATTCTTGAAGAGATTCTTCAGGGCAGACGAGAAATACCCATTTCTTATTCATCCAGTAATGCCAATGAAGGAAATTCATGAATCAATTAGATGGACTAAAGATCCTAGGAACACTCAGGATCACGTTCGCTCTCTGTGCCTTTTAGCTTGGCACAATGGCGAAGAAGAATATAACAAATTCCTAGCTAAAATCAGGAGTGTGCCAATTGGAAGAGCTTTATTGCTCCCAGAGTACTCAACATTGTACCGCCGTTGGCTTGACTCATTTTAGTAACCCTACCTCAGTCGAATTGGATTGGGTCATACTGCTGTAGGGGTAAATTTTTCTTTAATTCGGAG
NC_002058            TTAAAACAGCTCTGGGGTTGTACCCACCCCAGAGGCCCACGTGGCGGCTAGTACTCCGGTATTGCGGTACCCTTGTACGCCTGTTTTATACTCCCTTCCCGTAACTTAGACGCACAAAACCAAGTTCAATAGAAGGGGGTACAAACCAGTACCACCACGAACAAGCACTTCTGTTTCCCCGGTGATGTCGTATAGACTGCTTGCGTGGTTGAAAGCGACGGATCCGTTATCCGCTTATGTACTTCGAGAAGCCCAGTACCACCTCGGAATCTTCGATGCGTTGCGCTCAGCACTCAACCCCAGAGTGTAGCTTAGGCTGATGAGTCTGGACATCCCTCACCGGTGACGGTGGTCCAGGCTGCGTTGGCGGCCTACCTATGGCTAACGCCATGGGACGCTAGTTGTGAACAAGGTGTGAAGAGCCTATTGAGCTACATAAGAATCCTCCGGCCCCTGAATGCGGCTAATCCCAACCTCGGAGCAGGTGGTCACAAACCAGTGATTGGCCTGTCGTAACGCGCAAGTCCGTGGCGGAACCGACTACTTTGGGTGTCCGTGTTTCCTTTTATTTTATTGTGGCTGCTTATGGTGACAATCACAGATTGTTATCATAAAGCGAATTGGATTGGCCATCCGGTGAAAGTGAGACTCATTATCTATCTGTTTGCTGGATCCGCTCCATTGAGTGTGTTTACTCTAAGTACAATTTCAACAGTTATTTCAATCAGACAATTGTATCATAATGGGTGCTCAGGTTTCATCACAGAAAGTGGGCGCACATGAAAACTCAAATAGAGCGTATGGTGGTTCTACCATTAATTACACCACCATTAATTATTATAGAGATTCAGCTAGTAACGCGGCTTCGAAACAGGACTTCTCTCAAGACCCTTCCAAGTTCACCGAGCCCATCAAGGATGTCCTGATAAAAACAGCCCCAATGCTAAACTCGCCAAACATAGAGGCTTGCGGGTATAGCGATAGAGTACTGCAATTAACACTGGGAAACTCCACTATAACCACACAGGAGGCGGCTAATTCAGTAGTCGCTTATGGGCGTTGGCCTGAATATCTGAGGGACAGCGAAGCCAATCCAGTGGACCAGCCGACAGAACCAGACGTCGCTGCATGCAGGTTTTATACGCTAGACACCGTGTCTTGGACGAAAGAGTCGCGAGGGTGGTGGTGGAAGTTGCCTGATGCACTGAGGGACATGGGACTCTTTGGGCAAAATATGTACTACCACTACCTAGGTAGGTCCGGGTACACCGTGCATGTACAGTGTAACGCCTCCAAATTCCACCAGGGGGCACTAGGGGTATTCGCCGTACCAGAGATGTGTCTGGCCGGGGATAGCAACACCACTACCATGCACACCAGCTATCAAAATGCCAATCCTGGCGAGAAAGGAGGCACTTTCACGGGTACGTTCACTCCTGACAACAACCAGACATCACCTGCCCGCAGGTTCTGCCCGGTGGATTACCTCCTTGGAAATGGCACGTTGTTGGGGAATGCCTTTGTGTTCCCGCACCAGATAATAAACCTACGGACCAACAACTGTGCTACACTGGTACTCCCTTACGTGAACTCCCTCTCGATAGATAGTATGGTAAAGCACAATAATTGGGGAATTGCAATATTACCATTGGCCCCATTAAATTTTGCTAGTGAGTCCTCCCCAGAGATTCCAATCACCTTGACCATAGCCCCTATGTGCTGTGAGTTCAATGGATTAAGAAACATCACCCTGCCACGCTTACAGGGCCTGCCGGTCATGAACACCCCTGGTAGCAATCAATATCTTACTGCAGACAACTTCCAGTCACCGTGTGCGCTGCCTGAATTTGATGTGACCCCACCTATTGACATACCCGGTGAAGTAAAGAACATGATGGAATTGGCAGAAATCGACACCATGATTCCCTTTGACTTAAGTGCCACAAAAAAGAACACCATGGAAATGTATAGGGTTCGGTTAAGTGACAAACCACATACAGACGATCCCATACTCTGCCTGTCACTCTCTCCAGCTTCAGATCCTAGGTTGTCACATACTATGCTTGGAGAAATCCTAAATTACTACACACACTGGGCAGGATCCCTGAAGTTCACGTTTCTGTTCTGTGGATTCATGATGGCAACTGGCAAACTGTTGGTGTCATACGCGCCTCCTGGAGCCGACCCACCAAAGAAGCGTAAGGAGGCGATGTTGGGAACACATGTGATCTGGGACATAGGACTGCAGTCCTCATGTACTATGGTAGTGCCATGGATTAGCAACACCACGTATCGGCAAACCATAGATGATAGTTTCACCGAAGGCGGATACATCAGCGTCTTCTACCAAACTAGAATAGTCGTCCCTCTTTCGACACCCAGAGAGATGGACATCCTTGGTTTTGTGTCAGCGTGTAATGACTTCAGCGTGCGCTTGTTGCGAGATACCACACATATAGAGCAAAAAGCGCTAGCACAGGGGTTAGGTCAGATGCTTGAAAGCATGATTGACAACACAGTCCGTGAAACGGTGGGGGCGGCAACATCTAGAGACGCTCTCCCAAACACTGAAGCCAGTGGACCAACACACTCCAAGGAAATTCCGGCACTCACCGCAGTGGAAACTGGGGCCACAAATCCACTAGTCCCTTCTGATACAGTGCAAACCAGACATGTTGTACAACATAGGTCAAGGTCAGAGTCTAGCATAGAGTCTTTCTTCGCGCGGGGTGCATGCGTGACCATTATGACCGTGGATAACCCAGCTTCCACCACGAATAAGGATAAGCTATTTGCAGTGTGGAAGATCACTTATAAAGATACTGTCCAGTTACGGAGGAAATTGGAGTTCTTCACCTATTCTAGATTTGATATGGAACTTACCTTTGTGGTTACTGCAAATTTCACTGAGACTAACAATGGGCATGCCTTAAATCAAGTGTACCAAATTATGTACGTACCACCAGGCGCTCCAGTGCCCGAGAAATGGGACGACTACACATGGCAAACCTCATCAAATCCATCAATCTTTTACACCTACGGAACAGCTCCAGCCCGGATCTCGGTACCGTATGTTGGTATTTCGAACGCCTATTCACACTTTTACGACGGTTTTTCCAAAGTACCACTGAAGGACCAGTCGGCAGCACTAGGTGACTCCCTTTATGGTGCAGCATCTCTAAATGACTTCGGTATTTTGGCTGTTAGAGTAGTCAATGATCACAACCCGACCAAGGTCACCTCCAAAATCAGAGTGTATCTAAAACCCAAACACATCAGAGTCTGGTGCCCGCGTCCACCGAGGGCAGTGGCGTACTACGGCCCTGGAGTGGATTACAAGGATGGTACGCTTACACCCCTCTCCACCAAGGATCTGACCACATATGGATTCGGACACCAAAACAAAGCGGTGTACACTGCAGGTTACAAAATTTGCAACTACCACTTGGCCACTCAGGATGATTTGCAAAACGCAGTGAACGTCATGTGGAGTAGAGACCTCTTAGTCACAGAATCAAGAGCCCAGGGCACCGATTCAATCGCAAGGTGCAATTGCAACGCAGGGGTGTACTACTGCGAGTCTAGAAGGAAATACTACCCAGTATCCTTCGTTGGCCCAACGTTCCAGTACATGGAGGCTAATAACTATTACCCAGCTAGGTACCAGTCCCATATGCTCATTGGCCATGGATTCGCATCTCCAGGGGATTGTGGTGGCATACTCAGATGTCACCACGGGGTGATAGGGATCATTACTGCTGGTGGCGAAGGGTTGGTTGCATTTTCAGACATTAGAGACTTGTATGCCTACGAAGAAGAAGCCATGGAACAAGGCATCACCAATTACATAGAGTCACTTGGGGCCGCATTTGGAAGTGGATTTACTCAGCAGATTAGCGACAAAATAACAGAGTTGACCAATATGGTGACCAGTACCATCACTGAAAAGCTACTTAAGAACTTGATCAAGATCATATCCTCACTAGTTATTATAACTAGGAACTATGAAGACACCACAACAGTGCTCGCTACCCTGGCCCTTCTTGGGTGTGATGCTTCACCATGGCAGTGGCTTAGAAAGAAAGCATGCGATGTTCTGGAGATACCTTATGTCATCAAGCAAGGTGACAGTTGGTTGAAGAAGTTTACTGAAGCATGCAACGCAGCTAAGGGACTGGAGTGGGTGTCAAACAAAATCTCAAAATTCATTGATTGGCTCAAGGAGAAAATTATCCCACAAGCTAGAGATAAGTTGGAATTTGTAACAAAACTTAGACAACTAGAAATGCTGGAAAACCAAATCTCAACTATACACCAATCATGCCCTAGTCAGGAACACCAGGAAATTCTATTCAATAATGTCAGATGGTTATCCATCCAGTCTAAGAGGTTTGCCCCTCTTTACGCAGTGGAAGCCAAAAGAATACAGAAACTAGAGCATACTATTAACAACTACATACAGTTCAAGAGCAAACACCGTATTGAACCAGTATGTTTGCTAGTACATGGCAGCCCCGGAACAGGTAAATCTGTAGCAACCAACCTGATTGCTAGAGCCATAGCTGAAAGAGAAAACACGTCCACGTACTCGCTACCCCCGGATCCATCACACTTCGACGGATACAAACAACAGGGAGTGGTGATTATGGACGACCTGAATCAAAACCCAGATGGTGCGGACATGAAGCTGTTCTGTCAGATGGTATCAACAGTGGAGTTTATACCACCCATGGCATCCCTGGAGGAGAAAGGAATCCTGTTTACTTCAAATTACGTTCTAGCATCCACAAACTCAAGCAGAATTTCCCCCCCCACTGTGGCACACAGTGATGCATTAGCCAGGCGCTTTGCGTTCGACATGGACATTCAGGTCATGAATGAGTATTCTAGAGATGGGAAATTGAACATGGCCATGGCTACTGAAATGTGTAAGAACTGTCACCAACCAGCAAACTTTAAGAGATGCTGTCCTTTAGTGTGTGGTAAGGCAATTCAATTAATGGACAAATCTTCCAGAGTTAGATACAGTATTGACCAGATCACTACAATGATTATCAATGAGAGAAACAGAAGATCCAACATTGGCAATTGTATGGAGGCTTTGTTTCAAGGACCACTCCAGTATAAAGACTTGAAAATTGACATCAAGACGAGTCCCCCTCCTGAATGTATCAATGACTTGCTCCAAGCAGTTGACTCCCAGGAGGTGAGAGATTACTGTGAGAAGAAGGGTTGGATAGTCAACATCACCAGCCAGGTTCAAACAGAAAGGAACATCAACAGGGCAATGACAATTCTACAAGCGGTGACAACCTTCGCCGCAGTGGCTGGAGTTGTCTATGTCATGTATAAACTGTTTGCTGGACACCAGGGAGCATACACTGGTTTACCAAACAAAAAACCCAACGTGCCCACCATTCGGACAGCAAAGGTACAAGGACCAGGGTTCGATTACGCAGTGGCTATGGCTAAAAGAAACATTGTTACAGCAACTACTAGCAAGGGAGAGTTCACTATGTTAGGAGTCCACGACAACGTGGCTATTTTACCAACCCACGCTTCACCTGGTGAAAGCATTGTGATCGATGGCAAAGAAGTGGAGATCTTGGATGCCAAAGCGCTCGAAGATCAAGCAGGAACCAATCTTGAAATCACTATAATCACTCTAAAGAGAAATGAAAAGTTCAGAGACATTAGACCACATATACCTACTCAAATCACTGAGACAAATGATGGAGTCTTGATCGTGAACACTAGCAAGTACCCCAATATGTATGTTCCTGTCGGTGCTGTGACTGAACAGGGATATCTAAATCTCGGTGGGCGCCAAACTGCTCGTACTCTAATGTACAACTTTCCAACCAGAGCAGGACAGTGTGGTGGAGTCATCACATGTACTGGGAAAGTCATCGGGATGCATGTTGGTGGGAACGGTTCACACGGGTTTGCAGCGGCCCTGAAGCGATCATACTTCACTCAGAGTCAAGGTGAAATCCAGTGGATGAGACCTTCGAAGGAAGTGGGATATCCAATCATAAATGCCCCGTCCAAAACCAAGCTTGAACCCAGTGCTTTCCACTATGTGTTTGAAGGGGTGAAGGAACCAGCAGTCCTCACTAAAAACGATCCCAGGCTTAAGACAGACTTTGAGGAGGCAATTTTCTCCAAGTACGTGGGTAACAAAATTACTGAAGTGGATGAGTACATGAAAGAGGCAGTAGACCACTATGCTGGCCAGCTCATGTCACTAGACATCAACACAGAACAAATGTGCTTGGAGGATGCCATGTATGGCACTGATGGTCTAGAAGCACTTGATTTGTCCACCAGTGCTGGCTACCCTTATGTAGCAATGGGAAAGAAGAAGAGAGACATCTTGAACAAACAAACCAGAGACACTAAGGAAATGCAAAAACTGCTCGACACATATGGAATCAACCTCCCACTGGTGACTTATGTAAAGGATGAACTTAGATCCAAAACAAAGGTTGAGCAGGGGAAATCCAGATTAATTGAAGCTTCTAGTTTGAATGACTCAGTGGCAATGAGAATGGCTTTTGGGAACCTATATGCTGCTTTTCACAAAAACCCAGGAGTGATAACAGGTTCAGCAGTGGGGTGCGATCCAGATTTGTTTTGGAGCAAAATTCCGGTATTGATGGAAGAGAAGCTGTTTGCTTTTGACTACACAGGGTATGATGCATCTCTCAGCCCTGCTTGGTTCGAGGCACTAAAGATGGTGCTTGAGAAAATCGGATTCGGAGACAGAGTTGACTACATCGACTACCTAAACCACTCACACCACCTGTACAAGAATAAAACATACTGTGTCAAGGGCGGTATGCCATCTGGCTGCTCAGGCACTTCAATTTTTAACTCAATGATTAACAACTTGATTATCAGGACACTCTTACTGAAAACCTACAAGGGCATAGATTTAGACCACCTAAAAATGATTGCCTATGGTGATGATGTAATTGCTTCCTACCCCCATGAAGTTGACGCTAGTCTCCTAGCCCAATCAGGAAAAGACTATGGACTAACTATGACTCCAGCTGACAAATCAGCTACATTTGAAACAGTCACATGGGAGAATGTAACATTCTTGAAGAGATTCTTCAGGGCAGACGAGAAATACCCATTTCTTATTCATCCAGTAATGCCAATGAAGGAAATTCATGAATCAATTAGATGGACTAAAGATCCTAGGAACACTCAGGATCACGTTCGCTCTCTGTGCCTTTTAGCTTGGCACAATGGCGAAGAAGAATATAACAAATTCCTAGCTAAAATCAGGAGTGTGCCAATTGGAAGAGCTTTATTGCTCCCAGAGTACTCAACATTGTACCGCCGTTGGCTTGACTCATTTTAGTAACCCTACCTCAGTCGAATTGGATTGGGTCATACTGTTGTAGGGGTAAATTTTTCTTTAATTCGGAG
mahoney              TTAAAACAGCTCTGGGGTTGTACCCACCCCAGAGGCCCACGTGGCGGCTAGTACTCCGGTATTGCGGTACCCTTGTACGCCTGTTTTATACTCCCTTCCCGTAACTTAGACGCACAAAACCAAGTTCAATAGAAGGGGGTACAAACCAGTACCACCACGAACAAGCACTTCTGTTTCCCCGGTGATGTCGTATAGACTGCTTGCGTGGTTGAAAGCGACGGATCCGTTATCCGCTTATGTACTTCGAGAAGCCCAGTACCACCTCGGAATCTTCGATGCGTTGCGCTCAGCACTCAACCCCAGAGTGTAGCTTAGGCTGATGAGTCTGGACATCCCTCACCGGTGACGGTGGTCCAGGCTGCGTTGGCGGCCTACCTATGGCTAACGCCATGGGACGCTAGTTGTGAACAAGGTGTGAAGAGCCTATTGAGCTACATAAGAATCCTCCGGCCCCTGAATGCGGCTAATCCCAACCTCGGAGCAGGTGGTCACAAACCAGTGATTGGCCTGTCGTAACGCGCAAGTCCGTGGCGGAACCGACTACTTTGGGTGTCCGTGTTTCCTTTTATTTTATTGTGGCTGCTTATGGTGACAATCACAGATTGTTATCATAAAGCGAATTGGATTGGCCATCCGGTGAAAGTGAGACTCATTATCTATCTGTTTGCTGGATCCGCTCCATTGAGTGTGTTTACTCTAAGTACAATTTCAACAGTTATTTCAATCAGACAATTGTATCATAATGGGTGCTCAGGTTTCATCACAGAAAGTGGGCGCACATGAAAACTCAAATAGAGCGTATGGTGGTTCTACCATTAATTACACCACCATTAATTATTATAGAGATTCAGCTAGTAACGCGGCTTCGAAACAGGACTTCTCTCAAGACCCTTCCAAGTTCACCGAGCCCATCAAGGATGTCCTGATAAAAACAGCCCCAATGCTAAACTCGCCAAACATAGAGGCTTGCGGGTATAGCGATAGAGTACTGCAATTAACACTGGGAAACTCCACTATAACCACACAGGAGGCGGCTAATTCAGTAGTCGCTTATGGGCGTTGGCCTGAATATCTGAGGGACAGCGAAGCCAATCCAGTGGACCAGCCGACAGAACCAGACGTCGCTGCATGCAGGTTTTATACGCTAGACACCGTGTCTTGGACGAAAGAGTCGCGAGGGTGGTGGTGGAAGTTGCCTGATGCACTGAGGGACATGGGACTCTTTGGGCAAAATATGTACTACCACTACCTAGGTAGGTCCGGGTACACCGTGCATGTACAGTGTAACGCCTCCAAATTCCACCAGGGGGCACTAGGGGTATTCGCCGTACCAGAGATGTGTCTGGCCGGGGATAGCAACACCACTACCATGCACACCAGCTATCAAAATGCCAATCCTGGCGAGAAAGGAGGCACTTTCACGGGTACGTTCACTCCTGACAACAACCAGACATCACCTGCCCGCAGGTTCTGCCCGGTGGATTACCTCCTTGGAAATGGCACGTTGTTGGGGAATGCCTTTGTGTTCCCGCACCAGATAATAAACCTACGGACCAACAACTGTGCTACACTGGTACTCCCTTACGTGAACTCCCTCTCGATAGATAGTATGGTAAAGCACAATAATTGGGGAATTGCAATATTACCATTGGCCCCATTAAATTTTGCTAGTGAGTCCTCCCCAGAGATTCCAATCACCTTGACCATAGCCCCTATGTGCTGTGAGTTCAATGGATTAAGAAACATCACCCTGCCACGCTTACAGGGCCTGCCGGTCATGAACACCCCTGGTAGCAATCAATATCTTACTGCAGACAACTTCCAGTCACCGTGTGCGCTGCCTGAATTTGATGTGACCCCACCTATTGACATACCCGGTGAAGTAAAGAACATGATGGAATTGGCAGAAATCGACACCATGATTCCCTTTGACTTAAGTGCCACAAAAAAGAACACCATGGAAATGTATAGGGTTCGGTTAAGTGACAAACCACATACAGACGATCCCATACTCTGCCTGTCACTCTCTCCAGCTTCAGATCCTAGGTTGTCACATACTATGCTTGGAGAAATCCTAAATTACTACACACACTGGGCAGGATCCCTGAAGTTCACGTTTCTGTTCTGTGGATTCATGATGGCAACTGGCAAACTGTTGGTGTCATACGCGCCTCCTGGAGCCGACCCACCAAAGAAGCGTAAGGAGGCGATGTTGGGAACACATGTGATCTGGGACATAGGACTGCAGTCCTCATGTACTATGGTAGTGCCATGGATTAGCAACACCACGTATCGGCAAACCATAGATGATAGTTTCACCGAAGGCGGATACATCAGCGTCTTCTACCAAACTAGAATAGTCGTCCCTCTTTCGACACCCAGAGAGATGGACATCCTTGGTTTTGTGTCAGCGTGTAATGACTTCAGCGTGCGCTTGTTGCGAGATACCACACATATAGAGCAAAAAGCGCTAGCACAGGGGTTAGGTCAGATGCTTGAAAGCATGATTGACAACACAGTCCGTGAAACGGTGGGGGCGGCAACATCTAGAGACGCTCTCCCAAACACTGAAGCCAGTGGACCAACACACTCCAAGGAAATTCCGGCACTCACCGCAGTGGAAACTGGGGCCACAAATCCACTAGTCCCTTCTGATACAGTGCAAACCAGACATGTTGTACAACATAGGTCAAGGTCAGAGTCTAGCATAGAGTCTTTCTTCGCGCGGGGTGCATGCGTGACCATTATGACCGTGGATAACCCAGCTTCCACCACGAATAAGGATAAGCTATTTGCAGTGTGGAAGATCACTTATAAAGATACTGTCCAGTTACGGAGGAAATTGGAGTTCTTCACCTATTCTAGATTTGATATGGAACTTACCTTTGTGGTTACTGCAAATTTCACTGAGACTAACAATGGGCATGCCTTAAATCAAGTGTACCAAATTATGTACGTACCACCAGGCGCTCCAGTGCCCGAGAAATGGGACGACTACACATGGCAAACCTCATCAAATCCATCAATCTTTTACACCTACGGAACAGCTCCAGCCCGGATCTCGGTACCGTATGTTGGTATTTCGAACGCCTATTCACACTTTTACGACGGTTTTTCCAAAGTACCACTGAAGGACCAGTCGGCAGCACTAGGTGACTCCCTTTATGGTGCAGCATCTCTAAATGACTTCGGTATTTTGGCTGTTAGAGTAGTCAATGATCACAACCCGACCAAGGTCACCTCCAAAATCAGAGTGTATCTAAAACCCAAACACATCAGAGTCTGGTGCCCGCGTCCACCGAGGGCAGTGGCGTACTACGGCCCTGGAGTGGATTACAAGGATGGTACGCTTACACCCCTCTCCACCAAGGATCTGACCACATATGGATTCGGACACCAAAACAAAGCGGTGTACACTGCAGGTTACAAAATTTGCAACTACCACTTGGCCACTCAGGATGATTTGCAAAACGCAGTGAACGTCATGTGGAGTAGAGACCTCTTAGTCACAGAATCAAGAGCCCAGGGCACCGATTCAATCGCAAGGTGCAATTGCAACGCAGGGGTGTACTACTGCGAGTCTAGAAGGAAATACTACCCAGTATCCTTCGTTGGCCCAACGTTCCAGTACATGGAGGCTAATAACTATTACCCAGCTAGGTACCAGTCCCATATGCTCATTGGCCATGGATTCGCATCTCCAGGGGATTGTGGTGGCATACTCAGATGTCACCACGGGGTGATAGGGATCATTACTGCTGGTGGCGAAGGGTTGGTTGCATTTTCAGACATTAGAGACTTGTATGCCTACGAAGAAGAAGCCATGGAACAAGGCATCACCAATTACATAGAGTCACTTGGGGCCGCATTTGGAAGTGGATTTACTCAGCAGATTAGCGACAAAATAACAGAGTTGACCAATATGGTGACCAGTACCATCACTGAAAAGCTACTTAAGAACTTGATCAAGATCATATCCTCACTAGTTATTATAACTAGGAACTATGAAGACACCACAACAGTGCTCGCTACCCTGGCCCTTCTTGGGTGTGATGCTTCACCATGGCAGTGGCTTAGAAAGAAAGCATGCGATGTTCTGGAGATACCTTATGTCATCAAGCAAGGTGACAGTTGGTTGAAGAAGTTTACTGAAGCATGCAACGCAGCTAAGGGACTGGAGTGGGTGTCAAACAAAATCTCAAAATTCATTGATTGGCTCAAGGAGAAAATTATCCCACAAGCTAGAGATAAGTTGGAATTTGTAACAAAACTTAGACAACTAGAAATGCTGGAAAACCAAATCTCAACTATACACCAATCATGCCCTAGTCAGGAACACCAGGAAATTCTATTCAATAATGTCAGATGGTTATCCATCCAGTCTAAGAGGTTTGCCCCTCTTTACGCAGTGGAAGCCAAAAGAATACAGAAACTAGAGCATACTATTAACAACTACATACAGTTCAAGAGCAAACACCGTATTGAACCAGTATGTTTGCTAGTACATGGCAGCCCCGGAACAGGTAAATCTGTAGCAACCAACCTGATTGCTAGAGCCATAGCTGAAAGAGAAAACACGTCCACGTACTCGCTACCCCCGGATCCATCACACTTCGACGGATACAAACAACAGGGAGTGGTGATTATGGACGACCTGAATCAAAACCCAGATGGTGCGGACATGAAGCTGTTCTGTCAGATGGTATCAACAGTGGAGTTTATACCACCCATGGCATCCCTGGAGGAGAAAGGAATCCTGTTTACTTCAAATTACGTTCTAGCATCCACAAACTCAAGCAGAATTTCCCCCCCCACTGTGGCACACAGTGATGCATTAGCCAGGCGCTTTGCGTTCGACATGGACATTCAGGTCATGAATGAGTATTCTAGAGATGGGAAATTGAACATGGCCATGGCTACTGAAATGTGTAAGAACTGTCACCAACCAGCAAACTTTAAGAGATGCTGTCCTTTAGTGTGTGGTAAGGCAATTCAATTAATGGACAAATCTTCCAGAGTTAGATACAGTATTGACCAGATCACTACAATGATTATCAATGAGAGAAACAGAAGATCCAACATTGGCAATTGTATGGAGGCTTTGTTTCAAGGACCACTCCAGTATAAAGACTTGAAAATTGACATCAAGACGAGTCCCCCTCCTGAATGTATCAATGACTTGCTCCAAGCAGTTGACTCCCAGGAGGTGAGAGATTACTGTGAGAAGAAGGGTTGGATAGTCAACATCACCAGCCAGGTTCAAACAGAAAGGAACATCAACAGGGCAATGACAATTCTACAAGCGGTGACAACCTTCGCCGCAGTGGCTGGAGTTGTCTATGTCATGTATAAACTGTTTGCTGGACACCAGGGAGCATACACTGGTTTACCAAACAAAAAACCCAACGTGCCCACCATTCGGACAGCAAAGGTACAAGGACCAGGGTTCGATTACGCAGTGGCTATGGCTAAAAGAAACATTGTTACAGCAACTACTAGCAAGGGAGAGTTCACTATGTTAGGAGTCCACGACAACGTGGCTATTTTACCAACCCACGCTTCACCTGGTGAAAGCATTGTGATCGATGGCAAAGAAGTGGAGATCTTGGATGCCAAAGCGCTCGAAGATCAAGCAGGAACCAATCTTGAAATCACTATAATCACTCTAAAGAGAAATGAAAAGTTCAGAGACATTAGACCACATATACCTACTCAAATCACTGAGACAAATGATGGAGTCTTGATCGTGAACACTAGCAAGTACCCCAATATGTATGTTCCTGTCGGTGCTGTGACTGAACAGGGATATCTAAATCTCGGTGGGCGCCAAACTGCTCGTACTCTAATGTACAACTTTCCAACCAGAGCAGGACAGTGTGGTGGAGTCATCACATGTACTGGGAAAGTCATCGGGATGCATGTTGGTGGGAACGGTTCACACGGGTTTGCAGCGGCCCTGAAGCGATCATACTTCACTCAGAGTCAAGGTGAAATCCAGTGGATGAGACCTTCGAAGGAAGTGGGATATCCAATCATAAATGCCCCGTCCAAAACCAAGCTTGAACCCAGTGCTTTCCACTATGTGTTTGAAGGGGTGAAGGAACCAGCAGTCCTCACTAAAAACGATCCCAGGCTTAAGACAGACTTTGAGGAGGCAATTTTCTCCAAGTACGTGGGTAACAAAATTACTGAAGTGGATGAGTACATGAAAGAGGCAGTAGACCACTATGCTGGCCAGCTCATGTCACTAGACATCAACACAGAACAAATGTGCTTGGAGGATGCCATGTATGGCACTGATGGTCTAGAAGCACTTGATTTGTCCACCAGTGCTGGCTACCCTTATGTAGCAATGGGAAAGAAGAAGAGAGACATCTTGAACAAACAAACCAGAGACACTAAGGAAATGCAAAAACTGCTCGACACATATGGAATCAACCTCCCACTGGTGACTTATGTAAAGGATGAACTTAGATCCAAAACAAAGGTTGAGCAGGGGAAATCCAGATTAATTGAAGCTTCTAGTTTGAATGACTCAGTGGCAATGAGAATGGCTTTTGGGAACCTATATGCTGCTTTTCACAAAAACCCAGGAGTGATAACAGGTTCAGCAGTGGGGTGCGATCCAGATTTGTTTTGGAGCAAAATTCCGGTATTGATGGAAGAGAAGCTGTTTGCTTTTGACTACACAGGGTATGATGCATCTCTCAGCCCTGCTTGGTTCGAGGCACTAAAGATGGTGCTTGAGAAAATCGGATTCGGAGACAGAGTTGACTACATCGACTACCTAAACCACTCACACCACCTGTACAAGAATAAAACATACTGTGTCAAGGGCGGTATGCCATCTGGCTGCTCAGGCACTTCAATTTTTAACTCAATGATTAACAACTTGATTATCAGGACACTCTTACTGAAAACCTACAAGGGCATAGATTTAGACCACCTAAAAATGATTGCCTATGGTGATGATGTAATTGCTTCCTACCCCCATGAAGTTGACGCTAGTCTCCTAGCCCAATCAGGAAAAGACTATGGACTAACTATGACTCCAGCTGACAAATCAGCTACATTTGAAACAGTCACATGGGAGAATGTAACATTCTTGAAGAGATTCTTCAGGGCAGACGAGAAATACCCATTTCTTATTCATCCAGTAATGCCAATGAAGGAAATTCATGAATCAATTAGATGGACTAAAGATCCTAGGAACACTCAGGATCACGTTCGCTCTCTGTGCCTTTTAGCTTGGCACAATGGCGAAGAAGAATATAACAAATTCCTAGCTAAAATCAGGAGTGTGCCAATTGGAAGAGCTTTATTGCTCCCAGAGTACTCAACATTGTACCGCCGTTGGCTTGACTCATTTTAGTAACCCTACCTCAGTCGAATTGGATTGGGTCATACTGTTGTAGGGGTAAATTTTTCTTTAATTCGGAG
HPO132961            TTAAAACAGCTCTGGGGTTGTTCCCACCCCAGAGGCCCACGTGGCGGCCAGTACTCTGGTATCACGGTACCTTTGTACGCCTGTTTTATACTCCCTTCCCGAAACTTAGACGCATGAAACCAAGTTCAGTAGAAGGGGGTGCAAGCCAGTACCACCACGAACAAGCACTTCTGTTTCCCCGGTGATGTTGTATAGACTGCTCGCGTGGTTGAAAGCGACGGATCCGTTATCCGCTTGTGTACTTCGAGAAGCCCAGTACCACCTTGGAATCTTCGATGCGTTGCGCTCGACACTCAATCCCAGAGTGTAGCTTAGGCTGATGAGTCTGGACATTCCCCACCGGTGACGGTGGTCCAGGCTGCGTTGGCGGCCTACCCATGGCCGACGCCATGGGACGCTAGTTGTGAACAAGGTGTGAAGAGCCTATTGAGCTACATAAGAGTCCTCCGGCCCCTGAATGCGGCTAATCCCAACCTCGGAGCAGGTGGTCACACACCAGTGACTGGCCTGTCGTAACGCGCAAGTCCGTGGCGGAACCGACTACTTTGGGTGTCCGTGTTTCCTTTTATTTTATGCTGGCTGCTTATGGTGACAATCACAGATTGTTATCATAAAGCGAATTGGATTGGCCATCCGGTGATAGTGAAACTCATTACTTGACTGTTTGCTGAATTTGCTCCATTGTAAGTGTTTGCCCTGAGTACAATTTTAATAGTTACTTTGATTGGACAATTGTACTATAATGGGTGCTCAGGTTTCATCACAGAAGGTGGGCGCACATGAAAACTCAAATAAAGCGAGTGGAGGTTCTACCATTAATTATACCACCATTAATTATTATAGGGACTCAGCTAGTAACGCGGCATCAAAACAGGACTTTTCCCAAGATCCCTCTAAATTCACCGAGCCCATAAAGGATGTCCTGATAAAAACGGCCCCAACGCTAAACTCACCAAATATAGAAGCTTGTGGGTATAGCGATAGAGTGATGCAATTAACACTGGGAAACTCTACTATAACCACACAGGAGGCAGCCAACTCAGTAGTCGCCTACGGGCGTTGGCCTGAATATCTGAGGGACAGCGAGGCTAATCCAGTGGACCAACCGACAGAACCAGATGTCGCTGCATGCAGGTTTTACACGTTGGATACCGTGTCTTGGACAAAAGAGTCGCGAGGGTGGTGGTGGAAGCTGCCTGATGCACTGCGGGATATGGGGCTTTTTGGCCAAAACATGTACTACCATTACCTAGGTAGGTCTGGTTACACCGTGCATGTACAGTGCAACGCCTCCAAGTTTCATCAGGGGGCACTAGGGGTATTCGCTGTACCAGAGATGTGTTTGGCCGGAGATAGTAACACCACCACCATGCACACCAGCTATCAAAATGCCAACCCAGGTGAGAAAGGAGGCACCTTTACAGGTACGTTCACTCCTGACACTAACCAGACATCGCCTACCCGTAGGTTTTGTCCAGTGGATTATCTTTTTGGAAATGGTACGCTATTAGGGAATGCCTTTGTGTTCCCGCACCAGATAATAAACCTGCGAACCAACAACTGCGCTACACTGGTGCTCCCTTACGTGAATTCCCTTTCGATAGATAGCATGGTAAAACACAACAATTGGGGAATTGCAATATTACCACTGGCCCCTTTAAATTTCGCCAGTGAATCCTCCACTGAGATTCCAATTACTTTGACCATAGCCCCCATGTGCTGTGAGTTTAATGGGTTAAGAAATATTACCCTACCACGCTTACAGGGTCTGCCGGTCATGAACACCCCCGGTAGTAACCAATATCTCACTGCAGACAATTTCCAGTCACCGTGTGCACTACCTGAATTTGATGTGACCCCACCTATAGACATACCCGGTGAAGTCAAGAATATGATGGAATTAGCAGAAATTGATACCATGATTCCCCTCAACTTAAGTGCAACAAAAAAGAACACCATGGACATGTACAGGGTCCAGCTAAATGACAATCCGCATACGGATAAACCTATACTCTGCCTGTCACTCTCTCCAGCTTCGGACCCTAGGTTGTCTCATACTATGCTTGGAGAGGTCCTAAATTACTACACGCATTGGGCAGGATCTCTGAAGTTCACGTTTCTGTTCTGTGGGTCCATGATGGCAACTGGCAAACTGTTGGTATCATACGCGCCTCCCGGGGCCGACCCGCCGAAGAGACGTAAGGAGGCGATGTTGGGAACACATGTGATTTGGGACATAGGACTGCAGTCTTCATGTACTATGGTAGTGCCATGGATTAGCAACACCACGTACCGGCAAACCACAAATGATAGCTTCACCGAAGGCGGGTATGTCAGCGTCTTCTACCAAACCAGAGTAGTCGTCCCTCTTTCGACTCCCAGAGAAATGGATATCCTTGGTTTTGTATCAGCGTGCAATGACTTTAGTGTGCGCTTGCTACGAGACACTACACACATAGGACAGAGTGCACTAGCACAGGGAATAGGTCAGATGCTTGAAAGCATGATCGACAACACAGTCCGCGAAACGGCGGGGGCGGCGACGTCTAGAAACGCCCTCCCGAACACTGAAGCCAGTGGTTCGGCACATTCTAAGGAGATCCCTGCACTCACTGCAGTAGAGACTGGGGCCACAAATCCGCTAGTTCCTTCTGATACAGTGCAAACCAGACATGTTATACAACATAGGTCAAGGTCGGAGTCTAGCATTGAGTCATTCTTTGCACGGGGTGCATGCGTGTCCATTATAACCGTGGACAACTCAGCTTCCTCCGCGAAAAATGACAGGCTGTTTGCAGTGTGGAAGATTACTTACAAAGATACTGTTCAGTTGCGGAGGAAGTTAGAGTTTTTCACCTATTCTAGATTTGACATGGAATTCACCTTTGTGGTTACTGCAAACTTCACTGAGACCAACAATGGACATGCTTTAAATCAAGTGTACCAAATTATGTACGTACCGCCAGGCGCTCCAGTGCCCGCGAAGTGGGACGACTACACATGGCAGACCTCATCAAATCCATCAATCTTTTACACCTATGGAGCAGCTCCAGCCCGGATCTCGATACCGTATGTCGGTATTGCGAACGCCTATTCACACTTCTACGACGGTTTTTCCAAAGTACCACTAAAAGACCAGTCGGCAGCACTAGGTGACTCCCTCTATGGTGCAGCATCTCTAAATGACTTCGGTGTTTTGGCTGTTAGAGTGGTTAATGACCACAACCCAACCAAGGTCACCTCCAAAATCAGAGTGTATTTAAAACCCAAACATATTAGAGTCTGGTGCCCGCGTCCACCAAGGGCAGTGGCGTATTATGGCCCCGGGGTGGATTACAAGGATGGTACACTCACGCCCCTCTCTACAAAGGATTTGACCACATATGGATTCGGACACCAGAACAAAGCGGTGTACACTGCAGGTTATAAAATTTGCAATTATCACTTGGCTACTCAAGAAGACTTGCAAAACGCGGTGAGCACTATGTGGGATAGAGACCTCTTAGTCACAGAATCAAAAGCTCAGGGCACTGATACAATTGCAAGATGCAATTGTAAAGCAGGGGTGTACTACTGCGAATCCAGAAGGAAATACTACCCAGTGTCCTTCATTGGCCCAACGTTTCAATACATGGAGGCTAATGGCTATTACCCAGCCAGGTATCAATCCCACATACTCATTGGCCATGGATTCGCGTCTCCAGGAGACTGTGGTGGTATACTTAGATGTCACCACGGGGTGATAGGGATCATTACTGCTGGCGGGGAGGGGTTGGTTGCATTTGCGGACATTAGAGACTTGTATGCCTATGAAGAAGAGGCCATGGAACAAGGCATCACCAATTACATAGAGTCGCTTGGGGCCGCATTTGGAAGTGGATTTACTCAGCAGATCGGAGACAAAGTAACAGAGTTAACTAATATGGTGACCAGCACAATTACCGAAAAGCTGCTAAAGAACTTGATTAAGATTATATCTTCACTAGTTATTATAACTAGGAATTATGAAGACACCACAACAGTGCTCGCCACCCTCGCCCTCCTTGGGTGTGATGTTTCACCATGGCAGTGGCTTAAAAAGAAAGCATGTGATATTCTGGAGATACCTTATGTTATCAAGCAAGGTGACAGCTGGTTGAAGAAGTTCACCGAAGCATGCAATGCGGCTAAAGGCTTGGAGTGGGTGTCAAACAAAATCTCAAAATTTATCGATTGGCTTAAGGAGAAAATTATCCCACAAGCTAGAGATAAGTTGGAATTTGTTACAAGACTTAAACAACTAGAAATGCTGGAAAATCAAATTTCAACTATACACCAATCATGTCCTAGTCAGGAACACCAGGAAGTTCTGTTCAATAACGTCAGATGGTTATCCATCCAGTCCAAGAGATTTGCCCCTCTCTACGCAATGGAAGCCAAAAGAATACAGAAGCTAGAACACACTATTAACAACTACATACAGTTCAAGAGCAAACACCGTATTGAACCAGTATGCTTGCTAGTGCATGGCAGCCCCGGAACAGGCAAATCCGTAGCAACCAATTTGATCGCTAGAGCCATAGCTGAAAGGGAAAACACATCTACGTACTCGCTGCCCCCGGATCCGTCACACTTCGACGGATATAAACAACAGGGAGTAGTGATTATGGACGACCTGAACCAAAACCCAGACGGTGCGGACATGAAGTTGTTCTGTCAAATGGTATCAACGGTGGAGTTCATACCACCCATGGCATCCCTGGAGGAAAAAGGAATCCTGTTCACTTCAAATTACGTTCTAGCGTCCACGAATTCAAGCAGAATTACCCCCCCCACTGTGGCACACAGTGATGCATTAACCAGGCGTTTTGCGTTTGACATGGACATTCAAGTCATGAGTGAGTACTTCAGAGATGGGAAACTGGACATGACCATGGCTACCGAGATGTGCAAGAACTGTCACCAACCAGCAAACTTCAAGAGGTGCTGTCCCCTAGTGTGTGGTAAGGCAATACAATTAATGGACAAATCCTCCAGAGTTAGATACAGTGTTGACCAGATCACCACAATGATTGTTAATGAGAGAAACAGACGATCTAACATTGGCAATTGTATGGAGGCCTTGTTTCAAGGACCAATCCAGTATAAGGACTTGAAGATTGACATTAAGACAAGTCCTCCCCCTGAGTGTATTAATGATTTGCTCCAAGCAGTAGACTCGCAGGAGGTGAGAAATTATTGCGAGAAGAAGGGTTGGATAGTCAATATTACCAGTCAAGTTCAAACAGAAAGGAATATTAATAGGGCAATGACAATTCTACAAGCGGTAACAACCTTTGCCGCAGTGGCTGGAGTTGTATATGTCATGTATAAACTGTTTGCTGGGCATCAAGGTGCGTACACTGGATTGCCAAATAAGAAACCCAATGTGCCCACTATTAGGACAGCAAAGGTGCAAGGGCCAGGGTTTGATTACGCAGTGGCTATGGCTAAAAGGAACATTGTTACAGCAACCACTAGCAAGGGAGAATTCACCATGCTGGGAATCCACGACAACGTGGCTATTTTACCAACCCACGCTTCACCTGGTGAGAGCATTGTGATTGATGGCAAAGAAGTGGAGATTTTGGATGCCAAAGCGCTTGAAGACCAGGCAGGAACCAACCTTGAAATCACCATAATCACTTTACGGAGAAATGAAAAGTTTAGAGACATTAGACCACACATACCCACTCAGATCACTGAGACAAATGATGGAGTCTTGATTGTGAACACTAGTAAGTACCCCAATATGTTTGTTCCTGTTGGTGCTGTAACTGAGCAGGGGTACCTAAATCTTGGTGGGCGCCAAACTGCTCGTACCCTTATGTACAATTTCCCAACCAGAGCGGGGCAGTGTGGTGGAGTCATCACATGTACTGGGAAAGTCATTGGGATGCATGTTGGTGGGAACGGTTCACACGGGTTTGCAGCGGCCTTGAAGCGATCATACTTCACTCAGAGTCAAGGTGAAATCCAGTGGATGAGACCTTCAAAGGAAGTGGGGTATCCAATTATAAATGCCCCATCCAAAACCAAGCTTGAACCCAGTGCTTTCCACTACGTATTTGAAGGGGTGAAAGAGCCAGCGGTCCTCACCAAAAGTGATCCCAGACTCAAGACAGATTTTGAGGAGGCGATTTTCTCTAAGTATGTGGGCAACAAAATTACTGAAGTGGATGAGTACATGAAAGAGGCTGTGGACCACTATGCCGGACAGCTCATGGCATTAGACATCAACACAGAACAAATGTGCCTGGAGGATGCTATGTATGGTACTGATGGCCTAGAGGCACTTGATTTATCCACCAGTGCTGGCTACCCTTATGTAGCAATGGGAAAGAAGAAGAGAGATATCTTGAACAAACAGACCAGAGACACTAAGGAAATGCAAAGATTGCTCGATACGTATGGAATCAACCTCCCGTTAGTGACATATGTAAAGGATGAACTTAGGTCCAAAGCAAAGGTCGAGCAGGGGAAGTCTAGATTAATTGAAGCTTCTAGCCTGAATGATTCAGTAGCGATGAGAATGGCTTTTGGGAACCTATATGCTGCTTTTCACAAAAATCCAGGGGTGATAACAGGTTCAGCAGTAGGGTGTGATCCAGACTTGTTCTGGAGCAAAATTCCAGTATTGATGGAAGAGAGGCTGTTCGCCTTTGACTACACGGGCTATGACGCATCTCTCAGTCCTGCCTGGTTCGAGGCACTGAAGATGGTGCTCGAGAAAATCGGGTTTGGTGACCGAGTTGACTATATCGATTACCTAAACCACTCACACCACCTATACAAGAATAAAACATACTGTGTCAAGGGCGGCATGCCATCTGGTTGCTCAGGTACCTCGATTTTTAATTCAATGATTAACAACTTGATCATTAGGACTCTCTTACTGAAAACTTACAAGGGCATAGACTTAGACCACCTAAAAATGATTGCCTATGGTGATGATGTAATTGCTTCCTATCCCCATGAAGTTGACGCTAGTCTCCTAGCCCAATCAGGAAAAGACTACGGACTAACCATGACTCCAGCTGACAAGTCAGCTACATTTGAGACAGTCACATGGGAAAATGTAACATTCTTGAAGAGATTTTTCAGGGCAGACGAGAAGTACCCATTTCTTGTTCACCCAGTAATGCCAATGAAGGAAATTCACGAATCAATCAGATGGACAAAAGATCCTAGAAATACCCAGGATCACGTTCGCTCTTTGTGCCTATTGGCCTGGCACAACGGCGAAGAAGAATATAACAAATTTTTAGCTAAAATTAGGAGTGTGCCAATTGGAAGGGCTTTATTGCTCCCAGAGTACTCAACGTTGTATCGTCGTTGGCTTGACTCATTTTAGTAACCCTACCTCAGTCGAATTGGATTGGGTCATACTGATGTAGGGGTAAATTTTTCTTTAATTCGGGG
HPO132960            TTAAAACAGCTCTGGGGTTGTTCCCACCCCAGAGGCCCACGTGGCGGCCAGTACTCTGGTATCACGGTACCTTTGTACGCCTGTTTTATACTCCCTTCCCGCAACTTAGACGCATAAAACCAAGTTCAATAGAAGGGGGTACAAGCCAGTACCACCACGAACAAGCACTTCTGTTTCCCCGGTGATGTTGTATAGACTGCTCGCGTGGTTGAAAGCGACAGATCCGTTATCCGCTTGTGTACTTCGAGAAGCCCAGTACCACCTTGGAATCTTCGATGCGTTGCGCTCAGCACTCAACCCCAGAGTGTAGCTTAGGCTGATGAGTCTGGACATCCCCCACCGGTGACGGTGGTCCAGGCTGCGTTGGCGGCCTACCCATGGCTAACGCCATGGGACGCTAGTTGTGAACAGGGTGTGAAGAGCCTATTGAGCTACATAAGAGTCCTCCGGCCCCTGAATGCGGCTAATCCCAACCTCGGAGCAGGTGGTCACATACCAGTGACTGGCCTGTCGTAACGCGCAAGTCCGTGGCGGAACCGACTACTTTGGGTGTCCGTGTTTCCTTTTATTTTATAATGGCTGCTTATGGTGACAATCACAGATTGTCGTCATAAAGCGAATTGGATTGGCCATCCGGTGATAGTGAAATTCATTACTTAACTGTTTACTGGATTCGCTCCACCGCAAGTGTTTGCTCTGAGTACAATTTCAATAGTTACTTTAAGTAGACAATTGTATTACAATGGGTGCTCAGGTTTCATCACAGAAGGTGGGCGCACATGAAAACTCAAATAAAGCGTATGGTGGTTCTACCATTAATTACACCACCATTAATTATTATAGAGACTCAGCTAGTAACGCGGCTTCAAAACAGGACTTCTCTCAAGACCCTTCCAAATTCACCGAGCCCATCAAGGATGTCCTGGTAAAAACAGCCCCAATGCTAAACTCACCAAATATAGAAGCTTGTGGGTATAGCGATAGAGTGCTGCAATTAACACTGGGAAACTCCACTATAACCACACAGGAAGCAGCTAATTCAGTGGTCGCCTACGGGCGTTGGCCTGAATATCTGAGGGACAGCGAGGCCAATCCAGTGGACCAGCCGACAGAACCAGATGTCGCTGCATGCAGGTTTTACACGCTAGATACCGTGTCTTGGACAAAAGAGTCGCGAGGGTGGTGGTGGAAGCTGCCTGATGCACTGCGGGACATGGGACTTTTTGGCCAAAATATGTACTACCATTACCTAGGTAGGTCTGGTTACACCGTGCATGTACAGTGTAACGCCTCCAAATTCCATCAGGGGGCACTAGGGGTATTCGCTGTACCAGAGATGTGTTTGGCCGGGGATAGTAACACCACTACCATGCACACCAGCTATCAAAATGCCAACCCTGGTGAGAAAGGAGGCACTTTTACAGGTACATTCACTCCTGATACTAACCAGACATCACCTGCCCGTAGGTTCTGCCCAGTGGATTACCTTTTTGGAAATGGTACGCTATTAGGGAATGCCTTTGTGTTCCCGCACCAGATAATAAACCTACGGACCAACAACTGCGCTACACTGGTGCTCCCTTACGTGAACTCCCTTTCGATAGACAGTATGGTAAAACACAATAATTGGGGAATTGCAATATTACCACTGGCCCCTTTAAATTTTGCCAATGAATCCTCCCCCGAGATTCCAATCACTTTGACCATAGCCCCCATGTGCTGTGAGTTCAATGGGTTAAGAAACATTACCCTACCACGCTTACAGGGCCTACCGGTCATGAACACCCCTGGTAGCAATCAATATCTCACTGCAGACAATTTCCAGTCACCGTGTGCGCTGCCTGAATTTGATGTGACTCCACCTATTGACATACCCGGTGAAGTTAAGAATATGATGGAATTGGCGGAAATTGATACCATGATTCCCTTTAACTTAAGTGCAACAAAAAAGAACACTATGGACATGTACAGGGTCCAGCTAAATGACAACCCACATACGGATGATCCCATACTCTGCCTGTCACTCTCTCCAGCTTCAGACCCTAGGTTGTCACATACCATGCTTGGAGAGATCCTAAATTACTACACACATTGGGCAGGATCCCTGAAGTTCACGTTTCTGTTCTGTGGGTCCATGATGGCAACTGGCAAACTGTTGGTGTCATACGCGCCTCCTGGGGCCGACCCGCCAAAGAGGCGTAAGGAGGCGATGTTGGGGACACATGTGATTTGGGACATAGGACTGCAGTCCTCATGTACTATGGTAGTGCCATGGATTAGCAACACCACGTACCGGCAAACCATAAATGATAGCTTTACCGAAGGCGGATACATCAGCGTCTTCTACCAAACCAGAGTAGTCGTCCCTCTTTCGACACCCAGAGAGATGGATATCCTTGGTTTTGTATCAGCGTGCAATGACTTTAGTGTGCGCTTGCTACGAGACACCACACACATAGGGCAGAGAGCACTAGCACAGGGGTTAGGTCAGATGCTTGAAAGCATGATCGACAACACAGTCCGTGAAACGGTAGGGGCGGCACCGTCTAGAAACGCTCTCCCGAACACTGAAGCCAGTGGGCCAGCACACTCCAAGGAAATTCCCGCACTCACCGCAGTGGAGACTGGGGCCACAAATCCACTAGTTCCTTCTGATACAGTGCAAACCAGACATGTTATACAACACAGGTCAAGGTCAGAGTCTAGCATTGAGTCATTCTTTGCACGGGGTGCATGCGTGACCATTATAACCGTGGATAACTCAGCTTCCTCCACGAATAGGGATAAGCTGTTTGCAGTGTGGAAGATCACTTATAAAGATACTGTTCAGTTACGGAGGAAGTTAGAGTTTTTCACCTATTCTAGATTTGACATGGAATTTACCTTTGTGGTTACTGCAAACTTCACTGAGACTAACAATGGACATGCTTTAAATCAAGTGTACCAAATTATGTACGTACCACCAGGCGCTCCAGTGCCCGCGAAGTGGGACGACTACACATGGCAGACCTCATCAAATCCATCAATCTTTTACACCTACGGAACAGCTCCAGCCCGGATCTCGATACCGTATGTCGGTATTGCGAACGCCTATTCACACTTCTACGACGGTTTTTCCAAAGTACCACTGAAGGACCAGTCGGCAGCACTAGGTGACTCCCTCTATGGTGCAGCATCTCTAAATGACTTTGGTGTTTTGGCTGTCAGAGTGGTCAATGATCACAACCCGACCAAGGTCACCTCCAAAGTCAGAGTGTATCTAAAACCCAAACACATTAGAGTCTGGTGCCCGCGTCCACCGAGGGCAGTGGCGTACTACGGCCCCGGAGTGGATTACAAGGATGGCACACTCACACCCCTCTCCACAAAGGATTTGACCACATATGGATTCGGACACCAGAATAAAGCGGTGTACACTGCAGGTTACAAAATTTGCAATTACCACTTGGCCACTCAGGAAGATTTGCAAAACGCGGTGAGCGTCATGTGGGATAGAGACCTCTTAGTTACAGAATCGAAAGCTCAGGGCACTGATTCAATTGCAAGATGCAATTGCAAAGCAGGGGTGTACTACTGCGAATCTAGAAGGAAATACTACCCAGTATCCTTCGTTGGCCCAACGTTCCAATACATGGAGGCTAATGACTATTACCCAGCTAGGTACCAATCCCACATGCTCATTGGCCATGGATTCGCGTCTCCAGGGGATTGTGGTGGTATACTTAGATGTCACCACGGGGTGATAGGGATCATTACTGCTGGTGGAGAAGGGTTGGTTGCATTTTCGGACATTAGAGACTTGTATGCCTATGAAGAAGAGGCCATGGAACAAGGCATCACCACTTACATAGAGTCGCTTGGGGCCGCATTTGGAAGTGGATTTACTCAGCAGATTGGAGACAAGGTAACAGAGTTGACTAATATGGTGACCAGCACCATCACCGAAAAGCTGCTTAAGAACTTGATTAAGATTATATCCTCACTAGTTATTATAACTAGGAATTATGAAGACACCACAACAGTGCTCGCCACCCTGGCCCTTCTTGGGTGTGATGTTTCACCATGGCAGTGGCTTAAAAAGAAAGCATGCGATATTCTGGAGATACCTTATGTTATCAAGCAAGGTGACAGTTGGTTGAAGAAGTTCACTGAAGCATGCAATGCGGCTAAGGGATTGGAGTGGGTGTCAAACAAAATTTCAAAATTCATTGATTGGCTTAAGGAAAAAATTATCCCACAAGCTAGAGATAAGTTGGAATTCGTTACAAAACTTAAACAACTAGAAATGCTGGAAAACCAAATCTCAACTATACACCAATCATGCCCTAGTCAGGAACACCAGGAAATTCTATTCAATAATGTCAGATGGTTATCCATCCAGTCCAAGAGATTTGCCCCTCTTTACGCAGTGGAAGCCAAAAGAATACAGAAGCTAGAGCATACCATTAACAACTACATACAGTTCAAGAGCAAACACCGTATTGAACCAGTATGTTTGCTAGTGCATGGCAGCCCCGGAACAGGCAAATCCGTAGCAACCAATCTGATCGCTAGAGCCATAGCTGAAAGAGAAAACACGTCTACGTATTCGCTACCCCCGGATCCGTCACACTTTGACGGATACAAACAACAGGGAGTGGTGATTATGGACGACTTGAATCAAAACCCAGATGGTGCGGACATGAAGTTGTTCTGTCAGATGGTATCAACGGTGGAGTTTATACCACCCATGGCATCCCTGGAGGAAAAAGGAATCCTGTTCACTTCAAATTACGTTCTAGCGTCCACGAATTCAAGCAGAATTACCCCCCCCACTGTGGCGCACAGTGATGCATTAGCCAGGCGCTTTGCGTTTGACATGGACATTCAGGTCATGAGTGAGTACTCCAGAAATGGGAAACTGGACATGGCCATGGCTACCGAAATGTGCAAGAACTGTCACCAACCAGCAAACTTCAAGAGGTGCTGTCCTCTAGTGTGTGGTAAGGCAATTCAATTAATGGACAAATCTTCCAGAGTTAGATACAGTGTTGACCAGATCACCACAATGATTATTAATGAGAGAAACAGAAGATCTAACATTGGCAATTGTATGGAGGCTTTGTTTCAAGGACCACTCCAGTATAAGGACTTGAAGATTGACATTAAGACAAGTCCTCCCCCTGAATGTATTAATGATTTGCTCCAAGCAGTAGACTCGCAGGAGGTGAGAGATTACTGTGAGAAGAAAGGTTGGATAGTCAATATCACCAGTCAAGTTCAAACAGAAAGGAACATCAACAGGGCAATGACAATTCTACAAGCGGTAACAACCTTCGCCGCAGTGGCTGGAGTTGTCTATGTCATGTATAAACTGTTTGCTGGGCATCAAGGAGCATACACTGGTTTGCCAAATAAAAAACCCAACGTGCCCACCATTAGGACAGCAAAGGTACAAGGGCCAGGGTTTGATTACGCAGTGGCCATGGCTAAAAGGAACATTGTTACAGCAACCACTAGCAAGGGAGAGTTCACCATGCTGGGAGTCCACGACAACGTGGCTATTTTACCAACCCACGCTTCACCTGGTGAAAGCATTGTGATTGATGGCAAAGAAGTGGAGATTTTGGATGCCAAAGCGCTCGAAGACCAGGCAGGAACCAACCTTGAAATCACTATAATTACTCTACAGAGAAATGAAAAGTTTAGAGACATCAGACCACATATACCTACTCAAATCACTGAGACAAATGATGGAGTCTTGATTGTGAACACTAGTAAGTACCCCAACATGTTTGTTCCTGTCGGTGCTGTAACTGAGCAGGGATACCTAAATCTCGGTGGGCGCCAAACTGCTCGTACTCTAATGTACAATTTTCCAACCAGAGCAGGGCAGTGTGGTGGAGTCATCACATGTACTGGGAAAGTCATCGGGATGCATGTTGGTGGGAACGGTTCACACGGGTTTGCAGCGGCCCTGAAGCGATCATACTTCACTCAGAGTCAAGGTGAAATCCAGTGGATGAGACCTTCGAAGGAAGTGGGATATCCAATCATAAATGCCCCATCCAAAACCAAGCTTGAACCCAGTGCTTTCCACTACGTGTTTGAAGGGGTGAAGGAACCAGCAGTCCTCACTAAAAATGATCCCAGACTCAAGACAGACTTTGAGGAGGCGATTTTCTCCAAGTATGTGGGCAACAAAATTACTGAAGTGGATGAGTACATGAAAGAGGCAGTAGACCACTATGCTGGCCAGCTCATGACACTAGACATCAACACAGAACAAATGTGCCTGGAGGATGCCATGTATGGCACTGATGGCCTAGAGGCACTTGATTTGTCCACCAGTGCTGGCTACCCTTATGTAGCAATGGGAAAGAAGAAGAGAGATATCTTGAACAAACAAACCAGAGACACTAAGGAAATGCAAAAACTGCTCGACACGTATGGAATTAACCTCCCATTGGTGACATATGTAAAGGATGAACTTAGGTCCAAAGCAAAGGTCGAGCAGGGGAAGTCTAGATTAATTGAAGCTTCTAGCTTGAATGACTCAGTAGCAATGAGAATGGCTTTTGGGAACCTATATGCTGCTTTTCACAAAAATCCAGGGGTGATAACAGGTTCAGCAGTAGGGTGTGATCCAGACTTGTTCTGGAGCAAAATTCCAGTACTGATGGAAGAGAAGCTGTTCGCCTTTGACTACACGGGTTATGACGCATCTCTCAGCCCTGCTTGGTTCGAGGCACTGAAGATGGTGCTTGAGAAAATCGGGTTTGGCGACAGAGTTGACTATATCGATTACCTGAACCACTCACACCACCTGTACAAGAATAAAACATACTGTGTCAAGGGCGGTATGCCATCTGGTTGCTCAGGCACTTCAATTTTTAATTCAATGATTAACAACTTGATCATCAGGACACTCTTACTGAAAACCTACAAGGGCATAGACTTAGACCACCTAAAAATGATTGCCTATGGTGATGATGTAATTGCTTCCTATCCCCATGAAGTTGACGCTAGTCTCCTAGCCCAATCAGGAAAAGACTACGGACTAACCATGACTCCAGCTGACAAATCAGCTACATTTGAAACAGTCACATGGGAGAATGTAACATTCTTGAAGAGATTTTTCAGGGCAGATGAGAAATACCCATTTCTTGTTCATCCAGTAATGCCAATGAAGGAAATTCATGAATCAATCAGATGGACAAAAGATCCAAGGAACACCCAGGATCACGTTCGCTCTTTGTGCCTATTGGCTTGGCACAATGGCGAAGAAGAATATAACAAATTCCTAGCTAAAATTAGGAGTGTGCCAATTGGAAGAGCTTTATTGCTCCCAGAGTACTCAACATTGTACCGCCGTTGGCTTGACTCATTTTAGTAACCCTACCTCAGTCGAATTGGGTTGGGTCATACTGATGTAGGGGTAAATTTTTCTTTAATTCGGGG
AF448783             TTAAAACAGCTCTGGGGTTGTTCCCACCCCAGAGGCCCACGTGGCGGCCAGTACACCGGTATTACGGTACCCTTGTACGCCTGTTTTATACTCCCTTCCCGTAACTTAGAAGCCAAGAACCAAGTTCAATAGAAGGGGGTACAAACCAGTACCACCACGAACAAGCACTTCTGTTTCCCCGGTGAAGTTGCATAGACTGTTCCCACGGTTGAAAGTGACTGATCCGTTATCCGCTCAACTACTTCGAGAAGCCCAGTATCATCTTGGAATCTTCGATGCGTTGCGCTCAGCACTCGACCCCGGAGTGTAGCTTAGGCTGATGAGTCTGGACGTTCCCCACTGGTGACAGTGGTCCAGGCTGCGTTGGCGGCCTACCTGTGGCCAAAGCCACAGGACGCTAGTTGTGAACAAGGTGTGAAGAGCCTATTGAGCTAATTGAGAATCCTCCGGCCCCTGAATGCGGCTAATCCCAACCACGGAGCAGGTGGTTACAACCCAGTAACTGGCCTGTCGTAACGCGTAAGTCTGTGGCGGAACCGACTACTTTGGGTGTCCGTGTTTCCTTTTATTCTATAATGGCTGCTTATGGTGACAATCACAGATTGTTATCATAAAGCGAATTGGATTGGCCATCCGGTGAGAGTTAAGACAATTATCCACTTGTTCATTGGATTTACCCCTCTGACTAATTACACACTCAACCTTATTAGAATTGTAGTTCTAGTGAGATACTACTGTCATAATGGGAGCCCAGGTTTCATCTCAAAAAGTTGGAGCTCACGAAAATTCAAACAGAGCTTATGGTGGGTCCACCATCAATTACACTACAATCAATTACTATAGGGACTCTGCGAGCAATGCAGCAAGCAAGCAAGATTTTGCACAAGATCCGTCCAAGTTTACCGAACCCATTAAGGACGTCCTCATCAAGACCGCCCCCATGCTAAACTCCCCAAACATAGAGGCGTGTGGTTACAGTGACAGAGTAATGCAGCTAACTCTGGGCAATTCAACGATCACCACCCAAGAAGCGGCCAATTCTGTTGTTGCCTACGGCAGATGGCCTGAATATATCAGAGACACTGAGGCAAATCCTGTAGACCAACCAACCGAGCCCGATGTAGCTGCGTGCAGGTTCTACACATTAGATACCGTCACTTGGCGCAAGGAGTCCAGAGGGTGGTGGTGGAAACTACCAGACGCTTTAAAAGACATGGGGTTATTTGGACAAAACATGTTTTATCACTATCTTGGGAGGGCTGGCTACACAGTACACGTACAGTGTAATGCTTCAAAGTTTCATCAAGGGGCTTTAGGGGTGTTTGCGGTTCCAGAAATGTGTTTAGCTGGTGATAGTA---CAACTCACATGTTCACAAAGTACGAGAATGCGAATCCAGGCGAAAAAGGAGGTGAGTTTAAAGGGAGCTTCACCCTGGACACCAACGCCACTAACCCTGCACGGAACTTTTGCCCAGTAGATTATCTCTTCGGGAGTGGAGTGCTGGTGGGGAATGCGTTTGTCTATCCACACCAAATAATAAACCTACGCACTAACAACTGTGCTACGCTAGTATTGCCCTATGTGAACTCACTCTCAATAGATAGCATGACAAAGCACAACAATTGGGGAATCGCCATCCTCCCCCTGGCGCCACTGGACTTCGCCACTGAATCCTCCACTGAGATACCCATTACACTAACCATTGCTCCCATGTGCTGTGAATTCAATGGTTTACGCAATATCACTGTACCAAGAACCCAAGGATTACCAGTCCTGAATACTCCAGGGAGTAACCAGTACCTGACCGCAGACAACTACCAGTCCCCGTGTGCGATACCTGAGTTTGATGTCACTCCACCCATAGATATACCAGGGGAGGTGCGCAACATGATGGAATTGGCGGAAATTGACACCATGATACCCCTCAACTTAAGT-CAAC--GCAAGAACACAATGGACATGTATAGGGTCGAGTTGAATGACGCGGCTCACTCTGACACGCCAATCTTGTGTCTCTCGTTATCCCCCGCCTCAGATCCCAGGTTGGCACACACCATGTTAGGTGAGATACTAAATTACTACACACACTGGGCAGGGTCCTTGAAATTTACTTTCCTCTTTTGTGGCTCAATGATGGCCACCGGAAAGTTGTTGGTTTCTTATGCACCACCCGGAGCAGAGGCCCCCAAGAGCCGCAAAGAAGCAATGCTTGGAACACATGTGATATGGGATATTGGGTTGCAGTCTTCATGTACTATGGTGGTACCTTGGATTAGTAATACCACATACAGACAAACCATCAACGATAGTTTCACAGAAGGAGGCTACATTAGTATGTTTTATCAAACTAGGGTTGTTGTCCCGTTGTCCACACCCAGAAAGATGGACATCCTGGGTTTTGTGTCAGCTTGTAATGATTTCAGTGTGCGTTTGTTGCGAGACACGACGCACATTAGTCAAGAGGCTATGCCACAAGGAATTGGTGACGTGATTGAGGGGGCCGTTGAGGGGATTACTAGAAATGCTCTGGTTCCTCTAACTTCCACCAACAGCTTGCCTGACACAAAGCCGAGCGGTCCAGCCCACTCCAAGGAGATACCTGCATTGACAGCTGTGGAGACAGGGGCTACCAATCCGTTAGTGCCTTCGGACACCGTGCAAACACGCCATGTCATTCAGAGACGAACACGATCAGAGTCCACAGTTGAGTCGTTCTTTGCAAGAGGAGCTTGCGTGGCTATCATTGAGGTGGACAATGATGCACCAACAAAGCGCGCCAGCAGACTGTTCTCGGTTTGGAAAATAACATACAAAGATACTGTTCAACTGAGGCGCAAATTAGAATTTTTCACATATTCAAGATTCGACATGGAGTTTACTTTTGTGGTCACCTCAAACTATACTGATGCAAACAACGGGCATGCATTAAATCAAGTTTATCAGATAATGTATATACCACCTGGAGCGCCTATCCCTGGCAAATGGAATGACTATACGTGGCAGACGTCCTCCAACCCGTCGGTGTTTTACACCTATGGAGCGCCCCCGGCAAGAATATCAGTGCCTTACGTGGGAATTGCTAATGCGTATTCCCACTTTTATGATGGGTTTGCAAAAGTACCATTAGCGGGTCAAACCTCAACTGAAGGTGACTCGTTGTACGGTGCTGCCTCACTGAATGACTTTGGATCACTGGCCGTTCGCGTGGTAAACGATCACAACCCCACGCGGCTCACCTCCAAAATCAGAGTGTACATGAAACCAAAGCATGTCAGGGTTTGGTGCCCACGGCCCCCCCGGGCAGTTCCATATTTCGGGCCAGGTGTTGATTATAAAGATGG---GCTCACCCCACTACCAGAAAAGGGATTAACGACTTATGGATTTGGACACCAAAACAAAGCCGTGTATACAGCTGGCTACAAAATTTGCAATTACCACCTGGCTACACAAGAAGATCTGCAAAATGCCGTGAGTGTCATGTGGAACAGAGATCTCTTAGTTGCAGAGTCTAAAGCTCAGGGCACAGACTCCATTGCCAGATGCAATTGCAATACCGGTGTGTATTACTGTGAGTCCAGGAGAAAATATTATCCTGTTTCTTTCATTGGCCCAACCTTTCAGTACATGGAAGCAAACGACTACTACCCAGCCCGGTACCAATCCCATATGCTAATCGGCCACGGTTTCGCTTCACCTGGAGACTGTGGTGGCATCCTTCGATGCCAACACGGGGTAATTGGAATCATCACAGCTGGGGGAGAAGGCCTGGTAGCCTTCTCAGACATTAGAGACCTCTATGCATATGAGGAGGAAGCCATGGAACAAGGCATTTCCAACTACATTGAGTCTCTTGGAGCCGCGTTCGGGAGTGGGTTCACACAACAAATAGGGGACAAAATTTCAGAACTAACTAGTATGGTCACCAGCACAATCACTGAAAAACTGTTGAAAAACCTAATAAAGATCATATCCTCCCTAGTCATTATCACCAGAAACTACGAAGACACCACCACAGTTTTAGCCACCCTGGCGCTCCTCGGGTGTGATGTCTCTCCATGGCAATGGCTCAAGAAGAAAGCTTGTGATATACTAGAGATCCCTTGTGTCATGCGTCAAGGTGACAGTTGGTTGAAGAAATTCACAGAAGCATGTAACGCTGCTAAGGGACTGGAGTGGGTGTCCAATAAAATATCCAAATTCATCGATTGGTTGAAGGAAAAAATTATTCCACAAGCTAGGGATAAGTTGGAATTTGTTACAAAGTTAAAGCAACTAGAAATGTTAGAGAATCAAATTGCAACCATCCATCAATCATGTCCAAGCCAGGAACACCAGGAGATTTTGTTTAATAATGTGAGATGGTTGTCCATCCAATCTAAAAGATTTGCCCCATTGTATGCAGTGGAAGCCAAGAGGATTCAGAAGTTAGAACATACAATTAATAATTACATACAATTCAAGAGCAAACACCGTATTGAACCAGTATGTTTATTAGTGCATGGCAGTCCTGGTACAGGCAAATCAGTGGCCACTAACTTAATCGCCAGAGCAATAGCGGAAAAAGAAAACACTTCCACTTACTCATTACCACCAGATCCTTCCCACTTTGACGGGTACAAGCAACAGGGTGTAGTGATCATGGATGATTTGAACCAGAATCCAGATGGGGCCGATATGAAATTATTCTGTCAGATGGTATCCACAGTAGAATTCATACCACCGATGGCCTCTCTGGAAGAGAAAGGCATCCTGTTCACATCAAATTACGTTCTGGCCTCCACCAACTCTAGTCGCATCACACCACCCACAGTCGCACACAGTGACGCACTAGCTAGGCGCTTCGCATTTGACATGGACATACAAGTCATGGGTGAGTACTCCAGAGATGGAAAGTTGAACATGGCAATGGCAACAGAAATGTGTAAGAACTGCCACCAACCAGCAAACTTTAAAAGATGCTGCCCACTTGTATGTGGAAAGGCCATCCAGTTGATGGATAAGTCATCTAGGGTTAGATATAGCATTGACCAAATTACTACAATGATCATCAATGAGAGAAATAGGAGATCCAACATTGGTAATTGTATGGAAGCTCTATTCCAAGGCCCCCTCCAATACAAAGACTTGAAGATTGACATCAAGACCACACCCCCCCCTGAGTGTATTAATGATTTGCTCCAAGCTGTGGATTCCCAAGAGGTGAGAGACTACTGTGAGAAAAAGGGGTGGATCGTGAACATCACTAGTGCAGTACAGACTGAGAGGAACATAAATAGAGCAATGACCATTCTGCAGGCAGTTACAACATTTGCTGCAGTCGCTGGAGTGGTGTACGTAATGTACAAACTATTTGCAGGTCACCAAGGGGCTTATACAGGACTCCCAAACAAAAGGCCCAACGTCCCTACTATAAGGACTGCTAAAGTTCAGGGTCCAGGATTTGATTATGCTGTGGCAATGGCCAAGAGAAATATTCTCACAGCTACTACCAGTAAGGGTGAATTCACAATGCTAGGAGTACATGATAATGTGGCCATCCTACCAACTCATGCTGCACCAGGTGAGACAATAGTGATTGATGGTAAAGAAGTGGAGGTGTTGGATGCTAAGGCCCTAGAAGACCAAGCTGGAACCAATCTAGAAATCACAATTGTCACTCTTAAGAGGAATGAGAAATTCAGAGACATCAGACCACACATCCCCACTCAAATCACTGAGACAAATGATGGAGTTTTGATCGTGAACACTAGTAAGTACCCCAACATGTATGTTCCTGTCGGTGCTGTGACTGAACAGGGATATCTTAATCTTGGTGGACGGCAGACAGCTCGTACCTTGATGTACAACTTCCCAACAAGAGCAGGACAGTGTGGAGGGGTCATCACCTGCACTGGTAAAGTCATTGGGATGCATGTTGGTGGGAACGGTTCACATGGGTTCGCAGCGGCCCTGAAACGATCATATTTCACTCAGAGTCAAGGTGAAATCCAATGGATGAGACCATCCAAGGAAGTGGGGTACCCTATCATTAACGCCCCCTCCAAAACCAAACTGGAACCCAGTGCATTTCACTATGTGTTTGAAGGTGTCAAGGAACCAGCCGTGCTCACTAGAAATGACCCTAGATTGAAAGCAGACTTTGAAGAGGCTATCTTTTCCAAGTATGTGGGAAACAAAATCACTGAGGTGGATGAGTACATGAAGGAGGCAGTAGACCACTATGCTGGTCAGCTCATGTCCTTGGACATCAACACAGACCAAATGTGTCTTGAGGATGCAATGTACGGCACAGATGGGCTTGAGGCCCTGGATCTCAGCACCAGCGCAGGGTATCCCTATGTGGCAATGGGTAAGAAAAAGAGAGATATCCTGAACAAGCAAACCAGAGACACCAAGGAGATGCAAAGACTCCTGGACACTTATGGGATCAACTTACCCTTAGTCACTTATGTAAAGGATGAGCTTAGATCAAAGACTAAAGTAGAGCAAGGTAAATCCAGATTGATTGAAGCTTCAAGTTTGAATGACTCAGTGGCTATGAGAATGGCGTTTGGTAACTTGTATGCAGCATTTCACAAGAACCCGGGGGTAGTGACAGGATCAGCTGTTGGTTGCGACCCAGACCTGTTTTGGAGCAAGATACCAGTTCTAATGGAAGAGAAGCTCTTTGCATTTGACTACACAGGTTATGATGCCTCACTCAGTCCAGCTTGGTTTGAGGCTCTTAAAATGGTTCTTGAGAAAATCGGGTTTGGTGACAGAGTAGATTACATCGACTACTTGAACCATTCACACCACCTTTACAAAAACAAAACATATTGTGTCAAGGGCGGCATGCCATCTGGCTGCTCAGGCACTTCAATTTTCAACTCTATGATTAACAATTTAATCATCAGGACACTTTTATTGAAAACCTACAAGGGCATAGATTTAGATCACTTAAAAATGATTGCCTATGGTGATGATGTAATTGCTTCCTACCCCCACGAGGTTGACGCTAGTCTCCTAGCCCAATCAGGAAAAGACTATGGACTAACCATGACACCTGCTGACAAATCAGCCACTTTTGAAACAGTCACGTGGGAGAATGTAACATTCTTGAAGAGATTCTTTAGAGCGGATGAAAAGTATCCATTTTTAATACATCCAGTAATGCCAATGAAAGAAATTCATGAATCAATCAGATGGACCAAAGACCCTAGGAACACCCAGGATCATGTTCGCTCACTGTGCCTATTGGCCTGGCACAATGGTGAGGAAGAATACAACAAATTTTTGGTTAAAATCAGAAGTGTGCCAATCGGAAGAGCTTTATTGCTCCCTGAGTACTCTACATTGTACCGCCGTTGGCTCGACTCATTTTAGTAACCCTACCTCAGTCGAATTGGATTGGGTTATACTGTTGTAGGGGTAAATTTTTCTTTAATTCGGGG
AF448782             TTAAAACAGCTCTGGGGTTGTTCCCACCCCAGAGGCCCACGTGGCGGCTAGTACACTGGTATTACGGTACCCTTGTACGCCTGTTTTATACTCCCTTCCCGTAACTTAGAAGCATGTAACCAAGTTCAATAGAAGGGGGTACAAACCAGTACCACCACGAACGAGCACTTCTGTTTCCCCGGTGAGATTGTATAAGCTGTTCCCACGGCCGAAAACGATCGATCCGTTACCCGCTCTTGCACTTCGAGAAGCCTAGTATCATCTTGGGATCTTCGATGCGTTGCGCTCAGCACTCTACCCCAGAGTGTAGCTTAGGTCGATGAGTCTGGACATTCCTCACCGGCGACGGTGGTCCAGGCTGCGTTGGCGGCCTACCTGTGGCCAAAGCCACAGGACGCTAGTTGTAAACAAGGTGTGAAGAGCCTATTGAGCTGCAAGAGAGTCCTCCGGCCCCTGAATGCGGCTAATCCCAACCACGGAGCAGGTGGTTGCAACCCAGTAACTGGCCTGTCGTAACGCGTAAGTCTGTGGCGGAACCGACTACTTTGGGTGTCCGTGTTTCCTTTTATTTTATAATGGCTGCTTATGGTGACAATCATAGATTGTTATCATAAAGCGAATTGGATTGGCCATCCGGTGAGAGTTAAGACAATTATCCACTTGTTTGTTGGATTTACCCCTCTGACTAATTACACACTCAACTTTATTAGGATTGTCATTCTAGTGAGATATTACCATCACAATGGGAGCCCAAGTTTCATCTCAAAAAGTTGGAGCCCACGAAAATTCAAATAGAGCCTATGGCGGGTCCACCATCAATTACACTACAATCAATTACTATAGGGACTCTGCGAGCAATGCAGCAAGCAAGCAAGATTTTGCACAAGATCCATCCAAGTTTACCGAACCCATTAAGGACGTCCTCATTAAGACCGCTCCCATGCTAAACTCCCCAAACATTGAGGCGTGTGGTTATAGTGACAGGGTAATGCAGCTAACTCTGGGCAATTCAACGATTACCACCCAAGAAGCGGCCAATTCTGTTGTTGCCTACGGCAGATGGCCTGAATATATCAGAGACACCGAGGCAAATCCTGTAGACCAACCAACCGAGCCCGATGTAGCTGCGTGCAGGTTCTACACATTAGACACCGTCACTTGGCGCAAGGAGTCCAGAGGGTGGTGGTGGAAACTACCAGACGCTTTAAAAGACATGGGGTTATTTGGTCAAAACATGTTTTATCACTATCTTGGGAGGGCTGGCTACACAGTGCACGTACAGTGTAATGCTTCAAAATTTCATCAAGGAGCTCTAGGGGTGTTTGCAGTTCCAGAAATGTGTTTAGCTGGCGATAGCA---CAACTCACATGTTCACAAAGTACGAGAATGCGAATCCAGGCGAAAAAGGAGGTGAATTCAAAGGGAGCTTCACCCTGGATACCAACGCCACTAACCCTGCACGTAACTTTTGCCCAGTAGATTACCTCTTCGGGAGTGGAGTGCTGGTAGGGAATGCGTTTGTTTATCCACACCAAATAATAAACCTGCGCACTAACAACTGTGCTACGCTGGTATTGCCCTATGTAAACTCACTCTCAATAGATAGCATGACAAAGCACAACAACTGGGGGATCGCCATCCTCCCCCTGGCGCCACTGGACTTTGCCACTGAATCTTCCACTGAGATACCCATTACACTGACCATTGCTCCCATGTGCTGCGAGTTCAATGGTTTACGCAACATCACTGTGCCAAGAGCCCAAGGATTACCAGTCCTGAACACTCCAGGGAGTAATCAGTACCTGACCGCAGACAATTACCAGTCCCCGTGTGCGATACCTGAGTTTGATGTCACTCCACCCATAGATATACCAGGGGAGGTGCGCAACATGATGGAATTGGCGGAAATAGACACTATGATACCCCTCAACTTAAGT-CAAC--GCAAGAACACAATGGACATGTATAGAGTCGAGTTGAGTGACGCGGCTCACTCTGACACGCCGATCTTGTGTCTCTCGTTGTCCCCCGCCTCAGACCCCAGATTGGCACACACTATGTTAGGTGAGATATTAAATTACTATACACACTGGGCAGGGTCCTTGAAATTTACTTTTCTCTTTTGTGGCTCAATGATGGCCACCGGAAAGTTATTGGTTTCTTACGCACCACCCGGAGCAGAGGCCCCCAAGAGCCGCAAAGAAGCAATGCTTGGGACTCATGTGATATGGGACATTGGGTTGCAGTCTTCATGCACTATGGTGGTACCTTGGATCAGTAATACCACATACAGACAAACTATCAACGATAGTTTCACAGAAGGTGGCTACATTAGCATGTTCTATCAAACTAGGGTTGTTGTCCCGTTGTCCACACCCAGAAAGATGGATATCCTGGGTTTTGTGTCAGCTTGCAATGACTTCAGTGTGCGCTTACTGCGAGACACAACACACATTAGTCAAGAGGCTATGCCACAAGGAATTGGTGACATGATTGAGGGGGCCGTTGAAGGGATTACTAAAAATGCATTGGTTCCTCTGACTTCCACCAATAGCCTGCCCGACACAAAGCCGAGCGGTCCAGCCCACTCCAAGGAGATACCTGCATTGACAGCTGTGGAGACAGGGGCTACCAATCCGTTGGTGCCTTCGGACACCGTGCAAACGCGCCACGTCATCCAGAGACGAACGCGATCAGAGTCCACAGTTGAGTCATTCTTTGCAAGAGGAGCTTGCGTAGCTATCATTGAGGTGGACAATGATGCACCGACAAAGCGCGCCAGCAGATTGTTTTCGGTTTGGAAGATAACATACAAAGATACTGTTCAACTGAGACGCAAACTGGAATTTTTCACATATTCGAGATTTGACATGGAGTTCACTTTTGTGGTCACCTCAAACTACACTGATGCAAACAACGGACATGCATTAAACCAGGTTTATCAGATAATGTATATACCACCCGGAGCACCTATCCCTGGTAAATGGGATGACTACACGTGGCAGACGTCCTCTAACCCGTCGGTGTTTTACACCTATGGGGCGCCCCCGGCAAGAATATCAGTGCCCTACGTGGGAATTGCTAATGCGTATTCCCACTTTTATGATGGGTTTGCAAAAGTACCACTAGCGGGTCAAGCCTCAACTGAAGGTGACTCGTTGTACGGTGCTGCCTCGCTAAACGACTTTGGATCACTGGCCGTTCGCGTGGTAAATGATCACAACCCCACGCGGCTCACCTCCAAGATCAGAGTGTACATGAAGCCAAAGCATGTCAGAGTCTGGTGCCCACGACCTCCACGAGCAGTTCCATACTTCGGACCAGGTGTTGATTATAAAGATGG---GCTCACCCCACTACCAGAAAAGGGATTAACGACTTATGGATTTGGACACCAAAACAAAGCTGTGTATACAGCTGGCTACAAAATTTGCAATTACCACCTTGCCACACAGGAGGACCTGCAACACGCAGTGAACATCATGTGGAATAGAGACCTTTTAGTGGCGGAATCAAAAGCGCAGGGCACAGATTCCATCGCCAGGTGTAATTGTAACACTGGAGTGTATTACTGTGAATCCAGAAAGAAATATTACCCCGTCTCCTTCATAGGGCCAACCTTTCAGTACATGGAGGCAAATGATTACTACCCAGCCCGGTACCAATCCCACATGCTGATCGGCCACGGTTTCGCATCACCTGGAGACTGCGGTGGTATCCTCAGGTGCCAACACGGAGTGATTGGAATCATCACAGCTGGAGGTGAAGGTTTAGTGGCCTTCTCAGACATCAGGGACCTCCATGCATATGAGGAGGAGGCTATGGAACAAGGTATTTCCAACTACATTGAATCCCTTGGAGCAGCGTTCGGGAGCGGGTTCACCCAGCAAATAGGAGATAAAATTTCAGAACTCACCAGCATGGTTACTAGCACTATCACTGAAAAACTTTTAAAAAACCTGATCAAAATCATCTCCTCTTTAGTCATTATTACCAGAAACTATGAGGATACTACCACAGTTTTGGCTACTCTAGCACTTCTCGGTTGTGATGTTTCCCCATGGCAGTGGCTTAAGAAGAAAGCATGTGACATACTAGAAATCCCATATGTCATGCGACAAGGTGACAGTTGGCTTAAGAAATTCACAGAAGCATGCAACGCTGCCAAGGGATTAGAGTGGGTGTCCAATAAAATCTCCAAATTCATTGATTGGTTAAAAGAGAAAATCATCCCTCAAGCCAGAGACAAGTTGGAGTTTGTTACCAAATTAAAACAACTGGAAATGCTAGAGAACCAGATTGCAACCATACATCAATCATGCCCAAGTCAGGAACACCAGGAGATTTTGTTCAACAATGTGAGATGGCTGTCCATACAGTCGAAGAGATTCGCTCCACTCTACGCTGTAGAAGCAAAAAGGATTCAGAAGTTAGAACACACAATCAACAATTACATACAGTTCAAGAGCAAACACCGTATTGAGCCAGTATGTTTGTTGGTACATGGTAGTCCCGGTACGGGCAAATCAGTGGCCACTAATCTGATCGCTAGAGCAATAGCAGAAAAGGAGAACACCTCCACCTATTCATTACCACCAGATCCGTCCCACTTTGATGGGTATAAACAACAGGGAGTGGTAATCATGGATGATCTGAATCAGAATCCAGACGGAGCTGACATGAAACTCTTTTGCCAGATGGTCTCCACAGTAGAATTCATCCCGCCAATGGCATCACTAGAAGAAAAAGGCATTCTATTCACATCAAATTATGTTTTGGCCTCCACCAACTCTAACCGTATCACACCGCCCACAGTTGCACACAGTGATGCGCTAGCCAGGCGCTTTGCATTCGACATGGACATTCAAGTCATGGGTGAGTATTCCAGAGACGGCAAGCTGAATATGGCAATGGCAACAGAGATGTGCAAGAATTGCCACCAACCGGCTAACTTCAAGAGATGCTGCCCTCTAGTGTGTGGAAAGGCAATTCAGCTAATGGACAAATCCTCTAGAGTCAGATATAGTATTGATCAAATCACCACCATGATCATCAATGAAAGAAACAGGAGATCAAATATTGGTAACTGCATGGAGGCACTCTTTCAAGGCCCACTTCAATACAAAGATCTGAAAATTGACATCAAGACCGCCCCCCCCCCTGAGTGCATCAATGACTTGCTCCAGGCTGTGGACTCCCAAGAAGTGAGGGACTACTGTGAAAAGAAGGGATGGATTGTGAACATCACCAGTGCGGTTCAGACCGAAAGGAACATTAACAGAGCAATGACCATTCTGCAAGCAGTCACAACATTTGCTGCGGTTGCCGGGGTGGTATACGTGATGTACAAACTCTTTGCAGGACATCAAGGTGCTTATACAGGACTTCCCAATAAGAGACCCAACGTTCCTACCATTAGAACAGCCAAAGTCCAGGGTCCAGGATTTGACTACGCAGTGGCAATGGCAAAGAGAAACATCCTTACAGCGACTACTAGTAAGGGAGAGTTTACTATGCTTGGCGTCCATGATAACGTGGCTATTCTACCAACCCACGCGTCCCCAGGGGAGACTATAGTCATTGATGGTAAGGAAGTGGAAGTGCTGGACGCCAAGGCCTTGGAAGACCAAGCTGGAACCAATCTAGAAATTACTATCATAACACTCAAGAGGAACGAGAAATTCAGAGATATCAGACCTCACATTCCCACTCAAATCGCCGAGACGAGTGACGGAGTGTTGATCGTGAACACTAGTAAGTACCCCAACATGTATGTCCCCGTTGGTGCTGTGACTGAACAGGGATATCTTAACCTTGGTGGACGCCAAACCGCTCGTACTTTGATGTACAACTTTCCAACTAGAGCGGGCCAGTGCGGTGGAGTCATCACGTGTACTGGTAAGGTCATCGGGATGCATGTTGGTGGGAACGGTTCGCACGGATTTGCAGCGGCCCTGAAGCGATCATACTTCACTCAGAATCAAGGTGAAATCCAGTGGATAAGACCATCTAAGGAAGTGGGTTATCCTATCATCAATGCTCCATCCAAGACTAAGTTAGAGCCTAGTGCATTCCACCACGTGTTTGAAGGAGTTAAGGAACCTGCTGTGTTAACTAAAAATGATCCCAGGTTGAAGACAGATTTTGAGGAAGCCATTTTCTCAAAGTACGTTGGAAATAAGATCACTGAGGTTGATGAATACATGAAAGAAGCAGTGGACCATTATGCAGGGCAACTCCTATCACTTGACATCAACACAGAACAGATGTGTCTCGAGGATGCCATGTACGGCACTGATGGGCTTGAAGCCCTGGATCTCAGCACTAGTGCCGGATATCCCTATGTTGCAATGGGAAAGAAGAAAAGAGACATCTTAAACAAGCAAACTAGAGACACCAAGGAAATGCAGAGACTTCTGGACACTTATGGAATCAACCTACCATTGGTCACCTATGTAAAAGATGAGCTTAGATCTAAAACCAAAGTTGAACAAGGTAAATCTAGATTGATTGAAGCATCAAGTCTGAATGACTCCGTGGCCATGAGAATGGCGTTTGGCAACCTGTATGCAGCATTTCACAAGAATCCAGGTGTAGTGACAGGCTCAGCTGTTGGTTGTGACCCAGACTTGTTTTGGAGCAAAATACCAGTTCTGATGGAAGAAAAACTCTTTGCATTTGATTACACAGGTTACGATGCCTCACTCAGTCCTGCTTGGTTTGAAGCTCTTAAGATGGTTTTAGAGAAGATTGGATTTGGAGATAGAGTGGATTACATTGACTACCTGAACCATTCACACCATCTTTATAAAAACAAAACCTACTGTGTCAAGGGCGGCATGCCATCTGGCTGCTCTGGTACTTCAATTTTTAATTCAATGATCAACAACTTAATTATCAGGACACTTTTACTGAAGACCTACAAGGGCATAGATTTAGACCACCTGAAGATGATTGCTTATGGTGATGATGTAATTGCTTCCTACCCCCATGAGGTTGACGCTAGTCTCCTAGCCCAATCAGGAAAAGACTATGGACTAACCATGACCCCAGCTGATAAATCAGCTACATTTGAAACAGTCACATGGGAGAATGTAACATTCTTGAAAAGGTTCTTCAGAGCAGATGAGAAGTATCCATTCTTAATACATCCAGTAATGCCAATGAAGGAAATTCATGAATCAATTAGATGGACCAAAGATCCTAGGAACACTCAGGATCACGTTCGCTCGTTATGCTTATTGGCTTGGCATAATGGTGAAGAAGAATACAACAAATTCTTAGCTAAAATTAGGAGTGTGCCAATCGGAAGAGCTTTACTGCTCCCTGAGTACTCTACACTGTATCGCCGTTGGCTCGACTCGTTTTAGTAACCCTACCTCAGTCGAATTGGATTGGGTTATATTGTTGTAGGGGTAAATTTTTCTTTAATTCGGAG
AY278551             TTAAAACAGCTCTGGGGTTGTACCCACCCCAGAGGCCCACGTGGCGGCTAGCACTCCGGTATTACGGTACCCTTGTGCGCCTGTTTTATACTCCCCTCCCGCAACTTAGAAGCACGAAACCAAGTTCAATAGAAGGGGGTACAAACCAGTACCACTACGAACAAGCACTTCTGTTTCCCCGGTGACATTGCATAGACTGCTCACGCGGTTGAAAGTGATCGATCCGTTACCCGCTTGTGTACTTCGAAAAGCCTAGTATCACCTTGGAATCTTCGACGCGTTGCGCTCAGCACCCGACCCCGGGGTGTAGCTTAGGCTGATGAGTCTGGACATTCCTCACCGGTGACGGTGGTCCAGGCTGCGTTGGCGGCCTACCTATGGCTAACGCCATAGGACGCTAGATGTGAACAAGGTGTGAAGAGCCTATTGAGCTACATAAGAGTCCTCCGGCCCCTGAATGCGGCTAATCCTAACCACGGAGCAGGCGGTCGCGAACCAGTGACTGGCTTGTCGTAACGCGCAAGTCTGTGGCGGAACCGACTACTTTGGGTGTCCGTGTTTCCTGTTATTTTATCATGGCTGCTTATGGTGACAATCAGAGATTGTTATCATAAAGCAAATTGGATTGGCCATCCGGTGAGTATTGTGTCAGGTACACAACTGTTCGTTGGAACCACT---------GTGTTATCTTTACTTCTCATTTAACCAATTA-ATCAATAAAACAACAATACTACAATGGGCGCCCAAGTTTCATCACAGAAAGTTGGAGCCCACGAAAATTCAAACAGAGCCTATGGCGGGTCCACCATCAATTACACTACAATCAATTACTATAGGGATTCTGCAAGCAATGCAGCAAGTAAGCAAGATTTTGCACAAGATCCGTCCAAGTTCACCGAACCCATTAAGGACGTCCTCATTAAGACCGCTCCCATGCTAAACTCCCCAAACATTGAGGCGTGTGGTTATAGCGACAGGGTAATGCAGCTAACTCTGGGCAATTCAACGATCACCACTCAAGAAGCGGCCAATTCTGTTGTTGCCTACGGTAGATGGCCTGAATACATCAGAGATACCGAGGCAAATCCTGTAGACCAACCAACCGAGCCCGATGTAGCCGCGTGCAGGTTCTACACGTTAGATACCGTCAATTGGCGCAAGGAGTCCAGAGGGTGGTGGTGGAAATTACCAGACGCTTTAAAAGACATGGGGTTATTTGGTCAAAACATGTTTTATCACTATCTTGGGAGGGCTGGCTACACAGTGCACGTACAATGCAATGCTTCAAAGTTTCATCAAGGAGCTCTAGGGGTGTTTGCAGTTCCAGAAATGTGTTTAGCCGGGGATAGCA---CAACTCACATGTTCACAAAGTACGAGAATGCGAATCCAGGCGAAAAAGGAGGTGAATTCAAAGGGAGTTTCACCCTTGATACCAACGCCACTAACCCTGCACGGAATTTCTGCCCAGTTGATTATCTCTTCGGGAGTGGAGTGCTGGTAGGGAATGCATTTGTTTATCCACATCAAATAATAAACCTGCGCACCAACAACTGTGCTACGCTAGTATTGCCCTATGTAAACTCACTCTCAATAGATAGCATGACAAAGCACAACAACTGGGGGATCGCTATCCTCCCCCTGGCGCCACTAGACTTTGCCACTGAATCTTCCACTGAGATACCCATTACACTGACCATTGCTCCCATGTGCTGCGAATTCAATGGTTTACGCAACATCACTGTGCCAAGAACCCAAGGGTTACCAGTCCTGAACACTCCAGGGAGTAACCAGTACCTGACCGCAGACAATTACCAGTCTCCGTGTGCGATACCTGAGTTTGATGTCACTCCACCCATAGACATACCAGGGGAGGTGCGCAACATGATGGAATTGGCGGAAATAGATACCATGATACCCCTCAACTTAAGT-CAAC--GCAAGAACACAATGGAAATGTATAGAGTCGAGTTGAGCGACATGGCTCACTCCGACACGCCTATCTTGTGTCTCTCGTTGTCCCCCGCTTCAGACCCCAGATTGGCACACACTATGTTGGGTGAGATATTAAATTATTACACACACTGGGCAGGGTCCTTGAAATTTACCTTTCTCTTTTGCGGCTCAATGATGGCCACCGGAAAGTTGTTGGTTTCTTACGCACCACCCGGAGCAAAGGCCCCCACGGATCGCAAAGAAGCAATGCTTGGGACACATGTGATATGGGACATTGGGTTACAGTCTTCATGCACTATGGTGGTACCTTGGATCAGTAATACCACATACAGACAAACCATCAACGATAGTTTCACAGAAGGTGGCTACATTAGCATGTTCTATCAAACTAGGGTTGTTGTCCCGTTGTCCACACCCAGAAAGATGGACATCCTGGGTTTTGTGTCAGCTTGCAATGACTTCAGTGTGCGCTTACTGCGAGATACAACACACATTAGTCAAGAGGCTATGCCACAAGGAATTGGTGACATGATTGAGGGGGCCGTTGAAAGGATTTCTAAAAATGCATTGGTTCCCCCGACTTCCACCAATAGCCTGCCTGACACAAAGCCGAGCGGTCCAGCCCACTCCAAGGAGATACCTGCATTGACAGCCGTGGAGACAGGGGCTACCAATCCGTTGGTGCCTTCGGACACCGTGCAAACGCGCCATGTCATCCAAAGACGAACGCGATCAGAGTCCACGATTGAGTCATTCTTTGCAAGAGGGGCTTGCGTGGCTATCATTGAGGTGGACAATGATGCACCGACTAAGCGCGCCAGCAGATTGTTTTCGGTTTGGAAAATAACTTACAAAGATACTGTTCAACTGAGACGCAAACTGGAATTTTTCACATATTCAAGATTTGACATGGAGTTCACTTTTGTGGTCACCTCAAACTACAATGATGCAAATAACGGACATGCATTGAACCAAGTTTATCAGATAATGTATATACCACCCGGAGCACCTATCCCTGGTAAATGGAATGACTATACGTGGCAGACGTCTTCTAACCCGTCGGTGTTTTACACCTATGGGGCGCCCCCAGCAAGAATATCAGTACCCTACGTGGGAATTGCTAATGCGTATTCCCACTTTTATGATGGGTTTGCAAAAGTACCACTAGCGGGTCAAACCTCAACTGAAGGCGATTCGTTGTACGGTGCTGCCTCACTGAATGATTTTGGATCACTGGCTGTTCGCGTGGTAAATGATCACAACCCCACGCGGCTCACCTCCAAGATCAGAGTGTACATGAAGCCAAAGCATGTCAGAGTCTGGTGCCCACGACCTCCACGAGCAGTCCCATACTTCGGACCAGGTGTTGATTATAAAGATGG---GCTCACCCCACTACCAGAAAAGGGATTAACGACTTATGGATTTGGGCACCAAAACAAAGCTGTGTACACGGCTGGCTACAAAATATGTAACTATCACTTAGCCACTCAGGAGGACATGCAAAACGCTGTGAGCATCATGTGGAACAGAGACCTCTTGATTGCCGAATCGAAGGCTCAGGGCACCGACACAATCGCCAGGTGCAGCTGCAGAACAGGAGTTTACTACTGTGAGTCCAGACGAAAATACTATCCAGTCTCTTTTGTGGGGCCCACCTTCCAATACATGGAAGCCAATGATTACTATCCTGCCAGGTACCAATCTCACATGCTGATCGGACATGGTTTTGCCTCACCTGGTGATTGTGGAGGCATCCTTAGATGCCAACATGGAGTTATTGGAATTGTCACTGCCGGTGGTGGTGGTTTGGTTGCTTTCTCAGATATCAGAGATCTGTACGCATATGAAGAAGAGGCCATGGAACAAGGTATATCCAACTACATCGAATCACTCGGCGCCGCTTTTGGAAGTGGGTTTACTCAGCAGATCGGAGACAAAATCTCGGAGCTCACTAGCATGGTGACGAGTACAATTACAGAAAAACTCTTGAAAAACCTAATCAAAATTATCTCATCTCTAGTCATAATCACCAGAAACTACGAGGATACCACCACAGTGCTGGCCACGTTGGCGCTCCTTGGATGTGACGTCTCACCATGGCAGTGGTTGAAGAAGAAAGCATGTGACATCCTCGAAATTCCTTACGTCATCAGACAAGGGGATAGTTGGCTTAAGAAGTTTACTGAAGCATGCAATGCAGCCAAGGGTCTTGAGTGGGTGTCAAATAAGATTTCCAAGTTCATTGACTGGCTCAAGGAAAAGATCATACCGCAAGCCAGAGACAAACTTGAATTCGTCACCAAACTTAAGCAGCTGGAGATGCTTGAAAATCAAATTGCCACTATACACCAATCATGCCCCAGTCAGGAACATCAAGAGATTCTTTTTAACAATGTACGTTGGTTGTCAATCCAGTCTAAGAGATTTGCACCATTGTATGCACTCGAAGCTAAGAGAATCCAAAAGTTGGAACACACCATCAACAATTACATACAGTTCAAGAGCAAACACCGTATTGAACCGGTATGTCTACTAGTGCACGGCAGTCCAGGAACAGGTAAGTCAGTGGCAACCAATTTGATAGCTAGAGCAATTGCAGAGAAGGAAAACACTTCCGCGTACTCACTGCCACCCGATCCCTCCCATTTTGATGGGTACAAACAACAGGGAGTTGTAATCATGGATGACCTTAATCAGAATCCTGACGGAGCTGACATGAAGCTCTTCTGCCAAATGGTGTCTACAGTTGAGTTCATTCCCCCGATGGCTTCCTTGGAAGAAAAAGGCATTTTGTTCACATCCAATTACGTGCTGGCCTCTACTAATTCCAGCCGGATCACGCCACCTACAGTAGCTCATAGTGATGCATTGGCCAGGAGATTTGCATTCGATATGGACATTCAAGTGATGGGTGAGTATTCCAGGGATGGAAAACTTAACATGGCCATGGCCACAGAAATGTGCAAAAATTGCCACCAACCAGCAAATTTCAAAAGATGTTGCCCTCTAGTGTGCGGAAAAGCAATTCAGTTGATGGACAAGTCATCGAGAGTCAGGTATAGTGTGGACCAGATCACCACCATGATCATCAATGAGAGAAACAGGCGCTCTAACATTGGTAACTGCATGGAGGCGCTGTTCCAGGGACCACTGCAATACAAAGATCTCAAAATAGACATCAAGACCGCTCCTCCCCCAGAGTGCATTAACGATTTGCTCCAGGCAGTTGACTCCCAGGAGGTCAGAGACTATTGTGAGAAGAAGGGATGGATTGTCAACATCACTAGCCAGGTTCAAACTGAGAGAAACATTAACAGAGCTATGACAATTCTACAAGCTGTCACAACCTTCGCCGCAGTAGCCGGTGTAGTATATGTCATGTATAAACTTTTTGCCGGGCACCAAGGAGCTTACACTGGTCTCCCAAACAAAAAGCCCAACGTGCCCACTATTCGGACTGCTAAAGTTCAGGGTCCAGGTTTTGATTATGCAGTCGCAATGGCCAAAAGAAATATAGTCACTGCCACTACCAGTAAGGGGGAGTTCACCATGTTGGGAGTCCATGACAATGTCGCGATTTTACCAACTCATGCGTCACCTGGAGAGAGCATTGTGATCGACGGTAAGGAGGTGGAAGTCTTGGATGCCAAAGCTCTGGAAGATCAGGCTGGGACTAACTTGGAGATCACCATTGTTACCCTGAAGAGGAATGAGAAGTTTAGGGATATCAGACCACACATTCCTACACAAATCACCGAGACGAATGATGGGGTACTGATCGTGAACACTAGTAAGTACCCTAACATGTATGTCCCTGTTGGTGCTGTGACTGAGCAGGGATACCTCAATCTTGGTGGACGCCAAACTGCTCGTACATTAATGTACAATTTTCCAACTAGAGCAGGCCAGTGCGGTGGTGTCATCACCTGCACAGGCAAGGTCATCGGGATGCATGTTGGTGGGAACGGTTCACATGGGTTTGCAGCAGCCCTGAAGCGTTCATACTTCACTCAGAGTCAAGGTGAAATTCAGTGGATGAAACCATCTAAGGAAGTGGGTTACCCCATCATTAACGCTCCATCCAGAACCAAATTGGAACCCAGTGCTTTTCATCATGTTTTTGAGGGAGTCAAGGAACCAGCAGTTCTGACTAAGAATGATCCCAGATTGAAAACAGATTTTGAGGAGGCCATCTTCTCCAAGTATGTTGGTAACAAAATTACTGAAGTGGATGAGTACATGAAGGAGGCGGTAGATCACTATGCAGGACAATTAATGTCACTTGACATCAACACAGATCAAATGTGTCTTGAGGATGCCATGTATGGAACTGATGGTCTCGAAGCCCTAGATCTCAGCACTAGTGCAGGCTACCCCTATGTAGCAATGGGAAAGAAGAAGAGAGACATCCTCAACAAACAAACCAGGGACACCAAAGAGATGCAGAGACTTCTGGATACCTACGGCATAAACCTCCCATTGGTGACCTATGTCAAGGACGAGCTCAGATCCAAGACCAAAGTGGAACAGGGAAAATCCAGACTGATAGAAGCCTCTAGTCTTAATGACTCAGTTGCTATGAGAATGGCTTTTGGAAACTTGTATGCAGCCTTTCACAAGAATCCAGGTGTGGTGACGGGGTCAGCTGTTGGTTGTGATCCAGACCTGTTTTGGAGTAAGATACCAGTCTTAATGGAAGACAAACTTTTCGCATTTGACTACACGGGCTATGATGCCTCACTTAGTCCAGCCTGGTTTGAAGCTCTCAAGATGGTATTGGAGAAAATTGGATTTGGAGATAGGGTGGATTACATCGATTACCTCAACCATTCACATCACCTTTATAAAAACAAGGCCTACTGTGTCAAAGGCGGCATGCCATCAGGCTGCTCAGGCACTTCAATTTTCAATTCAATGATTAACAACTTAATTATTAGGACCCTCTTACTGAAAACCTACAAGGGCATAGATTTAGACCACCTGAAGATGATTGCCTATGGTGATGACGTAATTGCTTCCTACCCCCATGAGGTTGACGCTAGTCTCCTAGCCCAATCAGGAAAAGACTATGGACTAACCATGACTCCAGCTGACAAATCAGCCACATTTGAGACAGTCACATGGGAGAATGTAACATTCTTGAAGAGATTTTTCAGAGCAGATGAGAAGTACCCATTCCTGGTACACCCAGTAATGCCAATGAAAGAAATTCACGAATCAATCAGATGGACAAAGGATCCTAGAAATACCCAGGATCACGTTCGCTCACTATGCCTATTGGCTTGGCATAATGGCGAAGAAGAATACAATAAATTCCTAGCTAAAATTAGAAGTGTGCCAATCGGAAGAGCTCTATTGCTCCCAGAGTACTCAACACTGTACCGCCGTTGGCTTGATTCTTTTTAGTGACCCTACCTCAGTCGAATTGGATTGGGTTATACTGTTGTAGGGGTAAATTTTTCTTTAATTCGGAG
AY278552             TTAAAACAGCTCTGGGGTTGTACCCACCCCAGAGGCCCACGTGGCGGCTAGCACTCCGGTATTACGGTACCCTTGTGCGCCTGTTTTATACTCCCCTCCCGCAACTTAGAAGCACGAAACCAAGTTCAATAGAAGGGGGTACAAACCAGTACCACTACGAACAAGCACTTCTGTTTCCCCGGTGACATTGCATAGACTGCTCACGCGGTTGAAAGTGATCGATCCGTTACCCGCTTGTGTACTTCGAAAAGCCTAGTATCGCCTTGGAATCTTCGACGCGTTGCGCTCAGCACCCGACCCCGGGGTGTAGCTTAGGCTGATGAGTCTGGACATTCCTCACCGGTGACGGTGGTCCAGGCTGCGTTGGCGGCCTACCTATGGCTAACGCCATAGGACGTTAGATGTGAACAAGGTGTGAAGAGCCTATTGAGCTACATAAGAGTCCTCCGGCCCCTGAATGCGGCTAATCCTAACCACGGAGCAGGCGGTCGCGAACCAGTGACTGGCTTGTCGTAACGCGCAAGTCTGTGGCGGAACCGACTACTTTGGGTGTCCGTGTTTCCTGTTATTTTATCATGGCTGCTTATGGTGACAATCAGAGATTGTTATCATAAAGCGAATTGGATTGGCCATCCGGTGAGTGTTGTGTCAGGTATACAACTGTTTGTTGGAACCACT---------GTGTTAGCTTTACTTCTCATTTAACCAATTA-ATCAATAAAACAACAATACTACAATGGGCGCCCAAGTTTCATCACAGAAAGTTGGAGCCCACGAAAATTCAAACAGAGCCTATGGCGGGTCCACCATCAATTACACTACAATCAATTACTATAGGGACTCTGCAAGCAATGCAGCAAGCAAGCAAGATTTTGCACAAGATCCGTCCAAGTTCACCGAACCCATTAAGGACGTCCTTATTAAGACCTCTCCCATGCTAAACTCCCCAAACATTGAGGCGTGTGGTTATAGTGACAGGGTAATGCAGCTAACTCTGGGCAATTCAACGATCACCACCCAAGAAGCGGCCAATTCTGTTGTTGCCTACGGTAGATGGCCTGAATACATCAGAGATACCGAGGCAAATCCTGTAGACCAACCAACCGAGCCCGATGTAGCCGCGTGCAGGTTCTACACATTAGATACCGTCACTTGGCGCAAGGAGTCCAGAGGGTGGTGGTGGAAACTACCAGACGCTTTAAAAGACATGGGGTTATTTGGTCAAAACATGTTTTATCACTATCTTGGGAGGGCTGGCTACACAGTGCACGTACAGTGCAATGCTTCAAAGTTTCATCAAGGAGCTCTAGGGGTGTTTGCAGTTCCAGAAATGTGTTTAGCTGGTGATAGCA---CAACTCACATGTTCACAAAGTACGAGAATGCGAATCCAGGCGAAAAAGGAGGTGAATTCAAAGGGAGTTTCACCCTTGATACCAACGCCACTAACCCTGCACGGAACTTCTGCCCAGTTGATTACCTCTTCGGGAGTGGAGTGCTGGTAGGGAATGCATTTGTTTATCCACATCAAATAATAAACCTGCGCACTAACAACTGTGCTACGCTAGTATTGCCCTATGTAAACTCACTCTCAATAGATAGCATGACAAAGCACAACAACTGGGGGATCGCTATCCTCCCCCTGGCGCCACTAGACTTTGCCACTGAATCTTCCACTGAGATACCCATTACACTGACCATTGCTCCCATGTGCTGCGAATTCAATGGTTTACGCAACATCACTGTGCCAAGAACCCAAGGATTACCAGTCCTGAACACTCCAGGGAGTAACCAGTACCTGACCGCAGACAATTACCAGTCTCCGTGTGCGATACCTGAGTTCGATGTCACTCCACCCATAGACATACCAGGGGAGGTGCGCAACATGATGGAATTGGCGGAAATAGACACCATGATACCCCTCAACTTAAGT-CAAC--GCAAGAACACAATGGACATGTATAGAGTCGAGTTGAGCGACACGGCTCACTCTGACACGCCGATCTTGTGTCTCTCGTTGTCCCCCGCTTCAGACCCCAGATTGGCACACACTATGTTGGGTGAGATATTAAATTACTACACACACTGGGCAGGGTCCTTGAAATTTACCTTTCTCTTTTGCGGCTCAATGATGGCCACCGGAAAGTTATTGGTTTCTTACGCACCACCCGGAGCAGAGGCCCCCAAGAGTCGCAAAGAAGCAATGCTTGGGACACATGTGATATGGGACATTGGGTTGCAGTCTTCATGCACTATGGTGGTACCTTGGATCAGTAATACCACATACAGACAAACCATCAACGATAGTTTCACAGAAGGTGGCTACATTAGCATGTTCTATCAAACTAGGGTTGTTGTCCCGTTGTCCACACCCAGAAAGATGGACATCCTGGGTTTTGTGTCAGCTTGCAATGACTTCAGTGTGCGCTTACTGCGAGATACAACACACATTAGTCAAGAGGCTATGCCACAAGGAATTGGTGACATGATTGAGGGGGCCGTTGAAGGGATTACTAAAAATGCATTGGTTCCCCCGACTTCCACCAATAGCCTGCCTGACACAAAGCCGAGCGGTCCAGCCCACTCCAAGGAGATACCTGCATTGACAGCCGTGGAGACAGGGGCTACCAATCCGTTGGTGCCTTCGGACACCGTGCAAACGCGCCATGTCATCCAGAGACGAACGCGATCAGAGTCCACGGTTGAGTCATTCTTTGCAAGAGGGGCTTGCGTGGCTATCATTGAGGTGGACAATGATGCACCGACAAAGCGCGCCAGCAGATTGTTTTCGGTTTGGAAAATAACTTACAAAGATACTGTTCAACTGAGACGCAAACTGGAATTTTTCACATATTCGAGATTTGACATGGAGTTCACTTTTGTGGTCACCTCAAACTACACTGATGCAAATAACGGACATGCATTGAACCAAGTTTATCAGATAATGTATATACCACCCGGAGCACCTATCCCTGGTAAATGGAATGACTATACGTGGCAGACGTCCTCTAACCCGTCGGTGTTTTACACCTATGGGGCGCCCCCAGCAAGAATATCAGTGCCCTACGTGGGAATTGCTAATGCGTATTCCCACTTTTATGATGGGTTTGCAAAAGTACCACTAGCGGGTCAAGCCTCAACTGAAGGCGATTCGTTGTACGGTGCTGCCTCACTGAATGATTTTGGATCACTGGCTGTTCGCGTGGTAAATGATCACAACCCCACGCGGCTCACCTCCAAGATCAGAGTGTACATGAAGCCAAAGCACGTCAGAGTCTGGTGCCCACGACCTCCACGAGCAGTCCCATACTTCGGACCAGGTGTTGATTATAAAGATGG---GCTCACCCCACTACCAGAAAAGGGATTAACGACTTATGGATTTGGACACCAAAACAAAGCTGTGTACACAGCTGGCTACAAAATTTGCAATTACCACCTAGCTACACAAGAAGACTTGCAAAATGCCGTGAGTGTCATGTGGAACAGAGACCTCTTAGTGGCTGAATCAAGGGCCCTTGGCACCGACTCGATCGCAAGGTGCAGCTGTAACACGGGTGTGTACTACTGTGAATCCAGGAGAAAATATTATCCAGTTTCTTTCATTGGGCCCACCTTCCAATACATGGAAGCCAATGAATATTACCCGGCTAGATATCAATCACACATGCTTATTGGTCATGGGTTTGCATCACCGGGTGATTGTGGTGGCATACTTAGATGTCAACACGGGGTGATAGGAATAATCACTGCTGGTGGGGAAGGCTTGGTTGCATTTTCAGACATTAGAGACCTGTATGCTTATGAGGAGGAAGCTATGGAGCAGGGCATTTCCAACTATATTGAGTCACTTGGTGCTGCATTTGGTAGTGGATTCACTCAACAAATTGGTGATAAAGTTTCCGAGCTAACCAGCATGGTAACTAGCACCATTACAGAGAAGTTGCTTAAAAACTTAATCAAAATTATCTCATCACTTGTGATCATTACCAGGAATTATGAGGACACTACCACGGTGCTTGCCACCCTCGCCCTCCTTGGGTGCGACATCTCACCGTGGCAGTGGCTAAAGAAGAAGGCATGTGACATCCTGGAAATTCCATACGCCATCAAACAAGGAGATAGTTGGCTGAAGAAATTCACTGAGGCATGTAATGCTGCAAAGGGACTGGAGTGGGTGTCCAATAAGATATCCAAATTCATTAGTTGGTTGCAGGATAAAATCATCCCACAAGCGAGAGACAAATTAGAGTTTGTCACTAAACTAAAGCAATTAGAAATGCTTGAAAATCAGATTTCCACCATACACCAATCTTGTCCAAGTCAAGAACATCAGGAGATCTTATTCAACAATGTGCGGTGGCTATCTATCCAGTCCAAGAGGTTTGCACCACTATATGCACATGAAGCTAAAAGGATTCAAAAGCTGGAGCATACCATAAATAATTACGTACAGTTCAAGAGCAAGCACCGTATTGAGCCAGTATGTTTGTTAGTACATGGCAGTCCAGGGACAGGAAAATCAGTTGCAACCAATCTAATTGCTAGAGCAATAGCCGAGAAAGAGAACACCTCCACATACTCACTGCCACCTGATCCGTCTCACTTTGATGGCTACAAGCAACAGGGTGTGGTTATTATGGATGACCTAAACCAAAATCCAGACGGAGCAGACATGAAACTTTTTTGTCAAATGGTGTCCACTGTGGAGTTTATTCCACCGATGGCCTCGCTAGAAGAGAAAGGCATTTTGTTCACATCTAATTACGTTTTAGCCTCCACCAACTCCAGTCGGATCACACCACCCACGGTGGCTCACAGTGATGCGCTGGCCAGGAGATTCGCATTTGACGTGGACATACAAGTCATGAGCGAGTACTCCAGAGACGGAAAGCTCAACATGGCAATGGCTACTGAAATGTGCAAAAACTGTCATCAACCAGCAAACTTCAAAAGATGTTGTCCTTTAGTGTGTGGCAAGGCAATTCAGTTAATGGATAAATCTTCCAGGGTTAGATACAGCATTGATCAGATCACTACAATGATTGTTAATGAGAGAAACAGAAGATCAAACATTGGCAATTGTATGGAGGCTTTGTTCCAAGGACCACTCCAGTATAAAGACTTGAAGATTGACATCAAGACGAGTCCCCCTCCTGAATGTATCAATGACTTGCTCCAAGCAGTTGACTCCCAGGAGGTGAGAGATTACTGTGAGAAGAAGGGTTGGATAGTCAACATCACCAGCCAGGTTCAAACAGAAAGGAACATCAACAGGGCAATGACAATTCTACAAGCGGTGACAACCTTCGCCGCAGTGGCTGGAGTTGTCTATGTCATGTATAAACTGTTTGCTGGACACCAGGGAGCATACACTGGTTTACCAAACAAAAAACCCAACGTGCCCACCATTAGGACAGCAAGGGTACAAGGGCCAGGGTTCGATTACGCAGTGGCTATGGCTAAAAGAAACATTGTTACAGCAACTACTAGCAAGGGAGAGTTCACTATGTTAGGAGTCCACGACAACGTGGCTATTTTACCAACCCACGCTTCACCTGGTGAAAGCATTGTGATCGATGGCAAAGAAGTGGAGATCTTGGATGCCAAAGCGCTCGAAGATCAAGCAGGAACCAATCTTGAAATCACTATAATCACTCTAAAGAGAAATGAAAAGTTCAGAGACATTAGACCACATATACCTACTCAAATCACTGAGACAAATGATGGAGTCTTGATCGTGAACACTAGCAAGTACCCCAATATGTATGTTCCTGTCGGTGCTGTGACTGAACAGGGATATCTAAATCTCGGTGGGCGCCAAACTGCTCGTACTCTAATGTACAACTTTCCAACCAGAGCAGGACAGTGTGGTGGAGTCATCACATGTACTGGGAAAGTCATCGGGATGCATGTTGGTGGGAACGGTTCACACGGGTTTGCAGCGGCCCTGAAGCGATCATACTTCACTCAGAGTCAAGGTGAAATCCAGTGGATGAGACCTTCAAAAGAAGTGGGATACCCGATCATAAATGCTCCGTCCAAAACCAAACTTGAACCCAGCGCTTTTCACTATGTGTTTGAAGGGGTGAAGGAACCAGCAGTCCTTACCAAAAATGATCCCAGGCTCAGGACAGACTTTGAAGAGGCAATATTCTCTAAGTATGTAGGCAACAAGATCACTGATGTGGATGAGTACATGAAAGAGGCAGTGGATCATTACGCTGGCCAACTCATGTCTCTGGACATCAACACAGAACAAATGTGCTTGGAGGACGCCATGTACGGCACCGATGGCCTGGAAGCACTTGACTTGACCACTAGTGCTGGATACCCTTATGTAGCAATGGGAAAGAAAAAGAGAGACATCTTGAATAAGCAGACTAGAGACACCAAGGAAATGCGGAGACTCTTAGATACTTATGGAATTAACTTACCTCTTGTAACATATGTTAAAGATGAACTAAGGTCAAAAACTAAGGTGGAGCAGGGAAAATCCAGATTGATTGAAGCCTCCAGTTTGAATGATTCAGTGGCCATGAGAATGGCATTTGGAAATCTCTATGCAGCATTTCACAAAAACCCAGGAGTTGTCACTGGCAGTGCAGTTGGTTGTGATCCAGATCTATTTTGGAGCAAGATCCCAGTGCTAATGGAAGAGAAGCTCTTTGCTTTTGACTACACAGGGTATGATGCATCTCTCAGCCCTGCTTGGTTCGAGGCACTAAAGATGGTGCTTGAGAAAATCGGATTCGGAGACAGAGTTGACTACATCGACTACCTAAACCACTCACACCACCTGTACAAGAATAAAACATACTGTGTCAAGGGCGGTATGCCATCTGGTTGCTCAGGCACTTCAATTTTTAACTCAATGATTAACAACTTGATTATCAGGACACTCTTACTGAAAACCTACAAGGGCATAGATTTAGACCACCTAAAAATGATTGCCTATGGTGATGATGTAATTGCTTCCTACCCCCATGAAGTTGACGCTAGTCTCCTAGCCCAATCAGGAAAAGACTATGGACTAACTATGACTCCAGCTGACAAATCAGCTATATTTGAAACAGTCACATGGGAGAATGTAACATTCTTGAAGAGATTCTTCAGGGCAGACGAGAAATACCCATTTCTTATCCATCCAGTAATGCCAATGAAGGAAATTCATGAATCAATTAGATGGACAAAAGATCCTAGAAACACTCAGGATCACGTTCGCTCTCTGTGCCTATTAGCTTGGCACAATGGCGAAGAAGAATATAACAAATTCCTAGCTAAAATCAGGAGTGTGCCAATTGGAAGAGCTTTACTGCTCCCAGAGTACTCAACATTGTACCGCCGTTGGCTTGACTCATTTTAGTAACCCTACCTCAGTCGAATTGGATTGGGTCATACTGCTGTAGGGGTAAATTTTTCTTTAATTCGGAG
AY278550             TTAAAACAGCTCTGGGGTTGTACCCACCCCAGAGGCCCACGTGGCGGCTAGCACTCCGGTATTACGGTACCCTTGTGCGCCTGTTTTATACTCCCCTCCCGCAACTTAGAAGCACGAAACCAAGTTCAATAGAAAGGGGTACAAACCAGTACCACTACGAACAAGCACTTCTGTTTCCCCGGTGACATTGCATAGACTGCTCACGCGGTTGAAAGTGATCGATCCGTTACCCGCTTGTGTACTTCGAAAAGCCTAGTATCGCCTTGGAATCTTCGACGCGTTGCGCTCAGCACCCGACCCCGGGGTGTAGCTTAGGCTGATGAGTCTGGACATTCCTCACCGGTGACGGTGGTCCAGGCTGCGTTGGCGGCCTACCTATGGCTAACGCCATAGGACGCTAGATGTGAACAAGGTGTGAAGAGCCTATTGAGCTACATAAGAGTCCTCCGGCCCCTGAATGCGGCTAATCCTAACCACGGAGCAGGCGGTCGCGAACCAGTGACTGGCTTGTCGTAACGCGCAAGTCTGTGGCGGAACCGACTACTTTGGGTGTCCGTGTTTCCTGTTATTTTATCATGGCTGCTTATGGTGACAATCAGAGATTGTTATCATAAAGCGAATTGGATTGGCCATCCGGTGAGTGTTGTGTCAGGTATACAACTGTTTGTTGGAACCACT---------GTGTTAGCTTTACTTCTCATTTAACCAATTA-ATCAATAAAACAACAATACTACAATGGGCGCCCAAGTTTCATCACAGAAAGTTGGAGCCCACGAAAATTCAAACAGAGCCTATGGCGGGTCCACCATCAATTACACTACAATCAATTACTATAGGGACTCTGCAAGCAATGCAGCAAGCAAGCAAGATTTTGCACAAGATCCGTCCAAGTTCACCGAACCCATTAAGGACGTCCTTATTAAGACCGCTCCCATGCTAAACTCCCCAAACATTGAGGCGTGTGGTTATAGTGACAGGGTAATGCAGCTAACTCTGGGCAATTCAACGATCACCACCCAAGAAGCGGCCAATTCTGTTGTTGCCTACGGTAGATGGCCTGAATACATCAGAGATACCGAGGCAAATCCTGTAGACCAACCAACCGAGCCCGATGTAGCCGCGTGCAGGTTCTACACATTAGATACCGTCACTTGGCGCAAGGAGTCCAGAGGGTGGTGGTGGAAACTACCAGACGCTTTAAAAGACATGGGGTTATTTGGTCAAAACATGTTTTATCACTATCTTGGGAGGGCTGGCTACACAGTGCACGTACAGTGCAATGCTTCAAAGTTTCATCAAGGAGCTCTAGGGGTGTTTGCAGTTCCAGAAATGTGTTTGGCTGGTGATAGCA---CAACTCACATGTTCACAAAGTACGAGAATGCGAATCCAGGCGAAAAAGGAGGTGAATTCAAAGGGAGTTTCACCCTTGATACCAACGCCACTAACCCTGCACGGAACTTCTGCCCAGTTGATTACCTCTTCGGGAGTGGAGTGCTGGTAGGGAATGCATTTGTTTATCCACATCAAATAATAAACCTGCGCACTAACAACTGTGCTACGCTAGTATTGCCCTATGTAAACTCACTCTCAATAGATAGCATGACAAAGCACAACAACTGGGGGATCGCTATCCTCCCCCTGGCGCCACTAGACTTTGCCACTGAATCTTCCACTGAGATACCCATTACACTGACCATTGCTCCCATGTGCTGCGAATTCAATGGTTTACGCAACATCACTGTGCCAAGAACCCAAGGATTACCAGTCCTGAACACTCCAGGGAGTAACCAGTACCTGACCGCAGACAATTACCAGTCTCCGTGTGCGATACCTGAGTTTGATGTCACTCCACCCATAGACATACCAGGGGAGGTGCGCAACATGATGGAATTGGCGGAAATAGACACCATGATACCCCTCAACTTAAGT-CAAC--GCAAGAACACAATGGACATGTATAGAGTCGAGTTGAGCGACGCGGCTCACTCTGACATGCCGATCCTGTGTCTCTCGTTGTCCCCCGCTTCAGACCCCAGATTGGCACACACTATGTTGGGTGAGATATTAAATTACTACACGCACTGGGCAGGGTCCTTGAAATTTACCTTTCTCTTTTGCGGCTCAATGATGGCCACCGGAAAGTTATTGGTTTCTTACGCACCACCCGGAGCAGAGGCCCCCAAGAGTCGCAAAGAAGCAATGCTTGGGACACATGTGATATGGGACATTGGGTTACAGTCTTCATGCACTATGGTGGTACCTTGGATCAGTAATACCACATACAGACAAACCATCAACGATAGTTTCACGGAAGGTGGCTACATTAGCATGTTCTATCAAACTAGGGTTGTTGTCCCGTTGTCCACACCCAGAAAGATGGACATCCTGGGTTTTGTGTCAGCTTGCAATGACTTCAGTGTGCGCTTACTGCGAGATACAACACACATTTGTCAAGAGGCTATGCCACAAGGAATTGGTGACATGATTGAGGGGGCCGTTGAAGGGATTACCAAAAATGCATTGGTTCCCCCGACTTCCACCAATAGCCTGCCTGACACAAAGCCGAGCGGTCCAGCCCACTCCAAGGAGATACCTGCATTGACAGCCGTGGAGACAGGGGCTACCAATCCGTTGGTGCCTTCGGACACCGTGCAAACGCGCCATGTCATCCAGAGACGAACGCGATCAGAGTCCACGGTTGAGTCATTCTTTGCAAGAGGGGCTTGCGTGGCTATCATTGAGGTGGACAATGATGCACCGACAAAGCGCGCCAGCAGATTGTTTTCGGTTTGGAAAATAACTTACAAAGATACTGTTCAACTGAGACGCAAACTGGAATTTTTCACATATTCGAGATTCGACATGGAGTTCACTTTTGTGGTCACCTCAAACTACACTGATGCAAATAACGGACATGCATTGAACCAAGTTTATCAGATAATGTACATACCACCCGGAGCACCTATCCCTGGTAAATGGAATGACTATACGTGGCAGACGTCCTCTAACCCGTCGGTGTTTTACACCTATGGGGCGCCCCCAGCAAGAATATCAGTGCCCTACGTGGGAATTGCTAATGCGTATTCCCACTTTTATGATGGGTTTGCAAAAGTACCACTAGCGGGTCAAACCTCAACTGAAGGCGATTCGTTGTACGGTGCTGCCTCACTGAATGATTTTGGATCACTGGCTGTTCGCGTGGTAAATGATCACAACCCCACGCGGCTCACCTCCAAAATCAGAGTGTACATGAAGCCAAAGCATGTCAGAGTCTGGTGCCCACGACCTCCACGAGCAGTCCCATATTTCGGACCAGGTGTTGATTATAAAGATGG---GCTCACCCCACTACCAGAAAAGGGATTAACGACTTATGGATTTGGACACCAAAACAAAGCTGTGTACACAGCTGGCTACAAAATTTGCAATTACCACCTAGCTACACAAGAAGACTTGCAAAATGCCGTGAGTGTCATGTGGAACAGAGACCTCTTAGTGGCTGAATCAAGGGCCCTTGGCACCGACTCGATCGCAAGGTGCAGCTGTAACACGGGTGTGTACTACTGTGAATCCAGGAGAAAATATTATCCAGTTTCTTTCATTGGGCCCACCTTCCAATACATGGAAGCCAATGAATATTACCCGGCTAGATATCAATCACACATGCTTATTGGTCATGGGTTTGCATCACCGGGTGATTGTGGTGGCATACTTAGATGTCAACACGGGGTGATAGGAATAATCACTGCTGGTGGGGAAGGCTTGGTTGCATTTTCAGACATTAGAGACCTGTATGCTTATGAGGAGGAAGCTATGGAGCAGGGCATTTCCAACTATATTGAGTCACTTGGTGCTGCATTTGGTAGTGGATTCACTCAACAAATTGGTGACAAAGTTTCCGAGCTAACCAGCATGGTAACTAGCACCATTACAGAGAAGTTGCTTAAAAACTTAATCAAAATTATCTCATCACTTGTGATCATTACCAGGAATTATGAGGACACTACCACAGTGCTTGCCACGCTCGCCCTCCTTGGGTGCGACATCTCACCGTGGCAGTGGCTAAAGAAGAAGGCATGTGACATCCTGGAAATTCCATACGCCATCAAACAAGGAGATAGTTGGTTGAAGAAATTCACTGAGGCATGTAATGCTGCAAAGGGACTGGAGTGGGTGTCCAATAAGATATCCAAATTCATTAGTTGGTTGCAGGATAAAATCATCCCACAAGCGAGAGACAAATTAGAGTTTGTCACTAAACTAAAGCAATTAGAAATGCTTGAAAATCAGATTTCCACCATACACCAATCTTGTCCAAGTCAAGAACATCAGGAGATCTTATTCAACAATGTGCGGTGGCTATCTATCCAGTCCAAGAGGTTTGCACCACTATATGCACATGAAGCTAAAAGGATTCAAAAGCTGGAGCATACCATAAATAATTACATACAGTTCAAGAGCAAGCACCGTATTGAGCCAGTATGTTTGTTAGTACATGGCAGTCCAGGGACAGGAAAATCAGTTGCAACCAATCTAATTGCTAGAGCAATAGCCGAGAAAGAGAACACCTCCACATACTCACTGCCACCTGATCCGTCTCACTTTGATGGCTACAAGCAACAGGGTGTGGTTATTATGGATGACCTAAACCAAAATCCAGATGGAGCAGACATGAAACTTTTTTGTCAAATGGTGTCCACTGTGGAGTTTATTCCACCGATGGCCTCGCTAGAAGAGAAAGGCATTTTGTTCACATCTAATTACGTTTTAGCCTCCACCAACTCCAATCGGATCACACCACCCACGGTGGCTCACAGTGATGCGCTGGCCAGGAGATTCGCATTTGACGTGGACATACAAGTCATGAGCGAGTACTCCAGAGACGGAAAGCTCAACATGGCAATGGCTACTGAAATGTGCAAAAACTGTCATCAACCAGCAAACTTCAAAAGATGTTGTCCTTTAGTGTGTGGCAAGGCAATTCAGTTAATGGATAAATCTTCCAGGGTTAGATACAGCATTGATCAGATCACTACAATGATTGTTAATGAGAGAAACAGAAGATCAAACATTGGTAATTGCATGGAAGCTCTATTCCAGGGACCACTGCAGTATAAAGATCTAAAAATAGATGTTAAGACCAGTCCCCCTCCGGAGTGTATCAACGATTTGCTCCAGGCAGTTAATTCCCAGGAAGTGAGAGATTACTGTGAAAAGAAAGGCTGGATTGTTAACATTACCAGTCAGGTTCAAACAGAGAGGAACATCAACCGGGCGATGACTATCCTACAAGCAGTAACTACTTTCGCTGCAGTAGCCGGTGTCGTGTACGTTATGTACAAGCTGTTCGCTGGGCACCAGGGTGCATACACTGGTTTGCCAAGTAAACGACCCAATGTACCCACTATCAGGACAGCGAAAGTGCAAGGCCCTGGGTTTGATTACGCAGTGGCCATGGCTAAAAGAAACATTGTTACAGCAACCACCAGCAAAGGGGAGTTTACGATGTTGGGAGTCTATGATAATGTGGCCATCTTGCCAACCCACGCCTCACCTGGTGAAAGCATTGCGATCGACGGTAAAGAGGTGGAAATTCTTGACGCCAAAGCCCTTGAAGATCAGGCAGGAACTAATCTTGAAATTACCATAATTACACTAAAGAGGAACGAGAAGTTCAGAGATATCAGGTCACACATTCCCACCCAAATCACCGAAACAAATGATGGAGTTTTGATCGTGAATACTAGTAAGTACCCCAACATGTATGTTCCCGTTGGTGCTGTGACCGAACAGGGGTATCTTAACCTCGGTGGACGACAAACCGCTCGTACGCTAATGTACAACTTTCCAACTAGAGCAGGTCAGTGTGGTGGTGTTATCACGTGCACTGGTAAAGTCATTGGGATGCATGTTGGTGGGAACGGTTCACATGGGTTCGCGGCGGCCCTAAAGCGGTCATACTTCACTCAGATTCAAGGTGAGATTCAATGGATGAAACCATCAAAAGAAGTGGGGTACCCGATCATAAATGCTCCGTCCAAAACCAAACTTGAACCCAGCGCTTTTCACTATGTGTTTGAAGGGGTGAAGGAACCAGCAGTCCTTACCAAAAATGATCCCAGGCTCAGGACAGACTTTGAAGAAGCAATATTCTCTAAGTATGTAGGCAACAAGATCACTGATGTGGATGAGTACATGAAAGAGGCAGTGGATCATTACGCTGGCCAACTCATGTCTCTAGACATCAACACAGAACAAATGTGCTTGGAGGACGCCATGTACGGCACCGATGGCCTGGAAGCACTTGACTTGACCACTAGTGCTGGATACCCTTATGTAGCAATGGGAAAGAAAAAGAGAGACATCTTGAATAAGCAGACTAGAGACACCAAGGAAATGCGGAGACTCTTAGATACTTATGGAATTAACTTACCGCTTGTAACATACGTTAAAGATGAACTAAGGTCAAAAACTAAGGTGGAGCAGGGAAAATCCAGATTGATTGAAGCCTCCAGTTTGAATGATTCAGTGGCCATGAGAATGGCATTTGGAAATCTCTATGCAGCGTTTCACAAAAACCCAGGAGTTGTCACTGGCAGTGCAGTTGGTTGTGATCCAGATCTATTTTGGAGCAAGATCCCAGTGCTAATGGAAGAGAAGCTGTTTGCCTTTGACTACACAGGGTATGATGCATCTCTCAGCCCTGCTTGGTTCGAGGCACTAAAGATGGTGCTTGAGAAAATCGGATTCGGAGACAGAGTTGACTACATCGACTACCTGAACCACTCACACCACCTGTACAAGAATAAGACATACTGTGTCAAGGGCGGTATGCCATCTGGTTGCTCAGGCACTTCAATTTTTAACTCAATGATTAACAACTTGATTATCAGGACACTCTTACTGAAAACCTACAAGGGCATAGATTTAGACCACCTAAAAATGATTGCCTATGGTGATGATGTAATTGCTTCCTACCCCCATGAAGTCGACGCTAGTCTCCTAGCCCAATCAGGAAAAGACTATGGACTAACTATGACTCCAGCTGACAAATCAGCTATATTTGAAACAGTCACATGGGAGAATGTAACATTCTTGAAGAGATTCTTCAGGGCAGACGAGAAATATCCATTTCTTATTCATCCAGTAATGCCAATGAAGGAAATTCATGAATCAATTAGATGGACAAAAGATCCTAGGAACACTCAGGATCACGTTCGCTCTCTGTGCCTATTAGCTTGGCACAATGGCGAAGAAGAATATAACAAATTCCTAGCTAAAATCAGGAGTGTGCCAATTGGAAGAGCTTTATTGCTCCCAGAGTACTCAACATTGTACCGCCGTTGGCTTGACTCATTTTAGTAACCCTACCTCAGTCGAATTGGATTGGGTCATACTGCTGTAGGGGTAAATTTTTCTTTAATTCGGAG
AY278549             TTAAAACAGCTCTGGGGTTGTACCCACCCCAGAGGCCCACGTGGCGGCTAGCACTCCGGTATTACGGTACCCTTGTGCGCCTGTTTTATACTCCCCTCCCGCAACTTAGAAGCACGAAACCAAGTTCAATAGAAGGGGGTACAAACCAGTACCACTACGAACAAGCACTTCTGTTTCCCCGGTGACATTGCATAGACTGCTCACGCGGTTGAAAGTGATCGATCCGTTACCCGCTTGTGTACTTCGAAAAGCCTAGTATCGCCTTGGAATCTTCGACGCGTTGCGCTCAGCACCCGACCCCGGGGTGTAGCTTAGGCTGATGAGTCTGGACATTCCTCACCGGTGACGGTGGTCCAGGCTGCGTTGGCGGCCTACCTATGGCTAACGCCATAGGACGTTAGATGTGAACAAGGTGTGAAGAGCCTATTGAGCTACATAAGAGTCCTCCGGCCCCTGAATGCGGCTAATCCTAACCACGGAGCAGGCGGTCGCGAACCAGTGACTGGCTTGTCGTAACGCGCAAGTCTGTGGCGGAACCGACTACTTTGGGTGTCCGTGTTTCCTGTTATTTTATCATGGCTGCTTATGGTGACAATCAGAGATTGTTATCATAAAGCGAATTGGATTGGCCATCCGGTGAGTGTTGTGTCAAGTATACAACTGTTTGTTGGAACCACT---------GTGTTAGCTTTACTTCTCATTTAACCAATTA-ATCAATAAAACAACAATACTACAATGGGCGCCCAAGTTTCATCACAGAAAGTTGGAGCCCACGAAAACTCAAACAGAGCATATGGCGGGTCCACCATCAATTACACTACAATCAATTACTATAGGGACTCTGCAAGCAATGCAGCAAGCAAGCAAGATTTTGCACAAGATCCGTCCAAGTTCACTGAACCCATTAAGGACGTTCTTATTAAGACCGCTCCCATGCTAAACTCCCCAAACATTGAGGCGTGTGGTTATAGTGACAGGGTAATGCAGCTAACTCTGGGCAATTCAACGATCACCACCCAAGAAGCGGCCAATTCTGTTGTTGCCTACGGTAGATGGCCTGAATACATCAGAGATACCGAAGCAAATCCTGTAGACCAACCAACCGAGCCCGATGTAGCCGCGTGCAGGTTCTACACATTAGATACCGTCACTTGGCGCAAGGAGTCCAGAGGGTGGTGGTGGAAACTACCAGACGCTTTAAAAGACATGGGGTTATTTGGTCAAAACATGTTTTATCACTATCTTGGGAGGGCTGGCTACACAGTGCACGTACAGTGCAATGCTTCAAAGTTTCATCAAGGAGCTCTAGGGGTGTTTGCAGTTCCAGAAATGTGTTTAGCTGGTGATAGCA---CAACTCACATGTTCACAAAGTACGAGAATGCGAATCCAGGCGAAAAAGGAGGCGAATTCAAAGGGAGTTTCACCCTTGATACCAACGCCACTAACCCTGCACGGAACTTCTGCCCAGTTGATTACCTCTTCGGGAGTGGAGTGCTGGTAGGGAATGCATTTGTTTATCCACATCAAATAATAAACCTGCGCACTAACAACTGTGCTACGCTAGTATTGCCCTATGTAAACTCACTCTCAATAGATAGCATGACAAAACACAACAACTGGGGGATCGCTATCCTTCCCCTGGCGCCACTAGACTTTGCTACTGAATCTTCCACTGAGATACCCATTACACTGACCATTGCTCCCATGTGCTGCGAATTCAATGGTTTGCGCAACATCACTGTGCCAAGAACCCAAGGATTACCAGTCCTGAACACTCCAGGGAGTAACCAGTACCTGACCGCAGACAATTACCAGTCTCCGTGTGCGATACCTGAGTTTGATGTCACTCCACCCATAGACATACCAGGGGAGGTGCGCAACATGATGGAATTGGCGGAAATAGACACCATGATACCCCTCAACTTAAGT-CAAC--GCAAGAACACAATGGACATGTATAGAGTCGAGTTGAGCGACACGGCTCACTCTGACACGCCGATCTTGTGTCTCTCGTTGTCCCCCGCTTCAGACCCCAGATTGGCACACACTATGTTGGGTGAGATATTAAATTACTACACACACTGGGCAGGGTCCTTGAAATTTACTTTTCTCTTTTGCGGCTCAATGATGGCCACCGGAAAGTTATTGGTTTCTTACGCACCACCCGGAGCAGAGGCCCCCAAGAGTCGCAAAGAAGCAATGCTTGGGACACATGTGATATGGGACATTGGGTTGCAGTCTTCATGCACTATGGTGGTACCTTGGATCAGTAATACCACATACAGACAAACCATCAACGATAGTTTCACAGAAGGTGGCTACATTAGCATGTTCTATCAAACTAGGGTTGTTGTCCCGTTGTCCACACCCAGAAAGATGGACATCCTGGGTTTTGTGTCAGCTTGCAATGACTTCAGTGTGCGCTTATTGCGAGATACAACACACATTAGTCAAGAGGCTATGCCACAAGGAATTGGTGACATGATTGAGGGGGCCGTTGAAGGGATTACTAAAAATGCATTGGTTCCCCTGACTTCCACCAATAGCCTGCCTGACACAAAGCCGAGTGGTCCAGCCCACTCCAAGGAGATACCTGCATTGACAGCCGTGGAGACAGGGGCTACCAATCCGTTGGTGCCTTCAGACACTGTGCAAACGCGCCATGTCATCCAGAGACGAACGCGATCAGAGTCCACGGTTGAGTCATTCTTTGCAAGAGGGGCTTGCGTGGCTATCATTGAGGTGGACAATGATGCACCGACAGAGCGCGCCAGCAGATTGTTTTCGGTTTGGAAAATAACTTACAAAGATACTGTTCAACTGAGACGCAAACTGGAATTTTTCACATATTCGAGATTTGACATGGAGTTCACTTTTGTGGTCACCTCAAACTACACTGATGCAAATAACGGACATGCATTGAACCAAGTTTATCAGATAATGTATATACCACCCGGAGCACCTATCCCTGGTAAATGGAATGACTATACGTGGCAGACGTCCTCTAACCCGTCGGTGTTTTACACCTATGGGGCGCCCCCAGCAAGAATATCAGTGCCCTACGTGGGAATTGCTAATGCGTATTCCCACTTTTATGATGGGTTTGCAAAAGTGCCACTAGCGGGTCAAGCTTCAACTGAAGGCGATTCGTTGTACGGTGCTGCCTCACTGAATGATTTTGGATCACTGGCTGTTCGCGTGGTAAATGATCACAACCCCACGCGGCTCACCTCCAAGATCAGAGTGTACATGAAGCCAAAGCATGTCAGAGTCTGGTGCCCACGACCTCCACGAGCAGTCCCATACTTCGGACCAGGTGTTGATTATAAAGATGG---GCTCACCCCACTACCAGAAAAGGGATTAACGACTTATGGATTTGGACACCAAAATAAAGCTGTGTACACAGCTGGCTACAAAATTTGCAATTACCACCTAGCTACACAAGAAGACTTGCAAAATGCCGTGAGTGTCATGTGGAACAGAGACCTCTTAGTGGCTGAATCAAGGGCCCTTGGCACCGACTCGATCGCAAGGTGCAGCTGTAACACGGGTGTGTACTACTGTGAATCCAGGAGAAAATATTATCCAGTTTCTTTCATTGGGCCCACCTTCCAATACATGGAAGCCAATGAATATTACCCAGCTAGATATCAATCACACATGCTTATTGGTCATGGGTTTGCATCACCGGGTGATTGTGGTGGCATACTTAGATGTCAACACGGGGTGATAGGAATAATCACTGCTGGTGGAGAAGGCTTGGTTGCATTTTCAGACATTAGAGACCTGTATGCTTATGAGGAGGAAGCTATGGAGCAGGGCATTTCCAACTATATTGAGTCACTTGGTGCTGCATTTGGTAGTGGATTCACTCAACAAATTGGTGATAAAGTTTCCGAGCTAACCAGCATGGTAACTAGCACCATTACAGAGAAGTTACTTAAAAACTTAATCAAAATTATCTCATCACTTGTGATCATTACCAGGAATTATGAGGACACCACCACAGTGCTTGCCACCCTCGCCCTCCTTGGGTGCGACATCTCACCGTGGCAGTGGCTAAAGAAGAAGGCATGTGACATCCTGGAAATTCCATACGCCGTCAAACAAGGAGATAGTTGGTTGAAGAAATTCACTGAGGCATGTAATGCTGCAAAGGGACTGGAGTGGGTGTCCAATAAGATATCCAAATTCATTAGTTGGTTGCAGGATAAAATCATCCCACAAGCGAGAGACAAATTAGAGTTCGTCACTAAACTAAAGCAATTAGAAATGCTTGAAAATCAGATTTCCACCATACACCAATCTTGTCCAAGTCAAGAACATCAGGAGATCTTATTCAACAATGTGCGGTGGCTATCTATTCAGTCCAAGAGGTTTGCACCACTATATGCACATGAAGCTAAAAGGATTCAAAAGCTGGAGCATACCATAAATAATTACGTACAGTTCAAGAGCAAGCACCGTATTGAACCAGTATGTTTGTTAGTACATGGCAGTCCAGGGACAGGAAAATCAGTTGCAACCAATCTAATTGCTAGAGCAATAGCCGAGAAAGAGAACACCTCCACATACTCACTGCCACCTGATCCGTCTCACTTTGATGGCTACAAGCAGCAGGGTGTGGTTATTATGGATGACCTAAACCAAAATCCAGACGGAGCAGACATGAAACTTTTTTGTCAAATGGTGTCCACTGTGGAGTTTATTCCACCGATGGCCTCGCTAGAAGAGAAAGGCATTTTGTTCACATCTAATTACGTTTTAGCCTCCACCAACTCCAGTCGGATCACACCGCCCACGGTGGCTCACAGTGATGCGCTGGCCAGGAGATTCGCATTTGACGTGGACATACAAGTCATGAGCGAGTACTCCAGAGACGGAAAGCTCAACATGGCAATGGCTACTGAAATGTGCAAAAACTGTCATCAACCAGCAAACTTCAAAAGATGTTGTCCTTTAGTGTGTGGCAAGGCAATTCAGTTAATGGACAAATCTTCCAGGGTTAGATACAGCATTGATCAGATCACTACAATGATTATTAATGAGAGAAACAGAAGATCAAACATTGGTAATTGCATGGAAGCTCTATTCCAGGGACCACTGCAGTATAAAGATCTAAAAATAGATGTTAAGACCAGTCCCCCTCCGGAGTGTATCAACGATTTGCTCCAGGCAGTTGATTCCCAGGAAGTGAGAGATTACTGTGAAAAGAAAGGCTGGATTGTTAACATTACCAGTCAGGTTCAAACAGAGAGGAACATCAACCGGGCGATGACTATCCTACAAGCAGTAACTACTTTCGCTGCAGTAGCCGGTGTCGTGTACGTTATGTACAAGCTGTTCGCTGGGCACCAGGGTGCATACACTGGTTTGCCAAATAAACGACCCAAAGTACCCACTATCAGGACAGCAAAAGTGCAAGGCCCTGGGTTCGATTACGCAGTGGCCATGGCTAAAAGAAACATTGTTACAGCAACCACCAGCAAAGGGGAGTTTACGATGTTGGGAGTCTATGATAATGTGGCCATCTTGCCAACCCACGCCTCACCTGGTGAAAGCATTGCGATCGACGGTAAAGAGGTGGAAATTCTTGACGCCAAAGCCCTTGAAGATCAGGCAGGAACTAATCTTGAAATTACCATAATTACACTAAAGAGGAACGAGAAATTCAGAGATATCAGGCTACACATTCCCACCCAAATCACCGAAACAAATGATGGAGTTTTGATCGTGAACACTAGTAAGTACCCCAACATGTATGTTCCCGTTGGTGCCGTGTCCGAACAGGGGTATCTTAATCTCGGTGGACGACAAACCGCTCGTACGCTAATGTACAACTTTCCAACTAGAGCAGGTCAGTGTGGTGGTGTCATCACGTGCACTGGTAAAGTCATTGGGATGCATGTTGGTGGGAACGGTTCACATGGGTTCGCGGCGGCCCTAAAGCGGTCATACTTCACTCAGATTCAAGGTGAGATTCAATGGATGAAACCATCAAAAGAAGTGGGATACCCGATCATAAATGCTCCGTCCAAAACCAAACTTGAACCCAGCGCTTTTCACTATGTGTTTGAAGGGGTGAAGGAACCAGCAGTCCTTACCAAAAATGATCCCAGGCTCAGGTCAGACTTTGAAGAAGCAATATTCTCTAAGTATGTAGGCAACAAGATCACTGAAGTGGATGAGTACATGAAAGAGGCAGTGGATCATTACGCTGGCCAACTCATGTCTCTAGACATCAACACAGAACAAATGTGCTTGGAGGACGCCATGTACGGCACCGATGGCCTGGAAGCACTTGACTTGACCACTAGTGCTGGATACCCTTATGTAGCAATGGGAAAGAAAAAGAGAGACATCTTGAATAAGCAGACTAGAGACACCAAGGAAATGCGTAGACTCTTAGATACTTATGGAATTAACTTACCACTTGTAACATATGTTAAAGATGAACTAAGGTCAAAAACTAAGGTGGAGCAGGGAAAATCCAGATTGATTGAAGCCTCCAGTTTGAATGATTCAGTGGCCATGAGAATGGCATTTGGAAATCTCTATGCAGCATTTCACAAAAACCCAGGAGTTGTCACTGGCAGTGCAGTTGGTTGTGATCCAGATCTATTTTGGAGCAAGATCCCAGTGCTAATGGAAGAGAAGCTCTTTGCTTTTGACTACACAGGTTATGATGCATCACTCAGCCCGGCCTGGTTTGAGGCACTCAAAATGGTGCTAGAGAAAATCGGATTTGGGGACAGGGTGAATTATATTGATTACCTCAACCATTCCCACCACCTGTACAAAAACAAAACTTATTGCGTAAAAGGCGGCATGCCATCTGGCTGCTCAGGCACATCAATTTTTAACTCAATGATTAACAACTTAATTATTAGGACACTCCTACTGAAAACCTACAAGGGCATAGATTTAGATCACCTAAAGATGATTGCCTATGGTGATGATGTAATTGCTTCCTACCCCCATGAGGTTGATGCTAGTCTCCTAGCCCAATCAGGAAAAGACTATGGACTAACCATGACTCCAGCAGACAAGTCAGCTACCTTTGAAACAGTCACATGGGAGAATGTAACATTCTTGAAAAGATTCTTTAGAGCGGATGAGAAGTATCCCTTCCTCATACATCCAGTAATGCCAATGAAGGAGATTCATGAATCAATTAGATGGACAAAGGATCCCAGAAACACACAGGATCACGTGCGCTCATTGTGCCTATTGGCCTGGCACAACGGCGAAGAAGAATACAACAAGTTCTTAGCTAAAATCAGGAGTGTGCCAATTGGGAGAGCTTTATTGCTCCCAGAGTACTCTACATTGTACCGCCGTTGGCTCGACTCTTTTTAGTAACCCTACCTCAGTCGAATTGGATTGGGTCATGCTGTTGTAGGGGTAAATTTTTCTTTAATTCGGGG
AY177685             TTAAAACAGCTCTGGGGTTGTACCCACCCCAGAGGCCCACGTGGCGGCTAGCACTCCGGTATTACGGTACCCTTGTGCGCCTGTTTTATACTCCCCTCCCGCAACTTAGAAGCACGAAACCAAGTTCAATAGAAGGGGGTACAAACCAGTACCACTACGAACAAGCACTTCTGTTTCCCCGGTGACATCGCATAGACTGCTCACGCGGTTGAAAGTGATCGATCCGTTACCCGCTTGTGTACTTCGAAAAGCCTAGTATCGCCTTGGAATCTTCGACGCGTTGCGCTCAGCACCCGACCCCGGGGTGTAGCTTAGGCTGATGAGTCTGGACATTCCTCACCGGTGACGGTGGTCCAGGCTGCGTTGGCGGCCTACCTATGGCTAACGCCATAGGACGTTAGATGTGAACAAGGTGTGAAGAGCCTATTGAGCTACATAAGAGTCCTCCGGCCCCTGAATGCGGCTAATCCTAACCACGGAGCAGGCGGTCGCGAACCAGTGACTGGCTTGTCGTAACGCGCAAGTCTGTGGCGGAACCGACTACTTTGGGTGTCCGTGTTTCCTGTTATTTTATCATGGCTGCTTATGGTGACAATCAGAGATTGTTATCATAAAGCGAATTGGATTGGCCATCCGGTGAGTGTTGTGTCAGGTATACAACTGTTTGTTGGAACCACT---------GTGTTAGCTTTACTTCTCATTTAACCAATTA-ATCAATAAAACAACAATACTACAATGGGCGCCCAAGTTTCATCACAGAAAGTTGGAGCCCACGAAAATTCAAACAGAGCCTATGGCGGGTCCACCATCAATTACACTACAATCAATTACTATAGGGACTCTGCAAGCAATGCAGCAAGCAAGCAAGATTTTGCACAAGATCCGTCCAAGTTCACCGAACCCATTAAGGACGTCCTTATTAAGACCGCTCCCATGCTAAACTCCCCAAACATTGAGGCGTGTGGTTATAGTGACAGGGTAATGCAGCTAACTCTGGGCAATTCAACGATCACCACCCAAGAAGCGGCCAATTCTGTTGTTGCCTACGGTAGATGGCCTGAATACATCAGAGATACCGAGGCAAATCCTGTAGACCAACCAACCGAGCCCGATGTAGCCGCGTGCAGGTTCTACACATTAGATACCGTCACTTGGCGCAAGGAGTCCAGAGGGTGGTGGTGGAAACTACCAGACGCTTTAAAAGACATGGGGTTATTTGGTCAAAACATGTTTTATCACTATCTTGGGAGGGCTGGCTACACAGTGCACGTACAGTGCAATGCTTCAAAGTTTCATCAAGGAGCTCTAGGGGTGTTTGCAGTTCCAGAAATGTGTTTAGCTGGTGATAGCA---CAACTCACATGTTCACAAAGTACGAGAATGCGAATCCAGGCGAAAAAGGAGGTGAATTCAAAGGGAGTTTCACCCTTGATACCAACGCCACTAACCCTGCACGGAACTTCTGCCCAGTTGATTACCTCTTCGGGAGTGGAGTGCTGGTAGGGAATGCATTTGTTTATCCACATCAAATAATAAACCTGCGCACCAACAACTGTGCTACGCTAGTATTGCCCTATGTAAACTCACTCTCAATAGATAGCATGACAAAGCACAACAACTGGGGGATCGCTATCCTCCCCCTGGCGCCACTAGACTTTGCCACTGAATCTTCCACTGAGATACCCATTACACTGACCATTGCTCCCATGTGCTGCGAATTCAATGGTTTACGCAACATCACTGTGCCAAGAACCCAAGGATTACCAGTCCTGAACACTCCAGGGAGTAACCAGTACCTAACCGCAGACAATTACCAGTCTCCGTGTGCGATACCTGAGTTTGATGTCACTCCACCCATAGACATACCAGGGGAGGTGCGCAACATGATGGAATTGGCGGAAATAGACACCATGATACCCCTCAACTTAAGT-CAAC--GCAAGAACACAATGGACATGTATAGAGTCGAGTTGAGCGACACGGCTCACTCTGACACGCCGATCTTGTGTCTCTCGTTGTCCCCCGCTTCAGACCCCAGATTGGCATACACTATGTTGGGTGAGATATTAAATTACTACACACACTGGGCAGGGTCCTTGAAATTTACCTTTCTCTTTTGCGGCTCAATGATGGCCACCGGAAAGTTATTGGTTTCTTACGCACCACCCGGAGCAGAGGCCCCCAAGAGTCGCAAAGAAGCAATGCTTGGGACACATGTAATATGGGACATTGGGTTGCAGTCTTCATGCACTATGGTGGTACCTTGGATCAGTAATACCACATACAGACAAACCATCAACGATAGTTTCACAGAAGGTGGCTACATTAGCATGTTCTATCAAACTAGGGTTGTTGTCCCGTTGTCCACACCCAGAAAGATGGACATCCTGGGTTTTGTGTCAGCTTGCAATGACTTCAGTGTGCGCTTACTGCGAGATACAACACACATTAGTCAAGAGGCTATGCCACAAGGAATTGGTGACATGATTGAGGGGGCCGTTGAAGGGATTACTAAAAATGCATTGGTTCCCCCGACTTCCACCAATAGCCTGCCTGGACACAAGCCGAGCGGTCCAGCCCACTCCAAGGAGATACCTGCATTGACAGCCGTGGAGACAGGGGCTACCAATCCGTTGGTGCCTTCGGACACCGTGCAAACGCGCCATGTCATCCAGAGACGAACGCGATCAGAGTCCACGGTTGAGTCATTCTTTGCAAGAGGGGCTTGCGTGGCTATCATTGAGGTGGACAATGATGCACCGACAAAGCGCGCCAGCAGATTGTTTTCGGTTTGGAAAATAACTTACAAAGATACTGTTCAACTGAGACGCAAACTGGAATTTTTCACATATTCGAGATTTGACATGGAGTTCACTTTTGTGGTCACCTCAAACTACACTGATGCAAATAACGGACATGCATTGAACCAAGTTTATCAGATAATGTATATACCACCCGGAGCACCTGTCCCTGGTACATGGAATGACTATACGTGGCAGACGTCCTCTAACCCGTCGGTGTTTTACACCTATGGGGCGCCCCCAGCAAGAATATCAGTGCCCTACGTGGGAATTACTAATGCGTATTCCCACTTCTATGATGGGTTTGCAAAAGTACCACTAGCGGGTCAAGCCTCAACTGAAGGCGATTCGTTGTATGGTGTTGCCTCACTGAATAATTTTGGATCACTGGCTGTTCGCGTGGTAAATGATCACAACCCCACGCGGCTCACCTCCAAGATCAGAGTGTACATGAAGCCAAAGCATGTCAGAGTCTGGTGCCCACGACCTCCACGAGCAGTCCCATACTTCGGACCAGGTGTTGATTATAAAGATGG---GCTCACCCCACTACCAGAAAAGGGATTAACGACTTATGGATTTGGACACCAAAACAAAGCTGTGTACACAGCTGGCTACAAAATCTGCAATTACCACCTAGCTACACAAGAAGACTTGCAAAATGCCGTGAGTGTCATGTGGAACAGAGACCTCTTAGTGGCTGAATCAAGGGCCCTTGGCACCGACTCGATCGCAAGGTGCAGCTGTAACACGGGTGTGTACTACTGTGAATCCAGGAGAAAATATTATCCAGTTTCTTTCATTGGGCCCACCTTCCAATACATGGAAGCCAATGAATATTACCCGGCTAGATATCAATCACACATGCTTATTGGTCATGGGTTTGCATCACCGGGTGATTGTGGTGGCATACTTAGATGTCAACACGGAGTGATAGGAATAATCACTGCTGGTGGGGAAGGCTTGGTTGCATTTTCAGACATTAGAGACCTGTATGCTTATGAGGAGGAAGCTATGGAGCAGGGCATTTCCAACTATATTGAGTCACTTGGTGCTGCATTTGGTAGTGGATTCACTCAACAAATTGGTGATAAAGTTTCCGAGCTAACCAGCATGGTAACTAGCACTATTACAGAGAAGTTGCTTAAAAACTTAATTAAAATTATCTCATCACTTGTGATCATTACCAGGAATTATGAGGACACTACCACAGTGTTTGCCACCTTCGCCCTCCTTGGGTGCGACATCTCACCGTGGCAGTGGCTAAAGAAGAAGGCATGTGACATCCTGGAAATTCCATACGCCATCAAACAAGGAGATAGTTGGTTGAAGAAATTCACTGAGGCATGTAATGCTGCAAAGGGACTGGAGTGGGTGTCCAATAAGATATCCAAATTCATTAGTTGGTTGCAGGATAAAATCATCCCACAAGCGAGAGACAAATTAGAGTTTGTCACTAAACTAAAGCAATTAGAAATGCTTGAAAATCAGATTTCCACCATACACCAATCTTGTCCAAGCCAAGAACATCAGGAGATCTTATTCAACAATGTGCGGTGGCTATCTATCCAGTCCAAGAGATTTGCACCACTATATGCACATGAAGCTAAAAGGATTCAAAAGCTGGAGCATACCATAAATAATTACATACAGTTCAAGAGCAAGCACCGTATTGAGCCAGTATGTTTGTTAGTACATGGCAGTCCAGGGACAGGAAAATCAGTTGCAACCAATCTAATTGCTAGAGCAATAGCCGAGAAAGAGAACACCTCCACGTACTCACTGCCACCTGATCCGTCTCACTTTGATGGCTACAAGCAACAGGGTGTGGTTATTATGGATGACCTAAACCAAAATCCAGACGGAGCAGACATGAAACTTTTTTGTCAAATGGTGTCCACTGTGGAGTTTATTCCACCGATGGCCTCGCTAGAAGAGAAAGGCATTTTGTTCACATCTAATTACGTTTTAGCCTCCACCAATTCCAGTCGGATCACACCACCCACGGTAGCTCACAGTGATGCGCTGGCCAGGAGATTCGCATTTGACGTGGACATACAAGTCATGAGCGAGTACTCCAGAGACGGAAAGCTCAACATGGCAATGGCTACTGAAATGTGCAAAAACTGTCATCAACCAGCAAACTTCAAAAGATGTTGTCCTTTAGTGTGTGGCAAGGCAATTCAGTTAATGGATAAATCTTCCAGGGTTAGATACAGCATTGATCAGATCACTACAATGATTGTTAATGAGAGAAACAGAAGATCAAACATTGGTAATTGCATGGAAGCTCTATTCCAGGGACCACTGCAGTATGAAGATCTAAAAATAGATGTTAAGACCAGTCCCCCTCCGGAGTGTATCAACGATTTGCTCCAGGCAGTTGATTCCCAGGAAGTGAGAGATTACTGTGAAAAGAAAGGCTGGATTGTTAATATTACCAGTCAGGTTCAAACAGAGAGGAACATCAACCGGGCGATGACTATCCTACAAGCAGTAACTACTTTCGCTGCAGTAGCCGGTGTCGTGTACGTTATGTACAAGCTGTTTGCTGGGCACCAGGGTGCATACACTGGTTTGCCAAATAAACGACCCAATGTACCCACTATCAGGACAGCAAAAGTGCAAGGCCCTGGGTTTGATTACGCAGTGGCCATGGCTAAAAGAAACATTGTTACAGCAACCACCAGCAAAGGGGAGTTTACGATGTTGGGAGTCTATGATAATGTGGCCATCTTGCCGACCCACGCCTCACCTGGTGAAAGCATTGCGATCGACGGTAAAGAGGTGGAAATTCTTGACGCCAAAGCCCTTGAAGATCAGGCGGGAACTAATCTTGAAATTACCATAATTACACTAAAGAGGAACGAGAAGTTCAGAGATATCAGGCCACACATTCCCACCCAAATCACCGAAACAAATGATGGAGTTTTGATCGTGAACACTAGTAAGTACCCCAACATGTATGTTCCCGTTGGTGCTGTGACCGAACAGGGGTATCTTAATCTCGGTGGACGACAAACCGCTCGTACGCTAATGTACAACTTTCCAACTAGAGCAGGTCAGTGTGGTGGTGTCATCACGTGCACTGGTAAAGTCATTGGGATGCATGTTGGTGGGAACGGTTCACATGGGTTCGCGGCGGCCCTAAAGCGGTCATACTTCACTCAGATTCAAGGTGAGATTCAATGGATGAAACCATCAAAAGAAGTGGGATACCCGATCATAAATGCTCCGTCCAAAACCAAACTTGAACCCAGCGCTTTTTACTATGTGTTTGAAGGGGTGAAGGAACCAGCAGTCCTTACCAAAAATGATCCCAGGCTCAGGACAGACTTTGAAGAAGCAATATTCTCTAAGTATGTAGGCAACAAGATCACTGATGTGGATGAGTACATGAGAGAGGCAGTGGATCATTACGCTGGCCAACTCATGTCTCTAGACATCAACACAGAACAAATGTGCTTGGAGGACGCCATGTACGGCACCGATGGCCTGGAAGCACTTGACTTGACCACTAGTGCTGGATACCCTTATGTAACAATGGGAAAGAAAAAGAGAGACATCTTGAATAAGCAGACTAGAGACACCAAGGAAATGCAGAGACTCTTAGATACTTATGGAATTAACTTACCCCTTGTAACATATGTTAAAGATGAACTAAGGTCAAAAACTAAGGTGGAGCAGGGAAAATCCAGATTGATTGAAGCCTCCAGTTTGAATGATTCAGTGGCCATGAGAATGGCATTTGGAAATCTCTATGCAGCATTTCACAAAAACCCAGGAGTTGTCACTGGCAGTGCAGTTGGATGTGATCCAGATCTATTTTGGAGCAAGATCCCAGTGCTAATGGAAGAGAAGCTCTTTGCTTTTGACTACACAGGTTATGATGCATCACTCAGCCCGGCCTGGTTTGAGGCACTCAAAATGGTGCTAGAGAAAATCGGATTTGGGGACAGGGTGGATTATATTGATTACCTCAACCATTCCCACCACCTGTACAAAAACAAAACTTATTGCGTAAAAGGCGGCATGCCATCTGGCTGCTCAGGCACATCAATTTTTAACTCAATGATTAACAACTTAATCATTAGGACACTCTTACTGAAAACCTACAAGGGCATAGATTTAGATCACCTAAAGATGATTGCCTATGGTGATGATGTAATTGCTTCCTACCCCCATGAGGTTGATGCTAGTCTCCTAGCCCAATCAGGAAAAGACTATGGACTAACCATGACTCCAGCAGACAAGTCAGCTACCTTTGAAACAGTCACATGGGAGAATGTAACATTCTTGAAAAGATTCTTTAGAGCGGATGAGAAGTATCCCTTCCTCATACATCCAGTAATGCCAATGAAGGAGATTCACGAATCAATTAGATGGACAAAGGATCCCAGAAACACACAGGATCACGTGCGCTCATTGTGCCTATTGGCCTGGCACAACGGCGAAGAAGAATACAACAAGTTCTTAGCTAAAATCAGGAGTGTGCCAATTGGGAGAGCTTTATTGCTCCCAGAGTACTCTACATTGTACCGCCGTTGGCTCGACTCTTTTTAGTAACCCTACCTCAGTCGAATTGGATTGGGTCATACTGTTGTAGGGGTAAATTTTTCTTTAATTCGGGG
#=GC RdFrame         222222222222222222222222222222222222222222222222222222222222222222222222222222222222222222222222222222222222222222222222222222222222222222222222222222222222222222222222222222222222222222222222222222222222222222222222222222222222222222222222222222222222222222222222222222222222222222222222222222222222222222222222222222222222222222222222222222222222222222222222222222222222222222222222222222222222222222222222222222222222222222222222222222222222222222222222222222222222222222222222222222222222222222222222222222222222222222222222222222222222222222222222222222222222222222222222222222222222222222222222222222222222222222222222222222222222222222222222222222222222222222222222222222222222222222222222222222222222222222222222222222222222222222222201201201201201201201201201201201201201201201201201201201201201201201201201201201201201201201201201201201201201201201201201201201201201201201201201201201201201201201201201201201201201201201201201201201201201201201201201201201201201201201201201201201201201201201201201201201201201201201201201201201201201201201201201201201201201201201201201201201201201201201201201201201201201201201201201201201201201201201201201201201201201201201201201201201201201201201201201201201201201201201201201201201201201201201201201201201201201201201201201201201201201201201201201201201201201201201201201201201201201201201201201201201201201201201201201201201201201201201201201201201201201201201201201201201012012012012012012012012012012012012012012012012012012012012012012012012012012012012012012012012012012012012012012012012012012012012012012012012012012012012012012012012012012012012012012012012012012012012012012012012012012012012012012012012012012012012012012012012012012012012012012012012012012012012012012012012012012012012012012012012012012012012012012012012012012012012012012012012012012012012012012012012012012012012012012012012012012012012012012012012012012012012012012012012012012012012012012012012012012012012012012012012012012012012012012012012012012012012012012012012012012012012012012012012012012012012012012012012012012012012012012012012012012012012012012012012012012012012012012012012012012012012012012012012012012012012012012012012012012012012012012012012012012012012012012012012012012012012012012012012012012012012012012012012012012012012012012012012012012012012012012012012012012012012012012012012012012012012012012012012012012012012012012012012012012012012012012012012012012012012012012012012012012012012012012012012012012012012012120120120120120120120120120120120122012012012012012012012012012012012012012012012012012012012120120120120120120120120120120120120120120120120120120120120120120120120120120120120120120120120120120120120120120120120120120120120120120120120120120120120120120120120120120120120120120120120120120120120120120120120120120120120120120120120120120120120120120120120120120120120120120120120120120120120120120120120120120120120120120120120120112012012012012012012012012012012012012012012012012012012012012012012012012012012012012012012012012012012012012012012012012012012012012012012012012012012012012012012012012012012012012012012012012012012012012012012012012012012012012001201201201201201201201201201201201201201201201201201201201201201201201201201201201201201201201201201201201201201201201201201201201201201201201201201201201201201201201201201201201201201201201201201201012012012012012012012012012012012012012012012012012012012012012012012012012012012012012012012012012012012012012012012012012012012012012012012012012012012012012012012012012012012012012012012012012012012012012012012012012012012012012012012012012012012012012012012012012012012012012012012012012012012012012012012012012012012012012012012012012012012012012012012012012012012012012012012012012012012012012012012012012012012012012012012012012012012012012012012012012012012012012012012012012012012012012012012012012012012012012012012012012012012012012012012012012012012012012012012012012012012012012012011201201201201201201201201201201201201201201201201201201201201201201201201201201201201201201201201201201201201201201201201201201201201201201201201201201201201201201201201201201201201201201201201201201201201201201201201201201201201201201201201201201201201201201201201201201201201201201201201201201201201201201201201201201201201201201201201201201201201201201201201201201201201201201201201201201201201201201201201201201201201201201201201201201201201201201201201201201201201201201201201201201201201201201201201201201201201201201201201201201201201201201201201201201201201201201201201201201201201201201201201201201201201201201201201201201201201201201201201201201201201201201201201201201201201201201201201201201201201201201201201201201201201201201201201201201201201201201201201201201201201201201201201201201201201201201201201201201201201201201201201201201201201201201201201201201201201201201201201201201201201201201201201201201201201201201201201201201201201201201201201201201201201201201201201201201201201201201201201201201201201201201201201201201201201201201201201201201201201201201201201201201201201201201201201201201201201201201201201201201201201201201201201201201201201201201201201201201201201201201201201201201201201201201201201201201201201201201201201201201201201201201201201201201201201201201201201201201201201201201201201201201201201120120120120120120120120120120120120120120120120120120120120120120120120120120120120120120120120120120120120120120120120120120120120120120120120120120120120120120120120120120120120120120120120120120120120120120120120120120120120120120120120120120120120120120120120120120120120120120120120120120120120120120120120120120120120120120120120120120120120120120120120120120120120120120120120120120120120120120120120120120120120120120120120120120120120120120120120120120120120120120120120120120120120120120120120120120120120120120120120120120120120120120120120120120120120120120120120120120120120120120120120120120120120120120120120120120120120120120120120120120120120120120120120120120120120120120120120120120120120120120120120120120120120120120120120120120120120120120120120120120120120120120120120120120120120120120120120120120120120120120120120120120120120120120120120120120120120120120120120120120120120120120120120120120120120120120120120120120120120120120120120120120120120120120120120120120120120120120120120120120120120120120120120120120120120120120120120120120120120120120120120120120120120120120120120120120120120120120120120120120120120120120120120120120120120120120120120120120120120120120120120120120120120120120120120120120120120120120120120120120120120120120120120120120120120120120120120120120120120120120120120120120120120120120120120120120120120120120120120120120120120120120120120120120120120120120120120120120120120120120120120120120120120120120120120120120120120120120120120120120120120120120120120120120120120120120120120120120120120120120120120120120120120120120120120120120120120120120120120120120120120120120120120120120120120120120120120120120120120120120120120120120120120120120120120120120120120120120120120120120120120120120120120120120120120120120120120120120120120120120120120120120120120120120120120120120120120120120120120120120120120120120120120120120120120120120120120120120120120120120120120120120120120120120120120120120120120120120120120120120120120120120120120120120120120120120120120120120120120120120120120120120120120120120120120120120120120120120120120120120120120120120122222222222222222222222222222222222222222222222222222222222222222222222
#=GC SS_cons         <<<<<<<<-<<<<<<<<<<<--->>>>>>>>>>><<<<--->>>><<<--<<<<<<-<<<<<---->>>>>->>>>>>>>>>>>>><<<<<<<<<----<<-<<<<<<<<-------->>>>>>>><<-->>--<<<<<<<<<<-->>>>>>><<--->><<<<<-->>-->>>-->>>>>>>>>---->>>>>-<<<<<---->>>>>-->>>,,,,,,<<<<<<----->>-<<<<<<<<<<<<<-<<<<<<<<------>>->>--<<<<<<<-<<<--->>>>><<<<<<<------->>>>>>><<-<<<<<<<<<<<<<<<<<<<------<<<<<---->>>>>>>>>>>>>>->>>--->>>>>>><<<<<<<<---->>>>>>>><<-<<<<<<--->>>>>>>>>>>>>>>>>->>>>>>>>>>>>>>>>>->><<<<<<<<<<<<<<<<--<<<<<<<<-<<<<-->><<<<<<--<<<<<------>>>>>--->>>><<<-<<<<<<<<<<---<<<<<<<-->>>->>>>>>>><<-->>>>>>>><<<-->>>-------->>>>><<<<<<<<<<<<<<<<--->>>>>>>>>>>>->>>>--->>>>>>>>>>>>>>>>>>><<<---------->>>-------->>--->>><<-----<<<------<<----------->>--->>><<-->>>>---------->>,,,,,,,,,,,,,,,,,,,,,,,,,,,,,,,,,,,,,,,,,,,,,,,,,,,,,,,,,,,,,,,,,,,,,,,,,,,,,,,,,,,,,,,,,,,,,,,,,,,,,,,,,,,,,,,,,,,,,,,,,,,,,,,,,,,,,,,,,,,,,,,,,,,,,,,,,,,,,,,,,,,,,,,,,,,,,,,,,,,,,,,,,,,,,,,,,,,,,,,,,,,,,,,,,,,,,,,,,,,,,,,,,,,,,,,,,,,,,,,,,,,,,,,,,,,,,,,,,,,,,,,,,,,,,,,,,,,,,,,,,,,,,,,,,,,,,,,,,,,,,,,,,,,,,,,,,,,,,,,,,,,,,,,,,,,,,,,,,,,,,,,,,,,,,,,,,,,,,,,,,,,,,,,,,,,,,,,,,,,,,,,,,,,,,,,,,,,,,,,,,,,,,,,,,,,,,,,,,,,,,,,,,,,,,,,,,,,,,,,,,,,,,,,,,,,,,,,,,,,,,,,,,,,,,,,,,,,,,,,,,,,,,,,,,,,,,,,,,,,,,,,,,,,,,,,,,,,,,,,,,,,,,,,,,,,,,,,,,,,,,,,,,,,,,,,,,,,,,,,,,,,,,,,,,,,,,,,,,,,,,,,,,,,,,,,,,,,,,,,,,,,,,,,,,,,,,,,,,,,,,,,,,,,,,,,,,,,,,,,,,,,,,,,,,,,,,,,,,,,,,,,,,,,,,,,,,,,,,,,,,,,,,,,,,,,,,,,,,,,,,,,,,,,,,,,,,,,,,,,,,,,,,,,,,,,,,,,,,,,,,,,,,,,,,,,,,,,,,,,,,,,,,,,,,,,,,,,,,,,,,,,,,,,,,,,,,,,,,,,,,,,,,,,,,,,,,,,,,,,,,,,,,,,,,,,,,,,,,,,,,,,,,,,,,,,,,,,,,,,,,,,,,,,,,,,,,,,,,,,,,,,,,,,,,,,,,,,,,,,,,,,,,,,,,,,,,,,,,,,,,,,,,,,,,,,,,,,,,,,,,,,,,,,,,,,,,,,,<<-<<---->>->>,,,,,,,,,,,,,,,,,,,,,,,,,,,,,,,,,,,,,,,,,,,,,,,,,,,,,,,,,,,,,,,,,,,,,,,,,,,,,,,,,,,,,,,,,,,,,,,,,,,,,,,,,,,,,,,,,,,,,,,,,,,,,,,,,,,,,,,,,,,,,,,,,,,,,,,,,,,,,,,,,,,,,,,,,,,,,,,,,,,,,,,,,,,,,,,,,,,,,,,,,,,,,,,,,,,,,,,,,,,,,,,,,,,,,,,,,,,,,,,,,,,,,,,,,,,,,,,,,,,,,,,,,,,,,,,,,,,,,,,,,,,,,,,,,,,,,,,,,,,,,,,,,,,,,,,,,,,,,,,,,,,,,,,,,,,,,,,,,,,,,,,,,,,,,,,,,,,,,,,,,,,,,,,,,,,,,,,,,,,,,,,,,,,,,,,,,,,,,,,,,,,,,,,,,,,,,,,,,,,,,,,,,,,,,,,,,,,,,,,,,,,,,,,,,,,,,,,,,,,,,,,,,,,,,,,,,,,,,,,,,,,,,,,,,,,,,,,,,,,,,,,,,,,,,,,,,,,,,,,,,,,,,,,,,,,,,,,,,,,,,,,,,,,,,,,,,,,,,,,<<---->>,<<-<<-->>>>,,,,,,,,,,,,,,,,,,,,,,,,,,,,,,,,,,,,,,,,,,,,,,,,,,,,,,,,,,,,,,,,,,,,,,,,,,,,,,,,,,,,,,,,,,,,,,,,,,,,,,,,,,,,,,,,,,,,,,,,,,,,<<-<<---->>->>,,,,,,,,,,,,,,,,,,,,,,,,,,,,,,,,,,,,,,,,,,,,,,,,,,,,,,,,,,,,,,,,,,,,,,,,,,,,,,,,,,,,,,,,,,,,,,,,,,,,,,,,,,,,,,,,,,,,,,,,,,,,,,,,,,,,,,,,,,,,,,,,,,,,,,,,,,,,,,,,,,,,,,,,,,,,,,,,,,,,,,,,,,,,,,,,,,,,,,,,,,,,,,,,,,,,,,,,,,,,,,,,,,,,,,,,,,,,,,,,,,,,,,,,,,,,,,,,,,,,,,,,,,,,,,,,,,,,,,,,,,,,,,,,,,,,,,,,,,,,,,,,,,,,,,,,,,,,,,,,,,,,,,,,,,,,,,,,,,,,,,,,,,,,,,,,,,,,,,,,,,,,,,,,,,,,,,,,,,,,,,,,,,,,,,,,,,,,,,,,,,,,,,,,,,,,,,,,,,,,,,,,,,,,,,,,,,,,,,,,,,,,,,,,,,,,,,,,,,,,,,,,,,,,,,,,,,,,,,,,,,,,,,,,,,,,,,,,,,,,,,,,,,,,,,,,,,,,,,,,,,,,,,<<-<<----->>>>,,,,,,,,,,,,,,,,,,,,,,,,,,,,,,,,,,,,,,,,,,,,,,,,,,,,,,,,,,,,,,,,,,,,,,,,,,,,,,,,,,,,,,,,,,,,,,,,,,,,,,,,,,,,,,,,,,,,,,,,,,,,,,,,,,,,,,,,,,,,,,,,,,,,,,,,,,,,,,,,,,,,,,,,,,,,,,,,,,,,,,,,,,,,,,,,,,,,,,,,,,,,,,,,,,,,,,,,,,,,,,,,,,,,,,,,,,,,,,,,,,,,,,,,,,,,,,,,,,,,,,,,,,,,,,,,,,,,,,,,,,,,,,,,,,,,,,,,,,,,,,,,,,,,,,,,,,,,,,,,,,,,,,,,,,,,,,,,,,,,,,,,,,,,,,,,,,,,,,,,,,,,,,,,,,,,,,,,,,,,,,,,,,,,,,,,,,,,,,,,,,,,,,,,,,,,,,,,,,,,,,,,,,,,,,,,,,,,,,,,,,,,,,,,,,,<<-<<---->>->>,,,,,,,,,,,,,,,,,,,,,,,,,,,,,,,,,,,,,,,,,,,,,,,,,,,,,,,,,,,,,,,,,,,,,,,,,,,,,,,,,,,,,,,,,,,,,,,,,,,,,,,,,,,,,,,,,,,,,,,,,,,,,,,,,,,,,,,,,,,,,,,,,,,,,,,,,,,,,,,,,,,,,,,,,,,,,,,,,,,,,,,,,,,,,,,,,,,,,,,,,,,,,,,,,,,,,,,,,,,,,,,,,,,,,,,,,,,,,,,,,,,,,,,,,,,,,,,,,,,,,,,,,,,,,,,,,,,,,,,,,,,,,,,,,,,,,,,,,,,,,,,,,,,,,,,,,,,,,,,,,,,,,,,,,,,,,,,,,,,,,,,,,,,,,,,,,,,,,,,,,,,,,,,,,,,,,,,,,,,,,,,,,,,,,,,,,,,,,,,,,,,,,,,,,,,,,,,,,,,,,,,,,,,,,,,,,,,,,,,,,,,,,,,,,,,,,,,,,,,,,,,,,,,,,,,,,,,,,,,,,,,,,,,,,,,,,,,,,,,,,,,,,,,,,,,,,,,,,,,,,,,,,,,,,,,,,,,,,,,,,,,,,,,,,,,,,,,,,,,,,,,,,,,,,,,,,,,,,,,,,,,,,,,,,,,,,,,,,,,,,,,,,,,,,,,,,,,,,,,,,,,,,,,,,,,,,,,,,,,,,,,,,,,,,,,,,,,,,,,,,,,,,,,,,,,,,,,,,,,,,,,,,,,,,,,,,,,,,,,,,,,,,,,,,,,,,,,,,,,,,,,,,,,,,,,,,,,,,,,,,,,,,,,,,,,,,,,,,,,,,,,,,,,,,,,,,,,,,,,,,,,,,,,,,,,,,,,,,,,,,,,,,,,,,,,,,,,,,,,,,,,,,,,,,,,,,,,,,,,,,,,,,,,,,,,,,,,,,,,,,,,,,,,,,,,,,,,,,,,,,,,,,,,,,,,,,,,,,,,,,,,,,,,,,,,,,,,,,,,,,,,,,,,,,,,,,,,,,,,,,,,,,,,,,,,,,,,,,,,,,,,,,,,,,,,,,,,,,,,,,,,,,,,,,,,,,,,,,,,,,,,,,,,,,,,,,,,,,,,,,,,,,,,,,,,,,,,,,<<<<<<<<<-<<<<<<--->>>>>>>>>->>>>>>,,,,,,,,,,,,,,,,,,,,,,,,,,,,,,,,,,,,,,,,,,,,,,,,,,,,,,,,,,,,,,,,,,,,,,,,,,,,,,,,,,,,,,,,,,,,,,,,,,,,,,,,,,,,,,,,,,,,,,,,,,,,,,,,,,,,,,,,,,,,,,,,,,,,,,,,,,,,,,,,,,,,,,,,,,,,,,,,,,,,,,,,,,,,,,,,,,,,,,,,,,,,,,,,,,,,,,,,,,,,,,,,,,,,,,,,,,,,,,,,,,,,,,,,,,,,,,,,,,,,,,,,,,,,,,,,,,,,,,,,,,,,,,,,,,,,,,,,,,,,,,,,,,,,,,,,,,,,,,,,,,,,,,,,,,,,,,,,,,,,,,,,,,,,,,,,,,,,,,,,,,,,,,,,,,,,,,,,,,,,,,,,,,,,,,,,,,,,,,,,,,,,,,,,,,,,,,,,,,,,,,,,,,,,,,,,,,,,,,,,,,,,,,,,,,,,,,,,,,,,,,,,,,,,,,,,,,,,,,,,,,,,,,,,,,,,,,,,,,,,,,,,,,,,,,,,,,,,,,,,,,,,,,,,,,,,,,,,,,,,,,,,,,,,,,,,,,,,,,,,,,,,,,,,,,,,,,,,,,,,,,,,,,,,,,,,,,,,,,,,,,,,,,,,,,,,,,,,,,,,,,,,,,,,,,,,,,,,,,,,,,,,,,,,,,,,,,,,,,,,,,,,,,,,,,,,,,,,,,,,,,,,,,,,,,,,,,,,,,,,,,,,,,,,,,,,,,,,,,,,,,,,,,,,,,,,,,,,,,,,,,,,,,,,,,,,,,,,,,,,,,,,,,,,,,,,,,,,,,,,,,,,,,,,,,,,,,,,,,,,,,,,,,,,,,,,,,,,,,,,,,,,,,,,,,,,,,,,,,,,,,,,,,,,,,,,,,,,,,,,,,,,,,,,,,,,,,,,,,,,,,,,,,,,,,,,,,,,,,,,,,,,,,,,,,,,,,,,,,,,,,,,,,,,,,,,,,,,,,,,,,,,,,,,,,,,,,,,,,,,,,,,,,,,,,,,,,,,,,,,,,,,,,,,,,,,,,,,,,,,,,,,,,,,,,,,,,,,,,,,,,,,,,,,,,,,,,,,,,,,,,,,,,,,,,,,,,,,,,,,,,,,,,,,,,,,,,,,,,,,,,,,,,,,,,,,,,,,,,,,,,,,,,,,,,,,,,,,,,,,,,,,,,,,,,,,,,,,,,,,,,,,,,,,,,,,,,,,,,,,,,,,,,,,,,,,,,,,,,,,,,,,,,,,,,,,,,,,,,,,,,,,,,,,,,,,,,,,,,,,,,,,,,,,,,,,,,,,,,,,,,,,,,,,,,,,,,<<<<<<<<---->>>>>>>>,,,,,,,,,,,,,,,,,,,,,,,,,,,,,,,,,,,,,,,,,,,,,,,,,,,,,,,,,,,,,,,,,,,,,,,,,,,,,,,,,,,,,,,,,,,,,,,,,,,,,,,,,,,,,,,,,,,,,,,,,,,,,,,,,,,,,,,,,,,,,,,,,,,,<<<<-->><<---<<<---->>>->>---->>,,,,,,,,,,,,,,,,,,,,,,,,,,,,,,,,,,,,,,,,,,,,,,,,,,,,,,,,,,,,,,,,,,,,,,,,,,,,,,,,,,,,,,,,,,,,,,,,,,,,,,,,,,,,,,,,,,,,,,,,,,,,,,,,,,,,,,,,,,,,,,,,,,,,,,,,,,,,,,,,,,,,,,,,,,,,,,,,,,,,,,,,,,,,,,,,,,,,,,,,,,,,,,,,,,,,,,,,,,,,,,,,,,,,,,,,,,,,,,,,,,,,,,,,,,,,,,,,,,,,,,,,,,,,,,,,,,,,,,,,,,,,,,,,,,,,,,,,,,,,,,,,,,,,,,,,,,,,,,,<<---->>,,,,,,,,,,,,,,,,,,,,,,,,,,,,,,,,,,,,,,,,,,,,,,,,,,,,,,,,,,,,,,,,,,,,,,,,,,,,,,,,,,,,,,,,,,,,,,,,,,,,,,,,,,,,,,,,,,,,,,,,,,,,,,,,,,,,,,,,,,,,,,,,,,,,,,,,,,,,,,,,,,,,,,,,,,,,,,,,,,,,,,,,,,,,,,,,,,,,,,,,,,,,,,,,,,,,,,,,,,,,,,,,,,,,,,,,,,,,,,,,,,,,,,,,,,,,,,,,,,,,,,,,,,,,,,,,,,,,,,,,,,,,,,,,,,,,,,,,,,,,,,,,,,,,,,,,,,,,,,,,,,,,,,,,,,,,,,,,,,,,,,,,,,,,,,,,,,,,,,,,,,,,,,,,,,,,,,,,,,,,,,,,,,,,,,,,,,,,,,,,,,,,,,<<<<-->>>>,,,,,,,,,,,,,,,,,,,,,,,,,,,,,,,,,,,,,,,,,,,,,,,,,,,,,,,,,,,,,,,,,,,,,,,,,,,,,,,,,,,,,,,,,,,,,,,,,,,,,,,,,,,,,,,,,,,,,,,,,,,,,,,,,,,,,,,,,,,,,,,,,,,,,,,,,,,<<---->>,,,,,,,,,,,,,,,,,,,,,,,,,,,,,,,,,,,,,,,,,,,,,,,,,,,,,,,,,,,,,,,,<<-<<-<<<<---->>>>>>->>,,,,,,,,,,,,,,,,,,,<<-<<<<<<<--<<-<<---->>->>->>->>>>>-<<-<<<<<-<<-<<<<<--<<<<<<-<<<-->>>->>>>>>->>>>>->>->>>>>->>->>,,,,,,,,,,,,,,,,,,,,,,,,,<<<<<<<------>>>>>>>,,,,,,,,,,,,,,,,,,,,,,,,,,,,,,,,,,,,,,,,,,,,,,,,,,,,<<<<<---->>>>>,,,,,,,,,,,,,,,,,,,,,,,,,,,,,,,,,,,,,,,,,,,,,,,,,,,,,,,,,,,,,,,,,,,,,,,,,,,,,,,,,,,,,,,,,,,,,,,,,,,,,,,,,,,,,,,,,,,,,,,,,,,,,,,,,,,,,,,,,,,,,,,,,,,,,,,,,,,,,,,,,,,,,,,,<<<-<<--->>--<<-<<<<<<<--<<-<<--<<<<<<<<<<<<<<<<<<<<--->>>>>>>>>>>>->>>>>>->>>><<<<<-->>>>>>>>>>>>>>>>>>>
#=GC SubRate         ,,,,,,,,,,,,,,,,,,,,,,,,,,,,,,,,,,,,,,,,,,,,,,,,,,,,,,,,,,,,,,,,,,,,,,,,,,,,,,,,,,,,,,,,,,,,,,,,,,,,,,,,,,,,,,,,,,,,,,,,,,,,,,,,,,,,,,,,,,,,,,,,,,,,,,,,,,,,,,,,,,,,,,,,,,,,,,,,,,,,,,,,,,,,,,,,,,,,,,,,,,,,,,,,,,,,,,222223,,,,,,,,,,,,,,,,,,,,,,,,,,,,,,,,,,,,,,,,,,,,,,,,,,,,,,,,,,,,,,,,,,,,,,,,,,,,,,,,,,,,,,,,,,,,,,,,,,,,,,,,,,,,,,,,,,,,,,,,,,,,,,,,,,,,,,,,,,,,,,,,,,,,,,,,,,,,,,,,,,,,,,,,,,,,,,,,,,,,,,,,,,,,,,,,,,,,,,,,,,,,,,,,,,,,,,,,,,,,,,,,,,,,,,,,,,,,,,,,,,,,,,,,,,,,,,,,,,,,,,,,,,,,,,,,,,,,,,,,,,,,,,,,,,,,,,,,,,,,,,,,,,,,,,,,,,,,,,,,,,,,,,,,,,,,,,,,,,,,,,,,,,,,,,,,,,,,,,,,,,,,,,,,,,,,,,,,,,,,,,,,,,,,,,,,,,,,,,,,,,,,,,,,,,,,,,,,,,,,,,,,,,,,,,,,,,,,,,,,,,,,,,,,,,,,,,,,,,,,,,,,,,,,,,,,,,,,,,,,,,,,,,,,,,,,,,,,,,,,,,,,,,,,22232222222232222222222222222222222222222222222223222222222222222232223332223222222222222222222222222222222222222212222222222222222222222113222222222212122222222223222222222222222222322222222232323322222222322222312322222222222222322222222222222222222222222222122322332222322222222223222222222223222222222222222222223222222222223322222222222212322232222312222222222222222222222222223222222222222222322232222222222222122222222222312222112222222222312222222222222222122222222222322312222222222322222221222222222212222222222322222222122222222222222222222222222222222222222222222222223322322222222222223322222222312222122222223222222322222222312212112222212222312222222222222222222212222223313222311321121223221121221131123121221121221123121121221221221221223221323121221123321121121121221222221223321221321221221223221223121121221223223123223221121221121221223221221123321321123221121222121221222221221222221223221221121221123121223121123223221131221221223121,,,,,,,,,,,,,,1121221221221221222223123221222223221121123223121221121223121121223221121223221122223221221221221221223223321221123223221123223221223223221121221223223223221221223221221221223221221223221121223322222223123221221221223221222221221121121123221221321221223223221222221222223223221123123221221121121123121121131321221121223121223121221223221321221221121323123323221222121221221121123223221223223221222221223223123221221221221321221221221221222222221221221223121121221121221221221221221221121121221323321223223223221222121221221223221221222223121221121223221223221,,,,,,,,1,,,,,,,,,,,1221221121221221323223221221121223223221221223221221223323223123221221223221223123221221221121321221223223121222321221121221,,,,,,,,,,,,,,3223221223223223223321123223221221221223221121223121221221222221221221231221221223231211221121321121121121121123121121121121121121121121121121121221221231221221221221221231221221221221231221223221221221221221221221221221221221221231221221221221221223221221221221221221231221231221221223221231221221221223221221221221221221221221221221231221221221231231221221211231211211231221221221231222231221221221221221221221221221221221221221221221221221221221221221221222221221221223223221221221221223221121123221223221223221121221221221,,,,,,,,,,,,,,1123223221221223221121221121123322121223221221222221221221221223223221121223222221221221121121221221121221223321221221221221121121223221223221223223223223221223121223221222121121312322113122332112222222222322222322232312322122322222322222112322222222122222222222222222222222222312122222222222122122322222322222222222222322222322222222222322222222322232223322222212222222222222221221221323321221121123221121121121223221121221221223221223221223221221223,,,,,,,,,,,,,,12212232232212232212212211212213213212212211212223213213232211212222221212232211211211211212212212212212212232212211212212232212213312213211212212232232232232212232213212232212212212212212211212212212232212212232222212212233212232212212211232212212212233231212212213212212232212212212212212232212212213213212232212232212212212212211212212232212212213211212212212231232232212232211211232232212232212212212222212212211213232212231213212212212212212212212212232212212212212232213213212211211212211213213232222212232222212232232222221233232222221222222322232232222231222332232232222222222222222222232222232223222232231232222223222232222221132222222222222221232322222222222222223333222222232232122123223122222212222222221222222222222222222222222222312232222231222222222222222222222212222222222223122221223122232122222222222222232322222221232222232232232321232322221222222221232222222222231232222222222222222222222222222222222222223221232222222222231232221222222232222232322122222232221232222221132222232222222232222223222222222332232222222221,,,,,,,,,,,,,,,,,,,,,,,,,,,,,,,,,,,222322322223222223222223223222233222222223223222222122223222222223222223222212222222222222233222222123222223222221222222222222223222222222222223222223222222222222133222222222222223223223222222222121222222222222223223223222222222221222223222223223123222222222222222122222222221222222222122222222222222222212321222323222222223223223222222222223122222222121222223222222322222223222322222113222232232222322223222123222222322222223223222232222222222222222222222222222222222232222222223123222222223222223222222122222223222223222222222222222222122222222222222222222222122222222232222222322321232222222222222222223223123222223223223321222222222222123232221222123222221133222223221222222222222222322322223222222222222222222223222222222222222232222223222223233222223223222332222221231221221223221221221221222221221221221221221221221221221221221221221221221221221222221221221221221221221221221221221221221221221231221211223221221221221221221221221221221221221221221221221221221221221222221221223221221221221221231221231221221221221221222221221221221221221221221221221223221221231221221221221211221211221221221221221231221221321221221221231221221221221231221221221221221221221221221221221221221221221221221221221221221231221221221221221222221221221222221221221221221,,,,,,,,,,,,,,,,,,,,1221222221221221221222221223221221221221221221221221223221221221221231221231221222223221221222221222221221221221221221221222221221221221221222221221,,,,,,,,,,,,,,,,,,,,,,,,,,,,,,,,1221221222221221221221221222233221213222223221221221222221213221221221221231221221221221221221221221231231221221221221221221221221221221221222221221231221221221221221221221221231221221221221231221221223221221221221221221223221221221221221221221221221223221221222221221221221221221221221221221221223221221221221221231221,,,,,,,,1221221221221222221221221221221221221221221221221211221221221221221221223221221223221221221221221221221221221221221221221221221221221222211231221221221221221221221221221221221221221221221221221221221221231221231221221221221221221221221221221221221221221221222221221221221222223222221221221221221221221221221221221221221221221221221221231221221221221221223221221221222221221221221221221222221221221221221221,,,,,,,,,,21221221221221221221221221221222221221221221221222221221223221221221221221221221221221221221221221221221221221221221221221221221221221221221221221221221222,,,,,,,,1222221221221221221221221221222221221221221221221222221221222223,,,,,,,,,,,,,,,,,,,,,,,3221221221221222221,,,,,,,,,,,,,,,,,,,,,,,,,,,,,,,,,,,,,,,,,,,,,,,,,,,,,,,,,,,,,,,,,,,,,,,,,,,,,,,,,,,,,,,,,,,,,,,,,,1221221223221211222221233,,,,,,,,,,,,,,,,,,,,1221221221223231221221221221221231221221221221221221,,,,,,,,,,,,,,222122122322122322122122222222122122322122122122122322322122122322132122322322122122222123122122122122322122122122132323221122122122122222222122122122122122222322122322,,,,,,,,,,,,,,,,,,,,,,,,,,,,,,,,,,,,,,,,,,,,,,,,,,,,,,,,,,,,,,,,,,,,,,,,,,,,,,,,,,,,,,,,,,,,,,,,,,,,,,,,,
