# Supplementary material for: Developing and Applying Heterogeneous Phylogenetic Models with XRate
Source: PLoS One. 2012 Jun 5;7(6):e36898. doi: 10.1371/journal.pone.0036898 (PMC3367922; doi:10.1371/journal.pone.0036898)
Supplement: Text S1 — contains example grammars referred to in the text, as well as small and large test Stockholm alignments. The alignment of poliovirus genomes along with the grammars used to produce Figure 3 are also included along with a Makefile indicating how the data was analyzed. Typing make help in the directory containing the Makefile will display the demonstrations available to users. (ZIP) [file pone.0036898.s001.zip › example_grammars/trained/annotated_stockholm/polio.small.pfold.stk]

# STOCKHOLM 1.0
#=GF NH           (((POL3L37:0.2977500000,AF541919:0.0010000000):0.2039400000,((AF462419:0.0042300000,AF462418:0.0451900000):0.0010000000,((AF405666:0.1674400000,(AF405669:0.1387200000,(AF405690:0.0241700000,AF405682:0.0511400000):0.0874600000):0.0656400000):0.1000900000,((HPO132961:0.1357800000,HPO132960:0.0063400000):0.1204900000,(HPO416942:0.0143900000,((POLIO1A:0.0059700000,mahoney:0.0100000000):0.0100000000,NC_002058:0.0004500000):0.0059800000):0.0175000000):0.1072200000):0.1705700000):0.1911700000):0.1526600000,((AY278551:0.2127300000,(AF448783:0.2109400000,AF448782:0.1457000000):0.0815700000):0.0010000000,((AY056701:0.6328000000,AY278553:0.2410300000):0.3741200000,((POL2CG1:0.0171000000,POL2LAN:0.0084500000):0.3947300000,(HPO293918:0.3782400000,PIP03XX:0.3101200000):0.3533400000):0.0109500000):0.2102700000):0.2231300000,(AY278552:0.0702600000,(AY278550:0.0149100000,(AY278549:0.0152300000,AY177685:0.0108700000):0.0270900000):0.0010000000):0.0010000000);
#=GF SC_max_pfold -794.838 bits
#=GF SC_sum_pfold -790.15 bits
AY056701          NNNNNNNNNNNNNNNNNNNNNNNNNNNNNNNNNNNNNNNNNNNNNNNNNNNNNNNNNNNNNNNNNNNNNN
HPO293918         TTAAAACAGCTCTGGGGTTGCTCCCACCCCAGAGGCCCACGTGGCGGCCAGTACTCTGGTATTGCGGTAC
PIP03XX           TTAAAACAGCTCTGGGGTTGTTCCCACCCCAGAGGCCCACGTGGCGGCTAGTACACTGGTATCACGGTAC
AY278553          TTAAAACAGCTCTGGGGTTGTTCCCACCCCGGAGGCCCACGTGGCGGCTAGTACTCTGGTATCACGGTAC
POL2CG1           TTAAAACAGCTCTGGGGTTGTTCCCACCCCAGAGGCCCACGTGGCGGCCAGTACACTGGTATCGCGGTAC
POL2LAN           TTAAAACAGCTCTGGGGTTGTTCCCACCCCAGAGGCCCACGTGGCGGCCAGTACACTGGTATTGCGGTAC
POL3L37           TTAAAACAGCTCTGGGGTTGTTCCCACCCCAGAGGCCCACGTGGCGGCTAGTACACTGGTATCACGGTAC
AF541919          NNNNNNNNNNTCTGGGGTTGTTCCCACCCCAGAGGCCCACGTGGCGGCTAGTACACTGGTATCACGGTAC
AF405666          TTAAAACAGCTCTGGGGTTGCACCCACCCCAGAGGCCCACGTGGCGGCTAGTACTCCGGTATTGCGGTAC
AF405669          TTAAAACAGCTCTGGGGTTGCACCCACCCCAGAGGCCCACGTGGCGGCTAGTACTCCGGTATTGCGGTAC
AF405682          TTAAAACAGCTCTGGGGTTGCACCCACCCCAGAGGCCCACGTGGCGGCTAGTACTCCGGTATTGCGGTAC
AF405690          TTAAAACAGCTCTGGGGTTGCACCCACCCCAGAGGCCCACGTGGCGGCTAGTACTCCGGTATTGCGGTAC
AF462418          TTAAAACAGCTCTGGGGTTGCACCCACCCCAGAGGCCCACGTGGCGGCTAGTACTCCGGTATTGCGGTAC
AF462419          TTAAAACAGCTCTGGGGTTGCACCCACCCCAGAGGCCCACGTGGCGGCTAGTACTCCGGTATTGCGGTAC
HPO416942         TTAAAACAGCTCTGGGGTTGTACCCACCCCAGAGGCCCACGCGGCGGCTAGTACTCCGGTATTGCGGTAC
POLIO1A           TTAAAACAGCTCTGGGGTTGTACCCACCCCAGAGGCCCACGTGGCGGCTAGTACTCCGGTATTGCGGTAC
NC_002058         TTAAAACAGCTCTGGGGTTGTACCCACCCCAGAGGCCCACGTGGCGGCTAGTACTCCGGTATTGCGGTAC
mahoney           TTAAAACAGCTCTGGGGTTGTACCCACCCCAGAGGCCCACGTGGCGGCTAGTACTCCGGTATTGCGGTAC
HPO132961         TTAAAACAGCTCTGGGGTTGTTCCCACCCCAGAGGCCCACGTGGCGGCCAGTACTCTGGTATCACGGTAC
HPO132960         TTAAAACAGCTCTGGGGTTGTTCCCACCCCAGAGGCCCACGTGGCGGCCAGTACTCTGGTATCACGGTAC
AF448783          TTAAAACAGCTCTGGGGTTGTTCCCACCCCAGAGGCCCACGTGGCGGCCAGTACACCGGTATTACGGTAC
AF448782          TTAAAACAGCTCTGGGGTTGTTCCCACCCCAGAGGCCCACGTGGCGGCTAGTACACTGGTATTACGGTAC
AY278551          TTAAAACAGCTCTGGGGTTGTACCCACCCCAGAGGCCCACGTGGCGGCTAGCACTCCGGTATTACGGTAC
AY278552          TTAAAACAGCTCTGGGGTTGTACCCACCCCAGAGGCCCACGTGGCGGCTAGCACTCCGGTATTACGGTAC
AY278550          TTAAAACAGCTCTGGGGTTGTACCCACCCCAGAGGCCCACGTGGCGGCTAGCACTCCGGTATTACGGTAC
AY278549          TTAAAACAGCTCTGGGGTTGTACCCACCCCAGAGGCCCACGTGGCGGCTAGCACTCCGGTATTACGGTAC
AY177685          TTAAAACAGCTCTGGGGTTGTACCCACCCCAGAGGCCCACGTGGCGGCTAGCACTCCGGTATTACGGTAC
#=GC PFOLD        <<..>><..<<<<<<<<<.<...>.>>>>>>>>><<<<..>.>>>><<..>.<<.<..<<...>>>>>.>
#=GC RdFrame      2222222222222222222222222222222222222222222222222222222222222222222222
