# Supplementary material for: Developing and Applying Heterogeneous Phylogenetic Models with XRate
Source: PLoS One. 2012 Jun 5;7(6):e36898. doi: 10.1371/journal.pone.0036898 (PMC3367922; doi:10.1371/journal.pone.0036898)
Supplement: Text S1 — contains example grammars referred to in the text, as well as small and large test Stockholm alignments. The alignment of poliovirus genomes along with the grammars used to produce Figure 3 are also included along with a Makefile indicating how the data was analyzed. Typing make help in the directory containing the Makefile will display the demonstrations available to users. (ZIP) [file pone.0036898.s001.zip › example_grammars/trained/annotated_stockholm/polio.small.XDecoder.stk]

# STOCKHOLM 1.0
#=GF NH              (((POL3L37:0.2977500000,AF541919:0.0010000000):0.2039400000,((AF462419:0.0042300000,AF462418:0.0451900000):0.0010000000,((AF405666:0.1674400000,(AF405669:0.1387200000,(AF405690:0.0241700000,AF405682:0.0511400000):0.0874600000):0.0656400000):0.1000900000,((HPO132961:0.1357800000,HPO132960:0.0063400000):0.1204900000,(HPO416942:0.0143900000,((POLIO1A:0.0059700000,mahoney:0.0100000000):0.0100000000,NC_002058:0.0004500000):0.0059800000):0.0175000000):0.1072200000):0.1705700000):0.1911700000):0.1526600000,((AY278551:0.2127300000,(AF448783:0.2109400000,AF448782:0.1457000000):0.0815700000):0.0010000000,((AY056701:0.6328000000,AY278553:0.2410300000):0.3741200000,((POL2CG1:0.0171000000,POL2LAN:0.0084500000):0.3947300000,(HPO293918:0.3782400000,PIP03XX:0.3101200000):0.3533400000):0.0109500000):0.2102700000):0.2231300000,(AY278552:0.0702600000,(AY278550:0.0149100000,(AY278549:0.0152300000,AY177685:0.0108700000):0.0270900000):0.0010000000):0.0010000000);
#=GF SC_max_Xdecoder -900.248 bits
#=GF SC_sum_Xdecoder -891.062 bits
AY056701             NNNNNNNNNNNNNNNNNNNNNNNNNNNNNNNNNNNNNNNNNNNNNNNNNNNNNNNNNNNNNNNNNNNNNN
HPO293918            TTAAAACAGCTCTGGGGTTGCTCCCACCCCAGAGGCCCACGTGGCGGCCAGTACTCTGGTATTGCGGTAC
PIP03XX              TTAAAACAGCTCTGGGGTTGTTCCCACCCCAGAGGCCCACGTGGCGGCTAGTACACTGGTATCACGGTAC
AY278553             TTAAAACAGCTCTGGGGTTGTTCCCACCCCGGAGGCCCACGTGGCGGCTAGTACTCTGGTATCACGGTAC
POL2CG1              TTAAAACAGCTCTGGGGTTGTTCCCACCCCAGAGGCCCACGTGGCGGCCAGTACACTGGTATCGCGGTAC
POL2LAN              TTAAAACAGCTCTGGGGTTGTTCCCACCCCAGAGGCCCACGTGGCGGCCAGTACACTGGTATTGCGGTAC
POL3L37              TTAAAACAGCTCTGGGGTTGTTCCCACCCCAGAGGCCCACGTGGCGGCTAGTACACTGGTATCACGGTAC
AF541919             NNNNNNNNNNTCTGGGGTTGTTCCCACCCCAGAGGCCCACGTGGCGGCTAGTACACTGGTATCACGGTAC
AF405666             TTAAAACAGCTCTGGGGTTGCACCCACCCCAGAGGCCCACGTGGCGGCTAGTACTCCGGTATTGCGGTAC
AF405669             TTAAAACAGCTCTGGGGTTGCACCCACCCCAGAGGCCCACGTGGCGGCTAGTACTCCGGTATTGCGGTAC
AF405682             TTAAAACAGCTCTGGGGTTGCACCCACCCCAGAGGCCCACGTGGCGGCTAGTACTCCGGTATTGCGGTAC
AF405690             TTAAAACAGCTCTGGGGTTGCACCCACCCCAGAGGCCCACGTGGCGGCTAGTACTCCGGTATTGCGGTAC
AF462418             TTAAAACAGCTCTGGGGTTGCACCCACCCCAGAGGCCCACGTGGCGGCTAGTACTCCGGTATTGCGGTAC
AF462419             TTAAAACAGCTCTGGGGTTGCACCCACCCCAGAGGCCCACGTGGCGGCTAGTACTCCGGTATTGCGGTAC
HPO416942            TTAAAACAGCTCTGGGGTTGTACCCACCCCAGAGGCCCACGCGGCGGCTAGTACTCCGGTATTGCGGTAC
POLIO1A              TTAAAACAGCTCTGGGGTTGTACCCACCCCAGAGGCCCACGTGGCGGCTAGTACTCCGGTATTGCGGTAC
NC_002058            TTAAAACAGCTCTGGGGTTGTACCCACCCCAGAGGCCCACGTGGCGGCTAGTACTCCGGTATTGCGGTAC
mahoney              TTAAAACAGCTCTGGGGTTGTACCCACCCCAGAGGCCCACGTGGCGGCTAGTACTCCGGTATTGCGGTAC
HPO132961            TTAAAACAGCTCTGGGGTTGTTCCCACCCCAGAGGCCCACGTGGCGGCCAGTACTCTGGTATCACGGTAC
HPO132960            TTAAAACAGCTCTGGGGTTGTTCCCACCCCAGAGGCCCACGTGGCGGCCAGTACTCTGGTATCACGGTAC
AF448783             TTAAAACAGCTCTGGGGTTGTTCCCACCCCAGAGGCCCACGTGGCGGCCAGTACACCGGTATTACGGTAC
AF448782             TTAAAACAGCTCTGGGGTTGTTCCCACCCCAGAGGCCCACGTGGCGGCTAGTACACTGGTATTACGGTAC
AY278551             TTAAAACAGCTCTGGGGTTGTACCCACCCCAGAGGCCCACGTGGCGGCTAGCACTCCGGTATTACGGTAC
AY278552             TTAAAACAGCTCTGGGGTTGTACCCACCCCAGAGGCCCACGTGGCGGCTAGCACTCCGGTATTACGGTAC
AY278550             TTAAAACAGCTCTGGGGTTGTACCCACCCCAGAGGCCCACGTGGCGGCTAGCACTCCGGTATTACGGTAC
AY278549             TTAAAACAGCTCTGGGGTTGTACCCACCCCAGAGGCCCACGTGGCGGCTAGCACTCCGGTATTACGGTAC
AY177685             TTAAAACAGCTCTGGGGTTGTACCCACCCCAGAGGCCCACGTGGCGGCTAGCACTCCGGTATTACGGTAC
#=GC RdFrame         2222222222222222222222222222222222222222222222222222222222222222222222
#=GC SS_cons         ,<<<<<<<<<<<<<<<<<<<--->>>>>>>>>>><<<<<-->>-->>>-<<-->>>>->>>>----->>,
#=GC SubRate         2,,,,,,,,,,,,,,,,,,,,,,,,,,,,,,,,,,,,,,,,,,,,,,,,,,,,,,,,,,,,,,,,,,,,2
