# Supplementary material for: Developing and Applying Heterogeneous Phylogenetic Models with XRate
Source: PLoS One. 2012 Jun 5;7(6):e36898. doi: 10.1371/journal.pone.0036898 (PMC3367922; doi:10.1371/journal.pone.0036898)
Supplement: Text S1 — contains example grammars referred to in the text, as well as small and large test Stockholm alignments. The alignment of poliovirus genomes along with the grammars used to produce Figure 3 are also included along with a Makefile indicating how the data was analyzed. Typing make help in the directory containing the Makefile will display the demonstrations available to users. (ZIP) [file pone.0036898.s001.zip › example_grammars/trained/codon.eg]

;; Alphabet RNA

(alphabet
 (name RNA)
 (token (a c g u))
 (complement (u g c a))
 (extend (to n) (from a) (from c) (from g) (from u))
 (extend (to x) (from a) (from c) (from g) (from u))
 (extend (to t) (from u))
 (extend (to r) (from a) (from g))
 (extend (to y) (from c) (from u))
 (extend (to m) (from a) (from c))
 (extend (to k) (from g) (from u))
 (extend (to s) (from c) (from g))
 (extend (to w) (from a) (from u))
 (extend (to h) (from a) (from c) (from u))
 (extend (to b) (from c) (from g) (from u))
 (extend (to v) (from a) (from c) (from g))
 (extend (to d) (from a) (from g) (from u))
 (wildcard *)
)  ;; end alphabet RNA

;; Grammar codon

(grammar
 (name codon)
 (update-rates 1)
 (update-rules 1)

 ;; Markov chain substitution models

 (chain
  (update-policy rev)
  (terminal (NUC))

  ;; initial probability distribution
  (initial (state (a)) (prob 0.23257))
  (initial (state (c)) (prob 0.256729))
  (initial (state (g)) (prob 0.276799))
  (initial (state (u)) (prob 0.233903))

  ;; mutation rates
  (mutate (from (a)) (to (c)) (rate 0.269758))
  (mutate (from (a)) (to (g)) (rate 0.367921))
  (mutate (from (a)) (to (u)) (rate 0.222235))
  (mutate (from (c)) (to (a)) (rate 0.244373))
  (mutate (from (c)) (to (g)) (rate 0.272223))
  (mutate (from (c)) (to (u)) (rate 0.298297))
  (mutate (from (g)) (to (a)) (rate 0.309133))
  (mutate (from (g)) (to (c)) (rate 0.252485))
  (mutate (from (g)) (to (u)) (rate 0.157901))
  (mutate (from (u)) (to (a)) (rate 0.220969))
  (mutate (from (u)) (to (c)) (rate 0.327408))
  (mutate (from (u)) (to (g)) (rate 0.186859))
 )  ;; end chain NUC

 (chain
  (update-policy rev)
  (terminal (POS1 POS2 POS3))

  ;; initial probability distribution
  (initial (state (a a a)) (prob 0.0309837))
  (initial (state (c a a)) (prob 0.0166459))
  (initial (state (g a a)) (prob 0.0371184))
  (initial (state (u a a)) (prob 0.000272987))
  (initial (state (a c a)) (prob 0.0117003))
  (initial (state (c c a)) (prob 0.0108379))
  (initial (state (g c a)) (prob 0.0183785))
  (initial (state (u c a)) (prob 0.00961787))
  (initial (state (a g a)) (prob 0.00921536))
  (initial (state (c g a)) (prob 0.00478713))
  (initial (state (g g a)) (prob 0.0172991))
  (initial (state (u g a)) (prob 0.00047695))
  (initial (state (a u a)) (prob 0.0130426))
  (initial (state (c u a)) (prob 0.00700349))
  (initial (state (g u a)) (prob 0.0102634))
  (initial (state (u u a)) (prob 0.0186411))
  (initial (state (a a c)) (prob 0.0197279))
  (initial (state (c a c)) (prob 0.0125831))
  (initial (state (g a c)) (prob 0.0253122))
  (initial (state (u a c)) (prob 0.0134059))
  (initial (state (a c c)) (prob 0.016193))
  (initial (state (c c c)) (prob 0.0104541))
  (initial (state (g c c)) (prob 0.0274351))
  (initial (state (u c c)) (prob 0.00972826))
  (initial (state (a g c)) (prob 0.0134628))
  (initial (state (c g c)) (prob 0.0152556))
  (initial (state (g g c)) (prob 0.0255721))
  (initial (state (u g c)) (prob 0.00636474))
  (initial (state (a u c)) (prob 0.0220304))
  (initial (state (c u c)) (prob 0.014443))
  (initial (state (g u c)) (prob 0.0163924))
  (initial (state (u u c)) (prob 0.019483))
  (initial (state (a a g)) (prob 0.0226076))
  (initial (state (c a g)) (prob 0.0173605))
  (initial (state (g a g)) (prob 0.0294362))
  (initial (state (u a g)) (prob 0.000177529))
  (initial (state (a c g)) (prob 0.0109313))
  (initial (state (c c g)) (prob 0.0133568))
  (initial (state (g c g)) (prob 0.020821))
  (initial (state (u c g)) (prob 0.00879306))
  (initial (state (a g g)) (prob 0.00633622))
  (initial (state (c g g)) (prob 0.00796967))
  (initial (state (g g g)) (prob 0.0119464))
  (initial (state (u g g)) (prob 0.00974261))
  (initial (state (a u g)) (prob 0.0208974))
  (initial (state (c u g)) (prob 0.0268846))
  (initial (state (g u g)) (prob 0.0213069))
  (initial (state (u u g)) (prob 0.0158252))
  (initial (state (a a u)) (prob 0.0238138))
  (initial (state (c a u)) (prob 0.0142189))
  (initial (state (g a u)) (prob 0.0327042))
  (initial (state (u a u)) (prob 0.0168254))
  (initial (state (a c u)) (prob 0.011884))
  (initial (state (c c u)) (prob 0.0113305))
  (initial (state (g c u)) (prob 0.020713))
  (initial (state (u c u)) (prob 0.0115598))
  (initial (state (a g u)) (prob 0.0105848))
  (initial (state (c g u)) (prob 0.00917438))
  (initial (state (g g u)) (prob 0.0190295))
  (initial (state (u g u)) (prob 0.00596485))
  (initial (state (a u u)) (prob 0.0266123))
  (initial (state (c u u)) (prob 0.0160095))
  (initial (state (g u u)) (prob 0.0180181))
  (initial (state (u u u)) (prob 0.0230359))

  ;; mutation rates
  (mutate (from (a a a)) (to (c a a)) (rate 0.0916283))
  (mutate (from (a a a)) (to (g a a)) (rate 0.150099))
  (mutate (from (a a a)) (to (u a a)) (rate 0.00221424))
  (mutate (from (a a a)) (to (a c a)) (rate 0.0203881))
  (mutate (from (a a a)) (to (c c a)) (rate 0.0116523))
  (mutate (from (a a a)) (to (g c a)) (rate 0.0196363))
  (mutate (from (a a a)) (to (u c a)) (rate 0.0148363))
  (mutate (from (a a a)) (to (a g a)) (rate 0.0735948))
  (mutate (from (a a a)) (to (c g a)) (rate 0.0282371))
  (mutate (from (a a a)) (to (g g a)) (rate 0.0125349))
  (mutate (from (a a a)) (to (u g a)) (rate 0.00220287))
  (mutate (from (a a a)) (to (a u a)) (rate 0.00657142))
  (mutate (from (a a a)) (to (c u a)) (rate 0.00390378))
  (mutate (from (a a a)) (to (g u a)) (rate 0.00606861))
  (mutate (from (a a a)) (to (u u a)) (rate 0.00988279))
  (mutate (from (a a a)) (to (a a c)) (rate 0.0308007))
  (mutate (from (a a a)) (to (c a c)) (rate 0.0134137))
  (mutate (from (a a a)) (to (g a c)) (rate 0.0164159))
  (mutate (from (a a a)) (to (u a c)) (rate 0.0052343))
  (mutate (from (a a a)) (to (a c c)) (rate 0.012773))
  (mutate (from (a a a)) (to (c c c)) (rate 0.00853119))
  (mutate (from (a a a)) (to (g c c)) (rate 0.0187641))
  (mutate (from (a a a)) (to (u c c)) (rate 0.0067941))
  (mutate (from (a a a)) (to (a g c)) (rate 0.0193653))
  (mutate (from (a a a)) (to (c g c)) (rate 0.0600612))
  (mutate (from (a a a)) (to (g g c)) (rate 0.0100857))
  (mutate (from (a a a)) (to (u g c)) (rate 0.00103828))
  (mutate (from (a a a)) (to (a u c)) (rate 0.00390335))
  (mutate (from (a a a)) (to (c u c)) (rate 0.00418874))
  (mutate (from (a a a)) (to (g u c)) (rate 0.00341642))
  (mutate (from (a a a)) (to (u u c)) (rate 0.00139829))
  (mutate (from (a a a)) (to (a a g)) (rate 0.651622))
  (mutate (from (a a a)) (to (c a g)) (rate 0.0407058))
  (mutate (from (a a a)) (to (g a g)) (rate 0.0506639))
  (mutate (from (a a a)) (to (u a g)) (rate 0.00125004))
  (mutate (from (a a a)) (to (a c g)) (rate 0.01394))
  (mutate (from (a a a)) (to (c c g)) (rate 0.01237))
  (mutate (from (a a a)) (to (g c g)) (rate 0.0188702))
  (mutate (from (a a a)) (to (u c g)) (rate 0.00659175))
  (mutate (from (a a a)) (to (a g g)) (rate 0.0417356))
  (mutate (from (a a a)) (to (c g g)) (rate 0.0309825))
  (mutate (from (a a a)) (to (g g g)) (rate 0.00689019))
  (mutate (from (a a a)) (to (u g g)) (rate 0.00338786))
  (mutate (from (a a a)) (to (a u g)) (rate 0.01701))
  (mutate (from (a a a)) (to (c u g)) (rate 0.00495131))
  (mutate (from (a a a)) (to (g u g)) (rate 0.00566686))
  (mutate (from (a a a)) (to (u u g)) (rate 0.00919659))
  (mutate (from (a a a)) (to (a a u)) (rate 0.0585323))
  (mutate (from (a a a)) (to (c a u)) (rate 0.018291))
  (mutate (from (a a a)) (to (g a u)) (rate 0.0265148))
  (mutate (from (a a a)) (to (u a u)) (rate 0.00940889))
  (mutate (from (a a a)) (to (a c u)) (rate 0.0181493))
  (mutate (from (a a a)) (to (c c u)) (rate 0.0162852))
  (mutate (from (a a a)) (to (g c u)) (rate 0.0158641))
  (mutate (from (a a a)) (to (u c u)) (rate 0.0156255))
  (mutate (from (a a a)) (to (a g u)) (rate 0.021635))
  (mutate (from (a a a)) (to (c g u)) (rate 0.0438983))
  (mutate (from (a a a)) (to (g g u)) (rate 0.00692132))
  (mutate (from (a a a)) (to (u g u)) (rate 0.00103462))
  (mutate (from (a a a)) (to (a u u)) (rate 0.00849937))
  (mutate (from (a a a)) (to (c u u)) (rate 0.00528436))
  (mutate (from (a a a)) (to (g u u)) (rate 0.00610903))
  (mutate (from (a a a)) (to (u u u)) (rate 0.00788514))
  (mutate (from (c a a)) (to (a a a)) (rate 0.170551))
  (mutate (from (c a a)) (to (g a a)) (rate 0.216897))
  (mutate (from (c a a)) (to (u a a)) (rate 0.0110689))
  (mutate (from (c a a)) (to (a c a)) (rate 0.0194777))
  (mutate (from (c a a)) (to (c c a)) (rate 0.00841571))
  (mutate (from (c a a)) (to (g c a)) (rate 0.015118))
  (mutate (from (c a a)) (to (u c a)) (rate 0.0112446))
  (mutate (from (c a a)) (to (a g a)) (rate 0.0185657))
  (mutate (from (c a a)) (to (c g a)) (rate 0.0297987))
  (mutate (from (c a a)) (to (g g a)) (rate 0.00654976))
  (mutate (from (c a a)) (to (u g a)) (rate 0.00354483))
  (mutate (from (c a a)) (to (a u a)) (rate 0.00363067))
  (mutate (from (c a a)) (to (c u a)) (rate 0.00893079))
  (mutate (from (c a a)) (to (g u a)) (rate 0.0012892))
  (mutate (from (c a a)) (to (u u a)) (rate 0.0118043))
  (mutate (from (c a a)) (to (a a c)) (rate 0.0440918))
  (mutate (from (c a a)) (to (c a c)) (rate 0.0309922))
  (mutate (from (c a a)) (to (g a c)) (rate 0.0234781))
  (mutate (from (c a a)) (to (u a c)) (rate 0.00452396))
  (mutate (from (c a a)) (to (a c c)) (rate 0.0144643))
  (mutate (from (c a a)) (to (c c c)) (rate 0.00696103))
  (mutate (from (c a a)) (to (g c c)) (rate 0.0205603))
  (mutate (from (c a a)) (to (u c c)) (rate 0.0107785))
  (mutate (from (c a a)) (to (a g c)) (rate 0.0155617))
  (mutate (from (c a a)) (to (c g c)) (rate 0.0382914))
  (mutate (from (c a a)) (to (g g c)) (rate 0.0112482))
  (mutate (from (c a a)) (to (u g c)) (rate 0.00164229))
  (mutate (from (c a a)) (to (a u c)) (rate 0.00657543))
  (mutate (from (c a a)) (to (c u c)) (rate 0.0105793))
  (mutate (from (c a a)) (to (g u c)) (rate 0.00464518))
  (mutate (from (c a a)) (to (u u c)) (rate 0.000965365))
  (mutate (from (c a a)) (to (a a g)) (rate 0.0709879))
  (mutate (from (c a a)) (to (c a g)) (rate 0.823352))
  (mutate (from (c a a)) (to (g a g)) (rate 0.105762))
  (mutate (from (c a a)) (to (u a g)) (rate 0.00232666))
  (mutate (from (c a a)) (to (a c g)) (rate 0.0150382))
  (mutate (from (c a a)) (to (c c g)) (rate 0.0118639))
  (mutate (from (c a a)) (to (g c g)) (rate 0.0279118))
  (mutate (from (c a a)) (to (u c g)) (rate 0.0160563))
  (mutate (from (c a a)) (to (a g g)) (rate 0.0131312))
  (mutate (from (c a a)) (to (c g g)) (rate 0.0290798))
  (mutate (from (c a a)) (to (g g g)) (rate 0.01875))
  (mutate (from (c a a)) (to (u g g)) (rate 0.00349925))
  (mutate (from (c a a)) (to (a u g)) (rate 0.036172))
  (mutate (from (c a a)) (to (c u g)) (rate 0.0125169))
  (mutate (from (c a a)) (to (g u g)) (rate 0.00694361))
  (mutate (from (c a a)) (to (u u g)) (rate 0.0156949))
  (mutate (from (c a a)) (to (a a u)) (rate 0.0659888))
  (mutate (from (c a a)) (to (c a u)) (rate 0.0377578))
  (mutate (from (c a a)) (to (g a u)) (rate 0.0453341))
  (mutate (from (c a a)) (to (u a u)) (rate 0.0108382))
  (mutate (from (c a a)) (to (a c u)) (rate 0.0256999))
  (mutate (from (c a a)) (to (c c u)) (rate 0.00883199))
  (mutate (from (c a a)) (to (g c u)) (rate 0.0176742))
  (mutate (from (c a a)) (to (u c u)) (rate 0.0187579))
  (mutate (from (c a a)) (to (a g u)) (rate 0.0190735))
  (mutate (from (c a a)) (to (c g u)) (rate 0.0351777))
  (mutate (from (c a a)) (to (g g u)) (rate 0.00499161))
  (mutate (from (c a a)) (to (u g u)) (rate 0.00374469))
  (mutate (from (c a a)) (to (a u u)) (rate 0.00574854))
  (mutate (from (c a a)) (to (c u u)) (rate 0.0128417))
  (mutate (from (c a a)) (to (g u u)) (rate 0.00495993))
  (mutate (from (c a a)) (to (u u u)) (rate 0.00402092))
  (mutate (from (g a a)) (to (a a a)) (rate 0.125292))
  (mutate (from (g a a)) (to (c a a)) (rate 0.0972682))
  (mutate (from (g a a)) (to (u a a)) (rate 0.00138226))
  (mutate (from (g a a)) (to (a c a)) (rate 0.0161954))
  (mutate (from (g a a)) (to (c c a)) (rate 0.00840453))
  (mutate (from (g a a)) (to (g c a)) (rate 0.0245694))
  (mutate (from (g a a)) (to (u c a)) (rate 0.011116))
  (mutate (from (g a a)) (to (a g a)) (rate 0.010469))
  (mutate (from (g a a)) (to (c g a)) (rate 0.00605707))
  (mutate (from (g a a)) (to (g g a)) (rate 0.011775))
  (mutate (from (g a a)) (to (u g a)) (rate 0.0011036))
  (mutate (from (g a a)) (to (a u a)) (rate 0.00475349))
  (mutate (from (g a a)) (to (c u a)) (rate 0.00139208))
  (mutate (from (g a a)) (to (g u a)) (rate 0.00314169))
  (mutate (from (g a a)) (to (u u a)) (rate 0.00441066))
  (mutate (from (g a a)) (to (a a c)) (rate 0.0160959))
  (mutate (from (g a a)) (to (c a c)) (rate 0.00487897))
  (mutate (from (g a a)) (to (g a c)) (rate 0.0916343))
  (mutate (from (g a a)) (to (u a c)) (rate 0.00305073))
  (mutate (from (g a a)) (to (a c c)) (rate 0.0105109))
  (mutate (from (g a a)) (to (c c c)) (rate 0.00852301))
  (mutate (from (g a a)) (to (g c c)) (rate 0.0325509))
  (mutate (from (g a a)) (to (u c c)) (rate 0.00714405))
  (mutate (from (g a a)) (to (a g c)) (rate 0.014048))
  (mutate (from (g a a)) (to (c g c)) (rate 0.013728))
  (mutate (from (g a a)) (to (g g c)) (rate 0.00995828))
  (mutate (from (g a a)) (to (u g c)) (rate 0.00133117))
  (mutate (from (g a a)) (to (a u c)) (rate 0.0029364))
  (mutate (from (g a a)) (to (c u c)) (rate 0.00197385))
  (mutate (from (g a a)) (to (g u c)) (rate 0.00305661))
  (mutate (from (g a a)) (to (u u c)) (rate 0.000789234))
  (mutate (from (g a a)) (to (a a g)) (rate 0.0247511))
  (mutate (from (g a a)) (to (c a g)) (rate 0.065092))
  (mutate (from (g a a)) (to (g a g)) (rate 0.780631))
  (mutate (from (g a a)) (to (u a g)) (rate 0.000818032))
  (mutate (from (g a a)) (to (a c g)) (rate 0.00955109))
  (mutate (from (g a a)) (to (c c g)) (rate 0.00967728))
  (mutate (from (g a a)) (to (g c g)) (rate 0.028692))
  (mutate (from (g a a)) (to (u c g)) (rate 0.0105059))
  (mutate (from (g a a)) (to (a g g)) (rate 0.00760184))
  (mutate (from (g a a)) (to (c g g)) (rate 0.00817019))
  (mutate (from (g a a)) (to (g g g)) (rate 0.00861804))
  (mutate (from (g a a)) (to (u g g)) (rate 0.0020302))
  (mutate (from (g a a)) (to (a u g)) (rate 0.00653567))
  (mutate (from (g a a)) (to (c u g)) (rate 0.00429982))
  (mutate (from (g a a)) (to (g u g)) (rate 0.00510583))
  (mutate (from (g a a)) (to (u u g)) (rate 0.00317778))
  (mutate (from (g a a)) (to (a a u)) (rate 0.0382643))
  (mutate (from (g a a)) (to (c a u)) (rate 0.00735777))
  (mutate (from (g a a)) (to (g a u)) (rate 0.136448))
  (mutate (from (g a a)) (to (u a u)) (rate 0.00575664))
  (mutate (from (g a a)) (to (a c u)) (rate 0.00941641))
  (mutate (from (g a a)) (to (c c u)) (rate 0.0114789))
  (mutate (from (g a a)) (to (g c u)) (rate 0.0241497))
  (mutate (from (g a a)) (to (u c u)) (rate 0.0150703))
  (mutate (from (g a a)) (to (a g u)) (rate 0.0121742))
  (mutate (from (g a a)) (to (c g u)) (rate 0.00462791))
  (mutate (from (g a a)) (to (g g u)) (rate 0.00756503))
  (mutate (from (g a a)) (to (u g u)) (rate 0.00040966))
  (mutate (from (g a a)) (to (a u u)) (rate 0.00213535))
  (mutate (from (g a a)) (to (c u u)) (rate 0.00250816))
  (mutate (from (g a a)) (to (g u u)) (rate 0.00526463))
  (mutate (from (g a a)) (to (u u u)) (rate 0.00279039))
  (mutate (from (u a a)) (to (a a a)) (rate 0.251314))
  (mutate (from (u a a)) (to (c a a)) (rate 0.674951))
  (mutate (from (u a a)) (to (g a a)) (rate 0.187947))
  (mutate (from (u a a)) (to (a c a)) (rate 0.0983235))
  (mutate (from (u a a)) (to (c c a)) (rate 0.0711491))
  (mutate (from (u a a)) (to (g c a)) (rate 0.0873769))
  (mutate (from (u a a)) (to (u c a)) (rate 0.101717))
  (mutate (from (u a a)) (to (a g a)) (rate 0.0642403))
  (mutate (from (u a a)) (to (c g a)) (rate 0.125578))
  (mutate (from (u a a)) (to (g g a)) (rate 0.0563939))
  (mutate (from (u a a)) (to (u g a)) (rate 0.0562479))
  (mutate (from (u a a)) (to (a u a)) (rate 0.0369995))
  (mutate (from (u a a)) (to (c u a)) (rate 0.0379087))
  (mutate (from (u a a)) (to (g u a)) (rate 0.0268362))
  (mutate (from (u a a)) (to (u u a)) (rate 0.0488257))
  (mutate (from (u a a)) (to (a a c)) (rate 0.129766))
  (mutate (from (u a a)) (to (c a c)) (rate 0.105281))
  (mutate (from (u a a)) (to (g a c)) (rate 0.118263))
  (mutate (from (u a a)) (to (u a c)) (rate 0.102156))
  (mutate (from (u a a)) (to (a c c)) (rate 0.0766491))
  (mutate (from (u a a)) (to (c c c)) (rate 0.0466089))
  (mutate (from (u a a)) (to (g c c)) (rate 0.097232))
  (mutate (from (u a a)) (to (u c c)) (rate 0.067286))
  (mutate (from (u a a)) (to (a g c)) (rate 0.085391))
  (mutate (from (u a a)) (to (c g c)) (rate 0.0867808))
  (mutate (from (u a a)) (to (g g c)) (rate 0.105134))
  (mutate (from (u a a)) (to (u g c)) (rate 0.0374973))
  (mutate (from (u a a)) (to (a u c)) (rate 0.0490174))
  (mutate (from (u a a)) (to (c u c)) (rate 0.0652146))
  (mutate (from (u a a)) (to (g u c)) (rate 0.058326))
  (mutate (from (u a a)) (to (u u c)) (rate 0.0413935))
  (mutate (from (u a a)) (to (a a g)) (rate 0.209913))
  (mutate (from (u a a)) (to (c a g)) (rate 0.242896))
  (mutate (from (u a a)) (to (g a g)) (rate 0.171679))
  (mutate (from (u a a)) (to (u a g)) (rate 0.0412744))
  (mutate (from (u a a)) (to (a c g)) (rate 0.103378))
  (mutate (from (u a a)) (to (c c g)) (rate 0.0985152))
  (mutate (from (u a a)) (to (g c g)) (rate 0.12774))
  (mutate (from (u a a)) (to (u c g)) (rate 0.135234))
  (mutate (from (u a a)) (to (a g g)) (rate 0.0727704))
  (mutate (from (u a a)) (to (c g g)) (rate 0.147743))
  (mutate (from (u a a)) (to (g g g)) (rate 0.0689242))
  (mutate (from (u a a)) (to (u g g)) (rate 0.0968118))
  (mutate (from (u a a)) (to (a u g)) (rate 0.093135))
  (mutate (from (u a a)) (to (c u g)) (rate 0.0638263))
  (mutate (from (u a a)) (to (g u g)) (rate 0.0518349))
  (mutate (from (u a a)) (to (u u g)) (rate 0.0774392))
  (mutate (from (u a a)) (to (a a u)) (rate 0.0980577))
  (mutate (from (u a a)) (to (c a u)) (rate 0.0646855))
  (mutate (from (u a a)) (to (g a u)) (rate 0.0739452))
  (mutate (from (u a a)) (to (u a u)) (rate 0.10768))
  (mutate (from (u a a)) (to (a c u)) (rate 0.0972672))
  (mutate (from (u a a)) (to (c c u)) (rate 0.0609372))
  (mutate (from (u a a)) (to (g c u)) (rate 0.0985371))
  (mutate (from (u a a)) (to (u c u)) (rate 0.120459))
  (mutate (from (u a a)) (to (a g u)) (rate 0.0728879))
  (mutate (from (u a a)) (to (c g u)) (rate 0.0653499))
  (mutate (from (u a a)) (to (g g u)) (rate 0.0497282))
  (mutate (from (u a a)) (to (u g u)) (rate 0.0289251))
  (mutate (from (u a a)) (to (a u u)) (rate 0.0459896))
  (mutate (from (u a a)) (to (c u u)) (rate 0.0943904))
  (mutate (from (u a a)) (to (g u u)) (rate 0.0653584))
  (mutate (from (u a a)) (to (u u u)) (rate 0.0819908))
  (mutate (from (a c a)) (to (a a a)) (rate 0.0539899))
  (mutate (from (a c a)) (to (c a a)) (rate 0.0277108))
  (mutate (from (a c a)) (to (g a a)) (rate 0.0513788))
  (mutate (from (a c a)) (to (u a a)) (rate 0.00229404))
  (mutate (from (a c a)) (to (c c a)) (rate 0.0200802))
  (mutate (from (a c a)) (to (g c a)) (rate 0.0520665))
  (mutate (from (a c a)) (to (u c a)) (rate 0.0814373))
  (mutate (from (a c a)) (to (a g a)) (rate 0.0189993))
  (mutate (from (a c a)) (to (c g a)) (rate 0.00676536))
  (mutate (from (a c a)) (to (g g a)) (rate 0.00560113))
  (mutate (from (a c a)) (to (u g a)) (rate 0.00282699))
  (mutate (from (a c a)) (to (a u a)) (rate 0.0245227))
  (mutate (from (a c a)) (to (c u a)) (rate 0.00533202))
  (mutate (from (a c a)) (to (g u a)) (rate 0.0491956))
  (mutate (from (a c a)) (to (u u a)) (rate 0.00797951))
  (mutate (from (a c a)) (to (a a c)) (rate 0.0333569))
  (mutate (from (a c a)) (to (c a c)) (rate 0.00602032))
  (mutate (from (a c a)) (to (g a c)) (rate 0.0107573))
  (mutate (from (a c a)) (to (u a c)) (rate 0.00381394))
  (mutate (from (a c a)) (to (a c c)) (rate 0.435784))
  (mutate (from (a c a)) (to (c c c)) (rate 0.00414198))
  (mutate (from (a c a)) (to (g c c)) (rate 0.0232748))
  (mutate (from (a c a)) (to (u c c)) (rate 0.0243638))
  (mutate (from (a c a)) (to (a g c)) (rate 0.0483584))
  (mutate (from (a c a)) (to (c g c)) (rate 0.00698539))
  (mutate (from (a c a)) (to (g g c)) (rate 0.00960536))
  (mutate (from (a c a)) (to (u g c)) (rate 0.00848908))
  (mutate (from (a c a)) (to (a u c)) (rate 0.0105076))
  (mutate (from (a c a)) (to (c u c)) (rate 0.00669201))
  (mutate (from (a c a)) (to (g u c)) (rate 0.0163285))
  (mutate (from (a c a)) (to (u u c)) (rate 0.00745965))
  (mutate (from (a c a)) (to (a a g)) (rate 0.0312971))
  (mutate (from (a c a)) (to (c a g)) (rate 0.0154623))
  (mutate (from (a c a)) (to (g a g)) (rate 0.024956))
  (mutate (from (a c a)) (to (u a g)) (rate 0.00151358))
  (mutate (from (a c a)) (to (a c g)) (rate 0.358231))
  (mutate (from (a c a)) (to (c c g)) (rate 0.00988183))
  (mutate (from (a c a)) (to (g c g)) (rate 0.0360241))
  (mutate (from (a c a)) (to (u c g)) (rate 0.0302677))
  (mutate (from (a c a)) (to (a g g)) (rate 0.0101931))
  (mutate (from (a c a)) (to (c g g)) (rate 0.0104767))
  (mutate (from (a c a)) (to (g g g)) (rate 0.00344246))
  (mutate (from (a c a)) (to (u g g)) (rate 0.00331252))
  (mutate (from (a c a)) (to (a u g)) (rate 0.0382378))
  (mutate (from (a c a)) (to (c u g)) (rate 0.0117472))
  (mutate (from (a c a)) (to (g u g)) (rate 0.0387928))
  (mutate (from (a c a)) (to (u u g)) (rate 0.0119366))
  (mutate (from (a c a)) (to (a a u)) (rate 0.0313607))
  (mutate (from (a c a)) (to (c a u)) (rate 0.00578771))
  (mutate (from (a c a)) (to (g a u)) (rate 0.0263023))
  (mutate (from (a c a)) (to (u a u)) (rate 0.0171487))
  (mutate (from (a c a)) (to (a c u)) (rate 0.512413))
  (mutate (from (a c a)) (to (c c u)) (rate 0.0104579))
  (mutate (from (a c a)) (to (g c u)) (rate 0.038203))
  (mutate (from (a c a)) (to (u c u)) (rate 0.037824))
  (mutate (from (a c a)) (to (a g u)) (rate 0.0436392))
  (mutate (from (a c a)) (to (c g u)) (rate 0.00401054))
  (mutate (from (a c a)) (to (g g u)) (rate 0.00589061))
  (mutate (from (a c a)) (to (u g u)) (rate 0.0106861))
  (mutate (from (a c a)) (to (a u u)) (rate 0.015461))
  (mutate (from (a c a)) (to (c u u)) (rate 0.00527589))
  (mutate (from (a c a)) (to (g u u)) (rate 0.0395151))
  (mutate (from (a c a)) (to (u u u)) (rate 0.00974378))
  (mutate (from (c c a)) (to (a a a)) (rate 0.0333119))
  (mutate (from (c c a)) (to (c a a)) (rate 0.0129257))
  (mutate (from (c c a)) (to (g a a)) (rate 0.0287843))
  (mutate (from (c c a)) (to (u a a)) (rate 0.00179211))
  (mutate (from (c c a)) (to (a c a)) (rate 0.0216779))
  (mutate (from (c c a)) (to (g c a)) (rate 0.0308564))
  (mutate (from (c c a)) (to (u c a)) (rate 0.031273))
  (mutate (from (c c a)) (to (a g a)) (rate 0.00416948))
  (mutate (from (c c a)) (to (c g a)) (rate 0.00443363))
  (mutate (from (c c a)) (to (g g a)) (rate 0.00632905))
  (mutate (from (c c a)) (to (u g a)) (rate 0.00306243))
  (mutate (from (c c a)) (to (a u a)) (rate 0.00312656))
  (mutate (from (c c a)) (to (c u a)) (rate 0.00697659))
  (mutate (from (c c a)) (to (g u a)) (rate 0.00691955))
  (mutate (from (c c a)) (to (u u a)) (rate 0.00252365))
  (mutate (from (c c a)) (to (a a c)) (rate 0.00635865))
  (mutate (from (c c a)) (to (c a c)) (rate 0.00489979))
  (mutate (from (c c a)) (to (g a c)) (rate 0.0149455))
  (mutate (from (c c a)) (to (u a c)) (rate 0.00266839))
  (mutate (from (c c a)) (to (a c c)) (rate 0.00291549))
  (mutate (from (c c a)) (to (c c c)) (rate 0.390146))
  (mutate (from (c c a)) (to (g c c)) (rate 0.0127615))
  (mutate (from (c c a)) (to (u c c)) (rate 0.00805514))
  (mutate (from (c c a)) (to (a g c)) (rate 0.0102713))
  (mutate (from (c c a)) (to (c g c)) (rate 0.00219477))
  (mutate (from (c c a)) (to (g g c)) (rate 0.00697623))
  (mutate (from (c c a)) (to (u g c)) (rate 0.000556537))
  (mutate (from (c c a)) (to (a u c)) (rate 0.00255748))
  (mutate (from (c c a)) (to (c u c)) (rate 0.00459319))
  (mutate (from (c c a)) (to (g u c)) (rate 0.00416319))
  (mutate (from (c c a)) (to (u u c)) (rate 0.00171081))
  (mutate (from (c c a)) (to (a a g)) (rate 0.0143529))
  (mutate (from (c c a)) (to (c a g)) (rate 0.00853105))
  (mutate (from (c c a)) (to (g a g)) (rate 0.0197014))
  (mutate (from (c c a)) (to (u a g)) (rate 0.000951444))
  (mutate (from (c c a)) (to (a c g)) (rate 0.00932624))
  (mutate (from (c c a)) (to (c c g)) (rate 0.61165))
  (mutate (from (c c a)) (to (g c g)) (rate 0.0123818))
  (mutate (from (c c a)) (to (u c g)) (rate 0.0084175))
  (mutate (from (c c a)) (to (a g g)) (rate 0.00309979))
  (mutate (from (c c a)) (to (c g g)) (rate 0.00350056))
  (mutate (from (c c a)) (to (g g g)) (rate 0.00425655))
  (mutate (from (c c a)) (to (u g g)) (rate 0.00173503))
  (mutate (from (c c a)) (to (a u g)) (rate 0.00473208))
  (mutate (from (c c a)) (to (c u g)) (rate 0.0092868))
  (mutate (from (c c a)) (to (g u g)) (rate 0.00972974))
  (mutate (from (c c a)) (to (u u g)) (rate 0.00362262))
  (mutate (from (c c a)) (to (a a u)) (rate 0.010605))
  (mutate (from (c c a)) (to (c a u)) (rate 0.0041295))
  (mutate (from (c c a)) (to (g a u)) (rate 0.011302))
  (mutate (from (c c a)) (to (u a u)) (rate 0.00327723))
  (mutate (from (c c a)) (to (a c u)) (rate 0.00806616))
  (mutate (from (c c a)) (to (c c u)) (rate 0.736698))
  (mutate (from (c c a)) (to (g c u)) (rate 0.018805))
  (mutate (from (c c a)) (to (u c u)) (rate 0.0196636))
  (mutate (from (c c a)) (to (a g u)) (rate 0.00955525))
  (mutate (from (c c a)) (to (c g u)) (rate 0.00171541))
  (mutate (from (c c a)) (to (g g u)) (rate 0.00538017))
  (mutate (from (c c a)) (to (u g u)) (rate 0.000497806))
  (mutate (from (c c a)) (to (a u u)) (rate 0.00197706))
  (mutate (from (c c a)) (to (c u u)) (rate 0.00715071))
  (mutate (from (c c a)) (to (g u u)) (rate 0.00609513))
  (mutate (from (c c a)) (to (u u u)) (rate 0.00242773))
  (mutate (from (g c a)) (to (a a a)) (rate 0.0331043))
  (mutate (from (g c a)) (to (c a a)) (rate 0.0136929))
  (mutate (from (g c a)) (to (g a a)) (rate 0.049622))
  (mutate (from (g c a)) (to (u a a)) (rate 0.00129786))
  (mutate (from (g c a)) (to (a c a)) (rate 0.0331472))
  (mutate (from (g c a)) (to (c c a)) (rate 0.0181963))
  (mutate (from (g c a)) (to (u c a)) (rate 0.065375))
  (mutate (from (g c a)) (to (a g a)) (rate 0.00252651))
  (mutate (from (g c a)) (to (c g a)) (rate 0.00304077))
  (mutate (from (g c a)) (to (g g a)) (rate 0.0333287))
  (mutate (from (g c a)) (to (u g a)) (rate 0.00155535))
  (mutate (from (g c a)) (to (a u a)) (rate 0.0170416))
  (mutate (from (g c a)) (to (c u a)) (rate 0.00714846))
  (mutate (from (g c a)) (to (g u a)) (rate 0.0363268))
  (mutate (from (g c a)) (to (u u a)) (rate 0.0123317))
  (mutate (from (g c a)) (to (a a c)) (rate 0.00688012))
  (mutate (from (g c a)) (to (c a c)) (rate 0.00631642))
  (mutate (from (g c a)) (to (g a c)) (rate 0.00631768))
  (mutate (from (g c a)) (to (u a c)) (rate 0.00604029))
  (mutate (from (g c a)) (to (a c c)) (rate 0.013677))
  (mutate (from (g c a)) (to (c c c)) (rate 0.0095191))
  (mutate (from (g c a)) (to (g c c)) (rate 0.542744))
  (mutate (from (g c a)) (to (u c c)) (rate 0.0219525))
  (mutate (from (g c a)) (to (a g c)) (rate 0.0193135))
  (mutate (from (g c a)) (to (c g c)) (rate 0.0063005))
  (mutate (from (g c a)) (to (g g c)) (rate 0.0301163))
  (mutate (from (g c a)) (to (u g c)) (rate 0.0194314))
  (mutate (from (g c a)) (to (a u c)) (rate 0.0118346))
  (mutate (from (g c a)) (to (c u c)) (rate 0.00568696))
  (mutate (from (g c a)) (to (g u c)) (rate 0.0138278))
  (mutate (from (g c a)) (to (u u c)) (rate 0.00631822))
  (mutate (from (g c a)) (to (a a g)) (rate 0.0108845))
  (mutate (from (g c a)) (to (c a g)) (rate 0.00955012))
  (mutate (from (g c a)) (to (g a g)) (rate 0.0293593))
  (mutate (from (g c a)) (to (u a g)) (rate 0.000968297))
  (mutate (from (g c a)) (to (a c g)) (rate 0.0232399))
  (mutate (from (g c a)) (to (c c g)) (rate 0.00932194))
  (mutate (from (g c a)) (to (g c g)) (rate 0.438072))
  (mutate (from (g c a)) (to (u c g)) (rate 0.0210061))
  (mutate (from (g c a)) (to (a g g)) (rate 0.00300045))
  (mutate (from (g c a)) (to (c g g)) (rate 0.00703266))
  (mutate (from (g c a)) (to (g g g)) (rate 0.0144723))
  (mutate (from (g c a)) (to (u g g)) (rate 0.00208992))
  (mutate (from (g c a)) (to (a u g)) (rate 0.0188763))
  (mutate (from (g c a)) (to (c u g)) (rate 0.00832866))
  (mutate (from (g c a)) (to (g u g)) (rate 0.0478767))
  (mutate (from (g c a)) (to (u u g)) (rate 0.0116829))
  (mutate (from (g c a)) (to (a a u)) (rate 0.0115244))
  (mutate (from (g c a)) (to (c a u)) (rate 0.00385106))
  (mutate (from (g c a)) (to (g a u)) (rate 0.00939077))
  (mutate (from (g c a)) (to (u a u)) (rate 0.00986928))
  (mutate (from (g c a)) (to (a c u)) (rate 0.0213678))
  (mutate (from (g c a)) (to (c c u)) (rate 0.0108519))
  (mutate (from (g c a)) (to (g c u)) (rate 0.571244))
  (mutate (from (g c a)) (to (u c u)) (rate 0.0477265))
  (mutate (from (g c a)) (to (a g u)) (rate 0.0148965))
  (mutate (from (g c a)) (to (c g u)) (rate 0.0034027))
  (mutate (from (g c a)) (to (g g u)) (rate 0.0191175))
  (mutate (from (g c a)) (to (u g u)) (rate 0.0128804))
  (mutate (from (g c a)) (to (a u u)) (rate 0.01471))
  (mutate (from (g c a)) (to (c u u)) (rate 0.00714294))
  (mutate (from (g c a)) (to (g u u)) (rate 0.0424074))
  (mutate (from (g c a)) (to (u u u)) (rate 0.00704361))
  (mutate (from (u c a)) (to (a a a)) (rate 0.0477947))
  (mutate (from (u c a)) (to (c a a)) (rate 0.0194614))
  (mutate (from (u c a)) (to (g a a)) (rate 0.0429))
  (mutate (from (u c a)) (to (u a a)) (rate 0.00288708))
  (mutate (from (u c a)) (to (a c a)) (rate 0.0990699))
  (mutate (from (u c a)) (to (c c a)) (rate 0.0352401))
  (mutate (from (u c a)) (to (g c a)) (rate 0.124923))
  (mutate (from (u c a)) (to (a g a)) (rate 0.00845591))
  (mutate (from (u c a)) (to (c g a)) (rate 0.00721918))
  (mutate (from (u c a)) (to (g g a)) (rate 0.0219301))
  (mutate (from (u c a)) (to (u g a)) (rate 0.00292277))
  (mutate (from (u c a)) (to (a u a)) (rate 0.0034552))
  (mutate (from (u c a)) (to (c u a)) (rate 0.00258365))
  (mutate (from (u c a)) (to (g u a)) (rate 0.00748669))
  (mutate (from (u c a)) (to (u u a)) (rate 0.0136165))
  (mutate (from (u c a)) (to (a a c)) (rate 0.0269949))
  (mutate (from (u c a)) (to (c a c)) (rate 0.0087682))
  (mutate (from (u c a)) (to (g a c)) (rate 0.0210816))
  (mutate (from (u c a)) (to (u a c)) (rate 0.00818244))
  (mutate (from (u c a)) (to (a c c)) (rate 0.0516244))
  (mutate (from (u c a)) (to (c c c)) (rate 0.0123761))
  (mutate (from (u c a)) (to (g c c)) (rate 0.0444019))
  (mutate (from (u c a)) (to (u c c)) (rate 0.348978))
  (mutate (from (u c a)) (to (a g c)) (rate 0.119107))
  (mutate (from (u c a)) (to (c g c)) (rate 0.00489171))
  (mutate (from (u c a)) (to (g g c)) (rate 0.0110708))
  (mutate (from (u c a)) (to (u g c)) (rate 0.0104149))
  (mutate (from (u c a)) (to (a u c)) (rate 0.00334346))
  (mutate (from (u c a)) (to (c u c)) (rate 0.00532474))
  (mutate (from (u c a)) (to (g u c)) (rate 0.00463412))
  (mutate (from (u c a)) (to (u u c)) (rate 0.00900291))
  (mutate (from (u c a)) (to (a a g)) (rate 0.0211957))
  (mutate (from (u c a)) (to (c a g)) (rate 0.0178123))
  (mutate (from (u c a)) (to (g a g)) (rate 0.028431))
  (mutate (from (u c a)) (to (u a g)) (rate 0.0019793))
  (mutate (from (u c a)) (to (a c g)) (rate 0.0311518))
  (mutate (from (u c a)) (to (c c g)) (rate 0.0210658))
  (mutate (from (u c a)) (to (g c g)) (rate 0.0540942))
  (mutate (from (u c a)) (to (u c g)) (rate 0.308668))
  (mutate (from (u c a)) (to (a g g)) (rate 0.00567454))
  (mutate (from (u c a)) (to (c g g)) (rate 0.00548843))
  (mutate (from (u c a)) (to (g g g)) (rate 0.0120345))
  (mutate (from (u c a)) (to (u g g)) (rate 0.00250475))
  (mutate (from (u c a)) (to (a u g)) (rate 0.0156199))
  (mutate (from (u c a)) (to (c u g)) (rate 0.00332159))
  (mutate (from (u c a)) (to (g u g)) (rate 0.00981571))
  (mutate (from (u c a)) (to (u u g)) (rate 0.0126813))
  (mutate (from (u c a)) (to (a a u)) (rate 0.0362336))
  (mutate (from (u c a)) (to (c a u)) (rate 0.00900915))
  (mutate (from (u c a)) (to (g a u)) (rate 0.0261796))
  (mutate (from (u c a)) (to (u a u)) (rate 0.00979451))
  (mutate (from (u c a)) (to (a c u)) (rate 0.0626622))
  (mutate (from (u c a)) (to (c c u)) (rate 0.0314892))
  (mutate (from (u c a)) (to (g c u)) (rate 0.0763662))
  (mutate (from (u c a)) (to (u c u)) (rate 0.484954))
  (mutate (from (u c a)) (to (a g u)) (rate 0.110299))
  (mutate (from (u c a)) (to (c g u)) (rate 0.00566437))
  (mutate (from (u c a)) (to (g g u)) (rate 0.0181255))
  (mutate (from (u c a)) (to (u g u)) (rate 0.0194258))
  (mutate (from (u c a)) (to (a u u)) (rate 0.00483784))
  (mutate (from (u c a)) (to (c u u)) (rate 0.00378902))
  (mutate (from (u c a)) (to (g u u)) (rate 0.0181966))
  (mutate (from (u c a)) (to (u u u)) (rate 0.0094609))
  (mutate (from (a g a)) (to (a a a)) (rate 0.247439))
  (mutate (from (a g a)) (to (c a a)) (rate 0.0335356))
  (mutate (from (a g a)) (to (g a a)) (rate 0.042168))
  (mutate (from (a g a)) (to (u a a)) (rate 0.00190299))
  (mutate (from (a g a)) (to (a c a)) (rate 0.0241225))
  (mutate (from (a g a)) (to (c c a)) (rate 0.00490361))
  (mutate (from (a g a)) (to (g c a)) (rate 0.0050387))
  (mutate (from (a g a)) (to (u c a)) (rate 0.00882524))
  (mutate (from (a g a)) (to (c g a)) (rate 0.165122))
  (mutate (from (a g a)) (to (g g a)) (rate 0.0190523))
  (mutate (from (a g a)) (to (u g a)) (rate 0.00373837))
  (mutate (from (a g a)) (to (a u a)) (rate 0.00528125))
  (mutate (from (a g a)) (to (c u a)) (rate 0.00320385))
  (mutate (from (a g a)) (to (g u a)) (rate 0.00164073))
  (mutate (from (a g a)) (to (u u a)) (rate 0.00330909))
  (mutate (from (a g a)) (to (a a c)) (rate 0.0187557))
  (mutate (from (a g a)) (to (c a c)) (rate 0.00993829))
  (mutate (from (a g a)) (to (g a c)) (rate 0.00751319))
  (mutate (from (a g a)) (to (u a c)) (rate 0.0107311))
  (mutate (from (a g a)) (to (a c c)) (rate 0.0111262))
  (mutate (from (a g a)) (to (c c c)) (rate 0.00395026))
  (mutate (from (a g a)) (to (g c c)) (rate 0.00774581))
  (mutate (from (a g a)) (to (u c c)) (rate 0.00456298))
  (mutate (from (a g a)) (to (a g c)) (rate 0.0130536))
  (mutate (from (a g a)) (to (c g c)) (rate 0.280192))
  (mutate (from (a g a)) (to (g g c)) (rate 0.00836623))
  (mutate (from (a g a)) (to (u g c)) (rate 0.00138297))
  (mutate (from (a g a)) (to (a u c)) (rate 0.00399175))
  (mutate (from (a g a)) (to (c u c)) (rate 0.00393415))
  (mutate (from (a g a)) (to (g u c)) (rate 0.00324151))
  (mutate (from (a g a)) (to (u u c)) (rate 0.00202486))
  (mutate (from (a g a)) (to (a a g)) (rate 0.133663))
  (mutate (from (a g a)) (to (c a g)) (rate 0.025265))
  (mutate (from (a g a)) (to (g a g)) (rate 0.0231754))
  (mutate (from (a g a)) (to (u a g)) (rate 0.00108537))
  (mutate (from (a g a)) (to (a c g)) (rate 0.0151219))
  (mutate (from (a g a)) (to (c c g)) (rate 0.00520704))
  (mutate (from (a g a)) (to (g c g)) (rate 0.00392077))
  (mutate (from (a g a)) (to (u c g)) (rate 0.00256049))
  (mutate (from (a g a)) (to (a g g)) (rate 0.444808))
  (mutate (from (a g a)) (to (c g g)) (rate 0.169986))
  (mutate (from (a g a)) (to (g g g)) (rate 0.00465106))
  (mutate (from (a g a)) (to (u g g)) (rate 0.00165329))
  (mutate (from (a g a)) (to (a u g)) (rate 0.00429339))
  (mutate (from (a g a)) (to (c u g)) (rate 0.00477031))
  (mutate (from (a g a)) (to (g u g)) (rate 0.00347669))
  (mutate (from (a g a)) (to (u u g)) (rate 0.00551145))
  (mutate (from (a g a)) (to (a a u)) (rate 0.01929))
  (mutate (from (a g a)) (to (c a u)) (rate 0.0170384))
  (mutate (from (a g a)) (to (g a u)) (rate 0.00847915))
  (mutate (from (a g a)) (to (u a u)) (rate 0.0131816))
  (mutate (from (a g a)) (to (a c u)) (rate 0.0143475))
  (mutate (from (a g a)) (to (c c u)) (rate 0.00776841))
  (mutate (from (a g a)) (to (g c u)) (rate 0.00646189))
  (mutate (from (a g a)) (to (u c u)) (rate 0.00659355))
  (mutate (from (a g a)) (to (a g u)) (rate 0.0194655))
  (mutate (from (a g a)) (to (c g u)) (rate 0.293685))
  (mutate (from (a g a)) (to (g g u)) (rate 0.00363645))
  (mutate (from (a g a)) (to (u g u)) (rate 0.00170435))
  (mutate (from (a g a)) (to (a u u)) (rate 0.00549081))
  (mutate (from (a g a)) (to (c u u)) (rate 0.0053931))
  (mutate (from (a g a)) (to (g u u)) (rate 0.00801525))
  (mutate (from (a g a)) (to (u u u)) (rate 0.00223179))
  (mutate (from (c g a)) (to (a a a)) (rate 0.182759))
  (mutate (from (c g a)) (to (c a a)) (rate 0.103617))
  (mutate (from (c g a)) (to (g a a)) (rate 0.0469652))
  (mutate (from (c g a)) (to (u a a)) (rate 0.00716107))
  (mutate (from (c g a)) (to (a c a)) (rate 0.0165353))
  (mutate (from (c g a)) (to (c c a)) (rate 0.0100376))
  (mutate (from (c g a)) (to (g c a)) (rate 0.0116739))
  (mutate (from (c g a)) (to (u c a)) (rate 0.0145041))
  (mutate (from (c g a)) (to (a g a)) (rate 0.317864))
  (mutate (from (c g a)) (to (g g a)) (rate 0.0105352))
  (mutate (from (c g a)) (to (u g a)) (rate 0.0116446))
  (mutate (from (c g a)) (to (a u a)) (rate 0.00427876))
  (mutate (from (c g a)) (to (c u a)) (rate 0.00753384))
  (mutate (from (c g a)) (to (g u a)) (rate 0.00154144))
  (mutate (from (c g a)) (to (u u a)) (rate 0.00454601))
  (mutate (from (c g a)) (to (a a c)) (rate 0.024493))
  (mutate (from (c g a)) (to (c a c)) (rate 0.02612))
  (mutate (from (c g a)) (to (g a c)) (rate 0.0151463))
  (mutate (from (c g a)) (to (u a c)) (rate 0.00817999))
  (mutate (from (c g a)) (to (a c c)) (rate 0.0215815))
  (mutate (from (c g a)) (to (c c c)) (rate 0.00433108))
  (mutate (from (c g a)) (to (g c c)) (rate 0.0186902))
  (mutate (from (c g a)) (to (u c c)) (rate 0.0111493))
  (mutate (from (c g a)) (to (a g c)) (rate 0.019359))
  (mutate (from (c g a)) (to (c g c)) (rate 0.602178))
  (mutate (from (c g a)) (to (g g c)) (rate 0.00675365))
  (mutate (from (c g a)) (to (u g c)) (rate 0.0028521))
  (mutate (from (c g a)) (to (a u c)) (rate 0.00552068))
  (mutate (from (c g a)) (to (c u c)) (rate 0.00789682))
  (mutate (from (c g a)) (to (g u c)) (rate 0.00404915))
  (mutate (from (c g a)) (to (u u c)) (rate 0.00696134))
  (mutate (from (c g a)) (to (a a g)) (rate 0.123657))
  (mutate (from (c g a)) (to (c a g)) (rate 0.0478344))
  (mutate (from (c g a)) (to (g a g)) (rate 0.0531407))
  (mutate (from (c g a)) (to (u a g)) (rate 0.00298323))
  (mutate (from (c g a)) (to (a c g)) (rate 0.0111018))
  (mutate (from (c g a)) (to (c c g)) (rate 0.0110408))
  (mutate (from (c g a)) (to (g c g)) (rate 0.0139933))
  (mutate (from (c g a)) (to (u c g)) (rate 0.0106137))
  (mutate (from (c g a)) (to (a g g)) (rate 0.198005))
  (mutate (from (c g a)) (to (c g g)) (rate 0.447214))
  (mutate (from (c g a)) (to (g g g)) (rate 0.00635902))
  (mutate (from (c g a)) (to (u g g)) (rate 0.0105685))
  (mutate (from (c g a)) (to (a u g)) (rate 0.0173529))
  (mutate (from (c g a)) (to (c u g)) (rate 0.005372))
  (mutate (from (c g a)) (to (g u g)) (rate 0.00531058))
  (mutate (from (c g a)) (to (u u g)) (rate 0.013141))
  (mutate (from (c g a)) (to (a a u)) (rate 0.0255487))
  (mutate (from (c g a)) (to (c a u)) (rate 0.0106088))
  (mutate (from (c g a)) (to (g a u)) (rate 0.00731263))
  (mutate (from (c g a)) (to (u a u)) (rate 0.00720573))
  (mutate (from (c g a)) (to (a c u)) (rate 0.0197303))
  (mutate (from (c g a)) (to (c c u)) (rate 0.00881838))
  (mutate (from (c g a)) (to (g c u)) (rate 0.0138911))
  (mutate (from (c g a)) (to (u c u)) (rate 0.013795))
  (mutate (from (c g a)) (to (a g u)) (rate 0.0152365))
  (mutate (from (c g a)) (to (c g u)) (rate 0.40527))
  (mutate (from (c g a)) (to (g g u)) (rate 0.0017279))
  (mutate (from (c g a)) (to (u g u)) (rate 0.00147089))
  (mutate (from (c g a)) (to (a u u)) (rate 0.00640547))
  (mutate (from (c g a)) (to (c u u)) (rate 0.00669214))
  (mutate (from (c g a)) (to (g u u)) (rate 0.00773559))
  (mutate (from (c g a)) (to (u u u)) (rate 0.0070742))
  (mutate (from (g g a)) (to (a a a)) (rate 0.0224508))
  (mutate (from (g g a)) (to (c a a)) (rate 0.00630246))
  (mutate (from (g g a)) (to (g a a)) (rate 0.0252655))
  (mutate (from (g g a)) (to (u a a)) (rate 0.000889919))
  (mutate (from (g g a)) (to (a c a)) (rate 0.00378834))
  (mutate (from (g g a)) (to (c c a)) (rate 0.00396517))
  (mutate (from (g g a)) (to (g c a)) (rate 0.0354083))
  (mutate (from (g g a)) (to (u c a)) (rate 0.0121926))
  (mutate (from (g g a)) (to (a g a)) (rate 0.0101493))
  (mutate (from (g g a)) (to (c g a)) (rate 0.00291538))
  (mutate (from (g g a)) (to (u g a)) (rate 0.00240953))
  (mutate (from (g g a)) (to (a u a)) (rate 0.00266974))
  (mutate (from (g g a)) (to (c u a)) (rate 0.000718108))
  (mutate (from (g g a)) (to (g u a)) (rate 0.00290051))
  (mutate (from (g g a)) (to (u u a)) (rate 0.00142321))
  (mutate (from (g g a)) (to (a a c)) (rate 0.0127005))
  (mutate (from (g g a)) (to (c a c)) (rate 0.00372875))
  (mutate (from (g g a)) (to (g a c)) (rate 0.0111304))
  (mutate (from (g g a)) (to (u a c)) (rate 0.000472562))
  (mutate (from (g g a)) (to (a c c)) (rate 0.00201577))
  (mutate (from (g g a)) (to (c c c)) (rate 0.0096674))
  (mutate (from (g g a)) (to (g c c)) (rate 0.0219976))
  (mutate (from (g g a)) (to (u c c)) (rate 0.005907))
  (mutate (from (g g a)) (to (a g c)) (rate 0.0114208))
  (mutate (from (g g a)) (to (c g c)) (rate 0.00282078))
  (mutate (from (g g a)) (to (g g c)) (rate 0.548842))
  (mutate (from (g g a)) (to (u g c)) (rate 0.00500782))
  (mutate (from (g g a)) (to (a u c)) (rate 0.000895984))
  (mutate (from (g g a)) (to (c u c)) (rate 0.00177205))
  (mutate (from (g g a)) (to (g u c)) (rate 0.00240944))
  (mutate (from (g g a)) (to (u u c)) (rate 0.00226666))
  (mutate (from (g g a)) (to (a a g)) (rate 0.0176974))
  (mutate (from (g g a)) (to (c a g)) (rate 0.00682152))
  (mutate (from (g g a)) (to (g a g)) (rate 0.0151242))
  (mutate (from (g g a)) (to (u a g)) (rate 0.000496905))
  (mutate (from (g g a)) (to (a c g)) (rate 0.00343685))
  (mutate (from (g g a)) (to (c c g)) (rate 0.00471424))
  (mutate (from (g g a)) (to (g c g)) (rate 0.0179127))
  (mutate (from (g g a)) (to (u c g)) (rate 0.00643018))
  (mutate (from (g g a)) (to (a g g)) (rate 0.00577644))
  (mutate (from (g g a)) (to (c g g)) (rate 0.00476715))
  (mutate (from (g g a)) (to (g g g)) (rate 0.432521))
  (mutate (from (g g a)) (to (u g g)) (rate 0.00256288))
  (mutate (from (g g a)) (to (a u g)) (rate 0.00273051))
  (mutate (from (g g a)) (to (c u g)) (rate 0.00204042))
  (mutate (from (g g a)) (to (g u g)) (rate 0.00122125))
  (mutate (from (g g a)) (to (u u g)) (rate 0.00195019))
  (mutate (from (g g a)) (to (a a u)) (rate 0.0300252))
  (mutate (from (g g a)) (to (c a u)) (rate 0.00368228))
  (mutate (from (g g a)) (to (g a u)) (rate 0.0187924))
  (mutate (from (g g a)) (to (u a u)) (rate 0.00190271))
  (mutate (from (g g a)) (to (a c u)) (rate 0.00374842))
  (mutate (from (g g a)) (to (c c u)) (rate 0.00689563))
  (mutate (from (g g a)) (to (g c u)) (rate 0.0340067))
  (mutate (from (g g a)) (to (u c u)) (rate 0.0143888))
  (mutate (from (g g a)) (to (a g u)) (rate 0.0138731))
  (mutate (from (g g a)) (to (c g u)) (rate 0.0020293))
  (mutate (from (g g a)) (to (g g u)) (rate 0.636905))
  (mutate (from (g g a)) (to (u g u)) (rate 0.00166503))
  (mutate (from (g g a)) (to (a u u)) (rate 0.00229614))
  (mutate (from (g g a)) (to (c u u)) (rate 0.00127915))
  (mutate (from (g g a)) (to (g u u)) (rate 0.00324653))
  (mutate (from (g g a)) (to (u u u)) (rate 0.00311544))
  (mutate (from (u g a)) (to (a a a)) (rate 0.143103))
  (mutate (from (u g a)) (to (c a a)) (rate 0.123717))
  (mutate (from (u g a)) (to (g a a)) (rate 0.0858872))
  (mutate (from (u g a)) (to (u a a)) (rate 0.032194))
  (mutate (from (u g a)) (to (a c a)) (rate 0.0693503))
  (mutate (from (u g a)) (to (c c a)) (rate 0.0695888))
  (mutate (from (u g a)) (to (g c a)) (rate 0.0599326))
  (mutate (from (u g a)) (to (u c a)) (rate 0.0589386))
  (mutate (from (u g a)) (to (a g a)) (rate 0.0722308))
  (mutate (from (u g a)) (to (c g a)) (rate 0.116876))
  (mutate (from (u g a)) (to (g g a)) (rate 0.0873941))
  (mutate (from (u g a)) (to (a u a)) (rate 0.03382))
  (mutate (from (u g a)) (to (c u a)) (rate 0.0164048))
  (mutate (from (u g a)) (to (g u a)) (rate 0.0352642))
  (mutate (from (u g a)) (to (u u a)) (rate 0.0256277))
  (mutate (from (u g a)) (to (a a c)) (rate 0.0739508))
  (mutate (from (u g a)) (to (c a c)) (rate 0.136178))
  (mutate (from (u g a)) (to (g a c)) (rate 0.0514346))
  (mutate (from (u g a)) (to (u a c)) (rate 0.0491636))
  (mutate (from (u g a)) (to (a c c)) (rate 0.0443151))
  (mutate (from (u g a)) (to (c c c)) (rate 0.0449038))
  (mutate (from (u g a)) (to (g c c)) (rate 0.0506979))
  (mutate (from (u g a)) (to (u c c)) (rate 0.0510709))
  (mutate (from (u g a)) (to (a g c)) (rate 0.0504809))
  (mutate (from (u g a)) (to (c g c)) (rate 0.0406202))
  (mutate (from (u g a)) (to (g g c)) (rate 0.0535899))
  (mutate (from (u g a)) (to (u g c)) (rate 0.0269423))
  (mutate (from (u g a)) (to (a u c)) (rate 0.0608007))
  (mutate (from (u g a)) (to (c u c)) (rate 0.0422696))
  (mutate (from (u g a)) (to (g u c)) (rate 0.0340931))
  (mutate (from (u g a)) (to (u u c)) (rate 0.0848883))
  (mutate (from (u g a)) (to (a a g)) (rate 0.0761949))
  (mutate (from (u g a)) (to (c a g)) (rate 0.0925609))
  (mutate (from (u g a)) (to (g a g)) (rate 0.0738632))
  (mutate (from (u g a)) (to (u a g)) (rate 0.0158091))
  (mutate (from (u g a)) (to (a c g)) (rate 0.0427193))
  (mutate (from (u g a)) (to (c c g)) (rate 0.0686067))
  (mutate (from (u g a)) (to (g c g)) (rate 0.0518343))
  (mutate (from (u g a)) (to (u c g)) (rate 0.0819873))
  (mutate (from (u g a)) (to (a g g)) (rate 0.0300679))
  (mutate (from (u g a)) (to (c g g)) (rate 0.055294))
  (mutate (from (u g a)) (to (g g g)) (rate 0.0452616))
  (mutate (from (u g a)) (to (u g g)) (rate 0.219027))
  (mutate (from (u g a)) (to (a u g)) (rate 0.0905223))
  (mutate (from (u g a)) (to (c u g)) (rate 0.0373715))
  (mutate (from (u g a)) (to (g u g)) (rate 0.0482699))
  (mutate (from (u g a)) (to (u u g)) (rate 0.0426494))
  (mutate (from (u g a)) (to (a a u)) (rate 0.101417))
  (mutate (from (u g a)) (to (c a u)) (rate 0.0807032))
  (mutate (from (u g a)) (to (g a u)) (rate 0.0602085))
  (mutate (from (u g a)) (to (u a u)) (rate 0.110722))
  (mutate (from (u g a)) (to (a c u)) (rate 0.0786168))
  (mutate (from (u g a)) (to (c c u)) (rate 0.065624))
  (mutate (from (u g a)) (to (g c u)) (rate 0.0969905))
  (mutate (from (u g a)) (to (u c u)) (rate 0.119167))
  (mutate (from (u g a)) (to (a g u)) (rate 0.0915375))
  (mutate (from (u g a)) (to (c g u)) (rate 0.029071))
  (mutate (from (u g a)) (to (g g u)) (rate 0.085027))
  (mutate (from (u g a)) (to (u g u)) (rate 0.0219969))
  (mutate (from (u g a)) (to (a u u)) (rate 0.0354043))
  (mutate (from (u g a)) (to (c u u)) (rate 0.0559735))
  (mutate (from (u g a)) (to (g u u)) (rate 0.0491544))
  (mutate (from (u g a)) (to (u u u)) (rate 0.0661858))
  (mutate (from (a u a)) (to (a a a)) (rate 0.015611))
  (mutate (from (a u a)) (to (c a a)) (rate 0.00463373))
  (mutate (from (a u a)) (to (g a a)) (rate 0.0135282))
  (mutate (from (a u a)) (to (u a a)) (rate 0.000774416))
  (mutate (from (a u a)) (to (a c a)) (rate 0.0219989))
  (mutate (from (a u a)) (to (c c a)) (rate 0.00259806))
  (mutate (from (a u a)) (to (g c a)) (rate 0.0240136))
  (mutate (from (a u a)) (to (u c a)) (rate 0.00254794))
  (mutate (from (a u a)) (to (a g a)) (rate 0.00373152))
  (mutate (from (a u a)) (to (c g a)) (rate 0.00157047))
  (mutate (from (a u a)) (to (g g a)) (rate 0.00354103))
  (mutate (from (a u a)) (to (u g a)) (rate 0.00123675))
  (mutate (from (a u a)) (to (c u a)) (rate 0.0392359))
  (mutate (from (a u a)) (to (g u a)) (rate 0.115137))
  (mutate (from (a u a)) (to (u u a)) (rate 0.107686))
  (mutate (from (a u a)) (to (a a c)) (rate 0.00292817))
  (mutate (from (a u a)) (to (c a c)) (rate 0.000966795))
  (mutate (from (a u a)) (to (g a c)) (rate 0.000659856))
  (mutate (from (a u a)) (to (u a c)) (rate 0.00770267))
  (mutate (from (a u a)) (to (a c c)) (rate 0.0150443))
  (mutate (from (a u a)) (to (c c c)) (rate 0.00145783))
  (mutate (from (a u a)) (to (g c c)) (rate 0.014396))
  (mutate (from (a u a)) (to (u c c)) (rate 0.00129102))
  (mutate (from (a u a)) (to (a g c)) (rate 0.00314606))
  (mutate (from (a u a)) (to (c g c)) (rate 0.00279922))
  (mutate (from (a u a)) (to (g g c)) (rate 0.000943925))
  (mutate (from (a u a)) (to (u g c)) (rate 0.00680208))
  (mutate (from (a u a)) (to (a u c)) (rate 0.413865))
  (mutate (from (a u a)) (to (c u c)) (rate 0.0366319))
  (mutate (from (a u a)) (to (g u c)) (rate 0.0787582))
  (mutate (from (a u a)) (to (u u c)) (rate 0.0173655))
  (mutate (from (a u a)) (to (a a g)) (rate 0.00934894))
  (mutate (from (a u a)) (to (c a g)) (rate 0.00391553))
  (mutate (from (a u a)) (to (g a g)) (rate 0.00371915))
  (mutate (from (a u a)) (to (u a g)) (rate 0.000607385))
  (mutate (from (a u a)) (to (a c g)) (rate 0.0154175))
  (mutate (from (a u a)) (to (c c g)) (rate 0.00285353))
  (mutate (from (a u a)) (to (g c g)) (rate 0.0128185))
  (mutate (from (a u a)) (to (u c g)) (rate 0.00210483))
  (mutate (from (a u a)) (to (a g g)) (rate 0.00515589))
  (mutate (from (a u a)) (to (c g g)) (rate 0.00174855))
  (mutate (from (a u a)) (to (g g g)) (rate 0.000736721))
  (mutate (from (a u a)) (to (u g g)) (rate 0.00839665))
  (mutate (from (a u a)) (to (a u g)) (rate 0.0889206))
  (mutate (from (a u a)) (to (c u g)) (rate 0.0479459))
  (mutate (from (a u a)) (to (g u g)) (rate 0.130995))
  (mutate (from (a u a)) (to (u u g)) (rate 0.0574152))
  (mutate (from (a u a)) (to (a a u)) (rate 0.00532066))
  (mutate (from (a u a)) (to (c a u)) (rate 0.00219194))
  (mutate (from (a u a)) (to (g a u)) (rate 0.00184922))
  (mutate (from (a u a)) (to (u a u)) (rate 0.0196775))
  (mutate (from (a u a)) (to (a c u)) (rate 0.01113))
  (mutate (from (a u a)) (to (c c u)) (rate 0.00354958))
  (mutate (from (a u a)) (to (g c u)) (rate 0.0182617))
  (mutate (from (a u a)) (to (u c u)) (rate 0.00378745))
  (mutate (from (a u a)) (to (a g u)) (rate 0.00449078))
  (mutate (from (a u a)) (to (c g u)) (rate 0.00197197))
  (mutate (from (a u a)) (to (g g u)) (rate 0.000657295))
  (mutate (from (a u a)) (to (u g u)) (rate 0.00176051))
  (mutate (from (a u a)) (to (a u u)) (rate 0.669618))
  (mutate (from (a u a)) (to (c u u)) (rate 0.059382))
  (mutate (from (a u a)) (to (g u u)) (rate 0.126842))
  (mutate (from (a u a)) (to (u u u)) (rate 0.0498021))
  (mutate (from (c u a)) (to (a a a)) (rate 0.0172705))
  (mutate (from (c u a)) (to (c a a)) (rate 0.0212267))
  (mutate (from (c u a)) (to (g a a)) (rate 0.00737802))
  (mutate (from (c u a)) (to (u a a)) (rate 0.00147763))
  (mutate (from (c u a)) (to (a c a)) (rate 0.00890788))
  (mutate (from (c u a)) (to (c c a)) (rate 0.0107963))
  (mutate (from (c u a)) (to (g c a)) (rate 0.0187589))
  (mutate (from (c u a)) (to (u c a)) (rate 0.00354811))
  (mutate (from (c u a)) (to (a g a)) (rate 0.00421571))
  (mutate (from (c u a)) (to (c g a)) (rate 0.00514965))
  (mutate (from (c u a)) (to (g g a)) (rate 0.00177377))
  (mutate (from (c u a)) (to (u g a)) (rate 0.0011172))
  (mutate (from (c u a)) (to (a u a)) (rate 0.0730688))
  (mutate (from (c u a)) (to (g u a)) (rate 0.0264125))
  (mutate (from (c u a)) (to (u u a)) (rate 0.625074))
  (mutate (from (c u a)) (to (a a c)) (rate 0.00531111))
  (mutate (from (c u a)) (to (c a c)) (rate 0.00391002))
  (mutate (from (c u a)) (to (g a c)) (rate 0.00313476))
  (mutate (from (c u a)) (to (u a c)) (rate 0.0186459))
  (mutate (from (c u a)) (to (a c c)) (rate 0.00712206))
  (mutate (from (c u a)) (to (c c c)) (rate 0.00537528))
  (mutate (from (c u a)) (to (g c c)) (rate 0.0147783))
  (mutate (from (c u a)) (to (u c c)) (rate 0.00297011))
  (mutate (from (c u a)) (to (a g c)) (rate 0.0035636))
  (mutate (from (c u a)) (to (c g c)) (rate 0.0050491))
  (mutate (from (c u a)) (to (g g c)) (rate 0.00278505))
  (mutate (from (c u a)) (to (u g c)) (rate 0.00535416))
  (mutate (from (c u a)) (to (a u c)) (rate 0.0527647))
  (mutate (from (c u a)) (to (c u c)) (rate 0.358883))
  (mutate (from (c u a)) (to (g u c)) (rate 0.0345891))
  (mutate (from (c u a)) (to (u u c)) (rate 0.0285564))
  (mutate (from (c u a)) (to (a a g)) (rate 0.0174498))
  (mutate (from (c u a)) (to (c a g)) (rate 0.0105559))
  (mutate (from (c u a)) (to (g a g)) (rate 0.0113801))
  (mutate (from (c u a)) (to (u a g)) (rate 0.00101623))
  (mutate (from (c u a)) (to (a c g)) (rate 0.0108123))
  (mutate (from (c u a)) (to (c c g)) (rate 0.0106277))
  (mutate (from (c u a)) (to (g c g)) (rate 0.0156348))
  (mutate (from (c u a)) (to (u c g)) (rate 0.00256294))
  (mutate (from (c u a)) (to (a g g)) (rate 0.00287719))
  (mutate (from (c u a)) (to (c g g)) (rate 0.002687))
  (mutate (from (c u a)) (to (g g g)) (rate 0.0015947))
  (mutate (from (c u a)) (to (u g g)) (rate 0.013185))
  (mutate (from (c u a)) (to (a u g)) (rate 0.080269))
  (mutate (from (c u a)) (to (c u g)) (rate 0.472183))
  (mutate (from (c u a)) (to (g u g)) (rate 0.0500869))
  (mutate (from (c u a)) (to (u u g)) (rate 0.380319))
  (mutate (from (c u a)) (to (a a u)) (rate 0.00558574))
  (mutate (from (c u a)) (to (c a u)) (rate 0.00447868))
  (mutate (from (c u a)) (to (g a u)) (rate 0.00255868))
  (mutate (from (c u a)) (to (u a u)) (rate 0.0160593))
  (mutate (from (c u a)) (to (a c u)) (rate 0.00835525))
  (mutate (from (c u a)) (to (c c u)) (rate 0.00756863))
  (mutate (from (c u a)) (to (g c u)) (rate 0.0167576))
  (mutate (from (c u a)) (to (u c u)) (rate 0.00482553))
  (mutate (from (c u a)) (to (a g u)) (rate 0.00443177))
  (mutate (from (c u a)) (to (c g u)) (rate 0.00498583))
  (mutate (from (c u a)) (to (g g u)) (rate 0.00668993))
  (mutate (from (c u a)) (to (u g u)) (rate 0.00972125))
  (mutate (from (c u a)) (to (a u u)) (rate 0.0798583))
  (mutate (from (c u a)) (to (c u u)) (rate 0.397609))
  (mutate (from (c u a)) (to (g u u)) (rate 0.019667))
  (mutate (from (c u a)) (to (u u u)) (rate 0.0495854))
  (mutate (from (g u a)) (to (a a a)) (rate 0.0183203))
  (mutate (from (g u a)) (to (c a a)) (rate 0.00209093))
  (mutate (from (g u a)) (to (g a a)) (rate 0.0113622))
  (mutate (from (g u a)) (to (u a a)) (rate 0.000713793))
  (mutate (from (g u a)) (to (a c a)) (rate 0.0560832))
  (mutate (from (g u a)) (to (c c a)) (rate 0.00730692))
  (mutate (from (g u a)) (to (g c a)) (rate 0.0650497))
  (mutate (from (g u a)) (to (u c a)) (rate 0.00701582))
  (mutate (from (g u a)) (to (a g a)) (rate 0.0014732))
  (mutate (from (g u a)) (to (c g a)) (rate 0.000718972))
  (mutate (from (g u a)) (to (g g a)) (rate 0.00488885))
  (mutate (from (g u a)) (to (u g a)) (rate 0.00163876))
  (mutate (from (g u a)) (to (a u a)) (rate 0.146314))
  (mutate (from (g u a)) (to (c u a)) (rate 0.0180233))
  (mutate (from (g u a)) (to (u u a)) (rate 0.0486765))
  (mutate (from (g u a)) (to (a a c)) (rate 0.00525205))
  (mutate (from (g u a)) (to (c a c)) (rate 0.000917081))
  (mutate (from (g u a)) (to (g a c)) (rate 0.00261364))
  (mutate (from (g u a)) (to (u a c)) (rate 0.00580776))
  (mutate (from (g u a)) (to (a c c)) (rate 0.0148556))
  (mutate (from (g u a)) (to (c c c)) (rate 0.00505001))
  (mutate (from (g u a)) (to (g c c)) (rate 0.0419237))
  (mutate (from (g u a)) (to (u c c)) (rate 0.00129003))
  (mutate (from (g u a)) (to (a g c)) (rate 0.00481834))
  (mutate (from (g u a)) (to (c g c)) (rate 0.0041187))
  (mutate (from (g u a)) (to (g g c)) (rate 0.00191197))
  (mutate (from (g u a)) (to (u g c)) (rate 0.0109977))
  (mutate (from (g u a)) (to (a u c)) (rate 0.107392))
  (mutate (from (g u a)) (to (c u c)) (rate 0.0209123))
  (mutate (from (g u a)) (to (g u c)) (rate 0.328644))
  (mutate (from (g u a)) (to (u u c)) (rate 0.0168647))
  (mutate (from (g u a)) (to (a a g)) (rate 0.00735515))
  (mutate (from (g u a)) (to (c a g)) (rate 0.00282989))
  (mutate (from (g u a)) (to (g a g)) (rate 0.00776071))
  (mutate (from (g u a)) (to (u a g)) (rate 0.000754629))
  (mutate (from (g u a)) (to (a c g)) (rate 0.0176464))
  (mutate (from (g u a)) (to (c c g)) (rate 0.0071222))
  (mutate (from (g u a)) (to (g c g)) (rate 0.0493778))
  (mutate (from (g u a)) (to (u c g)) (rate 0.0047819))
  (mutate (from (g u a)) (to (a g g)) (rate 0.0011248))
  (mutate (from (g u a)) (to (c g g)) (rate 0.0017497))
  (mutate (from (g u a)) (to (g g g)) (rate 0.00110744))
  (mutate (from (g u a)) (to (u g g)) (rate 0.003624))
  (mutate (from (g u a)) (to (a u g)) (rate 0.0378496))
  (mutate (from (g u a)) (to (c u g)) (rate 0.0235399))
  (mutate (from (g u a)) (to (g u g)) (rate 0.559598))
  (mutate (from (g u a)) (to (u u g)) (rate 0.0232825))
  (mutate (from (g u a)) (to (a a u)) (rate 0.00530151))
  (mutate (from (g u a)) (to (c a u)) (rate 0.00206239))
  (mutate (from (g u a)) (to (g a u)) (rate 0.00250994))
  (mutate (from (g u a)) (to (u a u)) (rate 0.0162504))
  (mutate (from (g u a)) (to (a c u)) (rate 0.0301194))
  (mutate (from (g u a)) (to (c c u)) (rate 0.00487251))
  (mutate (from (g u a)) (to (g c u)) (rate 0.042027))
  (mutate (from (g u a)) (to (u c u)) (rate 0.00586188))
  (mutate (from (g u a)) (to (a g u)) (rate 0.00545436))
  (mutate (from (g u a)) (to (c g u)) (rate 0.00393471))
  (mutate (from (g u a)) (to (g g u)) (rate 0.00294508))
  (mutate (from (g u a)) (to (u g u)) (rate 0.0141263))
  (mutate (from (g u a)) (to (a u u)) (rate 0.24445))
  (mutate (from (g u a)) (to (c u u)) (rate 0.0354342))
  (mutate (from (g u a)) (to (g u u)) (rate 0.563959))
  (mutate (from (g u a)) (to (u u u)) (rate 0.0258809))
  (mutate (from (u u a)) (to (a a a)) (rate 0.0164264))
  (mutate (from (u u a)) (to (c a a)) (rate 0.0105409))
  (mutate (from (u u a)) (to (g a a)) (rate 0.00878259))
  (mutate (from (u u a)) (to (u a a)) (rate 0.000715022))
  (mutate (from (u u a)) (to (a c a)) (rate 0.00500845))
  (mutate (from (u u a)) (to (c c a)) (rate 0.00146725))
  (mutate (from (u u a)) (to (g c a)) (rate 0.012158))
  (mutate (from (u u a)) (to (u c a)) (rate 0.00702542))
  (mutate (from (u u a)) (to (a g a)) (rate 0.00163588))
  (mutate (from (u u a)) (to (c g a)) (rate 0.00116744))
  (mutate (from (u u a)) (to (g g a)) (rate 0.00132075))
  (mutate (from (u u a)) (to (u g a)) (rate 0.00065571))
  (mutate (from (u u a)) (to (a u a)) (rate 0.0753444))
  (mutate (from (u u a)) (to (c u a)) (rate 0.234842))
  (mutate (from (u u a)) (to (g u a)) (rate 0.0268003))
  (mutate (from (u u a)) (to (a a c)) (rate 0.00182366))
  (mutate (from (u u a)) (to (c a c)) (rate 0.0013057))
  (mutate (from (u u a)) (to (g a c)) (rate 0.000510496))
  (mutate (from (u u a)) (to (u a c)) (rate 0.00609876))
  (mutate (from (u u a)) (to (a c c)) (rate 0.00289128))
  (mutate (from (u u a)) (to (c c c)) (rate 0.0025236))
  (mutate (from (u u a)) (to (g c c)) (rate 0.00682173))
  (mutate (from (u u a)) (to (u c c)) (rate 0.00104506))
  (mutate (from (u u a)) (to (a g c)) (rate 0.000797436))
  (mutate (from (u u a)) (to (c g c)) (rate 0.00532966))
  (mutate (from (u u a)) (to (g g c)) (rate 0.00116843))
  (mutate (from (u u a)) (to (u g c)) (rate 0.00198821))
  (mutate (from (u u a)) (to (a u c)) (rate 0.0432639))
  (mutate (from (u u a)) (to (c u c)) (rate 0.233021))
  (mutate (from (u u a)) (to (g u c)) (rate 0.0193025))
  (mutate (from (u u a)) (to (u u c)) (rate 0.0304924))
  (mutate (from (u u a)) (to (a a g)) (rate 0.00561452))
  (mutate (from (u u a)) (to (c a g)) (rate 0.00593732))
  (mutate (from (u u a)) (to (g a g)) (rate 0.00420722))
  (mutate (from (u u a)) (to (u a g)) (rate 0.000561778))
  (mutate (from (u u a)) (to (a c g)) (rate 0.00838275))
  (mutate (from (u u a)) (to (c c g)) (rate 0.00222088))
  (mutate (from (u u a)) (to (g c g)) (rate 0.00749628))
  (mutate (from (u u a)) (to (u c g)) (rate 0.004062))
  (mutate (from (u u a)) (to (a g g)) (rate 0.00194571))
  (mutate (from (u u a)) (to (c g g)) (rate 0.00113061))
  (mutate (from (u u a)) (to (g g g)) (rate 0.00125342))
  (mutate (from (u u a)) (to (u g g)) (rate 0.00650834))
  (mutate (from (u u a)) (to (a u g)) (rate 0.0783723))
  (mutate (from (u u a)) (to (c u g)) (rate 0.389118))
  (mutate (from (u u a)) (to (g u g)) (rate 0.026302))
  (mutate (from (u u a)) (to (u u g)) (rate 0.371593))
  (mutate (from (u u a)) (to (a a u)) (rate 0.00520807))
  (mutate (from (u u a)) (to (c a u)) (rate 0.00140784))
  (mutate (from (u u a)) (to (g a u)) (rate 0.000814592))
  (mutate (from (u u a)) (to (u a u)) (rate 0.0093846))
  (mutate (from (u u a)) (to (a c u)) (rate 0.00570212))
  (mutate (from (u u a)) (to (c c u)) (rate 0.00299432))
  (mutate (from (u u a)) (to (g c u)) (rate 0.00891624))
  (mutate (from (u u a)) (to (u c u)) (rate 0.00273757))
  (mutate (from (u u a)) (to (a g u)) (rate 0.00103051))
  (mutate (from (u u a)) (to (c g u)) (rate 0.00230798))
  (mutate (from (u u a)) (to (g g u)) (rate 0.00132211))
  (mutate (from (u u a)) (to (u g u)) (rate 0.00387366))
  (mutate (from (u u a)) (to (a u u)) (rate 0.136971))
  (mutate (from (u u a)) (to (c u u)) (rate 0.404128))
  (mutate (from (u u a)) (to (g u u)) (rate 0.0381309))
  (mutate (from (u u a)) (to (u u u)) (rate 0.0664524))
  (mutate (from (a a c)) (to (a a a)) (rate 0.0483741))
  (mutate (from (a a c)) (to (c a a)) (rate 0.0372036))
  (mutate (from (a a c)) (to (g a a)) (rate 0.0302847))
  (mutate (from (a a c)) (to (u a a)) (rate 0.00179565))
  (mutate (from (a a c)) (to (a c a)) (rate 0.0197834))
  (mutate (from (a a c)) (to (c c a)) (rate 0.00349325))
  (mutate (from (a a c)) (to (g c a)) (rate 0.00640949))
  (mutate (from (a a c)) (to (u c a)) (rate 0.0131607))
  (mutate (from (a a c)) (to (a g a)) (rate 0.00876121))
  (mutate (from (a a c)) (to (c g a)) (rate 0.00594342))
  (mutate (from (a a c)) (to (g g a)) (rate 0.0111369))
  (mutate (from (a a c)) (to (u g a)) (rate 0.00178787))
  (mutate (from (a a c)) (to (a u a)) (rate 0.00193588))
  (mutate (from (a a c)) (to (c u a)) (rate 0.00188546))
  (mutate (from (a a c)) (to (g u a)) (rate 0.00273236))
  (mutate (from (a a c)) (to (u u a)) (rate 0.00172319))
  (mutate (from (a a c)) (to (c a c)) (rate 0.0306134))
  (mutate (from (a a c)) (to (g a c)) (rate 0.114889))
  (mutate (from (a a c)) (to (u a c)) (rate 0.0116064))
  (mutate (from (a a c)) (to (a c c)) (rate 0.0284747))
  (mutate (from (a a c)) (to (c c c)) (rate 0.00407741))
  (mutate (from (a a c)) (to (g c c)) (rate 0.0113047))
  (mutate (from (a a c)) (to (u c c)) (rate 0.01413))
  (mutate (from (a a c)) (to (a g c)) (rate 0.0693626))
  (mutate (from (a a c)) (to (c g c)) (rate 0.0163708))
  (mutate (from (a a c)) (to (g g c)) (rate 0.0282477))
  (mutate (from (a a c)) (to (u g c)) (rate 0.00463711))
  (mutate (from (a a c)) (to (a u c)) (rate 0.00500957))
  (mutate (from (a a c)) (to (c u c)) (rate 0.00343432))
  (mutate (from (a a c)) (to (g u c)) (rate 0.0018059))
  (mutate (from (a a c)) (to (u u c)) (rate 0.00394371))
  (mutate (from (a a c)) (to (a a g)) (rate 0.04653))
  (mutate (from (a a c)) (to (c a g)) (rate 0.0259475))
  (mutate (from (a a c)) (to (g a g)) (rate 0.0279878))
  (mutate (from (a a c)) (to (u a g)) (rate 0.00113626))
  (mutate (from (a a c)) (to (a c g)) (rate 0.0148558))
  (mutate (from (a a c)) (to (c c g)) (rate 0.0102353))
  (mutate (from (a a c)) (to (g c g)) (rate 0.00949165))
  (mutate (from (a a c)) (to (u c g)) (rate 0.0140472))
  (mutate (from (a a c)) (to (a g g)) (rate 0.00705255))
  (mutate (from (a a c)) (to (c g g)) (rate 0.00693078))
  (mutate (from (a a c)) (to (g g g)) (rate 0.00770347))
  (mutate (from (a a c)) (to (u g g)) (rate 0.00123048))
  (mutate (from (a a c)) (to (a u g)) (rate 0.00300607))
  (mutate (from (a a c)) (to (c u g)) (rate 0.00356697))
  (mutate (from (a a c)) (to (g u g)) (rate 0.0070467))
  (mutate (from (a a c)) (to (u u g)) (rate 0.000999827))
  (mutate (from (a a c)) (to (a a u)) (rate 0.917773))
  (mutate (from (a a c)) (to (c a u)) (rate 0.018567))
  (mutate (from (a a c)) (to (g a u)) (rate 0.0787717))
  (mutate (from (a a c)) (to (u a u)) (rate 0.0118795))
  (mutate (from (a a c)) (to (a c u)) (rate 0.0240367))
  (mutate (from (a a c)) (to (c c u)) (rate 0.0034678))
  (mutate (from (a a c)) (to (g c u)) (rate 0.00655271))
  (mutate (from (a a c)) (to (u c u)) (rate 0.0166243))
  (mutate (from (a a c)) (to (a g u)) (rate 0.037315))
  (mutate (from (a a c)) (to (c g u)) (rate 0.00657647))
  (mutate (from (a a c)) (to (g g u)) (rate 0.0132107))
  (mutate (from (a a c)) (to (u g u)) (rate 0.00289894))
  (mutate (from (a a c)) (to (a u u)) (rate 0.00273935))
  (mutate (from (a a c)) (to (c u u)) (rate 0.00250507))
  (mutate (from (a a c)) (to (g u u)) (rate 0.00388411))
  (mutate (from (a a c)) (to (u u u)) (rate 0.00490946))
  (mutate (from (c a c)) (to (a a a)) (rate 0.0330289))
  (mutate (from (c a c)) (to (c a a)) (rate 0.040999))
  (mutate (from (c a c)) (to (g a a)) (rate 0.0143923))
  (mutate (from (c a c)) (to (u a a)) (rate 0.00228405))
  (mutate (from (c a c)) (to (a c a)) (rate 0.00559795))
  (mutate (from (c a c)) (to (c c a)) (rate 0.00422023))
  (mutate (from (c a c)) (to (g c a)) (rate 0.00922556))
  (mutate (from (c a c)) (to (u c a)) (rate 0.00670197))
  (mutate (from (c a c)) (to (a g a)) (rate 0.00727842))
  (mutate (from (c a c)) (to (c g a)) (rate 0.00993716))
  (mutate (from (c a c)) (to (g g a)) (rate 0.00512625))
  (mutate (from (c a c)) (to (u g a)) (rate 0.00516169))
  (mutate (from (c a c)) (to (a u a)) (rate 0.0010021))
  (mutate (from (c a c)) (to (c u a)) (rate 0.00217624))
  (mutate (from (c a c)) (to (g u a)) (rate 0.000748016))
  (mutate (from (c a c)) (to (u u a)) (rate 0.00193431))
  (mutate (from (c a c)) (to (a a c)) (rate 0.0479961))
  (mutate (from (c a c)) (to (g a c)) (rate 0.0240581))
  (mutate (from (c a c)) (to (u a c)) (rate 0.0718565))
  (mutate (from (c a c)) (to (a c c)) (rate 0.00771427))
  (mutate (from (c a c)) (to (c c c)) (rate 0.00844751))
  (mutate (from (c a c)) (to (g c c)) (rate 0.0138124))
  (mutate (from (c a c)) (to (u c c)) (rate 0.00641251))
  (mutate (from (c a c)) (to (a g c)) (rate 0.012469))
  (mutate (from (c a c)) (to (c g c)) (rate 0.0365116))
  (mutate (from (c a c)) (to (g g c)) (rate 0.0108655))
  (mutate (from (c a c)) (to (u g c)) (rate 0.00544119))
  (mutate (from (c a c)) (to (a u c)) (rate 0.00173144))
  (mutate (from (c a c)) (to (c u c)) (rate 0.00699834))
  (mutate (from (c a c)) (to (g u c)) (rate 0.00266703))
  (mutate (from (c a c)) (to (u u c)) (rate 0.0202008))
  (mutate (from (c a c)) (to (a a g)) (rate 0.0122906))
  (mutate (from (c a c)) (to (c a g)) (rate 0.0701932))
  (mutate (from (c a c)) (to (g a g)) (rate 0.0156422))
  (mutate (from (c a c)) (to (u a g)) (rate 0.0012308))
  (mutate (from (c a c)) (to (a c g)) (rate 0.00738806))
  (mutate (from (c a c)) (to (c c g)) (rate 0.0124177))
  (mutate (from (c a c)) (to (g c g)) (rate 0.00932219))
  (mutate (from (c a c)) (to (u c g)) (rate 0.00589578))
  (mutate (from (c a c)) (to (a g g)) (rate 0.00795589))
  (mutate (from (c a c)) (to (c g g)) (rate 0.0146191))
  (mutate (from (c a c)) (to (g g g)) (rate 0.00422857))
  (mutate (from (c a c)) (to (u g g)) (rate 0.0108396))
  (mutate (from (c a c)) (to (a u g)) (rate 0.012555))
  (mutate (from (c a c)) (to (c u g)) (rate 0.00629489))
  (mutate (from (c a c)) (to (g u g)) (rate 0.0034768))
  (mutate (from (c a c)) (to (u u g)) (rate 0.00287204))
  (mutate (from (c a c)) (to (a a u)) (rate 0.0598921))
  (mutate (from (c a c)) (to (c a u)) (rate 1.02042))
  (mutate (from (c a c)) (to (g a u)) (rate 0.0160418))
  (mutate (from (c a c)) (to (u a u)) (rate 0.0233873))
  (mutate (from (c a c)) (to (a c u)) (rate 0.00462026))
  (mutate (from (c a c)) (to (c c u)) (rate 0.00461805))
  (mutate (from (c a c)) (to (g c u)) (rate 0.00562095))
  (mutate (from (c a c)) (to (u c u)) (rate 0.00971532))
  (mutate (from (c a c)) (to (a g u)) (rate 0.0068559))
  (mutate (from (c a c)) (to (c g u)) (rate 0.0281162))
  (mutate (from (c a c)) (to (g g u)) (rate 0.00383587))
  (mutate (from (c a c)) (to (u g u)) (rate 0.00345446))
  (mutate (from (c a c)) (to (a u u)) (rate 0.00109147))
  (mutate (from (c a c)) (to (c u u)) (rate 0.00690619))
  (mutate (from (c a c)) (to (g u u)) (rate 0.00177416))
  (mutate (from (c a c)) (to (u u u)) (rate 0.013864))
  (mutate (from (g a c)) (to (a a a)) (rate 0.020094))
  (mutate (from (g a c)) (to (c a a)) (rate 0.0154397))
  (mutate (from (g a c)) (to (g a a)) (rate 0.134375))
  (mutate (from (g a c)) (to (u a a)) (rate 0.00127544))
  (mutate (from (g a c)) (to (a c a)) (rate 0.00497243))
  (mutate (from (g a c)) (to (c c a)) (rate 0.00639922))
  (mutate (from (g a c)) (to (g c a)) (rate 0.00458708))
  (mutate (from (g a c)) (to (u c a)) (rate 0.00801035))
  (mutate (from (g a c)) (to (a g a)) (rate 0.00273531))
  (mutate (from (g a c)) (to (c g a)) (rate 0.00286452))
  (mutate (from (g a c)) (to (g g a)) (rate 0.00760682))
  (mutate (from (g a c)) (to (u g a)) (rate 0.000969165))
  (mutate (from (g a c)) (to (a u a)) (rate 0.000340002))
  (mutate (from (g a c)) (to (c u a)) (rate 0.000867337))
  (mutate (from (g a c)) (to (g u a)) (rate 0.00105976))
  (mutate (from (g a c)) (to (u u a)) (rate 0.000375952))
  (mutate (from (g a c)) (to (a a c)) (rate 0.0895423))
  (mutate (from (g a c)) (to (c a c)) (rate 0.0119597))
  (mutate (from (g a c)) (to (u a c)) (rate 0.00159604))
  (mutate (from (g a c)) (to (a c c)) (rate 0.00542719))
  (mutate (from (g a c)) (to (c c c)) (rate 0.0128223))
  (mutate (from (g a c)) (to (g c c)) (rate 0.0192394))
  (mutate (from (g a c)) (to (u c c)) (rate 0.0129802))
  (mutate (from (g a c)) (to (a g c)) (rate 0.0219053))
  (mutate (from (g a c)) (to (c g c)) (rate 0.00566797))
  (mutate (from (g a c)) (to (g g c)) (rate 0.0344967))
  (mutate (from (g a c)) (to (u g c)) (rate 0.000855496))
  (mutate (from (g a c)) (to (a u c)) (rate 0.000411263))
  (mutate (from (g a c)) (to (c u c)) (rate 0.00152499))
  (mutate (from (g a c)) (to (g u c)) (rate 0.00216803))
  (mutate (from (g a c)) (to (u u c)) (rate 0.00107454))
  (mutate (from (g a c)) (to (a a g)) (rate 0.0196735))
  (mutate (from (g a c)) (to (c a g)) (rate 0.0158132))
  (mutate (from (g a c)) (to (g a g)) (rate 0.117917))
  (mutate (from (g a c)) (to (u a g)) (rate 0.000725189))
  (mutate (from (g a c)) (to (a c g)) (rate 0.00550829))
  (mutate (from (g a c)) (to (c c g)) (rate 0.014496))
  (mutate (from (g a c)) (to (g c g)) (rate 0.0109294))
  (mutate (from (g a c)) (to (u c g)) (rate 0.0144819))
  (mutate (from (g a c)) (to (a g g)) (rate 0.0032097))
  (mutate (from (g a c)) (to (c g g)) (rate 0.00595356))
  (mutate (from (g a c)) (to (g g g)) (rate 0.0121645))
  (mutate (from (g a c)) (to (u g g)) (rate 0.00190799))
  (mutate (from (g a c)) (to (a u g)) (rate 0.00102483))
  (mutate (from (g a c)) (to (c u g)) (rate 0.00236922))
  (mutate (from (g a c)) (to (g u g)) (rate 0.00226729))
  (mutate (from (g a c)) (to (u u g)) (rate 0.000995875))
  (mutate (from (g a c)) (to (a a u)) (rate 0.0518983))
  (mutate (from (g a c)) (to (c a u)) (rate 0.00612142))
  (mutate (from (g a c)) (to (g a u)) (rate 1.08935))
  (mutate (from (g a c)) (to (u a u)) (rate 0.00395321))
  (mutate (from (g a c)) (to (a c u)) (rate 0.00653506))
  (mutate (from (g a c)) (to (c c u)) (rate 0.00557079))
  (mutate (from (g a c)) (to (g c u)) (rate 0.00434502))
  (mutate (from (g a c)) (to (u c u)) (rate 0.00963187))
  (mutate (from (g a c)) (to (a g u)) (rate 0.0135778))
  (mutate (from (g a c)) (to (c g u)) (rate 0.00353465))
  (mutate (from (g a c)) (to (g g u)) (rate 0.0124576))
  (mutate (from (g a c)) (to (u g u)) (rate 0.000927051))
  (mutate (from (g a c)) (to (a u u)) (rate 0.000488275))
  (mutate (from (g a c)) (to (c u u)) (rate 0.00122476))
  (mutate (from (g a c)) (to (g u u)) (rate 0.000887491))
  (mutate (from (g a c)) (to (u u u)) (rate 0.00188575))
  (mutate (from (u a c)) (to (a a a)) (rate 0.0120975))
  (mutate (from (u a c)) (to (c a a)) (rate 0.00561735))
  (mutate (from (u a c)) (to (g a a)) (rate 0.00844691))
  (mutate (from (u a c)) (to (u a a)) (rate 0.00208023))
  (mutate (from (u a c)) (to (a c a)) (rate 0.00332871))
  (mutate (from (u a c)) (to (c c a)) (rate 0.00215725))
  (mutate (from (u a c)) (to (g c a)) (rate 0.00828079))
  (mutate (from (u a c)) (to (u c a)) (rate 0.00587039))
  (mutate (from (u a c)) (to (a g a)) (rate 0.00737672))
  (mutate (from (u a c)) (to (c g a)) (rate 0.00292101))
  (mutate (from (u a c)) (to (g g a)) (rate 0.000609799))
  (mutate (from (u a c)) (to (u g a)) (rate 0.00174913))
  (mutate (from (u a c)) (to (a u a)) (rate 0.00749393))
  (mutate (from (u a c)) (to (c u a)) (rate 0.009741))
  (mutate (from (u a c)) (to (g u a)) (rate 0.00444636))
  (mutate (from (u a c)) (to (u u a)) (rate 0.00848042))
  (mutate (from (u a c)) (to (a a c)) (rate 0.0170799))
  (mutate (from (u a c)) (to (c a c)) (rate 0.0674463))
  (mutate (from (u a c)) (to (g a c)) (rate 0.00301355))
  (mutate (from (u a c)) (to (a c c)) (rate 0.00550613))
  (mutate (from (u a c)) (to (c c c)) (rate 0.000925655))
  (mutate (from (u a c)) (to (g c c)) (rate 0.0065293))
  (mutate (from (u a c)) (to (u c c)) (rate 0.00550298))
  (mutate (from (u a c)) (to (a g c)) (rate 0.00398722))
  (mutate (from (u a c)) (to (c g c)) (rate 0.0131189))
  (mutate (from (u a c)) (to (g g c)) (rate 0.00181386))
  (mutate (from (u a c)) (to (u g c)) (rate 0.00690726))
  (mutate (from (u a c)) (to (a u c)) (rate 0.00973471))
  (mutate (from (u a c)) (to (c u c)) (rate 0.0102154))
  (mutate (from (u a c)) (to (g u c)) (rate 0.0076201))
  (mutate (from (u a c)) (to (u u c)) (rate 0.133299))
  (mutate (from (u a c)) (to (a a g)) (rate 0.00952752))
  (mutate (from (u a c)) (to (c a g)) (rate 0.0069312))
  (mutate (from (u a c)) (to (g a g)) (rate 0.0043952))
  (mutate (from (u a c)) (to (u a g)) (rate 0.00112432))
  (mutate (from (u a c)) (to (a c g)) (rate 0.00654583))
  (mutate (from (u a c)) (to (c c g)) (rate 0.00455141))
  (mutate (from (u a c)) (to (g c g)) (rate 0.00554354))
  (mutate (from (u a c)) (to (u c g)) (rate 0.00270234))
  (mutate (from (u a c)) (to (a g g)) (rate 0.00332373))
  (mutate (from (u a c)) (to (c g g)) (rate 0.00577437))
  (mutate (from (u a c)) (to (g g g)) (rate 0.00249477))
  (mutate (from (u a c)) (to (u g g)) (rate 0.0239293))
  (mutate (from (u a c)) (to (a u g)) (rate 0.00848075))
  (mutate (from (u a c)) (to (c u g)) (rate 0.0211035))
  (mutate (from (u a c)) (to (g u g)) (rate 0.00474382))
  (mutate (from (u a c)) (to (u u g)) (rate 0.0138156))
  (mutate (from (u a c)) (to (a a u)) (rate 0.00946426))
  (mutate (from (u a c)) (to (c a u)) (rate 0.0184371))
  (mutate (from (u a c)) (to (g a u)) (rate 0.00530143))
  (mutate (from (u a c)) (to (u a u)) (rate 1.03413))
  (mutate (from (u a c)) (to (a c u)) (rate 0.00323965))
  (mutate (from (u a c)) (to (c c u)) (rate 0.00106017))
  (mutate (from (u a c)) (to (g c u)) (rate 0.00337268))
  (mutate (from (u a c)) (to (u c u)) (rate 0.00831152))
  (mutate (from (u a c)) (to (a g u)) (rate 0.00529904))
  (mutate (from (u a c)) (to (c g u)) (rate 0.00492407))
  (mutate (from (u a c)) (to (g g u)) (rate 0.000412323))
  (mutate (from (u a c)) (to (u g u)) (rate 0.00872996))
  (mutate (from (u a c)) (to (a u u)) (rate 0.0138648))
  (mutate (from (u a c)) (to (c u u)) (rate 0.00896158))
  (mutate (from (u a c)) (to (g u u)) (rate 0.00653407))
  (mutate (from (u a c)) (to (u u u)) (rate 0.105877))
  (mutate (from (a c c)) (to (a a a)) (rate 0.02444))
  (mutate (from (a c c)) (to (c a a)) (rate 0.0148688))
  (mutate (from (a c c)) (to (g a a)) (rate 0.0240937))
  (mutate (from (a c c)) (to (u a a)) (rate 0.00129218))
  (mutate (from (a c c)) (to (a c a)) (rate 0.314877))
  (mutate (from (a c c)) (to (c c a)) (rate 0.00195133))
  (mutate (from (a c c)) (to (g c a)) (rate 0.0155229))
  (mutate (from (a c c)) (to (u c a)) (rate 0.0306624))
  (mutate (from (a c c)) (to (a g a)) (rate 0.00633189))
  (mutate (from (a c c)) (to (c g a)) (rate 0.00638015))
  (mutate (from (a c c)) (to (g g a)) (rate 0.00215346))
  (mutate (from (a c c)) (to (u g a)) (rate 0.00130526))
  (mutate (from (a c c)) (to (a u a)) (rate 0.0121174))
  (mutate (from (a c c)) (to (c u a)) (rate 0.0030803))
  (mutate (from (a c c)) (to (g u a)) (rate 0.00941573))
  (mutate (from (a c c)) (to (u u a)) (rate 0.00332838))
  (mutate (from (a c c)) (to (a a c)) (rate 0.0346907))
  (mutate (from (a c c)) (to (c a c)) (rate 0.00599453))
  (mutate (from (a c c)) (to (g a c)) (rate 0.00848356))
  (mutate (from (a c c)) (to (u a c)) (rate 0.00455842))
  (mutate (from (a c c)) (to (c c c)) (rate 0.010896))
  (mutate (from (a c c)) (to (g c c)) (rate 0.0804737))
  (mutate (from (a c c)) (to (u c c)) (rate 0.0580987))
  (mutate (from (a c c)) (to (a g c)) (rate 0.0954663))
  (mutate (from (a c c)) (to (c g c)) (rate 0.0158875))
  (mutate (from (a c c)) (to (g g c)) (rate 0.00892646))
  (mutate (from (a c c)) (to (u g c)) (rate 0.0167968))
  (mutate (from (a c c)) (to (a u c)) (rate 0.0273074))
  (mutate (from (a c c)) (to (c u c)) (rate 0.0119155))
  (mutate (from (a c c)) (to (g u c)) (rate 0.0230806))
  (mutate (from (a c c)) (to (u u c)) (rate 0.00639816))
  (mutate (from (a c c)) (to (a a g)) (rate 0.0149098))
  (mutate (from (a c c)) (to (c a g)) (rate 0.0248104))
  (mutate (from (a c c)) (to (g a g)) (rate 0.0252619))
  (mutate (from (a c c)) (to (u a g)) (rate 0.000780477))
  (mutate (from (a c c)) (to (a c g)) (rate 0.459576))
  (mutate (from (a c c)) (to (c c g)) (rate 0.0096518))
  (mutate (from (a c c)) (to (g c g)) (rate 0.022442))
  (mutate (from (a c c)) (to (u c g)) (rate 0.0331509))
  (mutate (from (a c c)) (to (a g g)) (rate 0.00354397))
  (mutate (from (a c c)) (to (c g g)) (rate 0.0117368))
  (mutate (from (a c c)) (to (g g g)) (rate 0.0039315))
  (mutate (from (a c c)) (to (u g g)) (rate 0.0019277))
  (mutate (from (a c c)) (to (a u g)) (rate 0.0168509))
  (mutate (from (a c c)) (to (c u g)) (rate 0.0149049))
  (mutate (from (a c c)) (to (g u g)) (rate 0.0341389))
  (mutate (from (a c c)) (to (u u g)) (rate 0.00812676))
  (mutate (from (a c c)) (to (a a u)) (rate 0.0209478))
  (mutate (from (a c c)) (to (c a u)) (rate 0.00406215))
  (mutate (from (a c c)) (to (g a u)) (rate 0.0158238))
  (mutate (from (a c c)) (to (u a u)) (rate 0.0073497))
  (mutate (from (a c c)) (to (a c u)) (rate 0.37607))
  (mutate (from (a c c)) (to (c c u)) (rate 0.00348371))
  (mutate (from (a c c)) (to (g c u)) (rate 0.0217793))
  (mutate (from (a c c)) (to (u c u)) (rate 0.032896))
  (mutate (from (a c c)) (to (a g u)) (rate 0.0430767))
  (mutate (from (a c c)) (to (c g u)) (rate 0.00670843))
  (mutate (from (a c c)) (to (g g u)) (rate 0.0029983))
  (mutate (from (a c c)) (to (u g u)) (rate 0.00372488))
  (mutate (from (a c c)) (to (a u u)) (rate 0.0160609))
  (mutate (from (a c c)) (to (c u u)) (rate 0.0024323))
  (mutate (from (a c c)) (to (g u u)) (rate 0.020039))
  (mutate (from (a c c)) (to (u u u)) (rate 0.0029708))
  (mutate (from (c c c)) (to (a a a)) (rate 0.0252846))
  (mutate (from (c c c)) (to (c a a)) (rate 0.0110839))
  (mutate (from (c c c)) (to (g a a)) (rate 0.0302618))
  (mutate (from (c c c)) (to (u a a)) (rate 0.00121709))
  (mutate (from (c c c)) (to (a c a)) (rate 0.00463572))
  (mutate (from (c c c)) (to (c c a)) (rate 0.40447))
  (mutate (from (c c c)) (to (g c a)) (rate 0.0167347))
  (mutate (from (c c c)) (to (u c a)) (rate 0.0113862))
  (mutate (from (c c c)) (to (a g a)) (rate 0.00348218))
  (mutate (from (c c c)) (to (c g a)) (rate 0.00198328))
  (mutate (from (c c c)) (to (g g a)) (rate 0.0159973))
  (mutate (from (c c c)) (to (u g a)) (rate 0.00204866))
  (mutate (from (c c c)) (to (a u a)) (rate 0.00181879))
  (mutate (from (c c c)) (to (c u a)) (rate 0.00360105))
  (mutate (from (c c c)) (to (g u a)) (rate 0.00495788))
  (mutate (from (c c c)) (to (u u a)) (rate 0.00449991))
  (mutate (from (c c c)) (to (a a c)) (rate 0.00769447))
  (mutate (from (c c c)) (to (c a c)) (rate 0.0101678))
  (mutate (from (c c c)) (to (g a c)) (rate 0.0310463))
  (mutate (from (c c c)) (to (u a c)) (rate 0.00118702))
  (mutate (from (c c c)) (to (a c c)) (rate 0.0168774))
  (mutate (from (c c c)) (to (g c c)) (rate 0.0656711))
  (mutate (from (c c c)) (to (u c c)) (rate 0.0285738))
  (mutate (from (c c c)) (to (a g c)) (rate 0.00937406))
  (mutate (from (c c c)) (to (c g c)) (rate 0.0154338))
  (mutate (from (c c c)) (to (g g c)) (rate 0.0162885))
  (mutate (from (c c c)) (to (u g c)) (rate 0.000690536))
  (mutate (from (c c c)) (to (a u c)) (rate 0.00195846))
  (mutate (from (c c c)) (to (c u c)) (rate 0.0108371))
  (mutate (from (c c c)) (to (g u c)) (rate 0.0104249))
  (mutate (from (c c c)) (to (u u c)) (rate 0.00308014))
  (mutate (from (c c c)) (to (a a g)) (rate 0.0213435))
  (mutate (from (c c c)) (to (c a g)) (rate 0.0174894))
  (mutate (from (c c c)) (to (g a g)) (rate 0.0233767))
  (mutate (from (c c c)) (to (u a g)) (rate 0.00113307))
  (mutate (from (c c c)) (to (a c g)) (rate 0.00780284))
  (mutate (from (c c c)) (to (c c g)) (rate 0.697603))
  (mutate (from (c c c)) (to (g c g)) (rate 0.0127185))
  (mutate (from (c c c)) (to (u c g)) (rate 0.00827723))
  (mutate (from (c c c)) (to (a g g)) (rate 0.00489568))
  (mutate (from (c c c)) (to (c g g)) (rate 0.00646943))
  (mutate (from (c c c)) (to (g g g)) (rate 0.0113111))
  (mutate (from (c c c)) (to (u g g)) (rate 0.000954764))
  (mutate (from (c c c)) (to (a u g)) (rate 0.00504103))
  (mutate (from (c c c)) (to (c u g)) (rate 0.00936754))
  (mutate (from (c c c)) (to (g u g)) (rate 0.00814102))
  (mutate (from (c c c)) (to (u u g)) (rate 0.00168544))
  (mutate (from (c c c)) (to (a a u)) (rate 0.0109514))
  (mutate (from (c c c)) (to (c a u)) (rate 0.00414578))
  (mutate (from (c c c)) (to (g a u)) (rate 0.0271724))
  (mutate (from (c c c)) (to (u a u)) (rate 0.00283674))
  (mutate (from (c c c)) (to (a c u)) (rate 0.00555094))
  (mutate (from (c c c)) (to (c c u)) (rate 0.516838))
  (mutate (from (c c c)) (to (g c u)) (rate 0.020695))
  (mutate (from (c c c)) (to (u c u)) (rate 0.0155627))
  (mutate (from (c c c)) (to (a g u)) (rate 0.00602059))
  (mutate (from (c c c)) (to (c g u)) (rate 0.00974164))
  (mutate (from (c c c)) (to (g g u)) (rate 0.00989901))
  (mutate (from (c c c)) (to (u g u)) (rate 0.00143795))
  (mutate (from (c c c)) (to (a u u)) (rate 0.00117838))
  (mutate (from (c c c)) (to (c u u)) (rate 0.00499011))
  (mutate (from (c c c)) (to (g u u)) (rate 0.00571649))
  (mutate (from (c c c)) (to (u u u)) (rate 0.00330281))
  (mutate (from (g c c)) (to (a a a)) (rate 0.0211911))
  (mutate (from (g c c)) (to (c a a)) (rate 0.0124747))
  (mutate (from (g c c)) (to (g a a)) (rate 0.0440398))
  (mutate (from (g c c)) (to (u a a)) (rate 0.000967486))
  (mutate (from (g c c)) (to (a c a)) (rate 0.00992607))
  (mutate (from (g c c)) (to (c c a)) (rate 0.00504128))
  (mutate (from (g c c)) (to (g c a)) (rate 0.363578))
  (mutate (from (g c c)) (to (u c a)) (rate 0.0155659))
  (mutate (from (g c c)) (to (a g a)) (rate 0.00260179))
  (mutate (from (g c c)) (to (c g a)) (rate 0.00326124))
  (mutate (from (g c c)) (to (g g a)) (rate 0.0138705))
  (mutate (from (g c c)) (to (u g a)) (rate 0.000881366))
  (mutate (from (g c c)) (to (a u a)) (rate 0.00684384))
  (mutate (from (g c c)) (to (c u a)) (rate 0.00377253))
  (mutate (from (g c c)) (to (g u a)) (rate 0.0156835))
  (mutate (from (g c c)) (to (u u a)) (rate 0.00463509))
  (mutate (from (g c c)) (to (a a c)) (rate 0.00812896))
  (mutate (from (g c c)) (to (c a c)) (rate 0.00633503))
  (mutate (from (g c c)) (to (g a c)) (rate 0.0177507))
  (mutate (from (g c c)) (to (u a c)) (rate 0.00319048))
  (mutate (from (g c c)) (to (a c c)) (rate 0.0474979))
  (mutate (from (g c c)) (to (c c c)) (rate 0.0250239))
  (mutate (from (g c c)) (to (u c c)) (rate 0.0484504))
  (mutate (from (g c c)) (to (a g c)) (rate 0.0304697))
  (mutate (from (g c c)) (to (c g c)) (rate 0.0141354))
  (mutate (from (g c c)) (to (g g c)) (rate 0.0434608))
  (mutate (from (g c c)) (to (u g c)) (rate 0.0215107))
  (mutate (from (g c c)) (to (a u c)) (rate 0.0119025))
  (mutate (from (g c c)) (to (c u c)) (rate 0.00885768))
  (mutate (from (g c c)) (to (g u c)) (rate 0.0354007))
  (mutate (from (g c c)) (to (u u c)) (rate 0.00823738))
  (mutate (from (g c c)) (to (a a g)) (rate 0.0112287))
  (mutate (from (g c c)) (to (c a g)) (rate 0.0225606))
  (mutate (from (g c c)) (to (g a g)) (rate 0.0414678))
  (mutate (from (g c c)) (to (u a g)) (rate 0.000723811))
  (mutate (from (g c c)) (to (a c g)) (rate 0.0113194))
  (mutate (from (g c c)) (to (c c g)) (rate 0.013702))
  (mutate (from (g c c)) (to (g c g)) (rate 0.496899))
  (mutate (from (g c c)) (to (u c g)) (rate 0.0311878))
  (mutate (from (g c c)) (to (a g g)) (rate 0.00286735))
  (mutate (from (g c c)) (to (c g g)) (rate 0.0102105))
  (mutate (from (g c c)) (to (g g g)) (rate 0.0148908))
  (mutate (from (g c c)) (to (u g g)) (rate 0.0018597))
  (mutate (from (g c c)) (to (a u g)) (rate 0.0127051))
  (mutate (from (g c c)) (to (c u g)) (rate 0.0200065))
  (mutate (from (g c c)) (to (g u g)) (rate 0.0423534))
  (mutate (from (g c c)) (to (u u g)) (rate 0.00744602))
  (mutate (from (g c c)) (to (a a u)) (rate 0.00799993))
  (mutate (from (g c c)) (to (c a u)) (rate 0.00309271))
  (mutate (from (g c c)) (to (g a u)) (rate 0.0158285))
  (mutate (from (g c c)) (to (u a u)) (rate 0.00481472))
  (mutate (from (g c c)) (to (a c u)) (rate 0.0158069))
  (mutate (from (g c c)) (to (c c u)) (rate 0.00684719))
  (mutate (from (g c c)) (to (g c u)) (rate 0.426313))
  (mutate (from (g c c)) (to (u c u)) (rate 0.0302758))
  (mutate (from (g c c)) (to (a g u)) (rate 0.0133054))
  (mutate (from (g c c)) (to (c g u)) (rate 0.00425988))
  (mutate (from (g c c)) (to (g g u)) (rate 0.0114314))
  (mutate (from (g c c)) (to (u g u)) (rate 0.010954))
  (mutate (from (g c c)) (to (a u u)) (rate 0.0083181))
  (mutate (from (g c c)) (to (c u u)) (rate 0.00239954))
  (mutate (from (g c c)) (to (g u u)) (rate 0.0232006))
  (mutate (from (g c c)) (to (u u u)) (rate 0.00464623))
  (mutate (from (u c c)) (to (a a a)) (rate 0.0216386))
  (mutate (from (u c c)) (to (c a a)) (rate 0.0184429))
  (mutate (from (u c c)) (to (g a a)) (rate 0.0272583))
  (mutate (from (u c c)) (to (u a a)) (rate 0.00188813))
  (mutate (from (u c c)) (to (a c a)) (rate 0.0293027))
  (mutate (from (u c c)) (to (c c a)) (rate 0.00897397))
  (mutate (from (u c c)) (to (g c a)) (rate 0.0414724))
  (mutate (from (u c c)) (to (u c a)) (rate 0.345018))
  (mutate (from (u c c)) (to (a g a)) (rate 0.00432241))
  (mutate (from (u c c)) (to (c g a)) (rate 0.0054864))
  (mutate (from (u c c)) (to (g g a)) (rate 0.010504))
  (mutate (from (u c c)) (to (u g a)) (rate 0.00250387))
  (mutate (from (u c c)) (to (a u a)) (rate 0.00173085))
  (mutate (from (u c c)) (to (c u a)) (rate 0.00213822))
  (mutate (from (u c c)) (to (g u a)) (rate 0.001361))
  (mutate (from (u c c)) (to (u u a)) (rate 0.00200253))
  (mutate (from (u c c)) (to (a a c)) (rate 0.0286541))
  (mutate (from (u c c)) (to (c a c)) (rate 0.0082943))
  (mutate (from (u c c)) (to (g a c)) (rate 0.0337736))
  (mutate (from (u c c)) (to (u a c)) (rate 0.00758329))
  (mutate (from (u c c)) (to (a c c)) (rate 0.0967072))
  (mutate (from (u c c)) (to (c c c)) (rate 0.0307058))
  (mutate (from (u c c)) (to (g c c)) (rate 0.136637))
  (mutate (from (u c c)) (to (a g c)) (rate 0.260115))
  (mutate (from (u c c)) (to (c g c)) (rate 0.0117173))
  (mutate (from (u c c)) (to (g g c)) (rate 0.0254222))
  (mutate (from (u c c)) (to (u g c)) (rate 0.0104259))
  (mutate (from (u c c)) (to (a u c)) (rate 0.00329793))
  (mutate (from (u c c)) (to (c u c)) (rate 0.00581277))
  (mutate (from (u c c)) (to (g u c)) (rate 0.00588739))
  (mutate (from (u c c)) (to (u u c)) (rate 0.00503926))
  (mutate (from (u c c)) (to (a a g)) (rate 0.0201476))
  (mutate (from (u c c)) (to (c a g)) (rate 0.0123005))
  (mutate (from (u c c)) (to (g a g)) (rate 0.0144475))
  (mutate (from (u c c)) (to (u a g)) (rate 0.00129778))
  (mutate (from (u c c)) (to (a c g)) (rate 0.0428092))
  (mutate (from (u c c)) (to (c c g)) (rate 0.00870092))
  (mutate (from (u c c)) (to (g c g)) (rate 0.0582158))
  (mutate (from (u c c)) (to (u c g)) (rate 0.383625))
  (mutate (from (u c c)) (to (a g g)) (rate 0.00489312))
  (mutate (from (u c c)) (to (c g g)) (rate 0.00859092))
  (mutate (from (u c c)) (to (g g g)) (rate 0.013136))
  (mutate (from (u c c)) (to (u g g)) (rate 0.00266848))
  (mutate (from (u c c)) (to (a u g)) (rate 0.0225704))
  (mutate (from (u c c)) (to (c u g)) (rate 0.00747466))
  (mutate (from (u c c)) (to (g u g)) (rate 0.0131409))
  (mutate (from (u c c)) (to (u u g)) (rate 0.00766155))
  (mutate (from (u c c)) (to (a a u)) (rate 0.0374129))
  (mutate (from (u c c)) (to (c a u)) (rate 0.00417353))
  (mutate (from (u c c)) (to (g a u)) (rate 0.0326738))
  (mutate (from (u c c)) (to (u a u)) (rate 0.00857853))
  (mutate (from (u c c)) (to (a c u)) (rate 0.0507608))
  (mutate (from (u c c)) (to (c c u)) (rate 0.0119639))
  (mutate (from (u c c)) (to (g c u)) (rate 0.0642258))
  (mutate (from (u c c)) (to (u c u)) (rate 0.364278))
  (mutate (from (u c c)) (to (a g u)) (rate 0.118955))
  (mutate (from (u c c)) (to (c g u)) (rate 0.00527912))
  (mutate (from (u c c)) (to (g g u)) (rate 0.0153989))
  (mutate (from (u c c)) (to (u g u)) (rate 0.00801212))
  (mutate (from (u c c)) (to (a u u)) (rate 0.00458855))
  (mutate (from (u c c)) (to (c u u)) (rate 0.00237117))
  (mutate (from (u c c)) (to (g u u)) (rate 0.00815214))
  (mutate (from (u c c)) (to (u u u)) (rate 0.00544502))
  (mutate (from (a g c)) (to (a a a)) (rate 0.0445677))
  (mutate (from (a g c)) (to (c a a)) (rate 0.019241))
  (mutate (from (a g c)) (to (g a a)) (rate 0.0387318))
  (mutate (from (a g c)) (to (u a a)) (rate 0.00173148))
  (mutate (from (a g c)) (to (a c a)) (rate 0.0420274))
  (mutate (from (a g c)) (to (c c a)) (rate 0.00826869))
  (mutate (from (a g c)) (to (g c a)) (rate 0.0263654))
  (mutate (from (a g c)) (to (u c a)) (rate 0.0850904))
  (mutate (from (a g c)) (to (a g a)) (rate 0.00893522))
  (mutate (from (a g c)) (to (c g a)) (rate 0.00688372))
  (mutate (from (a g c)) (to (g g a)) (rate 0.0146751))
  (mutate (from (a g c)) (to (u g a)) (rate 0.00178839))
  (mutate (from (a g c)) (to (a u a)) (rate 0.00304785))
  (mutate (from (a g c)) (to (c u a)) (rate 0.00185382))
  (mutate (from (a g c)) (to (g u a)) (rate 0.00367326))
  (mutate (from (a g c)) (to (u u a)) (rate 0.00110415))
  (mutate (from (a g c)) (to (a a c)) (rate 0.101641))
  (mutate (from (a g c)) (to (c a c)) (rate 0.0116542))
  (mutate (from (a g c)) (to (g a c)) (rate 0.0411854))
  (mutate (from (a g c)) (to (u a c)) (rate 0.00397035))
  (mutate (from (a g c)) (to (a c c)) (rate 0.114826))
  (mutate (from (a g c)) (to (c c c)) (rate 0.00727911))
  (mutate (from (a g c)) (to (g c c)) (rate 0.0620924))
  (mutate (from (a g c)) (to (u c c)) (rate 0.187959))
  (mutate (from (a g c)) (to (c g c)) (rate 0.0290938))
  (mutate (from (a g c)) (to (g g c)) (rate 0.0731415))
  (mutate (from (a g c)) (to (u g c)) (rate 0.0242002))
  (mutate (from (a g c)) (to (a u c)) (rate 0.00491354))
  (mutate (from (a g c)) (to (c u c)) (rate 0.00468106))
  (mutate (from (a g c)) (to (g u c)) (rate 0.00550206))
  (mutate (from (a g c)) (to (u u c)) (rate 0.00347702))
  (mutate (from (a g c)) (to (a a g)) (rate 0.0289771))
  (mutate (from (a g c)) (to (c a g)) (rate 0.0239713))
  (mutate (from (a g c)) (to (g a g)) (rate 0.0361948))
  (mutate (from (a g c)) (to (u a g)) (rate 0.00113617))
  (mutate (from (a g c)) (to (a c g)) (rate 0.0740424))
  (mutate (from (a g c)) (to (c c g)) (rate 0.0144465))
  (mutate (from (a g c)) (to (g c g)) (rate 0.0522271))
  (mutate (from (a g c)) (to (u c g)) (rate 0.148797))
  (mutate (from (a g c)) (to (a g g)) (rate 0.0099126))
  (mutate (from (a g c)) (to (c g g)) (rate 0.0258856))
  (mutate (from (a g c)) (to (g g g)) (rate 0.0159788))
  (mutate (from (a g c)) (to (u g g)) (rate 0.00237566))
  (mutate (from (a g c)) (to (a u g)) (rate 0.00408724))
  (mutate (from (a g c)) (to (c u g)) (rate 0.00667093))
  (mutate (from (a g c)) (to (g u g)) (rate 0.013667))
  (mutate (from (a g c)) (to (u u g)) (rate 0.00444249))
  (mutate (from (a g c)) (to (a a u)) (rate 0.0914107))
  (mutate (from (a g c)) (to (c a u)) (rate 0.00886522))
  (mutate (from (a g c)) (to (g a u)) (rate 0.0380563))
  (mutate (from (a g c)) (to (u a u)) (rate 0.00995619))
  (mutate (from (a g c)) (to (a c u)) (rate 0.0470118))
  (mutate (from (a g c)) (to (c c u)) (rate 0.00864949))
  (mutate (from (a g c)) (to (g c u)) (rate 0.0334467))
  (mutate (from (a g c)) (to (u c u)) (rate 0.123641))
  (mutate (from (a g c)) (to (a g u)) (rate 0.485894))
  (mutate (from (a g c)) (to (c g u)) (rate 0.00841392))
  (mutate (from (a g c)) (to (g g u)) (rate 0.0201594))
  (mutate (from (a g c)) (to (u g u)) (rate 0.0106154))
  (mutate (from (a g c)) (to (a u u)) (rate 0.00542576))
  (mutate (from (a g c)) (to (c u u)) (rate 0.00601265))
  (mutate (from (a g c)) (to (g u u)) (rate 0.00911645))
  (mutate (from (a g c)) (to (u u u)) (rate 0.00498941))
  (mutate (from (c g c)) (to (a a a)) (rate 0.121983))
  (mutate (from (c g c)) (to (c a a)) (rate 0.0417811))
  (mutate (from (c g c)) (to (g a a)) (rate 0.0334016))
  (mutate (from (c g c)) (to (u a a)) (rate 0.00155287))
  (mutate (from (c g c)) (to (a c a)) (rate 0.00535745))
  (mutate (from (c g c)) (to (c c a)) (rate 0.00155921))
  (mutate (from (c g c)) (to (g c a)) (rate 0.00759023))
  (mutate (from (c g c)) (to (u c a)) (rate 0.00308397))
  (mutate (from (c g c)) (to (a g a)) (rate 0.169254))
  (mutate (from (c g c)) (to (c g a)) (rate 0.188961))
  (mutate (from (c g c)) (to (g g a)) (rate 0.00319862))
  (mutate (from (c g c)) (to (u g a)) (rate 0.00126995))
  (mutate (from (c g c)) (to (a u a)) (rate 0.00239315))
  (mutate (from (c g c)) (to (c u a)) (rate 0.00231792))
  (mutate (from (c g c)) (to (g u a)) (rate 0.0027709))
  (mutate (from (c g c)) (to (u u a)) (rate 0.00651239))
  (mutate (from (c g c)) (to (a a c)) (rate 0.0211701))
  (mutate (from (c g c)) (to (c a c)) (rate 0.0301154))
  (mutate (from (c g c)) (to (g a c)) (rate 0.00940435))
  (mutate (from (c g c)) (to (u a c)) (rate 0.0115283))
  (mutate (from (c g c)) (to (a c c)) (rate 0.0168637))
  (mutate (from (c g c)) (to (c c c)) (rate 0.0105762))
  (mutate (from (c g c)) (to (g c c)) (rate 0.0254205))
  (mutate (from (c g c)) (to (u c c)) (rate 0.00747197))
  (mutate (from (c g c)) (to (a g c)) (rate 0.0256748))
  (mutate (from (c g c)) (to (g g c)) (rate 0.0157025))
  (mutate (from (c g c)) (to (u g c)) (rate 0.00619289))
  (mutate (from (c g c)) (to (a u c)) (rate 0.00506681))
  (mutate (from (c g c)) (to (c u c)) (rate 0.0093038))
  (mutate (from (c g c)) (to (g u c)) (rate 0.00541954))
  (mutate (from (c g c)) (to (u u c)) (rate 0.00274644))
  (mutate (from (c g c)) (to (a a g)) (rate 0.0876997))
  (mutate (from (c g c)) (to (c a g)) (rate 0.0612985))
  (mutate (from (c g c)) (to (g a g)) (rate 0.0352367))
  (mutate (from (c g c)) (to (u a g)) (rate 0.000992532))
  (mutate (from (c g c)) (to (a c g)) (rate 0.0138005))
  (mutate (from (c g c)) (to (c c g)) (rate 0.00690945))
  (mutate (from (c g c)) (to (g c g)) (rate 0.0304454))
  (mutate (from (c g c)) (to (u c g)) (rate 0.00970699))
  (mutate (from (c g c)) (to (a g g)) (rate 0.100995))
  (mutate (from (c g c)) (to (c g g)) (rate 0.342595))
  (mutate (from (c g c)) (to (g g g)) (rate 0.00371846))
  (mutate (from (c g c)) (to (u g g)) (rate 0.00867211))
  (mutate (from (c g c)) (to (a u g)) (rate 0.00892199))
  (mutate (from (c g c)) (to (c u g)) (rate 0.0164823))
  (mutate (from (c g c)) (to (g u g)) (rate 0.00753682))
  (mutate (from (c g c)) (to (u u g)) (rate 0.00483552))
  (mutate (from (c g c)) (to (a a u)) (rate 0.0102231))
  (mutate (from (c g c)) (to (c a u)) (rate 0.0191623))
  (mutate (from (c g c)) (to (g a u)) (rate 0.00780817))
  (mutate (from (c g c)) (to (u a u)) (rate 0.00731372))
  (mutate (from (c g c)) (to (a c u)) (rate 0.00546614))
  (mutate (from (c g c)) (to (c c u)) (rate 0.00591725))
  (mutate (from (c g c)) (to (g c u)) (rate 0.00601567))
  (mutate (from (c g c)) (to (u c u)) (rate 0.00450322))
  (mutate (from (c g c)) (to (a g u)) (rate 0.00652599))
  (mutate (from (c g c)) (to (c g u)) (rate 0.488456))
  (mutate (from (c g c)) (to (g g u)) (rate 0.00164347))
  (mutate (from (c g c)) (to (u g u)) (rate 0.00280413))
  (mutate (from (c g c)) (to (a u u)) (rate 0.00302705))
  (mutate (from (c g c)) (to (c u u)) (rate 0.00712242))
  (mutate (from (c g c)) (to (g u u)) (rate 0.00325976))
  (mutate (from (c g c)) (to (u u u)) (rate 0.00334262))
  (mutate (from (g g c)) (to (a a a)) (rate 0.0122201))
  (mutate (from (g g c)) (to (c a a)) (rate 0.00732192))
  (mutate (from (g g c)) (to (g a a)) (rate 0.0144546))
  (mutate (from (g g c)) (to (u a a)) (rate 0.00112232))
  (mutate (from (g g c)) (to (a c a)) (rate 0.00439485))
  (mutate (from (g g c)) (to (c c a)) (rate 0.00295666))
  (mutate (from (g g c)) (to (g c a)) (rate 0.0216444))
  (mutate (from (g g c)) (to (u c a)) (rate 0.0041638))
  (mutate (from (g g c)) (to (a g a)) (rate 0.00301492))
  (mutate (from (g g c)) (to (c g a)) (rate 0.00126429))
  (mutate (from (g g c)) (to (g g a)) (rate 0.371283))
  (mutate (from (g g c)) (to (u g a)) (rate 0.000999516))
  (mutate (from (g g c)) (to (a u a)) (rate 0.000481431))
  (mutate (from (g g c)) (to (c u a)) (rate 0.000762749))
  (mutate (from (g g c)) (to (g u a)) (rate 0.000767372))
  (mutate (from (g g c)) (to (u u a)) (rate 0.000851743))
  (mutate (from (g g c)) (to (a a c)) (rate 0.0217921))
  (mutate (from (g g c)) (to (c a c)) (rate 0.0053465))
  (mutate (from (g g c)) (to (g a c)) (rate 0.0341462))
  (mutate (from (g g c)) (to (u a c)) (rate 0.000950894))
  (mutate (from (g g c)) (to (a c c)) (rate 0.00565249))
  (mutate (from (g g c)) (to (c c c)) (rate 0.00665891))
  (mutate (from (g g c)) (to (g c c)) (rate 0.046627))
  (mutate (from (g g c)) (to (u c c)) (rate 0.00967125))
  (mutate (from (g g c)) (to (a g c)) (rate 0.0385065))
  (mutate (from (g g c)) (to (c g c)) (rate 0.0093677))
  (mutate (from (g g c)) (to (u g c)) (rate 0.00816051))
  (mutate (from (g g c)) (to (a u c)) (rate 0.00178816))
  (mutate (from (g g c)) (to (c u c)) (rate 0.00414022))
  (mutate (from (g g c)) (to (g u c)) (rate 0.00445868))
  (mutate (from (g g c)) (to (u u c)) (rate 0.00288376))
  (mutate (from (g g c)) (to (a a g)) (rate 0.0106563))
  (mutate (from (g g c)) (to (c a g)) (rate 0.0101701))
  (mutate (from (g g c)) (to (g a g)) (rate 0.018003))
  (mutate (from (g g c)) (to (u a g)) (rate 0.000532597))
  (mutate (from (g g c)) (to (a c g)) (rate 0.0066594))
  (mutate (from (g g c)) (to (c c g)) (rate 0.00445622))
  (mutate (from (g g c)) (to (g c g)) (rate 0.030071))
  (mutate (from (g g c)) (to (u c g)) (rate 0.0123129))
  (mutate (from (g g c)) (to (a g g)) (rate 0.00361055))
  (mutate (from (g g c)) (to (c g g)) (rate 0.0076436))
  (mutate (from (g g c)) (to (g g g)) (rate 0.330749))
  (mutate (from (g g c)) (to (u g g)) (rate 0.00380372))
  (mutate (from (g g c)) (to (a u g)) (rate 0.00533408))
  (mutate (from (g g c)) (to (c u g)) (rate 0.00156922))
  (mutate (from (g g c)) (to (g u g)) (rate 0.00145642))
  (mutate (from (g g c)) (to (u u g)) (rate 0.00197549))
  (mutate (from (g g c)) (to (a a u)) (rate 0.0262938))
  (mutate (from (g g c)) (to (c a u)) (rate 0.00322789))
  (mutate (from (g g c)) (to (g a u)) (rate 0.0256784))
  (mutate (from (g g c)) (to (u a u)) (rate 0.00257655))
  (mutate (from (g g c)) (to (a c u)) (rate 0.00338655))
  (mutate (from (g g c)) (to (c c u)) (rate 0.00373107))
  (mutate (from (g g c)) (to (g c u)) (rate 0.0239709))
  (mutate (from (g g c)) (to (u c u)) (rate 0.00814869))
  (mutate (from (g g c)) (to (a g u)) (rate 0.0147708))
  (mutate (from (g g c)) (to (c g u)) (rate 0.00201142))
  (mutate (from (g g c)) (to (g g u)) (rate 0.552577))
  (mutate (from (g g c)) (to (u g u)) (rate 0.00236527))
  (mutate (from (g g c)) (to (a u u)) (rate 0.00118336))
  (mutate (from (g g c)) (to (c u u)) (rate 0.00134867))
  (mutate (from (g g c)) (to (g u u)) (rate 0.00119189))
  (mutate (from (g g c)) (to (u u u)) (rate 0.00184632))
  (mutate (from (u g c)) (to (a a a)) (rate 0.00505437))
  (mutate (from (u g c)) (to (c a a)) (rate 0.00429514))
  (mutate (from (u g c)) (to (g a a)) (rate 0.00776322))
  (mutate (from (u g c)) (to (u a a)) (rate 0.00160827))
  (mutate (from (u g c)) (to (a c a)) (rate 0.0156055))
  (mutate (from (u g c)) (to (c c a)) (rate 0.000947676))
  (mutate (from (u g c)) (to (g c a)) (rate 0.0561088))
  (mutate (from (u g c)) (to (u c a)) (rate 0.0157381))
  (mutate (from (u g c)) (to (a g a)) (rate 0.00200236))
  (mutate (from (u g c)) (to (c g a)) (rate 0.00214516))
  (mutate (from (u g c)) (to (g g a)) (rate 0.013611))
  (mutate (from (u g c)) (to (u g a)) (rate 0.00201896))
  (mutate (from (u g c)) (to (a u a)) (rate 0.0139388))
  (mutate (from (u g c)) (to (c u a)) (rate 0.00589149))
  (mutate (from (u g c)) (to (g u a)) (rate 0.0177342))
  (mutate (from (u g c)) (to (u u a)) (rate 0.00582305))
  (mutate (from (u g c)) (to (a a c)) (rate 0.014373))
  (mutate (from (u g c)) (to (c a c)) (rate 0.0107572))
  (mutate (from (u g c)) (to (g a c)) (rate 0.00340226))
  (mutate (from (u g c)) (to (u a c)) (rate 0.0145486))
  (mutate (from (u g c)) (to (a c c)) (rate 0.0427338))
  (mutate (from (u g c)) (to (c c c)) (rate 0.00113421))
  (mutate (from (u g c)) (to (g c c)) (rate 0.0927212))
  (mutate (from (u g c)) (to (u c c)) (rate 0.0159355))
  (mutate (from (u g c)) (to (a g c)) (rate 0.0511886))
  (mutate (from (u g c)) (to (c g c)) (rate 0.0148437))
  (mutate (from (u g c)) (to (g g c)) (rate 0.0327871))
  (mutate (from (u g c)) (to (a u c)) (rate 0.0245753))
  (mutate (from (u g c)) (to (c u c)) (rate 0.0167574))
  (mutate (from (u g c)) (to (g u c)) (rate 0.0255889))
  (mutate (from (u g c)) (to (u u c)) (rate 0.0156895))
  (mutate (from (u g c)) (to (a a g)) (rate 0.00526676))
  (mutate (from (u g c)) (to (c a g)) (rate 0.00291276))
  (mutate (from (u g c)) (to (g a g)) (rate 0.00359526))
  (mutate (from (u g c)) (to (u a g)) (rate 0.000911483))
  (mutate (from (u g c)) (to (a c g)) (rate 0.0146182))
  (mutate (from (u g c)) (to (c c g)) (rate 0.00182396))
  (mutate (from (u g c)) (to (g c g)) (rate 0.0666105))
  (mutate (from (u g c)) (to (u c g)) (rate 0.0105567))
  (mutate (from (u g c)) (to (a g g)) (rate 0.00399002))
  (mutate (from (u g c)) (to (c g g)) (rate 0.00486516))
  (mutate (from (u g c)) (to (g g g)) (rate 0.00622938))
  (mutate (from (u g c)) (to (u g g)) (rate 0.00435575))
  (mutate (from (u g c)) (to (a u g)) (rate 0.0216957))
  (mutate (from (u g c)) (to (c u g)) (rate 0.028389))
  (mutate (from (u g c)) (to (g u g)) (rate 0.057094))
  (mutate (from (u g c)) (to (u u g)) (rate 0.0112248))
  (mutate (from (u g c)) (to (a a u)) (rate 0.0120142))
  (mutate (from (u g c)) (to (c a u)) (rate 0.00512336))
  (mutate (from (u g c)) (to (g a u)) (rate 0.00479246))
  (mutate (from (u g c)) (to (u a u)) (rate 0.0160245))
  (mutate (from (u g c)) (to (a c u)) (rate 0.010874))
  (mutate (from (u g c)) (to (c c u)) (rate 0.00412425))
  (mutate (from (u g c)) (to (g c u)) (rate 0.0667228))
  (mutate (from (u g c)) (to (u c u)) (rate 0.0157517))
  (mutate (from (u g c)) (to (a g u)) (rate 0.0110804))
  (mutate (from (u g c)) (to (c g u)) (rate 0.00799105))
  (mutate (from (u g c)) (to (g g u)) (rate 0.00349598))
  (mutate (from (u g c)) (to (u g u)) (rate 0.836881))
  (mutate (from (u g c)) (to (a u u)) (rate 0.0209627))
  (mutate (from (u g c)) (to (c u u)) (rate 0.0112678))
  (mutate (from (u g c)) (to (g u u)) (rate 0.0444569))
  (mutate (from (u g c)) (to (u u u)) (rate 0.0181857))
  (mutate (from (a u c)) (to (a a a)) (rate 0.00548971))
  (mutate (from (a u c)) (to (c a a)) (rate 0.00496833))
  (mutate (from (a u c)) (to (g a a)) (rate 0.00494747))
  (mutate (from (a u c)) (to (u a a)) (rate 0.000607393))
  (mutate (from (a u c)) (to (a c a)) (rate 0.00558058))
  (mutate (from (a u c)) (to (c c a)) (rate 0.00125816))
  (mutate (from (a u c)) (to (g c a)) (rate 0.00987278))
  (mutate (from (a u c)) (to (u c a)) (rate 0.00145966))
  (mutate (from (a u c)) (to (a g a)) (rate 0.00166976))
  (mutate (from (a u c)) (to (c g a)) (rate 0.00119963))
  (mutate (from (a u c)) (to (g g a)) (rate 0.000703561))
  (mutate (from (a u c)) (to (u g a)) (rate 0.00131631))
  (mutate (from (a u c)) (to (a u a)) (rate 0.245019))
  (mutate (from (a u c)) (to (c u a)) (rate 0.016774))
  (mutate (from (a u c)) (to (g u a)) (rate 0.050031))
  (mutate (from (a u c)) (to (u u a)) (rate 0.0366079))
  (mutate (from (a u c)) (to (a a c)) (rate 0.004486))
  (mutate (from (a u c)) (to (c a c)) (rate 0.000988944))
  (mutate (from (a u c)) (to (g a c)) (rate 0.000472529))
  (mutate (from (a u c)) (to (u a c)) (rate 0.00592374))
  (mutate (from (a u c)) (to (a c c)) (rate 0.0200718))
  (mutate (from (a u c)) (to (c c c)) (rate 0.000929351))
  (mutate (from (a u c)) (to (g c c)) (rate 0.0148226))
  (mutate (from (a u c)) (to (u c c)) (rate 0.00145631))
  (mutate (from (a u c)) (to (a g c)) (rate 0.00300268))
  (mutate (from (a u c)) (to (c g c)) (rate 0.00350867))
  (mutate (from (a u c)) (to (g g c)) (rate 0.00207564))
  (mutate (from (a u c)) (to (u g c)) (rate 0.00709999))
  (mutate (from (a u c)) (to (c u c)) (rate 0.0704714))
  (mutate (from (a u c)) (to (g u c)) (rate 0.158325))
  (mutate (from (a u c)) (to (u u c)) (rate 0.0209659))
  (mutate (from (a u c)) (to (a a g)) (rate 0.00183006))
  (mutate (from (a u c)) (to (c a g)) (rate 0.00384502))
  (mutate (from (a u c)) (to (g a g)) (rate 0.00393558))
  (mutate (from (a u c)) (to (u a g)) (rate 0.000469009))
  (mutate (from (a u c)) (to (a c g)) (rate 0.00864022))
  (mutate (from (a u c)) (to (c c g)) (rate 0.0037039))
  (mutate (from (a u c)) (to (g c g)) (rate 0.00626564))
  (mutate (from (a u c)) (to (u c g)) (rate 0.00293004))
  (mutate (from (a u c)) (to (a g g)) (rate 0.00119121))
  (mutate (from (a u c)) (to (c g g)) (rate 0.000844388))
  (mutate (from (a u c)) (to (g g g)) (rate 0.000950903))
  (mutate (from (a u c)) (to (u g g)) (rate 0.00519606))
  (mutate (from (a u c)) (to (a u g)) (rate 0.0720969))
  (mutate (from (a u c)) (to (c u g)) (rate 0.112522))
  (mutate (from (a u c)) (to (g u g)) (rate 0.190523))
  (mutate (from (a u c)) (to (u u g)) (rate 0.0409859))
  (mutate (from (a u c)) (to (a a u)) (rate 0.00380393))
  (mutate (from (a u c)) (to (c a u)) (rate 0.0018964))
  (mutate (from (a u c)) (to (g a u)) (rate 0.00166337))
  (mutate (from (a u c)) (to (u a u)) (rate 0.00632793))
  (mutate (from (a u c)) (to (a c u)) (rate 0.0047627))
  (mutate (from (a u c)) (to (c c u)) (rate 0.00216197))
  (mutate (from (a u c)) (to (g c u)) (rate 0.00861478))
  (mutate (from (a u c)) (to (u c u)) (rate 0.00242935))
  (mutate (from (a u c)) (to (a g u)) (rate 0.00139187))
  (mutate (from (a u c)) (to (c g u)) (rate 0.00185705))
  (mutate (from (a u c)) (to (g g u)) (rate 0.000808612))
  (mutate (from (a u c)) (to (u g u)) (rate 0.00280673))
  (mutate (from (a u c)) (to (a u u)) (rate 0.734161))
  (mutate (from (a u c)) (to (c u u)) (rate 0.0470948))
  (mutate (from (a u c)) (to (g u u)) (rate 0.113966))
  (mutate (from (a u c)) (to (u u u)) (rate 0.0177673))
  (mutate (from (c u c)) (to (a a a)) (rate 0.00898584))
  (mutate (from (c u c)) (to (c a a)) (rate 0.012193))
  (mutate (from (c u c)) (to (g a a)) (rate 0.00507278))
  (mutate (from (c u c)) (to (u a a)) (rate 0.00123262))
  (mutate (from (c u c)) (to (a c a)) (rate 0.00542121))
  (mutate (from (c u c)) (to (c c a)) (rate 0.0034467))
  (mutate (from (c u c)) (to (g c a)) (rate 0.00723655))
  (mutate (from (c u c)) (to (u c a)) (rate 0.00354584))
  (mutate (from (c u c)) (to (a g a)) (rate 0.00251018))
  (mutate (from (c u c)) (to (c g a)) (rate 0.0026174))
  (mutate (from (c u c)) (to (g g a)) (rate 0.00212247))
  (mutate (from (c u c)) (to (u g a)) (rate 0.00139587))
  (mutate (from (c u c)) (to (a u a)) (rate 0.0330799))
  (mutate (from (c u c)) (to (c u a)) (rate 0.174024))
  (mutate (from (c u c)) (to (g u a)) (rate 0.0148605))
  (mutate (from (c u c)) (to (u u a)) (rate 0.300751))
  (mutate (from (c u c)) (to (a a c)) (rate 0.004691))
  (mutate (from (c u c)) (to (c a c)) (rate 0.00609711))
  (mutate (from (c u c)) (to (g a c)) (rate 0.00267263))
  (mutate (from (c u c)) (to (u a c)) (rate 0.00948188))
  (mutate (from (c u c)) (to (a c c)) (rate 0.0133593))
  (mutate (from (c u c)) (to (c c c)) (rate 0.00784407))
  (mutate (from (c u c)) (to (g c c)) (rate 0.0168255))
  (mutate (from (c u c)) (to (u c c)) (rate 0.00391526))
  (mutate (from (c u c)) (to (a g c)) (rate 0.00436338))
  (mutate (from (c u c)) (to (c g c)) (rate 0.00982725))
  (mutate (from (c u c)) (to (g g c)) (rate 0.00733047))
  (mutate (from (c u c)) (to (u g c)) (rate 0.00738465))
  (mutate (from (c u c)) (to (a u c)) (rate 0.107492))
  (mutate (from (c u c)) (to (g u c)) (rate 0.0754856))
  (mutate (from (c u c)) (to (u u c)) (rate 0.0579177))
  (mutate (from (c u c)) (to (a a g)) (rate 0.00526519))
  (mutate (from (c u c)) (to (c a g)) (rate 0.00798902))
  (mutate (from (c u c)) (to (g a g)) (rate 0.00946242))
  (mutate (from (c u c)) (to (u a g)) (rate 0.000816303))
  (mutate (from (c u c)) (to (a c g)) (rate 0.0107071))
  (mutate (from (c u c)) (to (c c g)) (rate 0.00400489))
  (mutate (from (c u c)) (to (g c g)) (rate 0.0111827))
  (mutate (from (c u c)) (to (u c g)) (rate 0.0022397))
  (mutate (from (c u c)) (to (a g g)) (rate 0.00402825))
  (mutate (from (c u c)) (to (c g g)) (rate 0.00868361))
  (mutate (from (c u c)) (to (g g g)) (rate 0.00124942))
  (mutate (from (c u c)) (to (u g g)) (rate 0.00985166))
  (mutate (from (c u c)) (to (a u g)) (rate 0.107064))
  (mutate (from (c u c)) (to (c u g)) (rate 0.694553))
  (mutate (from (c u c)) (to (g u g)) (rate 0.0263578))
  (mutate (from (c u c)) (to (u u g)) (rate 0.297341))
  (mutate (from (c u c)) (to (a a u)) (rate 0.0021563))
  (mutate (from (c u c)) (to (c a u)) (rate 0.00207814))
  (mutate (from (c u c)) (to (g a u)) (rate 0.00113208))
  (mutate (from (c u c)) (to (u a u)) (rate 0.00921869))
  (mutate (from (c u c)) (to (a c u)) (rate 0.0103094))
  (mutate (from (c u c)) (to (c c u)) (rate 0.0051815))
  (mutate (from (c u c)) (to (g c u)) (rate 0.0109079))
  (mutate (from (c u c)) (to (u c u)) (rate 0.00435577))
  (mutate (from (c u c)) (to (a g u)) (rate 0.00175997))
  (mutate (from (c u c)) (to (c g u)) (rate 0.00764808))
  (mutate (from (c u c)) (to (g g u)) (rate 0.00231543))
  (mutate (from (c u c)) (to (u g u)) (rate 0.0082994))
  (mutate (from (c u c)) (to (a u u)) (rate 0.0727132))
  (mutate (from (c u c)) (to (c u u)) (rate 0.394324))
  (mutate (from (c u c)) (to (g u u)) (rate 0.0315881))
  (mutate (from (c u c)) (to (u u u)) (rate 0.0290106))
  (mutate (from (g u c)) (to (a a a)) (rate 0.00645748))
  (mutate (from (g u c)) (to (c a a)) (rate 0.00471703))
  (mutate (from (g u c)) (to (g a a)) (rate 0.0069213))
  (mutate (from (g u c)) (to (u a a)) (rate 0.000971319))
  (mutate (from (g u c)) (to (a c a)) (rate 0.0116547))
  (mutate (from (g u c)) (to (c c a)) (rate 0.00275252))
  (mutate (from (g u c)) (to (g c a)) (rate 0.0155032))
  (mutate (from (g u c)) (to (u c a)) (rate 0.00271897))
  (mutate (from (g u c)) (to (a g a)) (rate 0.00182229))
  (mutate (from (g u c)) (to (c g a)) (rate 0.00118249))
  (mutate (from (g u c)) (to (g g a)) (rate 0.00254271))
  (mutate (from (g u c)) (to (u g a)) (rate 0.000991968))
  (mutate (from (g u c)) (to (a u a)) (rate 0.0626638))
  (mutate (from (g u c)) (to (c u a)) (rate 0.0147779))
  (mutate (from (g u c)) (to (g u a)) (rate 0.205766))
  (mutate (from (g u c)) (to (u u a)) (rate 0.0219504))
  (mutate (from (g u c)) (to (a a c)) (rate 0.00217337))
  (mutate (from (g u c)) (to (c a c)) (rate 0.00204726))
  (mutate (from (g u c)) (to (g a c)) (rate 0.00334776))
  (mutate (from (g u c)) (to (u a c)) (rate 0.0062318))
  (mutate (from (g u c)) (to (a c c)) (rate 0.0227998))
  (mutate (from (g u c)) (to (c c c)) (rate 0.00664838))
  (mutate (from (g u c)) (to (g c c)) (rate 0.0592483))
  (mutate (from (g u c)) (to (u c c)) (rate 0.00349395))
  (mutate (from (g u c)) (to (a g c)) (rate 0.00451877))
  (mutate (from (g u c)) (to (c g c)) (rate 0.00504371))
  (mutate (from (g u c)) (to (g g c)) (rate 0.00695553))
  (mutate (from (g u c)) (to (u g c)) (rate 0.00993553))
  (mutate (from (g u c)) (to (a u c)) (rate 0.212779))
  (mutate (from (g u c)) (to (c u c)) (rate 0.0665089))
  (mutate (from (g u c)) (to (u u c)) (rate 0.0218252))
  (mutate (from (g u c)) (to (a a g)) (rate 0.00529931))
  (mutate (from (g u c)) (to (c a g)) (rate 0.0066681))
  (mutate (from (g u c)) (to (g a g)) (rate 0.00958402))
  (mutate (from (g u c)) (to (u a g)) (rate 0.000618858))
  (mutate (from (g u c)) (to (a c g)) (rate 0.014148))
  (mutate (from (g u c)) (to (c c g)) (rate 0.00686686))
  (mutate (from (g u c)) (to (g c g)) (rate 0.0360529))
  (mutate (from (g u c)) (to (u c g)) (rate 0.00497173))
  (mutate (from (g u c)) (to (a g g)) (rate 0.000908742))
  (mutate (from (g u c)) (to (c g g)) (rate 0.00276636))
  (mutate (from (g u c)) (to (g g g)) (rate 0.00101433))
  (mutate (from (g u c)) (to (u g g)) (rate 0.00583009))
  (mutate (from (g u c)) (to (a u g)) (rate 0.0266614))
  (mutate (from (g u c)) (to (c u g)) (rate 0.0537386))
  (mutate (from (g u c)) (to (g u g)) (rate 0.59799))
  (mutate (from (g u c)) (to (u u g)) (rate 0.0223866))
  (mutate (from (g u c)) (to (a a u)) (rate 0.00248855))
  (mutate (from (g u c)) (to (c a u)) (rate 0.00107251))
  (mutate (from (g u c)) (to (g a u)) (rate 0.00199774))
  (mutate (from (g u c)) (to (u a u)) (rate 0.00602313))
  (mutate (from (g u c)) (to (a c u)) (rate 0.0166723))
  (mutate (from (g u c)) (to (c c u)) (rate 0.00573999))
  (mutate (from (g u c)) (to (g c u)) (rate 0.0362598))
  (mutate (from (g u c)) (to (u c u)) (rate 0.00350575))
  (mutate (from (g u c)) (to (a g u)) (rate 0.00226755))
  (mutate (from (g u c)) (to (c g u)) (rate 0.00488486))
  (mutate (from (g u c)) (to (g g u)) (rate 0.00134455))
  (mutate (from (g u c)) (to (u g u)) (rate 0.0154046))
  (mutate (from (g u c)) (to (a u u)) (rate 0.211994))
  (mutate (from (g u c)) (to (c u u)) (rate 0.0283981))
  (mutate (from (g u c)) (to (g u u)) (rate 0.476939))
  (mutate (from (g u c)) (to (u u u)) (rate 0.0142533))
  (mutate (from (u u c)) (to (a a a)) (rate 0.00222368))
  (mutate (from (u u c)) (to (c a a)) (rate 0.000824788))
  (mutate (from (u u c)) (to (g a a)) (rate 0.00150362))
  (mutate (from (u u c)) (to (u a a)) (rate 0.000579986))
  (mutate (from (u u c)) (to (a c a)) (rate 0.0044798))
  (mutate (from (u u c)) (to (c c a)) (rate 0.000951683))
  (mutate (from (u u c)) (to (g c a)) (rate 0.00596001))
  (mutate (from (u u c)) (to (u c a)) (rate 0.00444432))
  (mutate (from (u u c)) (to (a g a)) (rate 0.000957745))
  (mutate (from (u u c)) (to (c g a)) (rate 0.00171045))
  (mutate (from (u u c)) (to (g g a)) (rate 0.00201258))
  (mutate (from (u u c)) (to (u g a)) (rate 0.00207809))
  (mutate (from (u u c)) (to (a u a)) (rate 0.011625))
  (mutate (from (u u c)) (to (c u a)) (rate 0.010265))
  (mutate (from (u u c)) (to (g u a)) (rate 0.00888405))
  (mutate (from (u u c)) (to (u u a)) (rate 0.0291746))
  (mutate (from (u u c)) (to (a a c)) (rate 0.00399328))
  (mutate (from (u u c)) (to (c a c)) (rate 0.0130466))
  (mutate (from (u u c)) (to (g a c)) (rate 0.00139604))
  (mutate (from (u u c)) (to (u a c)) (rate 0.0917203))
  (mutate (from (u u c)) (to (a c c)) (rate 0.00531772))
  (mutate (from (u u c)) (to (c c c)) (rate 0.00165272))
  (mutate (from (u u c)) (to (g c c)) (rate 0.0115995))
  (mutate (from (u u c)) (to (u c c)) (rate 0.0025162))
  (mutate (from (u u c)) (to (a g c)) (rate 0.00240263))
  (mutate (from (u u c)) (to (c g c)) (rate 0.00215051))
  (mutate (from (u u c)) (to (g g c)) (rate 0.00378502))
  (mutate (from (u u c)) (to (u g c)) (rate 0.00512548))
  (mutate (from (u u c)) (to (a u c)) (rate 0.023707))
  (mutate (from (u u c)) (to (c u c)) (rate 0.0429351))
  (mutate (from (u u c)) (to (g u c)) (rate 0.0183629))
  (mutate (from (u u c)) (to (a a g)) (rate 0.000739725))
  (mutate (from (u u c)) (to (c a g)) (rate 0.00354929))
  (mutate (from (u u c)) (to (g a g)) (rate 0.00225353))
  (mutate (from (u u c)) (to (u a g)) (rate 0.00034894))
  (mutate (from (u u c)) (to (a c g)) (rate 0.00324466))
  (mutate (from (u u c)) (to (c c g)) (rate 0.00222454))
  (mutate (from (u u c)) (to (g c g)) (rate 0.00355175))
  (mutate (from (u u c)) (to (u c g)) (rate 0.00386773))
  (mutate (from (u u c)) (to (a g g)) (rate 0.000746798))
  (mutate (from (u u c)) (to (c g g)) (rate 0.000755435))
  (mutate (from (u u c)) (to (g g g)) (rate 0.00128366))
  (mutate (from (u u c)) (to (u g g)) (rate 0.0239246))
  (mutate (from (u u c)) (to (a u g)) (rate 0.0374893))
  (mutate (from (u u c)) (to (c u g)) (rate 0.0783609))
  (mutate (from (u u c)) (to (g u g)) (rate 0.0129989))
  (mutate (from (u u c)) (to (u u g)) (rate 0.0314144))
  (mutate (from (u u c)) (to (a a u)) (rate 0.00187787))
  (mutate (from (u u c)) (to (c a u)) (rate 0.00448497))
  (mutate (from (u u c)) (to (g a u)) (rate 0.00135524))
  (mutate (from (u u c)) (to (u a u)) (rate 0.062181))
  (mutate (from (u u c)) (to (a c u)) (rate 0.00330711))
  (mutate (from (u u c)) (to (c c u)) (rate 0.00405474))
  (mutate (from (u u c)) (to (g c u)) (rate 0.00353814))
  (mutate (from (u u c)) (to (u c u)) (rate 0.0027045))
  (mutate (from (u u c)) (to (a g u)) (rate 0.00117604))
  (mutate (from (u u c)) (to (c g u)) (rate 0.00088081))
  (mutate (from (u u c)) (to (g g u)) (rate 0.00153998))
  (mutate (from (u u c)) (to (u g u)) (rate 0.00213598))
  (mutate (from (u u c)) (to (a u u)) (rate 0.026511))
  (mutate (from (u u c)) (to (c u u)) (rate 0.0105636))
  (mutate (from (u u c)) (to (g u u)) (rate 0.0157301))
  (mutate (from (u u c)) (to (u u u)) (rate 0.924784))
  (mutate (from (a a g)) (to (a a a)) (rate 0.893046))
  (mutate (from (a a g)) (to (c a a)) (rate 0.0522681))
  (mutate (from (a a g)) (to (g a a)) (rate 0.0406377))
  (mutate (from (a a g)) (to (u a a)) (rate 0.0025347))
  (mutate (from (a a g)) (to (a c a)) (rate 0.0161974))
  (mutate (from (a a g)) (to (c c a)) (rate 0.00688066))
  (mutate (from (a a g)) (to (g c a)) (rate 0.00884834))
  (mutate (from (a a g)) (to (u c a)) (rate 0.00901721))
  (mutate (from (a a g)) (to (a g a)) (rate 0.0544841))
  (mutate (from (a a g)) (to (c g a)) (rate 0.0261843))
  (mutate (from (a a g)) (to (g g a)) (rate 0.0135418))
  (mutate (from (a a g)) (to (u g a)) (rate 0.00160747))
  (mutate (from (a a g)) (to (a u a)) (rate 0.0053935))
  (mutate (from (a a g)) (to (c u a)) (rate 0.00540568))
  (mutate (from (a a g)) (to (g u a)) (rate 0.00333908))
  (mutate (from (a a g)) (to (u u a)) (rate 0.00462944))
  (mutate (from (a a g)) (to (a a c)) (rate 0.0406031))
  (mutate (from (a a g)) (to (c a c)) (rate 0.0068408))
  (mutate (from (a a g)) (to (g a c)) (rate 0.0220271))
  (mutate (from (a a g)) (to (u a c)) (rate 0.00564962))
  (mutate (from (a a g)) (to (a c c)) (rate 0.0106793))
  (mutate (from (a a g)) (to (c c c)) (rate 0.00986955))
  (mutate (from (a a g)) (to (g c c)) (rate 0.0136263))
  (mutate (from (a a g)) (to (u c c)) (rate 0.00866969))
  (mutate (from (a a g)) (to (a g c)) (rate 0.0172558))
  (mutate (from (a a g)) (to (c g c)) (rate 0.0591797))
  (mutate (from (a a g)) (to (g g c)) (rate 0.0120536))
  (mutate (from (a a g)) (to (u g c)) (rate 0.00148275))
  (mutate (from (a a g)) (to (a u c)) (rate 0.00178333))
  (mutate (from (a a g)) (to (c u c)) (rate 0.0033637))
  (mutate (from (a a g)) (to (g u c)) (rate 0.00384243))
  (mutate (from (a a g)) (to (u u c)) (rate 0.000637488))
  (mutate (from (a a g)) (to (c a g)) (rate 0.0502234))
  (mutate (from (a a g)) (to (g a g)) (rate 0.10359))
  (mutate (from (a a g)) (to (u a g)) (rate 0.00248554))
  (mutate (from (a a g)) (to (a c g)) (rate 0.0132642))
  (mutate (from (a a g)) (to (c c g)) (rate 0.0108775))
  (mutate (from (a a g)) (to (g c g)) (rate 0.0142242))
  (mutate (from (a a g)) (to (u c g)) (rate 0.0131505))
  (mutate (from (a a g)) (to (a g g)) (rate 0.0791766))
  (mutate (from (a a g)) (to (c g g)) (rate 0.0372187))
  (mutate (from (a a g)) (to (g g g)) (rate 0.00819516))
  (mutate (from (a a g)) (to (u g g)) (rate 0.0024128))
  (mutate (from (a a g)) (to (a u g)) (rate 0.012148))
  (mutate (from (a a g)) (to (c u g)) (rate 0.00357332))
  (mutate (from (a a g)) (to (g u g)) (rate 0.00394889))
  (mutate (from (a a g)) (to (u u g)) (rate 0.00592311))
  (mutate (from (a a g)) (to (a a u)) (rate 0.0365828))
  (mutate (from (a a g)) (to (c a u)) (rate 0.0124311))
  (mutate (from (a a g)) (to (g a u)) (rate 0.0123664))
  (mutate (from (a a g)) (to (u a u)) (rate 0.00421366))
  (mutate (from (a a g)) (to (a c u)) (rate 0.0111373))
  (mutate (from (a a g)) (to (c c u)) (rate 0.00964307))
  (mutate (from (a a g)) (to (g c u)) (rate 0.0142188))
  (mutate (from (a a g)) (to (u c u)) (rate 0.0124669))
  (mutate (from (a a g)) (to (a g u)) (rate 0.012608))
  (mutate (from (a a g)) (to (c g u)) (rate 0.038489))
  (mutate (from (a a g)) (to (g g u)) (rate 0.00478272))
  (mutate (from (a a g)) (to (u g u)) (rate 0.000265099))
  (mutate (from (a a g)) (to (a u u)) (rate 0.00371091))
  (mutate (from (a a g)) (to (c u u)) (rate 0.00507072))
  (mutate (from (a a g)) (to (g u u)) (rate 0.0064872))
  (mutate (from (a a g)) (to (u u u)) (rate 0.00204736))
  (mutate (from (c a g)) (to (a a a)) (rate 0.0726488))
  (mutate (from (c a g)) (to (c a a)) (rate 0.789464))
  (mutate (from (c a g)) (to (g a a)) (rate 0.139173))
  (mutate (from (c a g)) (to (u a a)) (rate 0.00381946))
  (mutate (from (c a g)) (to (a c a)) (rate 0.010421))
  (mutate (from (c a g)) (to (c c a)) (rate 0.00532584))
  (mutate (from (c a g)) (to (g c a)) (rate 0.0101101))
  (mutate (from (c a g)) (to (u c a)) (rate 0.00986821))
  (mutate (from (c a g)) (to (a g a)) (rate 0.0134113))
  (mutate (from (c a g)) (to (c g a)) (rate 0.0131903))
  (mutate (from (c a g)) (to (g g a)) (rate 0.00679741))
  (mutate (from (c a g)) (to (u g a)) (rate 0.00254296))
  (mutate (from (c a g)) (to (a u a)) (rate 0.00294166))
  (mutate (from (c a g)) (to (c u a)) (rate 0.00425841))
  (mutate (from (c a g)) (to (g u a)) (rate 0.00167301))
  (mutate (from (c a g)) (to (u u a)) (rate 0.00637529))
  (mutate (from (c a g)) (to (a a c)) (rate 0.029486))
  (mutate (from (c a g)) (to (c a c)) (rate 0.0508769))
  (mutate (from (c a g)) (to (g a c)) (rate 0.0230563))
  (mutate (from (c a g)) (to (u a c)) (rate 0.00535232))
  (mutate (from (c a g)) (to (a c c)) (rate 0.023142))
  (mutate (from (c a g)) (to (c c c)) (rate 0.0105317))
  (mutate (from (c a g)) (to (g c c)) (rate 0.035653))
  (mutate (from (c a g)) (to (u c c)) (rate 0.00689284))
  (mutate (from (c a g)) (to (a g c)) (rate 0.0185894))
  (mutate (from (c a g)) (to (c g c)) (rate 0.0538664))
  (mutate (from (c a g)) (to (g g c)) (rate 0.0149806))
  (mutate (from (c a g)) (to (u g c)) (rate 0.00106788))
  (mutate (from (c a g)) (to (a u c)) (rate 0.00487932))
  (mutate (from (c a g)) (to (c u c)) (rate 0.00664645))
  (mutate (from (c a g)) (to (g u c)) (rate 0.00629626))
  (mutate (from (c a g)) (to (u u c)) (rate 0.00398325))
  (mutate (from (c a g)) (to (a a g)) (rate 0.0654034))
  (mutate (from (c a g)) (to (g a g)) (rate 0.124967))
  (mutate (from (c a g)) (to (u a g)) (rate 0.00914308))
  (mutate (from (c a g)) (to (a c g)) (rate 0.0145137))
  (mutate (from (c a g)) (to (c c g)) (rate 0.0156592))
  (mutate (from (c a g)) (to (g c g)) (rate 0.0307515))
  (mutate (from (c a g)) (to (u c g)) (rate 0.0126239))
  (mutate (from (c a g)) (to (a g g)) (rate 0.0151636))
  (mutate (from (c a g)) (to (c g g)) (rate 0.0377391))
  (mutate (from (c a g)) (to (g g g)) (rate 0.00942714))
  (mutate (from (c a g)) (to (u g g)) (rate 0.00465288))
  (mutate (from (c a g)) (to (a u g)) (rate 0.0363934))
  (mutate (from (c a g)) (to (c u g)) (rate 0.0204507))
  (mutate (from (c a g)) (to (g u g)) (rate 0.015727))
  (mutate (from (c a g)) (to (u u g)) (rate 0.00741126))
  (mutate (from (c a g)) (to (a a u)) (rate 0.0293839))
  (mutate (from (c a g)) (to (c a u)) (rate 0.0434698))
  (mutate (from (c a g)) (to (g a u)) (rate 0.0265533))
  (mutate (from (c a g)) (to (u a u)) (rate 0.0108984))
  (mutate (from (c a g)) (to (a c u)) (rate 0.0105983))
  (mutate (from (c a g)) (to (c c u)) (rate 0.00753823))
  (mutate (from (c a g)) (to (g c u)) (rate 0.0110453))
  (mutate (from (c a g)) (to (u c u)) (rate 0.00743434))
  (mutate (from (c a g)) (to (a g u)) (rate 0.0128159))
  (mutate (from (c a g)) (to (c g u)) (rate 0.0151764))
  (mutate (from (c a g)) (to (g g u)) (rate 0.00296055))
  (mutate (from (c a g)) (to (u g u)) (rate 0.00189016))
  (mutate (from (c a g)) (to (a u u)) (rate 0.00208025))
  (mutate (from (c a g)) (to (c u u)) (rate 0.00613978))
  (mutate (from (c a g)) (to (g u u)) (rate 0.00494559))
  (mutate (from (c a g)) (to (u u u)) (rate 0.00622714))
  (mutate (from (g a g)) (to (a a a)) (rate 0.0533274))
  (mutate (from (g a g)) (to (c a a)) (rate 0.0598072))
  (mutate (from (g a g)) (to (g a a)) (rate 0.984359))
  (mutate (from (g a g)) (to (u a a)) (rate 0.00159213))
  (mutate (from (g a g)) (to (a c a)) (rate 0.00991951))
  (mutate (from (g a g)) (to (c c a)) (rate 0.00725372))
  (mutate (from (g a g)) (to (g c a)) (rate 0.0183304))
  (mutate (from (g a g)) (to (u c a)) (rate 0.00928943))
  (mutate (from (g a g)) (to (a g a)) (rate 0.00725533))
  (mutate (from (g a g)) (to (c g a)) (rate 0.00864213))
  (mutate (from (g a g)) (to (g g a)) (rate 0.00888819))
  (mutate (from (g a g)) (to (u g a)) (rate 0.00119679))
  (mutate (from (g a g)) (to (a u a)) (rate 0.00164788))
  (mutate (from (g a g)) (to (c u a)) (rate 0.00270757))
  (mutate (from (g a g)) (to (g u a)) (rate 0.00270589))
  (mutate (from (g a g)) (to (u u a)) (rate 0.00266431))
  (mutate (from (g a g)) (to (a a c)) (rate 0.0187572))
  (mutate (from (g a g)) (to (c a c)) (rate 0.00668657))
  (mutate (from (g a g)) (to (g a c)) (rate 0.101397))
  (mutate (from (g a g)) (to (u a c)) (rate 0.00200167))
  (mutate (from (g a g)) (to (a c c)) (rate 0.0138967))
  (mutate (from (g a g)) (to (c c c)) (rate 0.0083021))
  (mutate (from (g a g)) (to (g c c)) (rate 0.0386487))
  (mutate (from (g a g)) (to (u c c)) (rate 0.0047747))
  (mutate (from (g a g)) (to (a g c)) (rate 0.0165539))
  (mutate (from (g a g)) (to (c g c)) (rate 0.0182618))
  (mutate (from (g a g)) (to (g g c)) (rate 0.0156397))
  (mutate (from (g a g)) (to (u g c)) (rate 0.000777374))
  (mutate (from (g a g)) (to (a u c)) (rate 0.00294543))
  (mutate (from (g a g)) (to (c u c)) (rate 0.00464278))
  (mutate (from (g a g)) (to (g u c)) (rate 0.00533713))
  (mutate (from (g a g)) (to (u u c)) (rate 0.00149156))
  (mutate (from (g a g)) (to (a a g)) (rate 0.0795597))
  (mutate (from (g a g)) (to (c a g)) (rate 0.0737015))
  (mutate (from (g a g)) (to (u a g)) (rate 0.00187646))
  (mutate (from (g a g)) (to (a c g)) (rate 0.0125226))
  (mutate (from (g a g)) (to (c c g)) (rate 0.01352))
  (mutate (from (g a g)) (to (g c g)) (rate 0.0264648))
  (mutate (from (g a g)) (to (u c g)) (rate 0.00944843))
  (mutate (from (g a g)) (to (a g g)) (rate 0.010856))
  (mutate (from (g a g)) (to (c g g)) (rate 0.00977494))
  (mutate (from (g a g)) (to (g g g)) (rate 0.00939458))
  (mutate (from (g a g)) (to (u g g)) (rate 0.00174194))
  (mutate (from (g a g)) (to (a u g)) (rate 0.00827107))
  (mutate (from (g a g)) (to (c u g)) (rate 0.00346606))
  (mutate (from (g a g)) (to (g u g)) (rate 0.0122025))
  (mutate (from (g a g)) (to (u u g)) (rate 0.00357083))
  (mutate (from (g a g)) (to (a a u)) (rate 0.0173384))
  (mutate (from (g a g)) (to (c a u)) (rate 0.00500926))
  (mutate (from (g a g)) (to (g a u)) (rate 0.11888))
  (mutate (from (g a g)) (to (u a u)) (rate 0.00204612))
  (mutate (from (g a g)) (to (a c u)) (rate 0.0118112))
  (mutate (from (g a g)) (to (c c u)) (rate 0.00625593))
  (mutate (from (g a g)) (to (g c u)) (rate 0.0162638))
  (mutate (from (g a g)) (to (u c u)) (rate 0.0132329))
  (mutate (from (g a g)) (to (a g u)) (rate 0.00748042))
  (mutate (from (g a g)) (to (c g u)) (rate 0.00527843))
  (mutate (from (g a g)) (to (g g u)) (rate 0.00501969))
  (mutate (from (g a g)) (to (u g u)) (rate 0.000480442))
  (mutate (from (g a g)) (to (a u u)) (rate 0.0021001))
  (mutate (from (g a g)) (to (c u u)) (rate 0.00297747))
  (mutate (from (g a g)) (to (g u u)) (rate 0.00651632))
  (mutate (from (g a g)) (to (u u u)) (rate 0.00338788))
  (mutate (from (u a g)) (to (a a a)) (rate 0.218166))
  (mutate (from (u a g)) (to (c a a)) (rate 0.218158))
  (mutate (from (u a g)) (to (g a a)) (rate 0.171037))
  (mutate (from (u a g)) (to (u a a)) (rate 0.0634677))
  (mutate (from (u a g)) (to (a c a)) (rate 0.0997548))
  (mutate (from (u a g)) (to (c c a)) (rate 0.0580845))
  (mutate (from (u a g)) (to (g c a)) (rate 0.100242))
  (mutate (from (u a g)) (to (u c a)) (rate 0.107231))
  (mutate (from (u a g)) (to (a g a)) (rate 0.0563405))
  (mutate (from (u a g)) (to (c g a)) (rate 0.0804439))
  (mutate (from (u a g)) (to (g g a)) (rate 0.0484202))
  (mutate (from (u a g)) (to (u g a)) (rate 0.0424728))
  (mutate (from (u a g)) (to (a u a)) (rate 0.0446229))
  (mutate (from (u a g)) (to (c u a)) (rate 0.0400901))
  (mutate (from (u a g)) (to (g u a)) (rate 0.0436269))
  (mutate (from (u a g)) (to (u u a)) (rate 0.0589883))
  (mutate (from (u a g)) (to (a a c)) (rate 0.126267))
  (mutate (from (u a g)) (to (c a c)) (rate 0.0872376))
  (mutate (from (u a g)) (to (g a c)) (rate 0.103398))
  (mutate (from (u a g)) (to (u a c)) (rate 0.0849017))
  (mutate (from (u a g)) (to (a c c)) (rate 0.0711898))
  (mutate (from (u a g)) (to (c c c)) (rate 0.0667227))
  (mutate (from (u a g)) (to (g c c)) (rate 0.111857))
  (mutate (from (u a g)) (to (u c c)) (rate 0.0711159))
  (mutate (from (u a g)) (to (a g c)) (rate 0.0861606))
  (mutate (from (u a g)) (to (c g c)) (rate 0.0852912))
  (mutate (from (u a g)) (to (g g c)) (rate 0.0767177))
  (mutate (from (u a g)) (to (u g c)) (rate 0.0326784))
  (mutate (from (u a g)) (to (a u c)) (rate 0.0582014))
  (mutate (from (u a g)) (to (c u c)) (rate 0.0664109))
  (mutate (from (u a g)) (to (g u c)) (rate 0.057143))
  (mutate (from (u a g)) (to (u u c)) (rate 0.0382946))
  (mutate (from (u a g)) (to (a a g)) (rate 0.316524))
  (mutate (from (u a g)) (to (c a g)) (rate 0.894096))
  (mutate (from (u a g)) (to (g a g)) (rate 0.311136))
  (mutate (from (u a g)) (to (a c g)) (rate 0.0912918))
  (mutate (from (u a g)) (to (c c g)) (rate 0.126275))
  (mutate (from (u a g)) (to (g c g)) (rate 0.129577))
  (mutate (from (u a g)) (to (u c g)) (rate 0.130608))
  (mutate (from (u a g)) (to (a g g)) (rate 0.0613319))
  (mutate (from (u a g)) (to (c g g)) (rate 0.132727))
  (mutate (from (u a g)) (to (g g g)) (rate 0.048165))
  (mutate (from (u a g)) (to (u g g)) (rate 0.11562))
  (mutate (from (u a g)) (to (a u g)) (rate 0.0840721))
  (mutate (from (u a g)) (to (c u g)) (rate 0.0601674))
  (mutate (from (u a g)) (to (g u g)) (rate 0.0652516))
  (mutate (from (u a g)) (to (u u g)) (rate 0.0794922))
  (mutate (from (u a g)) (to (a a u)) (rate 0.071505))
  (mutate (from (u a g)) (to (c a u)) (rate 0.0578669))
  (mutate (from (u a g)) (to (g a u)) (rate 0.0719542))
  (mutate (from (u a g)) (to (u a u)) (rate 0.084122))
  (mutate (from (u a g)) (to (a c u)) (rate 0.104738))
  (mutate (from (u a g)) (to (c c u)) (rate 0.0756749))
  (mutate (from (u a g)) (to (g c u)) (rate 0.0862315))
  (mutate (from (u a g)) (to (u c u)) (rate 0.0996514))
  (mutate (from (u a g)) (to (a g u)) (rate 0.0757756))
  (mutate (from (u a g)) (to (c g u)) (rate 0.0541504))
  (mutate (from (u a g)) (to (g g u)) (rate 0.0424744))
  (mutate (from (u a g)) (to (u g u)) (rate 0.0260247))
  (mutate (from (u a g)) (to (a u u)) (rate 0.0451758))
  (mutate (from (u a g)) (to (c u u)) (rate 0.0562648))
  (mutate (from (u a g)) (to (g u u)) (rate 0.0602921))
  (mutate (from (u a g)) (to (u u u)) (rate 0.080087))
  (mutate (from (a c g)) (to (a a a)) (rate 0.0395118))
  (mutate (from (a c g)) (to (c a a)) (rate 0.0228999))
  (mutate (from (a c g)) (to (g a a)) (rate 0.0324319))
  (mutate (from (a c g)) (to (u a a)) (rate 0.00258167))
  (mutate (from (a c g)) (to (a c a)) (rate 0.383434))
  (mutate (from (a c g)) (to (c c a)) (rate 0.00924662))
  (mutate (from (a c g)) (to (g c a)) (rate 0.0390726))
  (mutate (from (a c g)) (to (u c a)) (rate 0.0274089))
  (mutate (from (a c g)) (to (a g a)) (rate 0.0127482))
  (mutate (from (a c g)) (to (c g a)) (rate 0.0048618))
  (mutate (from (a c g)) (to (g g a)) (rate 0.00543893))
  (mutate (from (a c g)) (to (u g a)) (rate 0.00186392))
  (mutate (from (a c g)) (to (a u a)) (rate 0.0183953))
  (mutate (from (a c g)) (to (c u a)) (rate 0.00692726))
  (mutate (from (a c g)) (to (g u a)) (rate 0.0165682))
  (mutate (from (a c g)) (to (u u a)) (rate 0.0142951))
  (mutate (from (a c g)) (to (a a c)) (rate 0.0268106))
  (mutate (from (a c g)) (to (c a c)) (rate 0.00850447))
  (mutate (from (a c g)) (to (g a c)) (rate 0.0127549))
  (mutate (from (a c g)) (to (u a c)) (rate 0.00802767))
  (mutate (from (a c g)) (to (a c c)) (rate 0.680791))
  (mutate (from (a c g)) (to (c c c)) (rate 0.00746225))
  (mutate (from (a c g)) (to (g c c)) (rate 0.0284091))
  (mutate (from (a c g)) (to (u c c)) (rate 0.038098))
  (mutate (from (a c g)) (to (a g c)) (rate 0.0911899))
  (mutate (from (a c g)) (to (c g c)) (rate 0.0192599))
  (mutate (from (a c g)) (to (g g c)) (rate 0.0155787))
  (mutate (from (a c g)) (to (u g c)) (rate 0.00851148))
  (mutate (from (a c g)) (to (a u c)) (rate 0.0174131))
  (mutate (from (a c g)) (to (c u c)) (rate 0.0141468))
  (mutate (from (a c g)) (to (g u c)) (rate 0.0212162))
  (mutate (from (a c g)) (to (u u c)) (rate 0.00578304))
  (mutate (from (a c g)) (to (a a g)) (rate 0.0274326))
  (mutate (from (a c g)) (to (c a g)) (rate 0.0230499))
  (mutate (from (a c g)) (to (g a g)) (rate 0.0337214))
  (mutate (from (a c g)) (to (u a g)) (rate 0.00148262))
  (mutate (from (a c g)) (to (c c g)) (rate 0.025776))
  (mutate (from (a c g)) (to (g c g)) (rate 0.0506298))
  (mutate (from (a c g)) (to (u c g)) (rate 0.0781895))
  (mutate (from (a c g)) (to (a g g)) (rate 0.00636122))
  (mutate (from (a c g)) (to (c g g)) (rate 0.0136879))
  (mutate (from (a c g)) (to (g g g)) (rate 0.00512749))
  (mutate (from (a c g)) (to (u g g)) (rate 0.00275377))
  (mutate (from (a c g)) (to (a u g)) (rate 0.0476728))
  (mutate (from (a c g)) (to (c u g)) (rate 0.0108179))
  (mutate (from (a c g)) (to (g u g)) (rate 0.0502671))
  (mutate (from (a c g)) (to (u u g)) (rate 0.0122161))
  (mutate (from (a c g)) (to (a a u)) (rate 0.0313293))
  (mutate (from (a c g)) (to (c a u)) (rate 0.00454403))
  (mutate (from (a c g)) (to (g a u)) (rate 0.0246742))
  (mutate (from (a c g)) (to (u a u)) (rate 0.00999218))
  (mutate (from (a c g)) (to (a c u)) (rate 0.366219))
  (mutate (from (a c g)) (to (c c u)) (rate 0.00684628))
  (mutate (from (a c g)) (to (g c u)) (rate 0.0265705))
  (mutate (from (a c g)) (to (u c u)) (rate 0.0327119))
  (mutate (from (a c g)) (to (a g u)) (rate 0.0519682))
  (mutate (from (a c g)) (to (c g u)) (rate 0.00538669))
  (mutate (from (a c g)) (to (g g u)) (rate 0.00721569))
  (mutate (from (a c g)) (to (u g u)) (rate 0.00669461))
  (mutate (from (a c g)) (to (a u u)) (rate 0.0269572))
  (mutate (from (a c g)) (to (c u u)) (rate 0.00387413))
  (mutate (from (a c g)) (to (g u u)) (rate 0.0280126))
  (mutate (from (a c g)) (to (u u u)) (rate 0.00440253))
  (mutate (from (c c g)) (to (a a a)) (rate 0.0286947))
  (mutate (from (c c g)) (to (c a a)) (rate 0.0147854))
  (mutate (from (c c g)) (to (g a a)) (rate 0.0268931))
  (mutate (from (c c g)) (to (u a a)) (rate 0.00201346))
  (mutate (from (c c g)) (to (a c a)) (rate 0.00865629))
  (mutate (from (c c g)) (to (c c a)) (rate 0.496303))
  (mutate (from (c c g)) (to (g c a)) (rate 0.0128266))
  (mutate (from (c c g)) (to (u c a)) (rate 0.0151689))
  (mutate (from (c c g)) (to (a g a)) (rate 0.00359254))
  (mutate (from (c c g)) (to (c g a)) (rate 0.00395706))
  (mutate (from (c c g)) (to (g g a)) (rate 0.00610565))
  (mutate (from (c c g)) (to (u g a)) (rate 0.00244984))
  (mutate (from (c c g)) (to (a u a)) (rate 0.00278639))
  (mutate (from (c c g)) (to (c u a)) (rate 0.00557252))
  (mutate (from (c c g)) (to (g u a)) (rate 0.00547271))
  (mutate (from (c c g)) (to (u u a)) (rate 0.00309951))
  (mutate (from (c c g)) (to (a a c)) (rate 0.0151174))
  (mutate (from (c c g)) (to (c a c)) (rate 0.0116984))
  (mutate (from (c c g)) (to (g a c)) (rate 0.0274711))
  (mutate (from (c c g)) (to (u a c)) (rate 0.00456813))
  (mutate (from (c c g)) (to (a c c)) (rate 0.0117013))
  (mutate (from (c c g)) (to (c c c)) (rate 0.546001))
  (mutate (from (c c g)) (to (g c c)) (rate 0.0281441))
  (mutate (from (c c g)) (to (u c c)) (rate 0.0063372))
  (mutate (from (c c g)) (to (a g c)) (rate 0.0145612))
  (mutate (from (c c g)) (to (c g c)) (rate 0.0078917))
  (mutate (from (c c g)) (to (g g c)) (rate 0.0085316))
  (mutate (from (c c g)) (to (u g c)) (rate 0.000869148))
  (mutate (from (c c g)) (to (a u c)) (rate 0.00610913))
  (mutate (from (c c g)) (to (c u c)) (rate 0.00433058))
  (mutate (from (c c g)) (to (g u c)) (rate 0.00842747))
  (mutate (from (c c g)) (to (u u c)) (rate 0.00324485))
  (mutate (from (c c g)) (to (a a g)) (rate 0.0184112))
  (mutate (from (c c g)) (to (c a g)) (rate 0.0203529))
  (mutate (from (c c g)) (to (g a g)) (rate 0.0297959))
  (mutate (from (c c g)) (to (u a g)) (rate 0.00167836))
  (mutate (from (c c g)) (to (a c g)) (rate 0.0210952))
  (mutate (from (c c g)) (to (g c g)) (rate 0.0559766))
  (mutate (from (c c g)) (to (u c g)) (rate 0.0318869))
  (mutate (from (c c g)) (to (a g g)) (rate 0.00464229))
  (mutate (from (c c g)) (to (c g g)) (rate 0.00976826))
  (mutate (from (c c g)) (to (g g g)) (rate 0.00647142))
  (mutate (from (c c g)) (to (u g g)) (rate 0.00247489))
  (mutate (from (c c g)) (to (a u g)) (rate 0.00837642))
  (mutate (from (c c g)) (to (c u g)) (rate 0.0123762))
  (mutate (from (c c g)) (to (g u g)) (rate 0.0144092))
  (mutate (from (c c g)) (to (u u g)) (rate 0.0043985))
  (mutate (from (c c g)) (to (a a u)) (rate 0.00666376))
  (mutate (from (c c g)) (to (c a u)) (rate 0.00866918))
  (mutate (from (c c g)) (to (g a u)) (rate 0.016971))
  (mutate (from (c c g)) (to (u a u)) (rate 0.00316259))
  (mutate (from (c c g)) (to (a c u)) (rate 0.00933982))
  (mutate (from (c c g)) (to (c c u)) (rate 0.351172))
  (mutate (from (c c g)) (to (g c u)) (rate 0.0135061))
  (mutate (from (c c g)) (to (u c u)) (rate 0.0146512))
  (mutate (from (c c g)) (to (a g u)) (rate 0.00561751))
  (mutate (from (c c g)) (to (c g u)) (rate 0.00468391))
  (mutate (from (c c g)) (to (g g u)) (rate 0.00502523))
  (mutate (from (c c g)) (to (u g u)) (rate 0.000599456))
  (mutate (from (c c g)) (to (a u u)) (rate 0.00127898))
  (mutate (from (c c g)) (to (c u u)) (rate 0.00696087))
  (mutate (from (c c g)) (to (g u u)) (rate 0.00831183))
  (mutate (from (c c g)) (to (u u u)) (rate 0.00286816))
  (mutate (from (g c g)) (to (a a a)) (rate 0.0280807))
  (mutate (from (g c g)) (to (c a a)) (rate 0.0223149))
  (mutate (from (g c g)) (to (g a a)) (rate 0.0511503))
  (mutate (from (g c g)) (to (u a a)) (rate 0.00167482))
  (mutate (from (g c g)) (to (a c a)) (rate 0.0202436))
  (mutate (from (g c g)) (to (c c a)) (rate 0.0064451))
  (mutate (from (g c g)) (to (g c a)) (rate 0.386681))
  (mutate (from (g c g)) (to (u c a)) (rate 0.0249878))
  (mutate (from (g c g)) (to (a g a)) (rate 0.00173533))
  (mutate (from (g c g)) (to (c g a)) (rate 0.00321733))
  (mutate (from (g c g)) (to (g g a)) (rate 0.0148827))
  (mutate (from (g c g)) (to (u g a)) (rate 0.00118738))
  (mutate (from (g c g)) (to (a u a)) (rate 0.00802971))
  (mutate (from (g c g)) (to (c u a)) (rate 0.00525904))
  (mutate (from (g c g)) (to (g u a)) (rate 0.02434))
  (mutate (from (g c g)) (to (u u a)) (rate 0.00671143))
  (mutate (from (g c g)) (to (a a c)) (rate 0.00899335))
  (mutate (from (g c g)) (to (c a c)) (rate 0.00563382))
  (mutate (from (g c g)) (to (g a c)) (rate 0.013287))
  (mutate (from (g c g)) (to (u a c)) (rate 0.00356928))
  (mutate (from (g c g)) (to (a c c)) (rate 0.0174537))
  (mutate (from (g c g)) (to (c c c)) (rate 0.00638587))
  (mutate (from (g c g)) (to (g c c)) (rate 0.654746))
  (mutate (from (g c g)) (to (u c c)) (rate 0.0272003))
  (mutate (from (g c g)) (to (a g c)) (rate 0.03377))
  (mutate (from (g c g)) (to (c g c)) (rate 0.0223074))
  (mutate (from (g c g)) (to (g g c)) (rate 0.0369327))
  (mutate (from (g c g)) (to (u g c)) (rate 0.0203621))
  (mutate (from (g c g)) (to (a u c)) (rate 0.00662957))
  (mutate (from (g c g)) (to (c u c)) (rate 0.00775719))
  (mutate (from (g c g)) (to (g u c)) (rate 0.0283844))
  (mutate (from (g c g)) (to (u u c)) (rate 0.00332351))
  (mutate (from (g c g)) (to (a a g)) (rate 0.0154448))
  (mutate (from (g c g)) (to (c a g)) (rate 0.0256405))
  (mutate (from (g c g)) (to (g a g)) (rate 0.0374153))
  (mutate (from (g c g)) (to (u a g)) (rate 0.00110483))
  (mutate (from (g c g)) (to (a c g)) (rate 0.0265812))
  (mutate (from (g c g)) (to (c c g)) (rate 0.0359093))
  (mutate (from (g c g)) (to (u c g)) (rate 0.046721))
  (mutate (from (g c g)) (to (a g g)) (rate 0.00342422))
  (mutate (from (g c g)) (to (c g g)) (rate 0.0150752))
  (mutate (from (g c g)) (to (g g g)) (rate 0.0114728))
  (mutate (from (g c g)) (to (u g g)) (rate 0.00592467))
  (mutate (from (g c g)) (to (a u g)) (rate 0.0176677))
  (mutate (from (g c g)) (to (c u g)) (rate 0.0294717))
  (mutate (from (g c g)) (to (g u g)) (rate 0.0531094))
  (mutate (from (g c g)) (to (u u g)) (rate 0.00918078))
  (mutate (from (g c g)) (to (a a u)) (rate 0.00952414))
  (mutate (from (g c g)) (to (c a u)) (rate 0.00441399))
  (mutate (from (g c g)) (to (g a u)) (rate 0.0120026))
  (mutate (from (g c g)) (to (u a u)) (rate 0.00790866))
  (mutate (from (g c g)) (to (a c u)) (rate 0.0117952))
  (mutate (from (g c g)) (to (c c u)) (rate 0.00579033))
  (mutate (from (g c g)) (to (g c u)) (rate 0.30996))
  (mutate (from (g c g)) (to (u c u)) (rate 0.0284163))
  (mutate (from (g c g)) (to (a g u)) (rate 0.0134322))
  (mutate (from (g c g)) (to (c g u)) (rate 0.00556277))
  (mutate (from (g c g)) (to (g g u)) (rate 0.0122384))
  (mutate (from (g c g)) (to (u g u)) (rate 0.00868793))
  (mutate (from (g c g)) (to (a u u)) (rate 0.00631901))
  (mutate (from (g c g)) (to (c u u)) (rate 0.00430541))
  (mutate (from (g c g)) (to (g u u)) (rate 0.0289673))
  (mutate (from (g c g)) (to (u u u)) (rate 0.00561474))
  (mutate (from (u c g)) (to (a a a)) (rate 0.0232271))
  (mutate (from (u c g)) (to (c a a)) (rate 0.0303958))
  (mutate (from (u c g)) (to (g a a)) (rate 0.0443489))
  (mutate (from (u c g)) (to (u a a)) (rate 0.00419844))
  (mutate (from (u c g)) (to (a c a)) (rate 0.0402751))
  (mutate (from (u c g)) (to (c c a)) (rate 0.010375))
  (mutate (from (u c g)) (to (g c a)) (rate 0.043905))
  (mutate (from (u c g)) (to (u c a)) (rate 0.337622))
  (mutate (from (u c g)) (to (a g a)) (rate 0.00268346))
  (mutate (from (u c g)) (to (c g a)) (rate 0.00577832))
  (mutate (from (u c g)) (to (g g a)) (rate 0.0126505))
  (mutate (from (u c g)) (to (u g a)) (rate 0.00444713))
  (mutate (from (u c g)) (to (a u a)) (rate 0.00312205))
  (mutate (from (u c g)) (to (c u a)) (rate 0.00204133))
  (mutate (from (u c g)) (to (g u a)) (rate 0.0055815))
  (mutate (from (u c g)) (to (u u a)) (rate 0.00861134))
  (mutate (from (u c g)) (to (a a c)) (rate 0.0315159))
  (mutate (from (u c g)) (to (c a c)) (rate 0.00843701))
  (mutate (from (u c g)) (to (g a c)) (rate 0.0416884))
  (mutate (from (u c g)) (to (u a c)) (rate 0.00411997))
  (mutate (from (u c g)) (to (a c c)) (rate 0.0610496))
  (mutate (from (u c g)) (to (c c c)) (rate 0.00984084))
  (mutate (from (u c g)) (to (g c c)) (rate 0.0973087))
  (mutate (from (u c g)) (to (u c c)) (rate 0.424426))
  (mutate (from (u c g)) (to (a g c)) (rate 0.227819))
  (mutate (from (u c g)) (to (c g c)) (rate 0.0168412))
  (mutate (from (u c g)) (to (g g c)) (rate 0.0358085))
  (mutate (from (u c g)) (to (u g c)) (rate 0.00764133))
  (mutate (from (u c g)) (to (a u c)) (rate 0.007341))
  (mutate (from (u c g)) (to (c u c)) (rate 0.00367881))
  (mutate (from (u c g)) (to (g u c)) (rate 0.00926849))
  (mutate (from (u c g)) (to (u u c)) (rate 0.00856985))
  (mutate (from (u c g)) (to (a a g)) (rate 0.0338109))
  (mutate (from (u c g)) (to (c a g)) (rate 0.0249238))
  (mutate (from (u c g)) (to (g a g)) (rate 0.0316302))
  (mutate (from (u c g)) (to (u a g)) (rate 0.00263693))
  (mutate (from (u c g)) (to (a c g)) (rate 0.0972028))
  (mutate (from (u c g)) (to (c c g)) (rate 0.0484368))
  (mutate (from (u c g)) (to (g c g)) (rate 0.11063))
  (mutate (from (u c g)) (to (a g g)) (rate 0.00472025))
  (mutate (from (u c g)) (to (c g g)) (rate 0.00901539))
  (mutate (from (u c g)) (to (g g g)) (rate 0.012573))
  (mutate (from (u c g)) (to (u g g)) (rate 0.00430853))
  (mutate (from (u c g)) (to (a u g)) (rate 0.0129998))
  (mutate (from (u c g)) (to (c u g)) (rate 0.00504731))
  (mutate (from (u c g)) (to (g u g)) (rate 0.0118827))
  (mutate (from (u c g)) (to (u u g)) (rate 0.0111943))
  (mutate (from (u c g)) (to (a a u)) (rate 0.0352255))
  (mutate (from (u c g)) (to (c a u)) (rate 0.0112163))
  (mutate (from (u c g)) (to (g a u)) (rate 0.0273957))
  (mutate (from (u c g)) (to (u a u)) (rate 0.00568991))
  (mutate (from (u c g)) (to (a c u)) (rate 0.0334245))
  (mutate (from (u c g)) (to (c c u)) (rate 0.00918052))
  (mutate (from (u c g)) (to (g c u)) (rate 0.0388173))
  (mutate (from (u c g)) (to (u c u)) (rate 0.309857))
  (mutate (from (u c g)) (to (a g u)) (rate 0.0949084))
  (mutate (from (u c g)) (to (c g u)) (rate 0.00404834))
  (mutate (from (u c g)) (to (g g u)) (rate 0.0117149))
  (mutate (from (u c g)) (to (u g u)) (rate 0.00424526))
  (mutate (from (u c g)) (to (a u u)) (rate 0.00374162))
  (mutate (from (u c g)) (to (c u u)) (rate 0.00348478))
  (mutate (from (u c g)) (to (g u u)) (rate 0.00860531))
  (mutate (from (u c g)) (to (u u u)) (rate 0.00903112))
  (mutate (from (a g g)) (to (a a a)) (rate 0.204084))
  (mutate (from (a g g)) (to (c a a)) (rate 0.034497))
  (mutate (from (a g g)) (to (g a a)) (rate 0.0445326))
  (mutate (from (a g g)) (to (u a a)) (rate 0.0031352))
  (mutate (from (a g g)) (to (a c a)) (rate 0.0188224))
  (mutate (from (a g g)) (to (c c a)) (rate 0.00530211))
  (mutate (from (a g g)) (to (g c a)) (rate 0.00870291))
  (mutate (from (a g g)) (to (u c a)) (rate 0.00861348))
  (mutate (from (a g g)) (to (a g a)) (rate 0.646926))
  (mutate (from (a g g)) (to (c g a)) (rate 0.149596))
  (mutate (from (a g g)) (to (g g a)) (rate 0.0157708))
  (mutate (from (a g g)) (to (u g a)) (rate 0.00226332))
  (mutate (from (a g g)) (to (a u a)) (rate 0.0106129))
  (mutate (from (a g g)) (to (c u a)) (rate 0.00318019))
  (mutate (from (a g g)) (to (g u a)) (rate 0.00182195))
  (mutate (from (a g g)) (to (u u a)) (rate 0.00572424))
  (mutate (from (a g g)) (to (a a c)) (rate 0.0219582))
  (mutate (from (a g g)) (to (c a c)) (rate 0.0157996))
  (mutate (from (a g g)) (to (g a c)) (rate 0.0128223))
  (mutate (from (a g g)) (to (u a c)) (rate 0.00703219))
  (mutate (from (a g g)) (to (a c c)) (rate 0.00905705))
  (mutate (from (a g g)) (to (c c c)) (rate 0.00807736))
  (mutate (from (a g g)) (to (g c c)) (rate 0.0124153))
  (mutate (from (a g g)) (to (u c c)) (rate 0.00751261))
  (mutate (from (a g g)) (to (a g c)) (rate 0.0210617))
  (mutate (from (a g g)) (to (c g c)) (rate 0.243164))
  (mutate (from (a g g)) (to (g g c)) (rate 0.0145716))
  (mutate (from (a g g)) (to (u g c)) (rate 0.00400798))
  (mutate (from (a g g)) (to (a u c)) (rate 0.00414169))
  (mutate (from (a g g)) (to (c u c)) (rate 0.00918212))
  (mutate (from (a g g)) (to (g u c)) (rate 0.00235099))
  (mutate (from (a g g)) (to (u u c)) (rate 0.00229631))
  (mutate (from (a g g)) (to (a a g)) (rate 0.282502))
  (mutate (from (a g g)) (to (c a g)) (rate 0.0415465))
  (mutate (from (a g g)) (to (g a g)) (rate 0.0504335))
  (mutate (from (a g g)) (to (u a g)) (rate 0.0017184))
  (mutate (from (a g g)) (to (a c g)) (rate 0.0109744))
  (mutate (from (a g g)) (to (c c g)) (rate 0.00978598))
  (mutate (from (a g g)) (to (g c g)) (rate 0.0112521))
  (mutate (from (a g g)) (to (u c g)) (rate 0.0065505))
  (mutate (from (a g g)) (to (c g g)) (rate 0.26897))
  (mutate (from (a g g)) (to (g g g)) (rate 0.0148996))
  (mutate (from (a g g)) (to (u g g)) (rate 0.0128058))
  (mutate (from (a g g)) (to (a u g)) (rate 0.00850453))
  (mutate (from (a g g)) (to (c u g)) (rate 0.00663034))
  (mutate (from (a g g)) (to (g u g)) (rate 0.0049475))
  (mutate (from (a g g)) (to (u u g)) (rate 0.00498652))
  (mutate (from (a g g)) (to (a a u)) (rate 0.0236638))
  (mutate (from (a g g)) (to (c a u)) (rate 0.0159559))
  (mutate (from (a g g)) (to (g a u)) (rate 0.0102216))
  (mutate (from (a g g)) (to (u a u)) (rate 0.00761316))
  (mutate (from (a g g)) (to (a c u)) (rate 0.0147513))
  (mutate (from (a g g)) (to (c c u)) (rate 0.00542463))
  (mutate (from (a g g)) (to (g c u)) (rate 0.0123662))
  (mutate (from (a g g)) (to (u c u)) (rate 0.0063478))
  (mutate (from (a g g)) (to (a g u)) (rate 0.0160848))
  (mutate (from (a g g)) (to (c g u)) (rate 0.15117))
  (mutate (from (a g g)) (to (g g u)) (rate 0.0052589))
  (mutate (from (a g g)) (to (u g u)) (rate 0.00280456))
  (mutate (from (a g g)) (to (a u u)) (rate 0.00668703))
  (mutate (from (a g g)) (to (c u u)) (rate 0.00397553))
  (mutate (from (a g g)) (to (g u u)) (rate 0.00670812))
  (mutate (from (a g g)) (to (u u u)) (rate 0.00478151))
  (mutate (from (c g g)) (to (a a a)) (rate 0.120451))
  (mutate (from (c g g)) (to (c a a)) (rate 0.0607377))
  (mutate (from (c g g)) (to (g a a)) (rate 0.0380523))
  (mutate (from (c g g)) (to (u a a)) (rate 0.00506067))
  (mutate (from (c g g)) (to (a c a)) (rate 0.0153808))
  (mutate (from (c g g)) (to (c c a)) (rate 0.0047604))
  (mutate (from (c g g)) (to (g c a)) (rate 0.0162176))
  (mutate (from (c g g)) (to (u c a)) (rate 0.00662348))
  (mutate (from (c g g)) (to (a g a)) (rate 0.196556))
  (mutate (from (c g g)) (to (c g a)) (rate 0.268628))
  (mutate (from (c g g)) (to (g g a)) (rate 0.0103476))
  (mutate (from (c g g)) (to (u g a)) (rate 0.0033091))
  (mutate (from (c g g)) (to (a u a)) (rate 0.00286155))
  (mutate (from (c g g)) (to (c u a)) (rate 0.00236125))
  (mutate (from (c g g)) (to (g u a)) (rate 0.00225327))
  (mutate (from (c g g)) (to (u u a)) (rate 0.00264449))
  (mutate (from (c g g)) (to (a a c)) (rate 0.0171563))
  (mutate (from (c g g)) (to (c a c)) (rate 0.0230817))
  (mutate (from (c g g)) (to (g a c)) (rate 0.0189089))
  (mutate (from (c g g)) (to (u a c)) (rate 0.00971313))
  (mutate (from (c g g)) (to (a c c)) (rate 0.0238471))
  (mutate (from (c g g)) (to (c c c)) (rate 0.00848618))
  (mutate (from (c g g)) (to (g c c)) (rate 0.0351491))
  (mutate (from (c g g)) (to (u c c)) (rate 0.0104866))
  (mutate (from (c g g)) (to (a g c)) (rate 0.0437274))
  (mutate (from (c g g)) (to (c g c)) (rate 0.655798))
  (mutate (from (c g g)) (to (g g c)) (rate 0.0245258))
  (mutate (from (c g g)) (to (u g c)) (rate 0.00388542))
  (mutate (from (c g g)) (to (a u c)) (rate 0.00233412))
  (mutate (from (c g g)) (to (c u c)) (rate 0.0157368))
  (mutate (from (c g g)) (to (g u c)) (rate 0.00568996))
  (mutate (from (c g g)) (to (u u c)) (rate 0.00184677))
  (mutate (from (c g g)) (to (a a g)) (rate 0.105579))
  (mutate (from (c g g)) (to (c a g)) (rate 0.0822076))
  (mutate (from (c g g)) (to (g a g)) (rate 0.036104))
  (mutate (from (c g g)) (to (u a g)) (rate 0.00295658))
  (mutate (from (c g g)) (to (a c g)) (rate 0.0187744))
  (mutate (from (c g g)) (to (c c g)) (rate 0.0163711))
  (mutate (from (c g g)) (to (g c g)) (rate 0.0393844))
  (mutate (from (c g g)) (to (u c g)) (rate 0.00994681))
  (mutate (from (c g g)) (to (a g g)) (rate 0.213842))
  (mutate (from (c g g)) (to (g g g)) (rate 0.0285384))
  (mutate (from (c g g)) (to (u g g)) (rate 0.0250153))
  (mutate (from (c g g)) (to (a u g)) (rate 0.0144564))
  (mutate (from (c g g)) (to (c u g)) (rate 0.0211984))
  (mutate (from (c g g)) (to (g u g)) (rate 0.00740788))
  (mutate (from (c g g)) (to (u u g)) (rate 0.00708481))
  (mutate (from (c g g)) (to (a a u)) (rate 0.0215869))
  (mutate (from (c g g)) (to (c a u)) (rate 0.0265491))
  (mutate (from (c g g)) (to (g a u)) (rate 0.0111707))
  (mutate (from (c g g)) (to (u a u)) (rate 0.0128812))
  (mutate (from (c g g)) (to (a c u)) (rate 0.0104873))
  (mutate (from (c g g)) (to (c c u)) (rate 0.00645709))
  (mutate (from (c g g)) (to (g c u)) (rate 0.00712823))
  (mutate (from (c g g)) (to (u c u)) (rate 0.00772463))
  (mutate (from (c g g)) (to (a g u)) (rate 0.0151913))
  (mutate (from (c g g)) (to (c g u)) (rate 0.255084))
  (mutate (from (c g g)) (to (g g u)) (rate 0.00297842))
  (mutate (from (c g g)) (to (u g u)) (rate 0.00185881))
  (mutate (from (c g g)) (to (a u u)) (rate 0.00400627))
  (mutate (from (c g g)) (to (c u u)) (rate 0.00394115))
  (mutate (from (c g g)) (to (g u u)) (rate 0.00540747))
  (mutate (from (c g g)) (to (u u u)) (rate 0.00432716))
  (mutate (from (g g g)) (to (a a a)) (rate 0.0178701))
  (mutate (from (g g g)) (to (c a a)) (rate 0.0261259))
  (mutate (from (g g g)) (to (g a a)) (rate 0.026777))
  (mutate (from (g g g)) (to (u a a)) (rate 0.00157498))
  (mutate (from (g g g)) (to (a c a)) (rate 0.00337155))
  (mutate (from (g g g)) (to (c c a)) (rate 0.0038616))
  (mutate (from (g g g)) (to (g c a)) (rate 0.0222644))
  (mutate (from (g g g)) (to (u c a)) (rate 0.00968884))
  (mutate (from (g g g)) (to (a g a)) (rate 0.00358779))
  (mutate (from (g g g)) (to (c g a)) (rate 0.00254817))
  (mutate (from (g g g)) (to (g g a)) (rate 0.626316))
  (mutate (from (g g g)) (to (u g a)) (rate 0.00180703))
  (mutate (from (g g g)) (to (a u a)) (rate 0.000804321))
  (mutate (from (g g g)) (to (c u a)) (rate 0.000934884))
  (mutate (from (g g g)) (to (g u a)) (rate 0.000951421))
  (mutate (from (g g g)) (to (u u a)) (rate 0.00195582))
  (mutate (from (g g g)) (to (a a c)) (rate 0.0127213))
  (mutate (from (g g g)) (to (c a c)) (rate 0.00445393))
  (mutate (from (g g g)) (to (g a c)) (rate 0.0257743))
  (mutate (from (g g g)) (to (u a c)) (rate 0.00279955))
  (mutate (from (g g g)) (to (a c c)) (rate 0.00532903))
  (mutate (from (g g g)) (to (c c c)) (rate 0.00989821))
  (mutate (from (g g g)) (to (g c c)) (rate 0.0341971))
  (mutate (from (g g g)) (to (u c c)) (rate 0.010697))
  (mutate (from (g g g)) (to (a g c)) (rate 0.0180071))
  (mutate (from (g g g)) (to (c g c)) (rate 0.0047485))
  (mutate (from (g g g)) (to (g g c)) (rate 0.707991))
  (mutate (from (g g g)) (to (u g c)) (rate 0.00331886))
  (mutate (from (g g g)) (to (a u c)) (rate 0.00175356))
  (mutate (from (g g g)) (to (c u c)) (rate 0.00151053))
  (mutate (from (g g g)) (to (g u c)) (rate 0.00139182))
  (mutate (from (g g g)) (to (u u c)) (rate 0.00209348))
  (mutate (from (g g g)) (to (a a g)) (rate 0.0155087))
  (mutate (from (g g g)) (to (c a g)) (rate 0.0136995))
  (mutate (from (g g g)) (to (g a g)) (rate 0.0231485))
  (mutate (from (g g g)) (to (u a g)) (rate 0.000715756))
  (mutate (from (g g g)) (to (a c g)) (rate 0.00469179))
  (mutate (from (g g g)) (to (c c g)) (rate 0.00723544))
  (mutate (from (g g g)) (to (g c g)) (rate 0.0199955))
  (mutate (from (g g g)) (to (u c g)) (rate 0.00925429))
  (mutate (from (g g g)) (to (a g g)) (rate 0.00790259))
  (mutate (from (g g g)) (to (c g g)) (rate 0.0190385))
  (mutate (from (g g g)) (to (u g g)) (rate 0.00560841))
  (mutate (from (g g g)) (to (a u g)) (rate 0.00747066))
  (mutate (from (g g g)) (to (c u g)) (rate 0.00395109))
  (mutate (from (g g g)) (to (g u g)) (rate 0.00258848))
  (mutate (from (g g g)) (to (u u g)) (rate 0.00173534))
  (mutate (from (g g g)) (to (a a u)) (rate 0.0528779))
  (mutate (from (g g g)) (to (c a u)) (rate 0.00397889))
  (mutate (from (g g g)) (to (g a u)) (rate 0.0305818))
  (mutate (from (g g g)) (to (u a u)) (rate 0.00269297))
  (mutate (from (g g g)) (to (a c u)) (rate 0.00331408))
  (mutate (from (g g g)) (to (c c u)) (rate 0.00445546))
  (mutate (from (g g g)) (to (g c u)) (rate 0.0287839))
  (mutate (from (g g g)) (to (u c u)) (rate 0.00553379))
  (mutate (from (g g g)) (to (a g u)) (rate 0.0147361))
  (mutate (from (g g g)) (to (c g u)) (rate 0.00339939))
  (mutate (from (g g g)) (to (g g u)) (rate 0.546289))
  (mutate (from (g g g)) (to (u g u)) (rate 0.000931374))
  (mutate (from (g g g)) (to (a u u)) (rate 0.00273946))
  (mutate (from (g g g)) (to (c u u)) (rate 0.00134097))
  (mutate (from (g g g)) (to (g u u)) (rate 0.00133599))
  (mutate (from (g g g)) (to (u u u)) (rate 0.00284957))
  (mutate (from (u g g)) (to (a a a)) (rate 0.0107742))
  (mutate (from (u g g)) (to (c a a)) (rate 0.00597871))
  (mutate (from (u g g)) (to (g a a)) (rate 0.00773486))
  (mutate (from (u g g)) (to (u a a)) (rate 0.00271265))
  (mutate (from (u g g)) (to (a c a)) (rate 0.00397814))
  (mutate (from (u g g)) (to (c c a)) (rate 0.00193009))
  (mutate (from (u g g)) (to (g c a)) (rate 0.00394243))
  (mutate (from (u g g)) (to (u c a)) (rate 0.00247268))
  (mutate (from (u g g)) (to (a g a)) (rate 0.00156382))
  (mutate (from (u g g)) (to (c g a)) (rate 0.00519294))
  (mutate (from (u g g)) (to (g g a)) (rate 0.00455067))
  (mutate (from (u g g)) (to (u g a)) (rate 0.0107225))
  (mutate (from (u g g)) (to (a u a)) (rate 0.0112407))
  (mutate (from (u g g)) (to (c u a)) (rate 0.00947803))
  (mutate (from (u g g)) (to (g u a)) (rate 0.00381771))
  (mutate (from (u g g)) (to (u u a)) (rate 0.0124527))
  (mutate (from (u g g)) (to (a a c)) (rate 0.00249162))
  (mutate (from (u g g)) (to (c a c)) (rate 0.0139998))
  (mutate (from (u g g)) (to (g a c)) (rate 0.00495714))
  (mutate (from (u g g)) (to (u a c)) (rate 0.0329268))
  (mutate (from (u g g)) (to (a c c)) (rate 0.00320399))
  (mutate (from (u g g)) (to (c c c)) (rate 0.00102449))
  (mutate (from (u g g)) (to (g c c)) (rate 0.00523689))
  (mutate (from (u g g)) (to (u c c)) (rate 0.00266454))
  (mutate (from (u g g)) (to (a g c)) (rate 0.00328281))
  (mutate (from (u g g)) (to (c g c)) (rate 0.0135793))
  (mutate (from (u g g)) (to (g g c)) (rate 0.00998388))
  (mutate (from (u g g)) (to (u g c)) (rate 0.00284556))
  (mutate (from (u g g)) (to (a u c)) (rate 0.0117495))
  (mutate (from (u g g)) (to (c u c)) (rate 0.0146047))
  (mutate (from (u g g)) (to (g u c)) (rate 0.00980939))
  (mutate (from (u g g)) (to (u u c)) (rate 0.0478439))
  (mutate (from (u g g)) (to (a a g)) (rate 0.00559889))
  (mutate (from (u g g)) (to (c a g)) (rate 0.00829101))
  (mutate (from (u g g)) (to (g a g)) (rate 0.00526308))
  (mutate (from (u g g)) (to (u a g)) (rate 0.00210682))
  (mutate (from (u g g)) (to (a c g)) (rate 0.00308974))
  (mutate (from (u g g)) (to (c c g)) (rate 0.00339298))
  (mutate (from (u g g)) (to (g c g)) (rate 0.0126616))
  (mutate (from (u g g)) (to (u c g)) (rate 0.00388861))
  (mutate (from (u g g)) (to (a g g)) (rate 0.00832843))
  (mutate (from (u g g)) (to (c g g)) (rate 0.020463))
  (mutate (from (u g g)) (to (g g g)) (rate 0.00687704))
  (mutate (from (u g g)) (to (a u g)) (rate 0.0247237))
  (mutate (from (u g g)) (to (c u g)) (rate 0.0360371))
  (mutate (from (u g g)) (to (g u g)) (rate 0.0123463))
  (mutate (from (u g g)) (to (u u g)) (rate 0.0148367))
  (mutate (from (u g g)) (to (a a u)) (rate 0.00340249))
  (mutate (from (u g g)) (to (c a u)) (rate 0.00597581))
  (mutate (from (u g g)) (to (g a u)) (rate 0.00690077))
  (mutate (from (u g g)) (to (u a u)) (rate 0.0548122))
  (mutate (from (u g g)) (to (a c u)) (rate 0.00426937))
  (mutate (from (u g g)) (to (c c u)) (rate 0.00242256))
  (mutate (from (u g g)) (to (g c u)) (rate 0.00701686))
  (mutate (from (u g g)) (to (u c u)) (rate 0.00518121))
  (mutate (from (u g g)) (to (a g u)) (rate 0.00498673))
  (mutate (from (u g g)) (to (c g u)) (rate 0.00756674))
  (mutate (from (u g g)) (to (g g u)) (rate 0.00115877))
  (mutate (from (u g g)) (to (u g u)) (rate 0.00352418))
  (mutate (from (u g g)) (to (a u u)) (rate 0.00720813))
  (mutate (from (u g g)) (to (c u u)) (rate 0.00755438))
  (mutate (from (u g g)) (to (g u u)) (rate 0.00717904))
  (mutate (from (u g g)) (to (u u u)) (rate 0.0570469))
  (mutate (from (a u g)) (to (a a a)) (rate 0.02522))
  (mutate (from (a u g)) (to (c a a)) (rate 0.0288129))
  (mutate (from (a u g)) (to (g a a)) (rate 0.0116088))
  (mutate (from (a u g)) (to (u a a)) (rate 0.00121664))
  (mutate (from (a u g)) (to (a c a)) (rate 0.021409))
  (mutate (from (a u g)) (to (c c a)) (rate 0.00245418))
  (mutate (from (a u g)) (to (g c a)) (rate 0.0166009))
  (mutate (from (a u g)) (to (u c a)) (rate 0.00718894))
  (mutate (from (a u g)) (to (a g a)) (rate 0.0018933))
  (mutate (from (a u g)) (to (c g a)) (rate 0.00397517))
  (mutate (from (a u g)) (to (g g a)) (rate 0.00226034))
  (mutate (from (a u g)) (to (u g a)) (rate 0.00206603))
  (mutate (from (a u g)) (to (a u a)) (rate 0.0554974))
  (mutate (from (a u g)) (to (c u a)) (rate 0.0269011))
  (mutate (from (a u g)) (to (g u a)) (rate 0.0185891))
  (mutate (from (a u g)) (to (u u a)) (rate 0.0699102))
  (mutate (from (a u g)) (to (a a c)) (rate 0.00283784))
  (mutate (from (a u g)) (to (c a c)) (rate 0.0075598))
  (mutate (from (a u g)) (to (g a c)) (rate 0.00124134))
  (mutate (from (a u g)) (to (u a c)) (rate 0.00544047))
  (mutate (from (a u g)) (to (a c c)) (rate 0.0130575))
  (mutate (from (a u g)) (to (c c c)) (rate 0.00252182))
  (mutate (from (a u g)) (to (g c c)) (rate 0.0166798))
  (mutate (from (a u g)) (to (u c c)) (rate 0.0105071))
  (mutate (from (a u g)) (to (a g c)) (rate 0.00263314))
  (mutate (from (a u g)) (to (c g c)) (rate 0.00651326))
  (mutate (from (a u g)) (to (g g c)) (rate 0.00652729))
  (mutate (from (a u g)) (to (u g c)) (rate 0.00660788))
  (mutate (from (a u g)) (to (a u c)) (rate 0.0760057))
  (mutate (from (a u g)) (to (c u c)) (rate 0.0739961))
  (mutate (from (a u g)) (to (g u c)) (rate 0.0209138))
  (mutate (from (a u g)) (to (u u c)) (rate 0.0349519))
  (mutate (from (a u g)) (to (a a g)) (rate 0.0131422))
  (mutate (from (a u g)) (to (c a g)) (rate 0.0302337))
  (mutate (from (a u g)) (to (g a g)) (rate 0.0116507))
  (mutate (from (a u g)) (to (u a g)) (rate 0.000714214))
  (mutate (from (a u g)) (to (a c g)) (rate 0.0249372))
  (mutate (from (a u g)) (to (c c g)) (rate 0.00535387))
  (mutate (from (a u g)) (to (g c g)) (rate 0.0176031))
  (mutate (from (a u g)) (to (u c g)) (rate 0.00546995))
  (mutate (from (a u g)) (to (a g g)) (rate 0.00257863))
  (mutate (from (a u g)) (to (c g g)) (rate 0.00551327))
  (mutate (from (a u g)) (to (g g g)) (rate 0.00427074))
  (mutate (from (a u g)) (to (u g g)) (rate 0.0115265))
  (mutate (from (a u g)) (to (c u g)) (rate 0.112812))
  (mutate (from (a u g)) (to (g u g)) (rate 0.0565635))
  (mutate (from (a u g)) (to (u u g)) (rate 0.102182))
  (mutate (from (a u g)) (to (a a u)) (rate 0.00763822))
  (mutate (from (a u g)) (to (c a u)) (rate 0.00398291))
  (mutate (from (a u g)) (to (g a u)) (rate 0.00367655))
  (mutate (from (a u g)) (to (u a u)) (rate 0.0101962))
  (mutate (from (a u g)) (to (a c u)) (rate 0.0137332))
  (mutate (from (a u g)) (to (c c u)) (rate 0.00163053))
  (mutate (from (a u g)) (to (g c u)) (rate 0.0153911))
  (mutate (from (a u g)) (to (u c u)) (rate 0.00722092))
  (mutate (from (a u g)) (to (a g u)) (rate 0.00357283))
  (mutate (from (a u g)) (to (c g u)) (rate 0.00338485))
  (mutate (from (a u g)) (to (g g u)) (rate 0.00200696))
  (mutate (from (a u g)) (to (u g u)) (rate 0.00508999))
  (mutate (from (a u g)) (to (a u u)) (rate 0.0704204))
  (mutate (from (a u g)) (to (c u u)) (rate 0.057622))
  (mutate (from (a u g)) (to (g u u)) (rate 0.0265068))
  (mutate (from (a u g)) (to (u u u)) (rate 0.0519962))
  (mutate (from (c u g)) (to (a a a)) (rate 0.00570625))
  (mutate (from (c u g)) (to (c a a)) (rate 0.00774998))
  (mutate (from (c u g)) (to (g a a)) (rate 0.00593659))
  (mutate (from (c u g)) (to (u a a)) (rate 0.000648094))
  (mutate (from (c u g)) (to (a c a)) (rate 0.00511243))
  (mutate (from (c u g)) (to (c c a)) (rate 0.00374377))
  (mutate (from (c u g)) (to (g c a)) (rate 0.00569353))
  (mutate (from (c u g)) (to (u c a)) (rate 0.00118829))
  (mutate (from (c u g)) (to (a g a)) (rate 0.00163515))
  (mutate (from (c u g)) (to (c g a)) (rate 0.000956553))
  (mutate (from (c u g)) (to (g g a)) (rate 0.00131293))
  (mutate (from (c u g)) (to (u g a)) (rate 0.000662996))
  (mutate (from (c u g)) (to (a u a)) (rate 0.0232601))
  (mutate (from (c u g)) (to (c u a)) (rate 0.123005))
  (mutate (from (c u g)) (to (g u a)) (rate 0.00898655))
  (mutate (from (c u g)) (to (u u a)) (rate 0.269804))
  (mutate (from (c u g)) (to (a a c)) (rate 0.00261745))
  (mutate (from (c u g)) (to (c a c)) (rate 0.00294627))
  (mutate (from (c u g)) (to (g a c)) (rate 0.00223065))
  (mutate (from (c u g)) (to (u a c)) (rate 0.0105231))
  (mutate (from (c u g)) (to (a c c)) (rate 0.00897743))
  (mutate (from (c u g)) (to (c c c)) (rate 0.00364259))
  (mutate (from (c u g)) (to (g c c)) (rate 0.0204161))
  (mutate (from (c u g)) (to (u c c)) (rate 0.00270473))
  (mutate (from (c u g)) (to (a g c)) (rate 0.00334057))
  (mutate (from (c u g)) (to (c g c)) (rate 0.00935284))
  (mutate (from (c u g)) (to (g g c)) (rate 0.00149262))
  (mutate (from (c u g)) (to (u g c)) (rate 0.00672091))
  (mutate (from (c u g)) (to (a u c)) (rate 0.0922053))
  (mutate (from (c u g)) (to (c u c)) (rate 0.37313))
  (mutate (from (c u g)) (to (g u c)) (rate 0.0327661))
  (mutate (from (c u g)) (to (u u c)) (rate 0.0567876))
  (mutate (from (c u g)) (to (a a g)) (rate 0.00300486))
  (mutate (from (c u g)) (to (c a g)) (rate 0.0132059))
  (mutate (from (c u g)) (to (g a g)) (rate 0.00379503))
  (mutate (from (c u g)) (to (u a g)) (rate 0.000397308))
  (mutate (from (c u g)) (to (a c g)) (rate 0.00439856))
  (mutate (from (c u g)) (to (c c g)) (rate 0.00614876))
  (mutate (from (c u g)) (to (g c g)) (rate 0.0228246))
  (mutate (from (c u g)) (to (u c g)) (rate 0.00165081))
  (mutate (from (c u g)) (to (a g g)) (rate 0.00156266))
  (mutate (from (c u g)) (to (c g g)) (rate 0.00628406))
  (mutate (from (c u g)) (to (g g g)) (rate 0.0017557))
  (mutate (from (c u g)) (to (u g g)) (rate 0.0130594))
  (mutate (from (c u g)) (to (a u g)) (rate 0.0876888))
  (mutate (from (c u g)) (to (g u g)) (rate 0.0781785))
  (mutate (from (c u g)) (to (u u g)) (rate 0.397414))
  (mutate (from (c u g)) (to (a a u)) (rate 0.00283086))
  (mutate (from (c u g)) (to (c a u)) (rate 0.00218089))
  (mutate (from (c u g)) (to (g a u)) (rate 0.00115202))
  (mutate (from (c u g)) (to (u a u)) (rate 0.00915074))
  (mutate (from (c u g)) (to (a c u)) (rate 0.00292991))
  (mutate (from (c u g)) (to (c c u)) (rate 0.00231538))
  (mutate (from (c u g)) (to (g c u)) (rate 0.00732375))
  (mutate (from (c u g)) (to (u c u)) (rate 0.00190112))
  (mutate (from (c u g)) (to (a g u)) (rate 0.00176212))
  (mutate (from (c u g)) (to (c g u)) (rate 0.00178477))
  (mutate (from (c u g)) (to (g g u)) (rate 0.000817686))
  (mutate (from (c u g)) (to (u g u)) (rate 0.00302547))
  (mutate (from (c u g)) (to (a u u)) (rate 0.060148))
  (mutate (from (c u g)) (to (c u u)) (rate 0.250103))
  (mutate (from (c u g)) (to (g u u)) (rate 0.0216972))
  (mutate (from (c u g)) (to (u u u)) (rate 0.0347632))
  (mutate (from (g u g)) (to (a a a)) (rate 0.00824053))
  (mutate (from (g u g)) (to (c a a)) (rate 0.00542467))
  (mutate (from (g u g)) (to (g a a)) (rate 0.00889479))
  (mutate (from (g u g)) (to (u a a)) (rate 0.000664115))
  (mutate (from (g u g)) (to (a c a)) (rate 0.0213024))
  (mutate (from (g u g)) (to (c c a)) (rate 0.00494911))
  (mutate (from (g u g)) (to (g c a)) (rate 0.0412965))
  (mutate (from (g u g)) (to (u c a)) (rate 0.00443078))
  (mutate (from (g u g)) (to (a g a)) (rate 0.00150369))
  (mutate (from (g u g)) (to (c g a)) (rate 0.00119316))
  (mutate (from (g u g)) (to (g g a)) (rate 0.000991533))
  (mutate (from (g u g)) (to (u g a)) (rate 0.00108051))
  (mutate (from (g u g)) (to (a u a)) (rate 0.0801857))
  (mutate (from (g u g)) (to (c u a)) (rate 0.0164634))
  (mutate (from (g u g)) (to (g u a)) (rate 0.269554))
  (mutate (from (g u g)) (to (u u a)) (rate 0.0230112))
  (mutate (from (g u g)) (to (a a c)) (rate 0.00652449))
  (mutate (from (g u g)) (to (c a c)) (rate 0.00205327))
  (mutate (from (g u g)) (to (g a c)) (rate 0.0026935))
  (mutate (from (g u g)) (to (u a c)) (rate 0.00298471))
  (mutate (from (g u g)) (to (a c c)) (rate 0.0259452))
  (mutate (from (g u g)) (to (c c c)) (rate 0.00399435))
  (mutate (from (g u g)) (to (g c c)) (rate 0.0545349))
  (mutate (from (g u g)) (to (u c c)) (rate 0.00599985))
  (mutate (from (g u g)) (to (a g c)) (rate 0.00863554))
  (mutate (from (g u g)) (to (c g c)) (rate 0.00539631))
  (mutate (from (g u g)) (to (g g c)) (rate 0.00174796))
  (mutate (from (g u g)) (to (u g c)) (rate 0.017055))
  (mutate (from (g u g)) (to (a u c)) (rate 0.196992))
  (mutate (from (g u g)) (to (c u c)) (rate 0.0178668))
  (mutate (from (g u g)) (to (g u c)) (rate 0.460061))
  (mutate (from (g u g)) (to (u u c)) (rate 0.0118863))
  (mutate (from (g u g)) (to (a a g)) (rate 0.00418995))
  (mutate (from (g u g)) (to (c a g)) (rate 0.012814))
  (mutate (from (g u g)) (to (g a g)) (rate 0.0168581))
  (mutate (from (g u g)) (to (u a g)) (rate 0.000543676))
  (mutate (from (g u g)) (to (a c g)) (rate 0.025789))
  (mutate (from (g u g)) (to (c c g)) (rate 0.00903278))
  (mutate (from (g u g)) (to (g c g)) (rate 0.0518982))
  (mutate (from (g u g)) (to (u c g)) (rate 0.0049038))
  (mutate (from (g u g)) (to (a g g)) (rate 0.00147128))
  (mutate (from (g u g)) (to (c g g)) (rate 0.00277086))
  (mutate (from (g u g)) (to (g g g)) (rate 0.00145132))
  (mutate (from (g u g)) (to (u g g)) (rate 0.00564536))
  (mutate (from (g u g)) (to (a u g)) (rate 0.0554765))
  (mutate (from (g u g)) (to (c u g)) (rate 0.0986438))
  (mutate (from (g u g)) (to (u u g)) (rate 0.0403121))
  (mutate (from (g u g)) (to (a a u)) (rate 0.00297283))
  (mutate (from (g u g)) (to (c a u)) (rate 0.00138168))
  (mutate (from (g u g)) (to (g a u)) (rate 0.00317525))
  (mutate (from (g u g)) (to (u a u)) (rate 0.00574596))
  (mutate (from (g u g)) (to (a c u)) (rate 0.0138266))
  (mutate (from (g u g)) (to (c c u)) (rate 0.00283875))
  (mutate (from (g u g)) (to (g c u)) (rate 0.0273384))
  (mutate (from (g u g)) (to (u c u)) (rate 0.00342695))
  (mutate (from (g u g)) (to (a g u)) (rate 0.00404648))
  (mutate (from (g u g)) (to (c g u)) (rate 0.00332563))
  (mutate (from (g u g)) (to (g g u)) (rate 0.00167811))
  (mutate (from (g u g)) (to (u g u)) (rate 0.0139067))
  (mutate (from (g u g)) (to (a u u)) (rate 0.140443))
  (mutate (from (g u g)) (to (c u u)) (rate 0.0157615))
  (mutate (from (g u g)) (to (g u u)) (rate 0.40443))
  (mutate (from (g u g)) (to (u u u)) (rate 0.0121824))
  (mutate (from (u u g)) (to (a a a)) (rate 0.0180058))
  (mutate (from (u u g)) (to (c a a)) (rate 0.0165089))
  (mutate (from (u u g)) (to (g a a)) (rate 0.00745358))
  (mutate (from (u u g)) (to (u a a)) (rate 0.00133584))
  (mutate (from (u u g)) (to (a c a)) (rate 0.00882526))
  (mutate (from (u u g)) (to (c c a)) (rate 0.00248096))
  (mutate (from (u u g)) (to (g c a)) (rate 0.0135678))
  (mutate (from (u u g)) (to (u c a)) (rate 0.00770715))
  (mutate (from (u u g)) (to (a g a)) (rate 0.00320944))
  (mutate (from (u u g)) (to (c g a)) (rate 0.00397517))
  (mutate (from (u u g)) (to (g g a)) (rate 0.00213183))
  (mutate (from (u u g)) (to (u g a)) (rate 0.0012854))
  (mutate (from (u u g)) (to (a u a)) (rate 0.0473196))
  (mutate (from (u u g)) (to (c u a)) (rate 0.168311))
  (mutate (from (u u g)) (to (g u a)) (rate 0.0150998))
  (mutate (from (u u g)) (to (u u a)) (rate 0.437713))
  (mutate (from (u u g)) (to (a a c)) (rate 0.0012464))
  (mutate (from (u u g)) (to (c a c)) (rate 0.00228365))
  (mutate (from (u u g)) (to (g a c)) (rate 0.00159289))
  (mutate (from (u u g)) (to (u a c)) (rate 0.0117035))
  (mutate (from (u u g)) (to (a c c)) (rate 0.00831564))
  (mutate (from (u u g)) (to (c c c)) (rate 0.0011134))
  (mutate (from (u u g)) (to (g c c)) (rate 0.0129087))
  (mutate (from (u u g)) (to (u c c)) (rate 0.00470981))
  (mutate (from (u u g)) (to (a g c)) (rate 0.00377933))
  (mutate (from (u u g)) (to (c g c)) (rate 0.00466149))
  (mutate (from (u u g)) (to (g g c)) (rate 0.00319222))
  (mutate (from (u u g)) (to (u g c)) (rate 0.00451452))
  (mutate (from (u u g)) (to (a u c)) (rate 0.0570569))
  (mutate (from (u u g)) (to (c u c)) (rate 0.271371))
  (mutate (from (u u g)) (to (g u c)) (rate 0.023189))
  (mutate (from (u u g)) (to (u u c)) (rate 0.0386756))
  (mutate (from (u u g)) (to (a a g)) (rate 0.00846168))
  (mutate (from (u u g)) (to (c a g)) (rate 0.00813027))
  (mutate (from (u u g)) (to (g a g)) (rate 0.00664206))
  (mutate (from (u u g)) (to (u a g)) (rate 0.000891755))
  (mutate (from (u u g)) (to (a c g)) (rate 0.00843829))
  (mutate (from (u u g)) (to (c c g)) (rate 0.00371243))
  (mutate (from (u u g)) (to (g c g)) (rate 0.012079))
  (mutate (from (u u g)) (to (u c g)) (rate 0.00621996))
  (mutate (from (u u g)) (to (a g g)) (rate 0.00199655))
  (mutate (from (u u g)) (to (c g g)) (rate 0.00356796))
  (mutate (from (u u g)) (to (g g g)) (rate 0.00131))
  (mutate (from (u u g)) (to (u g g)) (rate 0.00913405))
  (mutate (from (u u g)) (to (a u g)) (rate 0.134933))
  (mutate (from (u u g)) (to (c u g)) (rate 0.675146))
  (mutate (from (u u g)) (to (g u g)) (rate 0.054276))
  (mutate (from (u u g)) (to (a a u)) (rate 0.00516362))
  (mutate (from (u u g)) (to (c a u)) (rate 0.00199888))
  (mutate (from (u u g)) (to (g a u)) (rate 0.00132225))
  (mutate (from (u u g)) (to (u a u)) (rate 0.0111598))
  (mutate (from (u u g)) (to (a c u)) (rate 0.0073837))
  (mutate (from (u u g)) (to (c c u)) (rate 0.004362))
  (mutate (from (u u g)) (to (g c u)) (rate 0.0111318))
  (mutate (from (u u g)) (to (u c u)) (rate 0.00561627))
  (mutate (from (u u g)) (to (a g u)) (rate 0.00325303))
  (mutate (from (u u g)) (to (c g u)) (rate 0.00547406))
  (mutate (from (u u g)) (to (g g u)) (rate 0.00318225))
  (mutate (from (u u g)) (to (u g u)) (rate 0.00802897))
  (mutate (from (u u g)) (to (a u u)) (rate 0.0938216))
  (mutate (from (u u g)) (to (c u u)) (rate 0.337052))
  (mutate (from (u u g)) (to (g u u)) (rate 0.0369814))
  (mutate (from (u u g)) (to (u u u)) (rate 0.0532091))
  (mutate (from (a a u)) (to (a a a)) (rate 0.0761553))
  (mutate (from (a a u)) (to (c a a)) (rate 0.0461264))
  (mutate (from (a a u)) (to (g a a)) (rate 0.0596422))
  (mutate (from (a a u)) (to (u a a)) (rate 0.00112407))
  (mutate (from (a a u)) (to (a c a)) (rate 0.0154083))
  (mutate (from (a a u)) (to (c c a)) (rate 0.00482644))
  (mutate (from (a a u)) (to (g c a)) (rate 0.008894))
  (mutate (from (a a u)) (to (u c a)) (rate 0.014634))
  (mutate (from (a a u)) (to (a g a)) (rate 0.00746476))
  (mutate (from (a a u)) (to (c g a)) (rate 0.00513589))
  (mutate (from (a a u)) (to (g g a)) (rate 0.0218112))
  (mutate (from (a a u)) (to (u g a)) (rate 0.00203121))
  (mutate (from (a a u)) (to (a u a)) (rate 0.00291407))
  (mutate (from (a a u)) (to (c u a)) (rate 0.00164273))
  (mutate (from (a a u)) (to (g u a)) (rate 0.00228487))
  (mutate (from (a a u)) (to (u u a)) (rate 0.00407679))
  (mutate (from (a a u)) (to (a a c)) (rate 0.760305))
  (mutate (from (a a u)) (to (c a c)) (rate 0.0316467))
  (mutate (from (a a u)) (to (g a c)) (rate 0.0551639))
  (mutate (from (a a u)) (to (u a c)) (rate 0.00532786))
  (mutate (from (a a u)) (to (a c c)) (rate 0.0142442))
  (mutate (from (a a u)) (to (c c c)) (rate 0.00480758))
  (mutate (from (a a u)) (to (g c c)) (rate 0.00921645))
  (mutate (from (a a u)) (to (u c c)) (rate 0.0152837))
  (mutate (from (a a u)) (to (a g c)) (rate 0.0516779))
  (mutate (from (a a u)) (to (c g c)) (rate 0.00654913))
  (mutate (from (a a u)) (to (g g c)) (rate 0.0282352))
  (mutate (from (a a u)) (to (u g c)) (rate 0.00321104))
  (mutate (from (a a u)) (to (a u c)) (rate 0.00351905))
  (mutate (from (a a u)) (to (c u c)) (rate 0.00130779))
  (mutate (from (a a u)) (to (g u c)) (rate 0.00171301))
  (mutate (from (a a u)) (to (u u c)) (rate 0.00153636))
  (mutate (from (a a u)) (to (a a g)) (rate 0.0347299))
  (mutate (from (a a u)) (to (c a g)) (rate 0.0214211))
  (mutate (from (a a u)) (to (g a g)) (rate 0.0214319))
  (mutate (from (a a u)) (to (u a g)) (rate 0.000533061))
  (mutate (from (a a u)) (to (a c g)) (rate 0.0143811))
  (mutate (from (a a u)) (to (c c g)) (rate 0.0037376))
  (mutate (from (a a u)) (to (g c g)) (rate 0.00832719))
  (mutate (from (a a u)) (to (u c g)) (rate 0.0130067))
  (mutate (from (a a u)) (to (a g g)) (rate 0.0062963))
  (mutate (from (a a u)) (to (c g g)) (rate 0.0072244))
  (mutate (from (a a u)) (to (g g g)) (rate 0.0265266))
  (mutate (from (a a u)) (to (u g g)) (rate 0.00139202))
  (mutate (from (a a u)) (to (a u g)) (rate 0.0067028))
  (mutate (from (a a u)) (to (c u g)) (rate 0.0031959))
  (mutate (from (a a u)) (to (g u g)) (rate 0.00265988))
  (mutate (from (a a u)) (to (u u g)) (rate 0.00343142))
  (mutate (from (a a u)) (to (c a u)) (rate 0.0312553))
  (mutate (from (a a u)) (to (g a u)) (rate 0.159909))
  (mutate (from (a a u)) (to (u a u)) (rate 0.0108784))
  (mutate (from (a a u)) (to (a c u)) (rate 0.0270203))
  (mutate (from (a a u)) (to (c c u)) (rate 0.00377802))
  (mutate (from (a a u)) (to (g c u)) (rate 0.0114737))
  (mutate (from (a a u)) (to (u c u)) (rate 0.0218529))
  (mutate (from (a a u)) (to (a g u)) (rate 0.0518609))
  (mutate (from (a a u)) (to (c g u)) (rate 0.00769851))
  (mutate (from (a a u)) (to (g g u)) (rate 0.0205559))
  (mutate (from (a a u)) (to (u g u)) (rate 0.00347955))
  (mutate (from (a a u)) (to (a u u)) (rate 0.00597766))
  (mutate (from (a a u)) (to (c u u)) (rate 0.00334744))
  (mutate (from (a a u)) (to (g u u)) (rate 0.00374228))
  (mutate (from (a a u)) (to (u u u)) (rate 0.00711238))
  (mutate (from (c a u)) (to (a a a)) (rate 0.039857))
  (mutate (from (c a u)) (to (c a a)) (rate 0.0442026))
  (mutate (from (c a u)) (to (g a a)) (rate 0.0192074))
  (mutate (from (c a u)) (to (u a a)) (rate 0.00124189))
  (mutate (from (c a u)) (to (a c a)) (rate 0.00476252))
  (mutate (from (c a u)) (to (c c a)) (rate 0.00314758))
  (mutate (from (c a u)) (to (g c a)) (rate 0.00497763))
  (mutate (from (c a u)) (to (u c a)) (rate 0.00609391))
  (mutate (from (c a u)) (to (a g a)) (rate 0.0110427))
  (mutate (from (c a u)) (to (c g a)) (rate 0.0035717))
  (mutate (from (c a u)) (to (g g a)) (rate 0.00447995))
  (mutate (from (c a u)) (to (u g a)) (rate 0.00270706))
  (mutate (from (c a u)) (to (a u a)) (rate 0.00201059))
  (mutate (from (c a u)) (to (c u a)) (rate 0.00220596))
  (mutate (from (c a u)) (to (g u a)) (rate 0.00148866))
  (mutate (from (c a u)) (to (u u a)) (rate 0.00184568))
  (mutate (from (c a u)) (to (a a c)) (rate 0.0257606))
  (mutate (from (c a u)) (to (c a c)) (rate 0.903026))
  (mutate (from (c a u)) (to (g a c)) (rate 0.0108972))
  (mutate (from (c a u)) (to (u a c)) (rate 0.0173828))
  (mutate (from (c a u)) (to (a c c)) (rate 0.00462611))
  (mutate (from (c a u)) (to (c c c)) (rate 0.00304808))
  (mutate (from (c a u)) (to (g c c)) (rate 0.0059673))
  (mutate (from (c a u)) (to (u c c)) (rate 0.00285543))
  (mutate (from (c a u)) (to (a g c)) (rate 0.00839381))
  (mutate (from (c a u)) (to (c g c)) (rate 0.0205594))
  (mutate (from (c a u)) (to (g g c)) (rate 0.00580521))
  (mutate (from (c a u)) (to (u g c)) (rate 0.00229334))
  (mutate (from (c a u)) (to (a u c)) (rate 0.00293823))
  (mutate (from (c a u)) (to (c u c)) (rate 0.00211089))
  (mutate (from (c a u)) (to (g u c)) (rate 0.00123645))
  (mutate (from (c a u)) (to (u u c)) (rate 0.00614539))
  (mutate (from (c a u)) (to (a a g)) (rate 0.0197651))
  (mutate (from (c a u)) (to (c a g)) (rate 0.0530741))
  (mutate (from (c a u)) (to (g a g)) (rate 0.0103702))
  (mutate (from (c a u)) (to (u a g)) (rate 0.000722492))
  (mutate (from (c a u)) (to (a c g)) (rate 0.00349337))
  (mutate (from (c a u)) (to (c c g)) (rate 0.00814355))
  (mutate (from (c a u)) (to (g c g)) (rate 0.00646347))
  (mutate (from (c a u)) (to (u c g)) (rate 0.00693624))
  (mutate (from (c a u)) (to (a g g)) (rate 0.00711026))
  (mutate (from (c a u)) (to (c g g)) (rate 0.0148807))
  (mutate (from (c a u)) (to (g g g)) (rate 0.00334297))
  (mutate (from (c a u)) (to (u g g)) (rate 0.00409454))
  (mutate (from (c a u)) (to (a u g)) (rate 0.00585364))
  (mutate (from (c a u)) (to (c u g)) (rate 0.00412354))
  (mutate (from (c a u)) (to (g u g)) (rate 0.00207042))
  (mutate (from (c a u)) (to (u u g)) (rate 0.00222468))
  (mutate (from (c a u)) (to (a a u)) (rate 0.0523463))
  (mutate (from (c a u)) (to (g a u)) (rate 0.0273819))
  (mutate (from (c a u)) (to (u a u)) (rate 0.0714691))
  (mutate (from (c a u)) (to (a c u)) (rate 0.00494023))
  (mutate (from (c a u)) (to (c c u)) (rate 0.00339764))
  (mutate (from (c a u)) (to (g c u)) (rate 0.0108734))
  (mutate (from (c a u)) (to (u c u)) (rate 0.00706529))
  (mutate (from (c a u)) (to (a g u)) (rate 0.0118771))
  (mutate (from (c a u)) (to (c g u)) (rate 0.0119835))
  (mutate (from (c a u)) (to (g g u)) (rate 0.00403943))
  (mutate (from (c a u)) (to (u g u)) (rate 0.00156899))
  (mutate (from (c a u)) (to (a u u)) (rate 0.00137422))
  (mutate (from (c a u)) (to (c u u)) (rate 0.00819012))
  (mutate (from (c a u)) (to (g u u)) (rate 0.00249216))
  (mutate (from (c a u)) (to (u u u)) (rate 0.0106631))
  (mutate (from (g a u)) (to (a a a)) (rate 0.0251199))
  (mutate (from (g a u)) (to (c a a)) (rate 0.0230743))
  (mutate (from (g a u)) (to (g a a)) (rate 0.154865))
  (mutate (from (g a u)) (to (u a a)) (rate 0.000617231))
  (mutate (from (g a u)) (to (a c a)) (rate 0.00940993))
  (mutate (from (g a u)) (to (c c a)) (rate 0.0037454))
  (mutate (from (g a u)) (to (g c a)) (rate 0.00527723))
  (mutate (from (g a u)) (to (u c a)) (rate 0.00769906))
  (mutate (from (g a u)) (to (a g a)) (rate 0.00238924))
  (mutate (from (g a u)) (to (c g a)) (rate 0.0010704))
  (mutate (from (g a u)) (to (g g a)) (rate 0.00994031))
  (mutate (from (g a u)) (to (u g a)) (rate 0.000878066))
  (mutate (from (g a u)) (to (a u a)) (rate 0.000737476))
  (mutate (from (g a u)) (to (c u a)) (rate 0.000547931))
  (mutate (from (g a u)) (to (g u a)) (rate 0.000787678))
  (mutate (from (g a u)) (to (u u a)) (rate 0.000464309))
  (mutate (from (g a u)) (to (a a c)) (rate 0.0475168))
  (mutate (from (g a u)) (to (c a c)) (rate 0.00617213))
  (mutate (from (g a u)) (to (g a c)) (rate 0.843131))
  (mutate (from (g a u)) (to (u a c)) (rate 0.00217312))
  (mutate (from (g a u)) (to (a c c)) (rate 0.00783492))
  (mutate (from (g a u)) (to (c c c)) (rate 0.00868583))
  (mutate (from (g a u)) (to (g c c)) (rate 0.0132783))
  (mutate (from (g a u)) (to (u c c)) (rate 0.00971919))
  (mutate (from (g a u)) (to (a g c)) (rate 0.015666))
  (mutate (from (g a u)) (to (c g c)) (rate 0.00364229))
  (mutate (from (g a u)) (to (g g c)) (rate 0.0200784))
  (mutate (from (g a u)) (to (u g c)) (rate 0.000932685))
  (mutate (from (g a u)) (to (a u c)) (rate 0.00112048))
  (mutate (from (g a u)) (to (c u c)) (rate 0.000499954))
  (mutate (from (g a u)) (to (g u c)) (rate 0.00100133))
  (mutate (from (g a u)) (to (u u c)) (rate 0.000807363))
  (mutate (from (g a u)) (to (a a g)) (rate 0.00854855))
  (mutate (from (g a u)) (to (c a g)) (rate 0.0140953))
  (mutate (from (g a u)) (to (g a g)) (rate 0.107))
  (mutate (from (g a u)) (to (u a g)) (rate 0.00039059))
  (mutate (from (g a u)) (to (a c g)) (rate 0.00824725))
  (mutate (from (g a u)) (to (c c g)) (rate 0.00693114))
  (mutate (from (g a u)) (to (g c g)) (rate 0.00764138))
  (mutate (from (g a u)) (to (u c g)) (rate 0.00736576))
  (mutate (from (g a u)) (to (a g g)) (rate 0.00198036))
  (mutate (from (g a u)) (to (c g g)) (rate 0.00272218))
  (mutate (from (g a u)) (to (g g g)) (rate 0.0111711))
  (mutate (from (g a u)) (to (u g g)) (rate 0.00205574))
  (mutate (from (g a u)) (to (a u g)) (rate 0.00234925))
  (mutate (from (g a u)) (to (c u g)) (rate 0.000947022))
  (mutate (from (g a u)) (to (g u g)) (rate 0.00206868))
  (mutate (from (g a u)) (to (u u g)) (rate 0.00063982))
  (mutate (from (g a u)) (to (a a u)) (rate 0.116439))
  (mutate (from (g a u)) (to (c a u)) (rate 0.0119049))
  (mutate (from (g a u)) (to (u a u)) (rate 0.0069756))
  (mutate (from (g a u)) (to (a c u)) (rate 0.0081918))
  (mutate (from (g a u)) (to (c c u)) (rate 0.00971499))
  (mutate (from (g a u)) (to (g c u)) (rate 0.0103739))
  (mutate (from (g a u)) (to (u c u)) (rate 0.0123571))
  (mutate (from (g a u)) (to (a g u)) (rate 0.017316))
  (mutate (from (g a u)) (to (c g u)) (rate 0.0033187))
  (mutate (from (g a u)) (to (g g u)) (rate 0.00962391))
  (mutate (from (g a u)) (to (u g u)) (rate 0.00124249))
  (mutate (from (g a u)) (to (a u u)) (rate 0.00133439))
  (mutate (from (g a u)) (to (c u u)) (rate 0.000447559))
  (mutate (from (g a u)) (to (g u u)) (rate 0.00323675))
  (mutate (from (g a u)) (to (u u u)) (rate 0.00113206))
  (mutate (from (u a u)) (to (a a a)) (rate 0.0173263))
  (mutate (from (u a u)) (to (c a a)) (rate 0.0107226))
  (mutate (from (u a u)) (to (g a a)) (rate 0.0126996))
  (mutate (from (u a u)) (to (u a a)) (rate 0.00174706))
  (mutate (from (u a u)) (to (a c a)) (rate 0.0119251))
  (mutate (from (u a u)) (to (c c a)) (rate 0.00211099))
  (mutate (from (u a u)) (to (g c a)) (rate 0.0107802))
  (mutate (from (u a u)) (to (u c a)) (rate 0.0055988))
  (mutate (from (u a u)) (to (a g a)) (rate 0.0072196))
  (mutate (from (u a u)) (to (c g a)) (rate 0.00205016))
  (mutate (from (u a u)) (to (g g a)) (rate 0.00195627))
  (mutate (from (u a u)) (to (u g a)) (rate 0.00313864))
  (mutate (from (u a u)) (to (a u a)) (rate 0.0152534))
  (mutate (from (u a u)) (to (c u a)) (rate 0.00668458))
  (mutate (from (u a u)) (to (g u a)) (rate 0.0099126))
  (mutate (from (u a u)) (to (u u a)) (rate 0.0103973))
  (mutate (from (u a u)) (to (a a c)) (rate 0.0139288))
  (mutate (from (u a u)) (to (c a c)) (rate 0.0174905))
  (mutate (from (u a u)) (to (g a c)) (rate 0.00594722))
  (mutate (from (u a u)) (to (u a c)) (rate 0.823958))
  (mutate (from (u a u)) (to (a c c)) (rate 0.00707344))
  (mutate (from (u a u)) (to (c c c)) (rate 0.00176254))
  (mutate (from (u a u)) (to (g c c)) (rate 0.00785074))
  (mutate (from (u a u)) (to (u c c)) (rate 0.00496))
  (mutate (from (u a u)) (to (a g c)) (rate 0.00796642))
  (mutate (from (u a u)) (to (c g c)) (rate 0.00663134))
  (mutate (from (u a u)) (to (g g c)) (rate 0.00391596))
  (mutate (from (u a u)) (to (u g c)) (rate 0.00606176))
  (mutate (from (u a u)) (to (a u c)) (rate 0.00828546))
  (mutate (from (u a u)) (to (c u c)) (rate 0.00791335))
  (mutate (from (u a u)) (to (g u c)) (rate 0.0058681))
  (mutate (from (u a u)) (to (u u c)) (rate 0.0720026))
  (mutate (from (u a u)) (to (a a g)) (rate 0.00566172))
  (mutate (from (u a u)) (to (c a g)) (rate 0.011245))
  (mutate (from (u a u)) (to (g a g)) (rate 0.0035797))
  (mutate (from (u a u)) (to (u a g)) (rate 0.00088759))
  (mutate (from (u a u)) (to (a c g)) (rate 0.00649178))
  (mutate (from (u a u)) (to (c c g)) (rate 0.00251061))
  (mutate (from (u a u)) (to (g c g)) (rate 0.00978674))
  (mutate (from (u a u)) (to (u c g)) (rate 0.00297358))
  (mutate (from (u a u)) (to (a g g)) (rate 0.00286701))
  (mutate (from (u a u)) (to (c g g)) (rate 0.00610142))
  (mutate (from (u a u)) (to (g g g)) (rate 0.00191206))
  (mutate (from (u a u)) (to (u g g)) (rate 0.0317385))
  (mutate (from (u a u)) (to (a u g)) (rate 0.0126638))
  (mutate (from (u a u)) (to (c u g)) (rate 0.0146215))
  (mutate (from (u a u)) (to (g u g)) (rate 0.00727639))
  (mutate (from (u a u)) (to (u u g)) (rate 0.0104963))
  (mutate (from (u a u)) (to (a a u)) (rate 0.0153967))
  (mutate (from (u a u)) (to (c a u)) (rate 0.0603975))
  (mutate (from (u a u)) (to (g a u)) (rate 0.0135587))
  (mutate (from (u a u)) (to (a c u)) (rate 0.00345235))
  (mutate (from (u a u)) (to (c c u)) (rate 0.00183542))
  (mutate (from (u a u)) (to (g c u)) (rate 0.00711614))
  (mutate (from (u a u)) (to (u c u)) (rate 0.0100489))
  (mutate (from (u a u)) (to (a g u)) (rate 0.00535271))
  (mutate (from (u a u)) (to (c g u)) (rate 0.00974365))
  (mutate (from (u a u)) (to (g g u)) (rate 0.00314599))
  (mutate (from (u a u)) (to (u g u)) (rate 0.00576869))
  (mutate (from (u a u)) (to (a u u)) (rate 0.0112877))
  (mutate (from (u a u)) (to (c u u)) (rate 0.0175485))
  (mutate (from (u a u)) (to (g u u)) (rate 0.0150789))
  (mutate (from (u a u)) (to (u u u)) (rate 0.14381))
  (mutate (from (a c u)) (to (a a a)) (rate 0.0473184))
  (mutate (from (a c u)) (to (c a a)) (rate 0.035998))
  (mutate (from (a c u)) (to (g a a)) (rate 0.0294112))
  (mutate (from (a c u)) (to (u a a)) (rate 0.00223432))
  (mutate (from (a c u)) (to (a c a)) (rate 0.504493))
  (mutate (from (a c u)) (to (c c a)) (rate 0.00735617))
  (mutate (from (a c u)) (to (g c a)) (rate 0.0330451))
  (mutate (from (a c u)) (to (u c a)) (rate 0.0507134))
  (mutate (from (a c u)) (to (a g a)) (rate 0.0111257))
  (mutate (from (a c u)) (to (c g a)) (rate 0.00794782))
  (mutate (from (a c u)) (to (g g a)) (rate 0.00545644))
  (mutate (from (a c u)) (to (u g a)) (rate 0.0031552))
  (mutate (from (a c u)) (to (a u a)) (rate 0.012215))
  (mutate (from (a c u)) (to (c u a)) (rate 0.00492393))
  (mutate (from (a c u)) (to (g u a)) (rate 0.0260121))
  (mutate (from (a c u)) (to (u u a)) (rate 0.00894428))
  (mutate (from (a c u)) (to (a a c)) (rate 0.0399019))
  (mutate (from (a c u)) (to (c a c)) (rate 0.00489206))
  (mutate (from (a c u)) (to (g a c)) (rate 0.0139193))
  (mutate (from (a c u)) (to (u a c)) (rate 0.00365453))
  (mutate (from (a c u)) (to (a c c)) (rate 0.512429))
  (mutate (from (a c u)) (to (c c c)) (rate 0.00488306))
  (mutate (from (a c u)) (to (g c c)) (rate 0.0364914))
  (mutate (from (a c u)) (to (u c c)) (rate 0.0415529))
  (mutate (from (a c u)) (to (a g c)) (rate 0.0532576))
  (mutate (from (a c u)) (to (c g c)) (rate 0.00701695))
  (mutate (from (a c u)) (to (g g c)) (rate 0.00728722))
  (mutate (from (a c u)) (to (u g c)) (rate 0.00582385))
  (mutate (from (a c u)) (to (a u c)) (rate 0.00882903))
  (mutate (from (a c u)) (to (c u c)) (rate 0.0125294))
  (mutate (from (a c u)) (to (g u c)) (rate 0.0229973))
  (mutate (from (a c u)) (to (u u c)) (rate 0.00542181))
  (mutate (from (a c u)) (to (a a g)) (rate 0.0211871))
  (mutate (from (a c u)) (to (c a g)) (rate 0.0154823))
  (mutate (from (a c u)) (to (g a g)) (rate 0.029256))
  (mutate (from (a c u)) (to (u a g)) (rate 0.00156464))
  (mutate (from (a c u)) (to (a c g)) (rate 0.33686))
  (mutate (from (a c u)) (to (c c g)) (rate 0.0104973))
  (mutate (from (a c u)) (to (g c g)) (rate 0.0206654))
  (mutate (from (a c u)) (to (u c g)) (rate 0.0247311))
  (mutate (from (a c u)) (to (a g g)) (rate 0.007865))
  (mutate (from (a c u)) (to (c g g)) (rate 0.00703303))
  (mutate (from (a c u)) (to (g g g)) (rate 0.00333149))
  (mutate (from (a c u)) (to (u g g)) (rate 0.00350008))
  (mutate (from (a c u)) (to (a u g)) (rate 0.0241492))
  (mutate (from (a c u)) (to (c u g)) (rate 0.0066282))
  (mutate (from (a c u)) (to (g u g)) (rate 0.0247898))
  (mutate (from (a c u)) (to (u u g)) (rate 0.00983242))
  (mutate (from (a c u)) (to (a a u)) (rate 0.0541449))
  (mutate (from (a c u)) (to (c a u)) (rate 0.00591088))
  (mutate (from (a c u)) (to (g a u)) (rate 0.0225435))
  (mutate (from (a c u)) (to (u a u)) (rate 0.00488786))
  (mutate (from (a c u)) (to (c c u)) (rate 0.0161708))
  (mutate (from (a c u)) (to (g c u)) (rate 0.0781555))
  (mutate (from (a c u)) (to (u c u)) (rate 0.0590633))
  (mutate (from (a c u)) (to (a g u)) (rate 0.0437457))
  (mutate (from (a c u)) (to (c g u)) (rate 0.00616014))
  (mutate (from (a c u)) (to (g g u)) (rate 0.00607917))
  (mutate (from (a c u)) (to (u g u)) (rate 0.0116241))
  (mutate (from (a c u)) (to (a u u)) (rate 0.0310474))
  (mutate (from (a c u)) (to (c u u)) (rate 0.00788667))
  (mutate (from (a c u)) (to (g u u)) (rate 0.037515))
  (mutate (from (a c u)) (to (u u u)) (rate 0.0079137))
  (mutate (from (c c u)) (to (a a a)) (rate 0.0445326))
  (mutate (from (c c u)) (to (c a a)) (rate 0.0129753))
  (mutate (from (c c u)) (to (g a a)) (rate 0.0376046))
  (mutate (from (c c u)) (to (u a a)) (rate 0.00146817))
  (mutate (from (c c u)) (to (a c a)) (rate 0.0107993))
  (mutate (from (c c u)) (to (c c a)) (rate 0.704674))
  (mutate (from (c c u)) (to (g c a)) (rate 0.0176023))
  (mutate (from (c c u)) (to (u c a)) (rate 0.0267297))
  (mutate (from (c c u)) (to (a g a)) (rate 0.00631826))
  (mutate (from (c c u)) (to (c g a)) (rate 0.00372578))
  (mutate (from (c c u)) (to (g g a)) (rate 0.0105281))
  (mutate (from (c c u)) (to (u g a)) (rate 0.00276241))
  (mutate (from (c c u)) (to (a u a)) (rate 0.00408595))
  (mutate (from (c c u)) (to (c u a)) (rate 0.00467826))
  (mutate (from (c c u)) (to (g u a)) (rate 0.00441362))
  (mutate (from (c c u)) (to (u u a)) (rate 0.0049263))
  (mutate (from (c c u)) (to (a a c)) (rate 0.00603792))
  (mutate (from (c c u)) (to (c a c)) (rate 0.00512859))
  (mutate (from (c c u)) (to (g a c)) (rate 0.0124451))
  (mutate (from (c c u)) (to (u a c)) (rate 0.00125436))
  (mutate (from (c c u)) (to (a c c)) (rate 0.00497877))
  (mutate (from (c c u)) (to (c c c)) (rate 0.476864))
  (mutate (from (c c u)) (to (g c c)) (rate 0.0165795))
  (mutate (from (c c u)) (to (u c c)) (rate 0.0102722))
  (mutate (from (c c u)) (to (a g c)) (rate 0.0102773))
  (mutate (from (c c u)) (to (c g c)) (rate 0.00796713))
  (mutate (from (c c u)) (to (g g c)) (rate 0.00842078))
  (mutate (from (c c u)) (to (u g c)) (rate 0.00231675))
  (mutate (from (c c u)) (to (a u c)) (rate 0.00420363))
  (mutate (from (c c u)) (to (c u c)) (rate 0.00660489))
  (mutate (from (c c u)) (to (g u c)) (rate 0.00830434))
  (mutate (from (c c u)) (to (u u c)) (rate 0.00697225))
  (mutate (from (c c u)) (to (a a g)) (rate 0.0192408))
  (mutate (from (c c u)) (to (c a g)) (rate 0.01155))
  (mutate (from (c c u)) (to (g a g)) (rate 0.0162527))
  (mutate (from (c c u)) (to (u a g)) (rate 0.0011857))
  (mutate (from (c c u)) (to (a c g)) (rate 0.00660507))
  (mutate (from (c c u)) (to (c c g)) (rate 0.413976))
  (mutate (from (c c u)) (to (g c g)) (rate 0.0106404))
  (mutate (from (c c u)) (to (u c g)) (rate 0.00712458))
  (mutate (from (c c u)) (to (a g g)) (rate 0.00303357))
  (mutate (from (c c u)) (to (c g g)) (rate 0.00454182))
  (mutate (from (c c u)) (to (g g g)) (rate 0.00469767))
  (mutate (from (c c u)) (to (u g g)) (rate 0.00208307))
  (mutate (from (c c u)) (to (a u g)) (rate 0.00300729))
  (mutate (from (c c u)) (to (c u g)) (rate 0.00549386))
  (mutate (from (c c u)) (to (g u g)) (rate 0.00533826))
  (mutate (from (c c u)) (to (u u g)) (rate 0.00609237))
  (mutate (from (c c u)) (to (a a u)) (rate 0.00794045))
  (mutate (from (c c u)) (to (c a u)) (rate 0.00426379))
  (mutate (from (c c u)) (to (g a u)) (rate 0.0280414))
  (mutate (from (c c u)) (to (u a u)) (rate 0.00272554))
  (mutate (from (c c u)) (to (a c u)) (rate 0.0169607))
  (mutate (from (c c u)) (to (g c u)) (rate 0.0428853))
  (mutate (from (c c u)) (to (u c u)) (rate 0.0383856))
  (mutate (from (c c u)) (to (a g u)) (rate 0.00921644))
  (mutate (from (c c u)) (to (c g u)) (rate 0.00607957))
  (mutate (from (c c u)) (to (g g u)) (rate 0.00695038))
  (mutate (from (c c u)) (to (u g u)) (rate 0.00351459))
  (mutate (from (c c u)) (to (a u u)) (rate 0.0030624))
  (mutate (from (c c u)) (to (c u u)) (rate 0.0093101))
  (mutate (from (c c u)) (to (g u u)) (rate 0.0130093))
  (mutate (from (c c u)) (to (u u u)) (rate 0.00627901))
  (mutate (from (g c u)) (to (a a a)) (rate 0.0237304))
  (mutate (from (g c u)) (to (c a a)) (rate 0.0142038))
  (mutate (from (g c u)) (to (g a a)) (rate 0.043277))
  (mutate (from (g c u)) (to (u a a)) (rate 0.00129867))
  (mutate (from (g c u)) (to (a c a)) (rate 0.02158))
  (mutate (from (g c u)) (to (c c a)) (rate 0.00983956))
  (mutate (from (g c u)) (to (g c a)) (rate 0.506859))
  (mutate (from (g c u)) (to (u c a)) (rate 0.0354598))
  (mutate (from (g c u)) (to (a g a)) (rate 0.00287494))
  (mutate (from (g c u)) (to (c g a)) (rate 0.00321047))
  (mutate (from (g c u)) (to (g g a)) (rate 0.0284017))
  (mutate (from (g c u)) (to (u g a)) (rate 0.00223336))
  (mutate (from (g c u)) (to (a u a)) (rate 0.011499))
  (mutate (from (g c u)) (to (c u a)) (rate 0.00566609))
  (mutate (from (g c u)) (to (g u a)) (rate 0.0208245))
  (mutate (from (g c u)) (to (u u a)) (rate 0.00802433))
  (mutate (from (g c u)) (to (a a c)) (rate 0.00624107))
  (mutate (from (g c u)) (to (c a c)) (rate 0.00341471))
  (mutate (from (g c u)) (to (g a c)) (rate 0.00530981))
  (mutate (from (g c u)) (to (u a c)) (rate 0.00218286))
  (mutate (from (g c u)) (to (a c c)) (rate 0.0170266))
  (mutate (from (g c u)) (to (c c c)) (rate 0.010445))
  (mutate (from (g c u)) (to (g c c)) (rate 0.564666))
  (mutate (from (g c u)) (to (u c c)) (rate 0.0301648))
  (mutate (from (g c u)) (to (a g c)) (rate 0.0217394))
  (mutate (from (g c u)) (to (c g c)) (rate 0.00443068))
  (mutate (from (g c u)) (to (g g c)) (rate 0.0295942))
  (mutate (from (g c u)) (to (u g c)) (rate 0.0205027))
  (mutate (from (g c u)) (to (a u c)) (rate 0.00916267))
  (mutate (from (g c u)) (to (c u c)) (rate 0.00760597))
  (mutate (from (g c u)) (to (g u c)) (rate 0.0286961))
  (mutate (from (g c u)) (to (u u c)) (rate 0.00332804))
  (mutate (from (g c u)) (to (a a g)) (rate 0.0155194))
  (mutate (from (g c u)) (to (c a g)) (rate 0.0092575))
  (mutate (from (g c u)) (to (g a g)) (rate 0.0231132))
  (mutate (from (g c u)) (to (u a g)) (rate 0.000739081))
  (mutate (from (g c u)) (to (a c g)) (rate 0.0140225))
  (mutate (from (g c u)) (to (c c g)) (rate 0.00870939))
  (mutate (from (g c u)) (to (g c g)) (rate 0.311575))
  (mutate (from (g c u)) (to (u c g)) (rate 0.0164787))
  (mutate (from (g c u)) (to (a g g)) (rate 0.00378287))
  (mutate (from (g c u)) (to (c g g)) (rate 0.0027427))
  (mutate (from (g c u)) (to (g g g)) (rate 0.0166013))
  (mutate (from (g c u)) (to (u g g)) (rate 0.00330046))
  (mutate (from (g c u)) (to (a u g)) (rate 0.0155281))
  (mutate (from (g c u)) (to (c u g)) (rate 0.00950589))
  (mutate (from (g c u)) (to (g u g)) (rate 0.0281223))
  (mutate (from (g c u)) (to (u u g)) (rate 0.00850488))
  (mutate (from (g c u)) (to (a a u)) (rate 0.0131914))
  (mutate (from (g c u)) (to (c a u)) (rate 0.00746432))
  (mutate (from (g c u)) (to (g a u)) (rate 0.0163796))
  (mutate (from (g c u)) (to (u a u)) (rate 0.00578052))
  (mutate (from (g c u)) (to (a c u)) (rate 0.0448412))
  (mutate (from (g c u)) (to (c c u)) (rate 0.0234592))
  (mutate (from (g c u)) (to (u c u)) (rate 0.0523984))
  (mutate (from (g c u)) (to (a g u)) (rate 0.0240371))
  (mutate (from (g c u)) (to (c g u)) (rate 0.00224969))
  (mutate (from (g c u)) (to (g g u)) (rate 0.0379065))
  (mutate (from (g c u)) (to (u g u)) (rate 0.016349))
  (mutate (from (g c u)) (to (a u u)) (rate 0.0176597))
  (mutate (from (g c u)) (to (c u u)) (rate 0.00810347))
  (mutate (from (g c u)) (to (g u u)) (rate 0.0497875))
  (mutate (from (g c u)) (to (u u u)) (rate 0.0117817))
  (mutate (from (u c u)) (to (a a a)) (rate 0.0418811))
  (mutate (from (u c u)) (to (c a a)) (rate 0.0270111))
  (mutate (from (u c u)) (to (g a a)) (rate 0.0483907))
  (mutate (from (u c u)) (to (u a a)) (rate 0.00284466))
  (mutate (from (u c u)) (to (a c a)) (rate 0.0382838))
  (mutate (from (u c u)) (to (c c a)) (rate 0.0184356))
  (mutate (from (u c u)) (to (g c a)) (rate 0.0758785))
  (mutate (from (u c u)) (to (u c a)) (rate 0.403487))
  (mutate (from (u c u)) (to (a g a)) (rate 0.00525632))
  (mutate (from (u c u)) (to (c g a)) (rate 0.00571278))
  (mutate (from (u c u)) (to (g g a)) (rate 0.0215326))
  (mutate (from (u c u)) (to (u g a)) (rate 0.00491677))
  (mutate (from (u c u)) (to (a u a)) (rate 0.00427327))
  (mutate (from (u c u)) (to (c u a)) (rate 0.00292354))
  (mutate (from (u c u)) (to (g u a)) (rate 0.00520448))
  (mutate (from (u c u)) (to (u u a)) (rate 0.00441454))
  (mutate (from (u c u)) (to (a a c)) (rate 0.0283711))
  (mutate (from (u c u)) (to (c a c)) (rate 0.0105753))
  (mutate (from (u c u)) (to (g a c)) (rate 0.0210907))
  (mutate (from (u c u)) (to (u a c)) (rate 0.00963885))
  (mutate (from (u c u)) (to (a c c)) (rate 0.0460807))
  (mutate (from (u c u)) (to (c c c)) (rate 0.0140741))
  (mutate (from (u c u)) (to (g c c)) (rate 0.0718541))
  (mutate (from (u c u)) (to (u c c)) (rate 0.306562))
  (mutate (from (u c u)) (to (a g c)) (rate 0.143995))
  (mutate (from (u c u)) (to (c g c)) (rate 0.00594296))
  (mutate (from (u c u)) (to (g g c)) (rate 0.0180262))
  (mutate (from (u c u)) (to (u g c)) (rate 0.0086728))
  (mutate (from (u c u)) (to (a u c)) (rate 0.0046298))
  (mutate (from (u c u)) (to (c u c)) (rate 0.00544217))
  (mutate (from (u c u)) (to (g u c)) (rate 0.00497134))
  (mutate (from (u c u)) (to (u u c)) (rate 0.0045582))
  (mutate (from (u c u)) (to (a a g)) (rate 0.0243817))
  (mutate (from (u c u)) (to (c a g)) (rate 0.0111649))
  (mutate (from (u c u)) (to (g a g)) (rate 0.0336966))
  (mutate (from (u c u)) (to (u a g)) (rate 0.00153039))
  (mutate (from (u c u)) (to (a c g)) (rate 0.0309332))
  (mutate (from (u c u)) (to (c c g)) (rate 0.0169287))
  (mutate (from (u c u)) (to (g c g)) (rate 0.0511822))
  (mutate (from (u c u)) (to (u c g)) (rate 0.235695))
  (mutate (from (u c u)) (to (a g g)) (rate 0.0034794))
  (mutate (from (u c u)) (to (c g g)) (rate 0.0053256))
  (mutate (from (u c u)) (to (g g g)) (rate 0.00571886))
  (mutate (from (u c u)) (to (u g g)) (rate 0.00436673))
  (mutate (from (u c u)) (to (a u g)) (rate 0.0130537))
  (mutate (from (u c u)) (to (c u g)) (rate 0.00442143))
  (mutate (from (u c u)) (to (g u g)) (rate 0.00631653))
  (mutate (from (u c u)) (to (u u g)) (rate 0.00768858))
  (mutate (from (u c u)) (to (a a u)) (rate 0.0450182))
  (mutate (from (u c u)) (to (c a u)) (rate 0.00869054))
  (mutate (from (u c u)) (to (g a u)) (rate 0.0349599))
  (mutate (from (u c u)) (to (u a u)) (rate 0.0146264))
  (mutate (from (u c u)) (to (a c u)) (rate 0.0607197))
  (mutate (from (u c u)) (to (c c u)) (rate 0.0376241))
  (mutate (from (u c u)) (to (g c u)) (rate 0.0938884))
  (mutate (from (u c u)) (to (a g u)) (rate 0.108198))
  (mutate (from (u c u)) (to (c g u)) (rate 0.00906227))
  (mutate (from (u c u)) (to (g g u)) (rate 0.0240392))
  (mutate (from (u c u)) (to (u g u)) (rate 0.0231523))
  (mutate (from (u c u)) (to (a u u)) (rate 0.00505552))
  (mutate (from (u c u)) (to (c u u)) (rate 0.00595061))
  (mutate (from (u c u)) (to (g u u)) (rate 0.0107361))
  (mutate (from (u c u)) (to (u u u)) (rate 0.014595))
  (mutate (from (a g u)) (to (a a a)) (rate 0.0633294))
  (mutate (from (a g u)) (to (c a a)) (rate 0.0299953))
  (mutate (from (a g u)) (to (g a a)) (rate 0.0426919))
  (mutate (from (a g u)) (to (u a a)) (rate 0.0018798))
  (mutate (from (a g u)) (to (a c a)) (rate 0.048238))
  (mutate (from (a g u)) (to (c c a)) (rate 0.00978371))
  (mutate (from (a g u)) (to (g c a)) (rate 0.0258648))
  (mutate (from (a g u)) (to (u c a)) (rate 0.100223))
  (mutate (from (a g u)) (to (a g a)) (rate 0.016947))
  (mutate (from (a g u)) (to (c g a)) (rate 0.00689088))
  (mutate (from (a g u)) (to (g g a)) (rate 0.0226731))
  (mutate (from (a g u)) (to (u g a)) (rate 0.00412465))
  (mutate (from (a g u)) (to (a u a)) (rate 0.00553351))
  (mutate (from (a g u)) (to (c u a)) (rate 0.00293229))
  (mutate (from (a g u)) (to (g u a)) (rate 0.0052887))
  (mutate (from (a g u)) (to (u u a)) (rate 0.00181483))
  (mutate (from (a g u)) (to (a a c)) (rate 0.0695473))
  (mutate (from (a g u)) (to (c a c)) (rate 0.00815017))
  (mutate (from (a g u)) (to (g a c)) (rate 0.0324695))
  (mutate (from (a g u)) (to (u a c)) (rate 0.00671131))
  (mutate (from (a g u)) (to (a c c)) (rate 0.0658998))
  (mutate (from (a g u)) (to (c c c)) (rate 0.00594623))
  (mutate (from (a g u)) (to (g c c)) (rate 0.0344864))
  (mutate (from (a g u)) (to (u c c)) (rate 0.109328))
  (mutate (from (a g u)) (to (a g c)) (rate 0.618007))
  (mutate (from (a g u)) (to (c g c)) (rate 0.00940569))
  (mutate (from (a g u)) (to (g g c)) (rate 0.035685))
  (mutate (from (a g u)) (to (u g c)) (rate 0.00666271))
  (mutate (from (a g u)) (to (a u c)) (rate 0.00289691))
  (mutate (from (a g u)) (to (c u c)) (rate 0.00240147))
  (mutate (from (a g u)) (to (g u c)) (rate 0.00351167))
  (mutate (from (a g u)) (to (u u c)) (rate 0.00216468))
  (mutate (from (a g u)) (to (a a g)) (rate 0.0269288))
  (mutate (from (a g u)) (to (c a g)) (rate 0.0210197))
  (mutate (from (a g u)) (to (g a g)) (rate 0.0208029))
  (mutate (from (a g u)) (to (u a g)) (rate 0.00127091))
  (mutate (from (a g u)) (to (a c g)) (rate 0.0536689))
  (mutate (from (a g u)) (to (c c g)) (rate 0.00708861))
  (mutate (from (a g u)) (to (g c g)) (rate 0.0264219))
  (mutate (from (a g u)) (to (u c g)) (rate 0.0788424))
  (mutate (from (a g u)) (to (a g g)) (rate 0.00962856))
  (mutate (from (a g u)) (to (c g g)) (rate 0.011438))
  (mutate (from (a g u)) (to (g g g)) (rate 0.0166317))
  (mutate (from (a g u)) (to (u g g)) (rate 0.00458994))
  (mutate (from (a g u)) (to (a u g)) (rate 0.00705376))
  (mutate (from (a g u)) (to (c u g)) (rate 0.00447561))
  (mutate (from (a g u)) (to (g u g)) (rate 0.00814541))
  (mutate (from (a g u)) (to (u u g)) (rate 0.00486354))
  (mutate (from (a g u)) (to (a a u)) (rate 0.116677))
  (mutate (from (a g u)) (to (c a u)) (rate 0.0159548))
  (mutate (from (a g u)) (to (g a u)) (rate 0.0535018))
  (mutate (from (a g u)) (to (u a u)) (rate 0.00850854))
  (mutate (from (a g u)) (to (a c u)) (rate 0.0491148))
  (mutate (from (a g u)) (to (c c u)) (rate 0.00986565))
  (mutate (from (a g u)) (to (g c u)) (rate 0.0470372))
  (mutate (from (a g u)) (to (u c u)) (rate 0.118163))
  (mutate (from (a g u)) (to (c g u)) (rate 0.015453))
  (mutate (from (a g u)) (to (g g u)) (rate 0.0477654))
  (mutate (from (a g u)) (to (u g u)) (rate 0.00925738))
  (mutate (from (a g u)) (to (a u u)) (rate 0.00576424))
  (mutate (from (a g u)) (to (c u u)) (rate 0.00346073))
  (mutate (from (a g u)) (to (g u u)) (rate 0.00780585))
  (mutate (from (a g u)) (to (u u u)) (rate 0.00407183))
  (mutate (from (c g u)) (to (a a a)) (rate 0.148253))
  (mutate (from (c g u)) (to (c a a)) (rate 0.0638261))
  (mutate (from (c g u)) (to (g a a)) (rate 0.018724))
  (mutate (from (c g u)) (to (u a a)) (rate 0.00194451))
  (mutate (from (c g u)) (to (a c a)) (rate 0.00511473))
  (mutate (from (c g u)) (to (c c a)) (rate 0.00202645))
  (mutate (from (c g u)) (to (g c a)) (rate 0.00681641))
  (mutate (from (c g u)) (to (u c a)) (rate 0.00593819))
  (mutate (from (c g u)) (to (a g a)) (rate 0.294997))
  (mutate (from (c g u)) (to (c g a)) (rate 0.211467))
  (mutate (from (c g u)) (to (g g a)) (rate 0.00382642))
  (mutate (from (c g u)) (to (u g a)) (rate 0.00151132))
  (mutate (from (c g u)) (to (a u a)) (rate 0.0028034))
  (mutate (from (c g u)) (to (c u a)) (rate 0.00380605))
  (mutate (from (c g u)) (to (g u a)) (rate 0.00440176))
  (mutate (from (c g u)) (to (u u a)) (rate 0.0046895))
  (mutate (from (c g u)) (to (a a c)) (rate 0.0141416))
  (mutate (from (c g u)) (to (c a c)) (rate 0.0385626))
  (mutate (from (c g u)) (to (g a c)) (rate 0.00975215))
  (mutate (from (c g u)) (to (u a c)) (rate 0.00719519))
  (mutate (from (c g u)) (to (a c c)) (rate 0.0118405))
  (mutate (from (c g u)) (to (c c c)) (rate 0.0111005))
  (mutate (from (c g u)) (to (g c c)) (rate 0.0127388))
  (mutate (from (c g u)) (to (u c c)) (rate 0.00559783))
  (mutate (from (c g u)) (to (a g c)) (rate 0.0123469))
  (mutate (from (c g u)) (to (c g c)) (rate 0.812228))
  (mutate (from (c g u)) (to (g g c)) (rate 0.00560651))
  (mutate (from (c g u)) (to (u g c)) (rate 0.00554381))
  (mutate (from (c g u)) (to (a u c)) (rate 0.00445932))
  (mutate (from (c g u)) (to (c u c)) (rate 0.0120402))
  (mutate (from (c g u)) (to (g u c)) (rate 0.00872805))
  (mutate (from (c g u)) (to (u u c)) (rate 0.00187052))
  (mutate (from (c g u)) (to (a a g)) (rate 0.0948451))
  (mutate (from (c g u)) (to (c a g)) (rate 0.028718))
  (mutate (from (c g u)) (to (g a g)) (rate 0.016936))
  (mutate (from (c g u)) (to (u a g)) (rate 0.00104784))
  (mutate (from (c g u)) (to (a c g)) (rate 0.00641823))
  (mutate (from (c g u)) (to (c c g)) (rate 0.00681921))
  (mutate (from (c g u)) (to (g c g)) (rate 0.0126246))
  (mutate (from (c g u)) (to (u c g)) (rate 0.00388007))
  (mutate (from (c g u)) (to (a g g)) (rate 0.104405))
  (mutate (from (c g u)) (to (c g g)) (rate 0.221589))
  (mutate (from (c g u)) (to (g g g)) (rate 0.0044265))
  (mutate (from (c g u)) (to (u g g)) (rate 0.0080354))
  (mutate (from (c g u)) (to (a u g)) (rate 0.00771002))
  (mutate (from (c g u)) (to (c u g)) (rate 0.00523009))
  (mutate (from (c g u)) (to (g u g)) (rate 0.00772357))
  (mutate (from (c g u)) (to (u u g)) (rate 0.00944238))
  (mutate (from (c g u)) (to (a a u)) (rate 0.0199829))
  (mutate (from (c g u)) (to (c a u)) (rate 0.0185726))
  (mutate (from (c g u)) (to (g a u)) (rate 0.0118303))
  (mutate (from (c g u)) (to (u a u)) (rate 0.0178695))
  (mutate (from (c g u)) (to (a c u)) (rate 0.00797949))
  (mutate (from (c g u)) (to (c c u)) (rate 0.00750834))
  (mutate (from (c g u)) (to (g c u)) (rate 0.00507913))
  (mutate (from (c g u)) (to (u c u)) (rate 0.0114185))
  (mutate (from (c g u)) (to (a g u)) (rate 0.0178288))
  (mutate (from (c g u)) (to (g g u)) (rate 0.00435059))
  (mutate (from (c g u)) (to (u g u)) (rate 0.00721615))
  (mutate (from (c g u)) (to (a u u)) (rate 0.00224664))
  (mutate (from (c g u)) (to (c u u)) (rate 0.0126613))
  (mutate (from (c g u)) (to (g u u)) (rate 0.00519342))
  (mutate (from (c g u)) (to (u u u)) (rate 0.00174054))
  (mutate (from (g g u)) (to (a a a)) (rate 0.0112693))
  (mutate (from (g g u)) (to (c a a)) (rate 0.00436638))
  (mutate (from (g g u)) (to (g a a)) (rate 0.0147562))
  (mutate (from (g g u)) (to (u a a)) (rate 0.000713375))
  (mutate (from (g g u)) (to (a c a)) (rate 0.00362185))
  (mutate (from (g g u)) (to (c c a)) (rate 0.00306419))
  (mutate (from (g g u)) (to (g c a)) (rate 0.0184635))
  (mutate (from (g g u)) (to (u c a)) (rate 0.009161))
  (mutate (from (g g u)) (to (a g a)) (rate 0.00176102))
  (mutate (from (g g u)) (to (c g a)) (rate 0.000434678))
  (mutate (from (g g u)) (to (g g a)) (rate 0.57899))
  (mutate (from (g g u)) (to (u g a)) (rate 0.0021311))
  (mutate (from (g g u)) (to (a u a)) (rate 0.000450502))
  (mutate (from (g g u)) (to (c u a)) (rate 0.00246212))
  (mutate (from (g g u)) (to (g u a)) (rate 0.0015884))
  (mutate (from (g g u)) (to (u u a)) (rate 0.00129512))
  (mutate (from (g g u)) (to (a a c)) (rate 0.0136955))
  (mutate (from (g g u)) (to (c a c)) (rate 0.00253644))
  (mutate (from (g g u)) (to (g a c)) (rate 0.0165706))
  (mutate (from (g g u)) (to (u a c)) (rate 0.000290473))
  (mutate (from (g g u)) (to (a c c)) (rate 0.00255138))
  (mutate (from (g g u)) (to (c c c)) (rate 0.00543816))
  (mutate (from (g g u)) (to (g c c)) (rate 0.0164809))
  (mutate (from (g g u)) (to (u c c)) (rate 0.00787223))
  (mutate (from (g g u)) (to (a g c)) (rate 0.0142622))
  (mutate (from (g g u)) (to (c g c)) (rate 0.00131754))
  (mutate (from (g g u)) (to (g g c)) (rate 0.742561))
  (mutate (from (g g u)) (to (u g c)) (rate 0.00116929))
  (mutate (from (g g u)) (to (a u c)) (rate 0.000936129))
  (mutate (from (g g u)) (to (c u c)) (rate 0.00175737))
  (mutate (from (g g u)) (to (g u c)) (rate 0.00115822))
  (mutate (from (g g u)) (to (u u c)) (rate 0.00157668))
  (mutate (from (g g u)) (to (a a g)) (rate 0.00568203))
  (mutate (from (g g u)) (to (c a g)) (rate 0.00270089))
  (mutate (from (g g u)) (to (g a g)) (rate 0.00776484))
  (mutate (from (g g u)) (to (u a g)) (rate 0.000396251))
  (mutate (from (g g u)) (to (a c g)) (rate 0.00414497))
  (mutate (from (g g u)) (to (c c g)) (rate 0.00352721))
  (mutate (from (g g u)) (to (g c g)) (rate 0.0133906))
  (mutate (from (g g u)) (to (u c g)) (rate 0.00541317))
  (mutate (from (g g u)) (to (a g g)) (rate 0.00175105))
  (mutate (from (g g u)) (to (c g g)) (rate 0.00124738))
  (mutate (from (g g u)) (to (g g g)) (rate 0.342951))
  (mutate (from (g g u)) (to (u g g)) (rate 0.000593263))
  (mutate (from (g g u)) (to (a u g)) (rate 0.00220396))
  (mutate (from (g g u)) (to (c u g)) (rate 0.00115522))
  (mutate (from (g g u)) (to (g u g)) (rate 0.00187894))
  (mutate (from (g g u)) (to (u u g)) (rate 0.0026464))
  (mutate (from (g g u)) (to (a a u)) (rate 0.025724))
  (mutate (from (g g u)) (to (c a u)) (rate 0.00301828))
  (mutate (from (g g u)) (to (g a u)) (rate 0.0165397))
  (mutate (from (g g u)) (to (u a u)) (rate 0.00278162))
  (mutate (from (g g u)) (to (a c u)) (rate 0.00379647))
  (mutate (from (g g u)) (to (c c u)) (rate 0.00413837))
  (mutate (from (g g u)) (to (g c u)) (rate 0.0412601))
  (mutate (from (g g u)) (to (u c u)) (rate 0.0146031))
  (mutate (from (g g u)) (to (a g u)) (rate 0.0265688))
  (mutate (from (g g u)) (to (c g u)) (rate 0.00209748))
  (mutate (from (g g u)) (to (u g u)) (rate 0.00324216))
  (mutate (from (g g u)) (to (a u u)) (rate 0.000786546))
  (mutate (from (g g u)) (to (c u u)) (rate 0.00341863))
  (mutate (from (g g u)) (to (g u u)) (rate 0.00284945))
  (mutate (from (g g u)) (to (u u u)) (rate 0.00294311))
  (mutate (from (u g u)) (to (a a a)) (rate 0.00537424))
  (mutate (from (u g u)) (to (c a a)) (rate 0.0104502))
  (mutate (from (u g u)) (to (g a a)) (rate 0.00254926))
  (mutate (from (u g u)) (to (u a a)) (rate 0.00132378))
  (mutate (from (u g u)) (to (a c a)) (rate 0.0209612))
  (mutate (from (u g u)) (to (c c a)) (rate 0.000904497))
  (mutate (from (u g u)) (to (g c a)) (rate 0.0396863))
  (mutate (from (u g u)) (to (u c a)) (rate 0.0313226))
  (mutate (from (u g u)) (to (a g a)) (rate 0.00263312))
  (mutate (from (u g u)) (to (c g a)) (rate 0.00118048))
  (mutate (from (u g u)) (to (g g a)) (rate 0.00482887))
  (mutate (from (u g u)) (to (u g a)) (rate 0.00175887))
  (mutate (from (u g u)) (to (a u a)) (rate 0.00384949))
  (mutate (from (u g u)) (to (c u a)) (rate 0.011414))
  (mutate (from (u g u)) (to (g u a)) (rate 0.0243063))
  (mutate (from (u g u)) (to (u u a)) (rate 0.0121058))
  (mutate (from (u g u)) (to (a a c)) (rate 0.00958783))
  (mutate (from (u g u)) (to (c a c)) (rate 0.00728732))
  (mutate (from (u g u)) (to (g a c)) (rate 0.003934))
  (mutate (from (u g u)) (to (u a c)) (rate 0.0196204))
  (mutate (from (u g u)) (to (a c c)) (rate 0.0101121))
  (mutate (from (u g u)) (to (c c c)) (rate 0.00252018))
  (mutate (from (u g u)) (to (g c c)) (rate 0.0503826))
  (mutate (from (u g u)) (to (u c c)) (rate 0.0130672))
  (mutate (from (u g u)) (to (a g c)) (rate 0.0239592))
  (mutate (from (u g u)) (to (c g c)) (rate 0.00717179))
  (mutate (from (u g u)) (to (g g c)) (rate 0.0101402))
  (mutate (from (u g u)) (to (u g c)) (rate 0.892987))
  (mutate (from (u g u)) (to (a u c)) (rate 0.0103663))
  (mutate (from (u g u)) (to (c u c)) (rate 0.0200958))
  (mutate (from (u g u)) (to (g u c)) (rate 0.0423344))
  (mutate (from (u g u)) (to (u u c)) (rate 0.00697676))
  (mutate (from (u g u)) (to (a a g)) (rate 0.00100476))
  (mutate (from (u g u)) (to (c a g)) (rate 0.00550123))
  (mutate (from (u g u)) (to (g a g)) (rate 0.00237095))
  (mutate (from (u g u)) (to (u a g)) (rate 0.000774562))
  (mutate (from (u g u)) (to (a c g)) (rate 0.0122686))
  (mutate (from (u g u)) (to (c c g)) (rate 0.00134233))
  (mutate (from (u g u)) (to (g c g)) (rate 0.0303262))
  (mutate (from (u g u)) (to (u c g)) (rate 0.00625813))
  (mutate (from (u g u)) (to (a g g)) (rate 0.00297917))
  (mutate (from (u g u)) (to (c g g)) (rate 0.00248357))
  (mutate (from (u g u)) (to (g g g)) (rate 0.00186536))
  (mutate (from (u g u)) (to (u g g)) (rate 0.00575617))
  (mutate (from (u g u)) (to (a u g)) (rate 0.0178324))
  (mutate (from (u g u)) (to (c u g)) (rate 0.0136363))
  (mutate (from (u g u)) (to (g u g)) (rate 0.0496759))
  (mutate (from (u g u)) (to (u u g)) (rate 0.0213014))
  (mutate (from (u g u)) (to (a a u)) (rate 0.0138916))
  (mutate (from (u g u)) (to (c a u)) (rate 0.00374013))
  (mutate (from (u g u)) (to (g a u)) (rate 0.00681237))
  (mutate (from (u g u)) (to (u a u)) (rate 0.0162721))
  (mutate (from (u g u)) (to (a c u)) (rate 0.0231591))
  (mutate (from (u g u)) (to (c c u)) (rate 0.0066761))
  (mutate (from (u g u)) (to (g c u)) (rate 0.056772))
  (mutate (from (u g u)) (to (u c u)) (rate 0.0448689))
  (mutate (from (u g u)) (to (a g u)) (rate 0.0164276))
  (mutate (from (u g u)) (to (c g u)) (rate 0.011099))
  (mutate (from (u g u)) (to (g g u)) (rate 0.0103434))
  (mutate (from (u g u)) (to (a u u)) (rate 0.0135472))
  (mutate (from (u g u)) (to (c u u)) (rate 0.00926719))
  (mutate (from (u g u)) (to (g u u)) (rate 0.0459366))
  (mutate (from (u g u)) (to (u u u)) (rate 0.0137361))
  (mutate (from (a u u)) (to (a a a)) (rate 0.00989551))
  (mutate (from (a u u)) (to (c a a)) (rate 0.0035957))
  (mutate (from (a u u)) (to (g a a)) (rate 0.00297836))
  (mutate (from (a u u)) (to (u a a)) (rate 0.000471758))
  (mutate (from (a u u)) (to (a c a)) (rate 0.00679758))
  (mutate (from (a u u)) (to (c c a)) (rate 0.000805164))
  (mutate (from (a u u)) (to (g c a)) (rate 0.0101588))
  (mutate (from (a u u)) (to (u c a)) (rate 0.00174843))
  (mutate (from (a u u)) (to (a g a)) (rate 0.00190137))
  (mutate (from (a u u)) (to (c g a)) (rate 0.00115224))
  (mutate (from (a u u)) (to (g g a)) (rate 0.00149259))
  (mutate (from (a u u)) (to (u g a)) (rate 0.000634522))
  (mutate (from (a u u)) (to (a u a)) (rate 0.328177))
  (mutate (from (a u u)) (to (c u a)) (rate 0.0210161))
  (mutate (from (a u u)) (to (g u a)) (rate 0.0942755))
  (mutate (from (a u u)) (to (u u a)) (rate 0.0959437))
  (mutate (from (a u u)) (to (a a c)) (rate 0.00203071))
  (mutate (from (a u u)) (to (c a c)) (rate 0.00051608))
  (mutate (from (a u u)) (to (g a c)) (rate 0.000464423))
  (mutate (from (a u u)) (to (u a c)) (rate 0.00698436))
  (mutate (from (a u u)) (to (a c c)) (rate 0.00977274))
  (mutate (from (a u u)) (to (c c c)) (rate 0.000462903))
  (mutate (from (a u u)) (to (g c c)) (rate 0.00857528))
  (mutate (from (a u u)) (to (u c c)) (rate 0.00167737))
  (mutate (from (a u u)) (to (a g c)) (rate 0.00274483))
  (mutate (from (a u u)) (to (c g c)) (rate 0.00173527))
  (mutate (from (a u u)) (to (g g c)) (rate 0.00113711))
  (mutate (from (a u u)) (to (u g c)) (rate 0.00501357))
  (mutate (from (a u u)) (to (a u c)) (rate 0.607759))
  (mutate (from (a u u)) (to (c u c)) (rate 0.0394629))
  (mutate (from (a u u)) (to (g u c)) (rate 0.130582))
  (mutate (from (a u u)) (to (u u c)) (rate 0.0194089))
  (mutate (from (a u u)) (to (a a g)) (rate 0.00315249))
  (mutate (from (a u u)) (to (c a g)) (rate 0.00135705))
  (mutate (from (a u u)) (to (g a g)) (rate 0.00232296))
  (mutate (from (a u u)) (to (u a g)) (rate 0.000301366))
  (mutate (from (a u u)) (to (a c g)) (rate 0.0110729))
  (mutate (from (a u u)) (to (c c g)) (rate 0.000641926))
  (mutate (from (a u u)) (to (g c g)) (rate 0.00494389))
  (mutate (from (a u u)) (to (u c g)) (rate 0.00123628))
  (mutate (from (a u u)) (to (a g g)) (rate 0.00159214))
  (mutate (from (a u u)) (to (c g g)) (rate 0.00119977))
  (mutate (from (a u u)) (to (g g g)) (rate 0.00122976))
  (mutate (from (a u u)) (to (u g g)) (rate 0.00263886))
  (mutate (from (a u u)) (to (a u g)) (rate 0.055298))
  (mutate (from (a u u)) (to (c u g)) (rate 0.0607634))
  (mutate (from (a u u)) (to (g u g)) (rate 0.112445))
  (mutate (from (a u u)) (to (u u g)) (rate 0.0557917))
  (mutate (from (a u u)) (to (a a u)) (rate 0.00534907))
  (mutate (from (a u u)) (to (c a u)) (rate 0.000734247))
  (mutate (from (a u u)) (to (g a u)) (rate 0.00163985))
  (mutate (from (a u u)) (to (u a u)) (rate 0.00713659))
  (mutate (from (a u u)) (to (a c u)) (rate 0.0138645))
  (mutate (from (a u u)) (to (c c u)) (rate 0.00130385))
  (mutate (from (a u u)) (to (g c u)) (rate 0.013745))
  (mutate (from (a u u)) (to (u c u)) (rate 0.00219601))
  (mutate (from (a u u)) (to (a g u)) (rate 0.00229269))
  (mutate (from (a u u)) (to (c g u)) (rate 0.000774514))
  (mutate (from (a u u)) (to (g g u)) (rate 0.00056243))
  (mutate (from (a u u)) (to (u g u)) (rate 0.00303645))
  (mutate (from (a u u)) (to (c u u)) (rate 0.0579122))
  (mutate (from (a u u)) (to (g u u)) (rate 0.145599))
  (mutate (from (a u u)) (to (u u u)) (rate 0.0266425))
  (mutate (from (c u u)) (to (a a a)) (rate 0.010227))
  (mutate (from (c u u)) (to (c a a)) (rate 0.0133521))
  (mutate (from (c u u)) (to (g a a)) (rate 0.00581521))
  (mutate (from (c u u)) (to (u a a)) (rate 0.0016095))
  (mutate (from (c u u)) (to (a c a)) (rate 0.00385579))
  (mutate (from (c u u)) (to (c c a)) (rate 0.0048408))
  (mutate (from (c u u)) (to (g c a)) (rate 0.00819988))
  (mutate (from (c u u)) (to (u c a)) (rate 0.00227629))
  (mutate (from (c u u)) (to (a g a)) (rate 0.00310436))
  (mutate (from (c u u)) (to (c g a)) (rate 0.00200107))
  (mutate (from (c u u)) (to (g g a)) (rate 0.00138218))
  (mutate (from (c u u)) (to (u g a)) (rate 0.00166754))
  (mutate (from (c u u)) (to (a u a)) (rate 0.048377))
  (mutate (from (c u u)) (to (c u a)) (rate 0.173937))
  (mutate (from (c u u)) (to (g u a)) (rate 0.0227161))
  (mutate (from (c u u)) (to (u u a)) (rate 0.470556))
  (mutate (from (c u u)) (to (a a c)) (rate 0.00308689))
  (mutate (from (c u u)) (to (c a c)) (rate 0.00542809))
  (mutate (from (c u u)) (to (g a c)) (rate 0.00193644))
  (mutate (from (c u u)) (to (u a c)) (rate 0.00750414))
  (mutate (from (c u u)) (to (a c c)) (rate 0.00246017))
  (mutate (from (c u u)) (to (c c c)) (rate 0.00325851))
  (mutate (from (c u u)) (to (g c c)) (rate 0.00411203))
  (mutate (from (c u u)) (to (u c c)) (rate 0.00144085))
  (mutate (from (c u u)) (to (a g c)) (rate 0.00505619))
  (mutate (from (c u u)) (to (c g c)) (rate 0.00678701))
  (mutate (from (c u u)) (to (g g c)) (rate 0.00215424))
  (mutate (from (c u u)) (to (u g c)) (rate 0.00447963))
  (mutate (from (c u u)) (to (a u c)) (rate 0.0648061))
  (mutate (from (c u u)) (to (c u c)) (rate 0.35574))
  (mutate (from (c u u)) (to (g u c)) (rate 0.0290771))
  (mutate (from (c u u)) (to (u u c)) (rate 0.0128555))
  (mutate (from (c u u)) (to (a a g)) (rate 0.00716054))
  (mutate (from (c u u)) (to (c a g)) (rate 0.00665787))
  (mutate (from (c u u)) (to (g a g)) (rate 0.00547458))
  (mutate (from (c u u)) (to (u a g)) (rate 0.000623919))
  (mutate (from (c u u)) (to (a c g)) (rate 0.00264524))
  (mutate (from (c u u)) (to (c c g)) (rate 0.00580747))
  (mutate (from (c u u)) (to (g c g)) (rate 0.00559934))
  (mutate (from (c u u)) (to (u c g)) (rate 0.00191397))
  (mutate (from (c u u)) (to (a g g)) (rate 0.00157343))
  (mutate (from (c u u)) (to (c g g)) (rate 0.00196194))
  (mutate (from (c u u)) (to (g g g)) (rate 0.00100064))
  (mutate (from (c u u)) (to (u g g)) (rate 0.00459722))
  (mutate (from (c u u)) (to (a u g)) (rate 0.0752146))
  (mutate (from (c u u)) (to (c u g)) (rate 0.419995))
  (mutate (from (c u u)) (to (g u g)) (rate 0.0209768))
  (mutate (from (c u u)) (to (u u g)) (rate 0.33317))
  (mutate (from (c u u)) (to (a a u)) (rate 0.00497924))
  (mutate (from (c u u)) (to (c a u)) (rate 0.00727409))
  (mutate (from (c u u)) (to (g a u)) (rate 0.000914272))
  (mutate (from (c u u)) (to (u a u)) (rate 0.0184429))
  (mutate (from (c u u)) (to (a c u)) (rate 0.00585432))
  (mutate (from (c u u)) (to (c c u)) (rate 0.00658905))
  (mutate (from (c u u)) (to (g c u)) (rate 0.0104842))
  (mutate (from (c u u)) (to (u c u)) (rate 0.00429668))
  (mutate (from (c u u)) (to (a g u)) (rate 0.00228809))
  (mutate (from (c u u)) (to (c g u)) (rate 0.00725567))
  (mutate (from (c u u)) (to (g g u)) (rate 0.00406349))
  (mutate (from (c u u)) (to (u g u)) (rate 0.00345278))
  (mutate (from (c u u)) (to (a u u)) (rate 0.096266))
  (mutate (from (c u u)) (to (g u u)) (rate 0.0304045))
  (mutate (from (c u u)) (to (u u u)) (rate 0.130774))
  (mutate (from (g u u)) (to (a a a)) (rate 0.010505))
  (mutate (from (g u u)) (to (c a a)) (rate 0.00458221))
  (mutate (from (g u u)) (to (g a a)) (rate 0.0108455))
  (mutate (from (g u u)) (to (u a a)) (rate 0.000990227))
  (mutate (from (g u u)) (to (a c a)) (rate 0.0256598))
  (mutate (from (g u u)) (to (c c a)) (rate 0.00366624))
  (mutate (from (g u u)) (to (g c a)) (rate 0.0432556))
  (mutate (from (g u u)) (to (u c a)) (rate 0.00971318))
  (mutate (from (g u u)) (to (a g a)) (rate 0.00409941))
  (mutate (from (g u u)) (to (c g a)) (rate 0.00205523))
  (mutate (from (g u u)) (to (g g a)) (rate 0.00311698))
  (mutate (from (g u u)) (to (u g a)) (rate 0.00130115))
  (mutate (from (g u u)) (to (a u a)) (rate 0.091816))
  (mutate (from (g u u)) (to (c u a)) (rate 0.00764441))
  (mutate (from (g u u)) (to (g u a)) (rate 0.32124))
  (mutate (from (g u u)) (to (u u a)) (rate 0.0394493))
  (mutate (from (g u u)) (to (a a c)) (rate 0.0042527))
  (mutate (from (g u u)) (to (c a c)) (rate 0.001239))
  (mutate (from (g u u)) (to (g a c)) (rate 0.00124677))
  (mutate (from (g u u)) (to (u a c)) (rate 0.0048615))
  (mutate (from (g u u)) (to (a c c)) (rate 0.0180093))
  (mutate (from (g u u)) (to (c c c)) (rate 0.00331672))
  (mutate (from (g u u)) (to (g c c)) (rate 0.0353262))
  (mutate (from (g u u)) (to (u c c)) (rate 0.00440148))
  (mutate (from (g u u)) (to (a g c)) (rate 0.00681168))
  (mutate (from (g u u)) (to (c g c)) (rate 0.00275998))
  (mutate (from (g u u)) (to (g g c)) (rate 0.00169159))
  (mutate (from (g u u)) (to (u g c)) (rate 0.0157041))
  (mutate (from (g u u)) (to (a u c)) (rate 0.139344))
  (mutate (from (g u u)) (to (c u c)) (rate 0.0253206))
  (mutate (from (g u u)) (to (g u c)) (rate 0.433907))
  (mutate (from (g u u)) (to (u u c)) (rate 0.0170091))
  (mutate (from (g u u)) (to (a a g)) (rate 0.00813962))
  (mutate (from (g u u)) (to (c a g)) (rate 0.00476509))
  (mutate (from (g u u)) (to (g a g)) (rate 0.0106458))
  (mutate (from (g u u)) (to (u a g)) (rate 0.000594048))
  (mutate (from (g u u)) (to (a c g)) (rate 0.0169948))
  (mutate (from (g u u)) (to (c c g)) (rate 0.00616156))
  (mutate (from (g u u)) (to (g c g)) (rate 0.0334736))
  (mutate (from (g u u)) (to (u c g)) (rate 0.00419951))
  (mutate (from (g u u)) (to (a g g)) (rate 0.00235897))
  (mutate (from (g u u)) (to (c g g)) (rate 0.00239181))
  (mutate (from (g u u)) (to (g g g)) (rate 0.00088579))
  (mutate (from (g u u)) (to (u g g)) (rate 0.00388181))
  (mutate (from (g u u)) (to (a u g)) (rate 0.0307428))
  (mutate (from (g u u)) (to (c u g)) (rate 0.0323742))
  (mutate (from (g u u)) (to (g u g)) (rate 0.478251))
  (mutate (from (g u u)) (to (u u g)) (rate 0.0324806))
  (mutate (from (g u u)) (to (a a u)) (rate 0.00494604))
  (mutate (from (g u u)) (to (c a u)) (rate 0.00196668))
  (mutate (from (g u u)) (to (g a u)) (rate 0.00587497))
  (mutate (from (g u u)) (to (u a u)) (rate 0.0140808))
  (mutate (from (g u u)) (to (a c u)) (rate 0.0247434))
  (mutate (from (g u u)) (to (c c u)) (rate 0.00818079))
  (mutate (from (g u u)) (to (g c u)) (rate 0.0572343))
  (mutate (from (g u u)) (to (u c u)) (rate 0.00688792))
  (mutate (from (g u u)) (to (a g u)) (rate 0.00458561))
  (mutate (from (g u u)) (to (c g u)) (rate 0.00264437))
  (mutate (from (g u u)) (to (g g u)) (rate 0.0030094))
  (mutate (from (g u u)) (to (u g u)) (rate 0.0152073))
  (mutate (from (g u u)) (to (a u u)) (rate 0.215046))
  (mutate (from (g u u)) (to (c u u)) (rate 0.0270152))
  (mutate (from (g u u)) (to (u u u)) (rate 0.0267431))
  (mutate (from (u u u)) (to (a a a)) (rate 0.0106056))
  (mutate (from (u u u)) (to (c a a)) (rate 0.00290554))
  (mutate (from (u u u)) (to (g a a)) (rate 0.00449623))
  (mutate (from (u u u)) (to (u a a)) (rate 0.000971629))
  (mutate (from (u u u)) (to (a c a)) (rate 0.00494901))
  (mutate (from (u u u)) (to (c c a)) (rate 0.00114219))
  (mutate (from (u u u)) (to (g c a)) (rate 0.00561951))
  (mutate (from (u u u)) (to (u c a)) (rate 0.00395007))
  (mutate (from (u u u)) (to (a g a)) (rate 0.000892813))
  (mutate (from (u u u)) (to (c g a)) (rate 0.0014701))
  (mutate (from (u u u)) (to (g g a)) (rate 0.00233958))
  (mutate (from (u u u)) (to (u g a)) (rate 0.00137035))
  (mutate (from (u u u)) (to (a u a)) (rate 0.0281971))
  (mutate (from (u u u)) (to (c u a)) (rate 0.0150752))
  (mutate (from (u u u)) (to (g u a)) (rate 0.0115309))
  (mutate (from (u u u)) (to (u u a)) (rate 0.0537744))
  (mutate (from (u u u)) (to (a a c)) (rate 0.00420445))
  (mutate (from (u u u)) (to (c a c)) (rate 0.00757301))
  (mutate (from (u u u)) (to (g a c)) (rate 0.00207209))
  (mutate (from (u u u)) (to (u a c)) (rate 0.0616158))
  (mutate (from (u u u)) (to (a c c)) (rate 0.00208831))
  (mutate (from (u u u)) (to (c c c)) (rate 0.00149887))
  (mutate (from (u u u)) (to (g c c)) (rate 0.00553351))
  (mutate (from (u u u)) (to (u c c)) (rate 0.00229947))
  (mutate (from (u u u)) (to (a g c)) (rate 0.00291595))
  (mutate (from (u u u)) (to (c g c)) (rate 0.00221366))
  (mutate (from (u u u)) (to (g g c)) (rate 0.00204959))
  (mutate (from (u u u)) (to (u g c)) (rate 0.00502463))
  (mutate (from (u u u)) (to (a u c)) (rate 0.0169917))
  (mutate (from (u u u)) (to (c u c)) (rate 0.018189))
  (mutate (from (u u u)) (to (g u c)) (rate 0.0101426))
  (mutate (from (u u u)) (to (u u c)) (rate 0.782152))
  (mutate (from (u u u)) (to (a a g)) (rate 0.00200929))
  (mutate (from (u u u)) (to (c a g)) (rate 0.00469293))
  (mutate (from (u u u)) (to (g a g)) (rate 0.00432916))
  (mutate (from (u u u)) (to (u a g)) (rate 0.0006172))
  (mutate (from (u u u)) (to (a c g)) (rate 0.00208914))
  (mutate (from (u u u)) (to (c c g)) (rate 0.00166303))
  (mutate (from (u u u)) (to (g c g)) (rate 0.00507487))
  (mutate (from (u u u)) (to (u c g)) (rate 0.00344727))
  (mutate (from (u u u)) (to (a g g)) (rate 0.00131519))
  (mutate (from (u u u)) (to (c g g)) (rate 0.00149705))
  (mutate (from (u u u)) (to (g g g)) (rate 0.00147778))
  (mutate (from (u u u)) (to (u g g)) (rate 0.0241269))
  (mutate (from (u u u)) (to (a u g)) (rate 0.0471692))
  (mutate (from (u u u)) (to (c u g)) (rate 0.0405711))
  (mutate (from (u u u)) (to (g u g)) (rate 0.011268))
  (mutate (from (u u u)) (to (u u g)) (rate 0.0365535))
  (mutate (from (u u u)) (to (a a u)) (rate 0.00735255))
  (mutate (from (u u u)) (to (c a u)) (rate 0.00658181))
  (mutate (from (u u u)) (to (g a u)) (rate 0.00160719))
  (mutate (from (u u u)) (to (u a u)) (rate 0.105038))
  (mutate (from (u u u)) (to (a c u)) (rate 0.00408259))
  (mutate (from (u u u)) (to (c c u)) (rate 0.00308839))
  (mutate (from (u u u)) (to (g c u)) (rate 0.0105937))
  (mutate (from (u u u)) (to (u c u)) (rate 0.00732402))
  (mutate (from (u u u)) (to (a g u)) (rate 0.00187098))
  (mutate (from (u u u)) (to (c g u)) (rate 0.000693196))
  (mutate (from (u u u)) (to (g g u)) (rate 0.00243124))
  (mutate (from (u u u)) (to (u g u)) (rate 0.00355677))
  (mutate (from (u u u)) (to (a u u)) (rate 0.0307788))
  (mutate (from (u u u)) (to (c u u)) (rate 0.0908855))
  (mutate (from (u u u)) (to (g u u)) (rate 0.0209177))
 )  ;; end chain POS1 POS2 POS3

 ;; Transformation rules for grammar symbols

 ;; state Start
 (transform (from (Start)) (to (Null)) (prob 0.024332))
 (transform (from (Start)) (to (Fwd)) (prob 0.968618))
 (transform (from (Start)) (to (Rev)) (prob 0.00761996))

 ;; state Null
 (transform (from (Null)) (to (NUC Null')) (gaps-ok)
  (minlen 1)
)
 (transform (from (Null')) (to ()) (prob 0.00152603))
 (transform (from (Null')) (to (Null)) (prob 0.967276))
 (transform (from (Null')) (to (Fwd)) (prob 0.0266079))
 (transform (from (Null')) (to (Rev)) (prob 0.0049995))

 ;; state Fwd
 (transform (from (Fwd)) (to (POS1 POS2 POS3 Fwd')) (gaps-ok)
  (annotate (row Codon) (column POS1) (label 0))
  (annotate (row Codon) (column POS2) (label 1))
  (annotate (row Codon) (column POS3) (label 2))
  (minlen 3)
)
 (transform (from (Fwd')) (to ()) (prob 0.0047892))
 (transform (from (Fwd')) (to (Null)) (prob 0.0057949))
 (transform (from (Fwd')) (to (Fwd)) (prob 0.989657))

 ;; state Rev
 (transform (from (Rev)) (to (POS3 POS2 POS1 Rev')) (gaps-ok)
  (annotate (row Codon) (column POS3) (label 2))
  (annotate (row Codon) (column POS2) (label 1))
  (annotate (row Codon) (column POS1) (label 0))
  (minlen 3)
)
 (transform (from (Rev')) (to ()) (prob 8.41186e-08))
 (transform (from (Rev')) (to (Null)) (prob 0.879649))
 (transform (from (Rev')) (to (Rev)) (prob 0.120408))

(wiggle (name coding)
(component (nonterminal Rev))
(component (nonterminal Fwd)))

)  ;; end grammar codon
