# Supplementary material for: Developing and Applying Heterogeneous Phylogenetic Models with XRate
Source: PLoS One. 2012 Jun 5;7(6):e36898. doi: 10.1371/journal.pone.0036898 (PMC3367922; doi:10.1371/journal.pone.0036898)
Supplement: Text S1 — contains example grammars referred to in the text, as well as small and large test Stockholm alignments. The alignment of poliovirus genomes along with the grammars used to produce Figure 3 are also included along with a Makefile indicating how the data was analyzed. Typing make help in the directory containing the Makefile will display the demonstrations available to users. (ZIP) [file pone.0036898.s001.zip › example_grammars/trained/pfold.eg]

(alphabet
 (name RNA)
 (token (a c g u))
 (complement (u g c a))
 (extend (to n) (from a) (from c) (from g) (from u))
 (extend (to x) (from a) (from c) (from g) (from u))
 (extend (to t) (from u))
 (extend (to r) (from a) (from g))
 (extend (to y) (from c) (from u))
 (extend (to m) (from a) (from c))
 (extend (to k) (from g) (from u))
 (extend (to s) (from c) (from g))
 (extend (to w) (from a) (from u))
 (extend (to h) (from a) (from c) (from u))
 (extend (to b) (from c) (from g) (from u))
 (extend (to v) (from a) (from c) (from g))
 (extend (to d) (from a) (from g) (from u))
 (wildcard *)
)  ;; end alphabet RNA

(grammar
 (name pfold)
 (update-rates 1)
 (update-rules 1)

 (chain
  (update-policy rev)
  (terminal (LNUC RNUC))

  ;; initial probability distribution
  (initial (state (a a)) (prob 0.001167))
  (initial (state (c a)) (prob 0.001806))
  (initial (state (g a)) (prob 0.001058))
  (initial (state (u a)) (prob 0.177977))
  (initial (state (a c)) (prob 0.001806))
  (initial (state (c c)) (prob 0.000391))
  (initial (state (g c)) (prob 0.266974))
  (initial (state (u c)) (prob 0.000763))
  (initial (state (a g)) (prob 0.001058))
  (initial (state (c g)) (prob 0.266974))
  (initial (state (g g)) (prob 0.000406))
  (initial (state (u g)) (prob 0.049043))
  (initial (state (a u)) (prob 0.177977))
  (initial (state (c u)) (prob 0.000763))
  (initial (state (g u)) (prob 0.049043))
  (initial (state (u u)) (prob 0.002793))

  ;; mutation rates
  (mutate (from (a a)) (to (c a)) (rate 0.42))
  (mutate (from (a a)) (to (g a)) (rate 0.589))
  (mutate (from (a a)) (to (u a)) (rate 0.617))
  (mutate (from (a a)) (to (a c)) (rate 0.42))
  (mutate (from (a a)) (to (g c)) (rate 0.132))
  (mutate (from (a a)) (to (u c)) (rate 0.019))
  (mutate (from (a a)) (to (a g)) (rate 0.589))
  (mutate (from (a a)) (to (c g)) (rate 0.132))
  (mutate (from (a a)) (to (u g)) (rate 0.026))
  (mutate (from (a a)) (to (a u)) (rate 0.617))
  (mutate (from (a a)) (to (c u)) (rate 0.019))
  (mutate (from (a a)) (to (g u)) (rate 0.026))
  (mutate (from (c a)) (to (a a)) (rate 0.271))
  (mutate (from (c a)) (to (g a)) (rate 0.068))
  (mutate (from (c a)) (to (u a)) (rate 2.861))
  (mutate (from (c a)) (to (a c)) (rate 0.024))
  (mutate (from (c a)) (to (c c)) (rate 0.079))
  (mutate (from (c a)) (to (g c)) (rate 0.008))
  (mutate (from (c a)) (to (u c)) (rate 0.01))
  (mutate (from (c a)) (to (a g)) (rate 0.003))
  (mutate (from (c a)) (to (c g)) (rate 2.135))
  (mutate (from (c a)) (to (u g)) (rate 0.401))
  (mutate (from (c a)) (to (a u)) (rate 0.124))
  (mutate (from (c a)) (to (c u)) (rate 0.008))
  (mutate (from (c a)) (to (g u)) (rate 0.057))
  (mutate (from (c a)) (to (u u)) (rate 0.02))
  (mutate (from (g a)) (to (a a)) (rate 0.65))
  (mutate (from (g a)) (to (c a)) (rate 0.116))
  (mutate (from (g a)) (to (u a)) (rate 0.257))
  (mutate (from (g a)) (to (a c)) (rate 0.006))
  (mutate (from (g a)) (to (g c)) (rate 0.734))
  (mutate (from (g a)) (to (a g)) (rate 0.097))
  (mutate (from (g a)) (to (c g)) (rate 0.06))
  (mutate (from (g a)) (to (u g)) (rate 0.024))
  (mutate (from (g a)) (to (a u)) (rate 0.29))
  (mutate (from (g a)) (to (c u)) (rate 0.019))
  (mutate (from (g a)) (to (g u)) (rate 0.237))
  (mutate (from (u a)) (to (a a)) (rate 0.004))
  (mutate (from (u a)) (to (c a)) (rate 0.029))
  (mutate (from (u a)) (to (g a)) (rate 0.002))
  (mutate (from (u a)) (to (a c)) (rate 0.001))
  (mutate (from (u a)) (to (c c)) (rate 0.002))
  (mutate (from (u a)) (to (g c)) (rate 0.115))
  (mutate (from (u a)) (to (u c)) (rate 0.007))
  (mutate (from (u a)) (to (a g)) (rate 0.002))
  (mutate (from (u a)) (to (c g)) (rate 0.501))
  (mutate (from (u a)) (to (g g)) (rate 0.001))
  (mutate (from (u a)) (to (u g)) (rate 0.274))
  (mutate (from (u a)) (to (a u)) (rate 0.185))
  (mutate (from (u a)) (to (c u)) (rate 0.003))
  (mutate (from (u a)) (to (g u)) (rate 0.023))
  (mutate (from (u a)) (to (u u)) (rate 0.016))
  (mutate (from (a c)) (to (a a)) (rate 0.271))
  (mutate (from (a c)) (to (c a)) (rate 0.024))
  (mutate (from (a c)) (to (g a)) (rate 0.003))
  (mutate (from (a c)) (to (u a)) (rate 0.124))
  (mutate (from (a c)) (to (c c)) (rate 0.079))
  (mutate (from (a c)) (to (g c)) (rate 2.135))
  (mutate (from (a c)) (to (u c)) (rate 0.008))
  (mutate (from (a c)) (to (a g)) (rate 0.068))
  (mutate (from (a c)) (to (c g)) (rate 0.008))
  (mutate (from (a c)) (to (u g)) (rate 0.057))
  (mutate (from (a c)) (to (a u)) (rate 2.861))
  (mutate (from (a c)) (to (c u)) (rate 0.01))
  (mutate (from (a c)) (to (g u)) (rate 0.401))
  (mutate (from (a c)) (to (u u)) (rate 0.02))
  (mutate (from (c c)) (to (c a)) (rate 0.365))
  (mutate (from (c c)) (to (u a)) (rate 0.799))
  (mutate (from (c c)) (to (a c)) (rate 0.365))
  (mutate (from (c c)) (to (g c)) (rate 0.992))
  (mutate (from (c c)) (to (u c)) (rate 0.204))
  (mutate (from (c c)) (to (c g)) (rate 0.992))
  (mutate (from (c c)) (to (u g)) (rate 0.191))
  (mutate (from (c c)) (to (a u)) (rate 0.799))
  (mutate (from (c c)) (to (c u)) (rate 0.204))
  (mutate (from (c c)) (to (g u)) (rate 0.191))
  (mutate (from (c c)) (to (u u)) (rate 0.563))
  (mutate (from (g c)) (to (a a)) (rate 0.001))
  (mutate (from (g c)) (to (g a)) (rate 0.003))
  (mutate (from (g c)) (to (u a)) (rate 0.077))
  (mutate (from (g c)) (to (a c)) (rate 0.014))
  (mutate (from (g c)) (to (c c)) (rate 0.001))
  (mutate (from (g c)) (to (u c)) (rate 0.004))
  (mutate (from (g c)) (to (c g)) (rate 0.13))
  (mutate (from (g c)) (to (g g)) (rate 0.004))
  (mutate (from (g c)) (to (u g)) (rate 0.019))
  (mutate (from (g c)) (to (a u)) (rate 0.334))
  (mutate (from (g c)) (to (c u)) (rate 0.001))
  (mutate (from (g c)) (to (g u)) (rate 0.232))
  (mutate (from (g c)) (to (u u)) (rate 0.003))
  (mutate (from (u c)) (to (a a)) (rate 0.029))
  (mutate (from (u c)) (to (c a)) (rate 0.024))
  (mutate (from (u c)) (to (u a)) (rate 1.551))
  (mutate (from (u c)) (to (a c)) (rate 0.018))
  (mutate (from (u c)) (to (c c)) (rate 0.105))
  (mutate (from (u c)) (to (g c)) (rate 1.265))
  (mutate (from (u c)) (to (a g)) (rate 0.026))
  (mutate (from (u c)) (to (c g)) (rate 0.473))
  (mutate (from (u c)) (to (u g)) (rate 0.324))
  (mutate (from (u c)) (to (a u)) (rate 0.688))
  (mutate (from (u c)) (to (c u)) (rate 1.105))
  (mutate (from (u c)) (to (g u)) (rate 0.044))
  (mutate (from (u c)) (to (u u)) (rate 0.473))
  (mutate (from (a g)) (to (a a)) (rate 0.65))
  (mutate (from (a g)) (to (c a)) (rate 0.006))
  (mutate (from (a g)) (to (g a)) (rate 0.097))
  (mutate (from (a g)) (to (u a)) (rate 0.29))
  (mutate (from (a g)) (to (a c)) (rate 0.116))
  (mutate (from (a g)) (to (g c)) (rate 0.06))
  (mutate (from (a g)) (to (u c)) (rate 0.019))
  (mutate (from (a g)) (to (c g)) (rate 0.734))
  (mutate (from (a g)) (to (u g)) (rate 0.237))
  (mutate (from (a g)) (to (a u)) (rate 0.257))
  (mutate (from (a g)) (to (g u)) (rate 0.024))
  (mutate (from (c g)) (to (a a)) (rate 0.001))
  (mutate (from (c g)) (to (c a)) (rate 0.014))
  (mutate (from (c g)) (to (u a)) (rate 0.334))
  (mutate (from (c g)) (to (c c)) (rate 0.001))
  (mutate (from (c g)) (to (g c)) (rate 0.13))
  (mutate (from (c g)) (to (u c)) (rate 0.001))
  (mutate (from (c g)) (to (a g)) (rate 0.003))
  (mutate (from (c g)) (to (g g)) (rate 0.004))
  (mutate (from (c g)) (to (u g)) (rate 0.232))
  (mutate (from (c g)) (to (a u)) (rate 0.077))
  (mutate (from (c g)) (to (c u)) (rate 0.004))
  (mutate (from (c g)) (to (g u)) (rate 0.019))
  (mutate (from (c g)) (to (u u)) (rate 0.003))
  (mutate (from (g g)) (to (u a)) (rate 0.252))
  (mutate (from (g g)) (to (g c)) (rate 2.511))
  (mutate (from (g g)) (to (c g)) (rate 2.511))
  (mutate (from (g g)) (to (u g)) (rate 0.631))
  (mutate (from (g g)) (to (a u)) (rate 0.252))
  (mutate (from (g g)) (to (g u)) (rate 0.631))
  (mutate (from (g g)) (to (u u)) (rate 0.145))
  (mutate (from (u g)) (to (a a)) (rate 0.001))
  (mutate (from (u g)) (to (c a)) (rate 0.015))
  (mutate (from (u g)) (to (g a)) (rate 0.001))
  (mutate (from (u g)) (to (u a)) (rate 0.996))
  (mutate (from (u g)) (to (a c)) (rate 0.002))
  (mutate (from (u g)) (to (c c)) (rate 0.002))
  (mutate (from (u g)) (to (g c)) (rate 0.101))
  (mutate (from (u g)) (to (u c)) (rate 0.005))
  (mutate (from (u g)) (to (a g)) (rate 0.005))
  (mutate (from (u g)) (to (c g)) (rate 1.262))
  (mutate (from (u g)) (to (g g)) (rate 0.005))
  (mutate (from (u g)) (to (a u)) (rate 0.084))
  (mutate (from (u g)) (to (c u)) (rate 0.001))
  (mutate (from (u g)) (to (g u)) (rate 0.037))
  (mutate (from (u g)) (to (u u)) (rate 0.038))
  (mutate (from (a u)) (to (a a)) (rate 0.004))
  (mutate (from (a u)) (to (c a)) (rate 0.001))
  (mutate (from (a u)) (to (g a)) (rate 0.002))
  (mutate (from (a u)) (to (u a)) (rate 0.185))
  (mutate (from (a u)) (to (a c)) (rate 0.029))
  (mutate (from (a u)) (to (c c)) (rate 0.002))
  (mutate (from (a u)) (to (g c)) (rate 0.501))
  (mutate (from (a u)) (to (u c)) (rate 0.003))
  (mutate (from (a u)) (to (a g)) (rate 0.002))
  (mutate (from (a u)) (to (c g)) (rate 0.115))
  (mutate (from (a u)) (to (g g)) (rate 0.001))
  (mutate (from (a u)) (to (u g)) (rate 0.023))
  (mutate (from (a u)) (to (c u)) (rate 0.007))
  (mutate (from (a u)) (to (g u)) (rate 0.274))
  (mutate (from (a u)) (to (u u)) (rate 0.016))
  (mutate (from (c u)) (to (a a)) (rate 0.029))
  (mutate (from (c u)) (to (c a)) (rate 0.018))
  (mutate (from (c u)) (to (g a)) (rate 0.026))
  (mutate (from (c u)) (to (u a)) (rate 0.688))
  (mutate (from (c u)) (to (a c)) (rate 0.024))
  (mutate (from (c u)) (to (c c)) (rate 0.105))
  (mutate (from (c u)) (to (g c)) (rate 0.473))
  (mutate (from (c u)) (to (u c)) (rate 1.105))
  (mutate (from (c u)) (to (c g)) (rate 1.265))
  (mutate (from (c u)) (to (u g)) (rate 0.044))
  (mutate (from (c u)) (to (a u)) (rate 1.551))
  (mutate (from (c u)) (to (g u)) (rate 0.324))
  (mutate (from (c u)) (to (u u)) (rate 0.473))
  (mutate (from (g u)) (to (a a)) (rate 0.001))
  (mutate (from (g u)) (to (c a)) (rate 0.002))
  (mutate (from (g u)) (to (g a)) (rate 0.005))
  (mutate (from (g u)) (to (u a)) (rate 0.084))
  (mutate (from (g u)) (to (a c)) (rate 0.015))
  (mutate (from (g u)) (to (c c)) (rate 0.002))
  (mutate (from (g u)) (to (g c)) (rate 1.262))
  (mutate (from (g u)) (to (u c)) (rate 0.001))
  (mutate (from (g u)) (to (a g)) (rate 0.001))
  (mutate (from (g u)) (to (c g)) (rate 0.101))
  (mutate (from (g u)) (to (g g)) (rate 0.005))
  (mutate (from (g u)) (to (u g)) (rate 0.037))
  (mutate (from (g u)) (to (a u)) (rate 0.996))
  (mutate (from (g u)) (to (c u)) (rate 0.005))
  (mutate (from (g u)) (to (u u)) (rate 0.038))
  (mutate (from (u u)) (to (c a)) (rate 0.013))
  (mutate (from (u u)) (to (u a)) (rate 0.988))
  (mutate (from (u u)) (to (a c)) (rate 0.013))
  (mutate (from (u u)) (to (c c)) (rate 0.079))
  (mutate (from (u u)) (to (g c)) (rate 0.287))
  (mutate (from (u u)) (to (u c)) (rate 0.129))
  (mutate (from (u u)) (to (c g)) (rate 0.287))
  (mutate (from (u u)) (to (g g)) (rate 0.021))
  (mutate (from (u u)) (to (u g)) (rate 0.663))
  (mutate (from (u u)) (to (a u)) (rate 0.988))
  (mutate (from (u u)) (to (c u)) (rate 0.129))
  (mutate (from (u u)) (to (g u)) (rate 0.663))
 )  ;; end chain LNUC RNUC

 (chain
  (update-policy rev)
  (terminal (NUC))

  ;; initial probability distribution
  (initial (state (a)) (prob 0.364097))
  (initial (state (c)) (prob 0.151009))
  (initial (state (g)) (prob 0.211881))
  (initial (state (u)) (prob 0.273013))

  ;; mutation rates
  (mutate (from (a)) (to (c)) (rate 0.099))
  (mutate (from (a)) (to (g)) (rate 0.322))
  (mutate (from (a)) (to (u)) (rate 0.263))
  (mutate (from (c)) (to (a)) (rate 0.239))
  (mutate (from (c)) (to (g)) (rate 0.242))
  (mutate (from (c)) (to (u)) (rate 0.927))
  (mutate (from (g)) (to (a)) (rate 0.553))
  (mutate (from (g)) (to (c)) (rate 0.173))
  (mutate (from (g)) (to (u)) (rate 0.396))
  (mutate (from (u)) (to (a)) (rate 0.351))
  (mutate (from (u)) (to (c)) (rate 0.513))
  (mutate (from (u)) (to (g)) (rate 0.307))
 )  ;; end chain NUC

 ;; state pfoldS
 (transform (from (pfoldS)) (to (pfoldL)) (prob 0.131488))
 (transform (from (pfoldS)) (to (pfoldB)) (prob 0.868742))

 ;; state pfoldF
 (transform (from (pfoldF)) (to (LNUC pfoldF* RNUC)) (gaps-ok)
  (annotate (row PFOLD) (column LNUC) (label <))
  (annotate (row PFOLD) (column RNUC) (label >)))
 (transform (from (pfoldF*)) (to (pfoldF)) (prob 0.787854))
 (transform (from (pfoldF*)) (to (pfoldB)) (prob 0.212421))

 ;; state pfoldL
 (transform (from (pfoldL)) (to (pfoldF)) (prob 0.105404))
 (transform (from (pfoldL)) (to (pfoldU)) (prob 0.895025))

 ;; state pfoldB
 (transform (from (pfoldB)) (to (pfoldL pfoldS)))

 ;; state pfoldU
 (transform (from (pfoldU)) (to (NUC pfoldU*)) (gaps-ok))
 (transform (from (pfoldU*)) (to ()) (prob 1))

(wiggle (name pp)
(component (terminal LNUC) (weight 1))
(component (terminal RNUC) (weight 1))
)


)  ;; end grammar pfold
