# Supplementary material for: Developing and Applying Heterogeneous Phylogenetic Models with XRate
Source: PLoS One. 2012 Jun 5;7(6):e36898. doi: 10.1371/journal.pone.0036898 (PMC3367922; doi:10.1371/journal.pone.0036898)
Supplement: Text S1 — contains example grammars referred to in the text, as well as small and large test Stockholm alignments. The alignment of poliovirus genomes along with the grammars used to produce Figure 3 are also included along with a Makefile indicating how the data was analyzed. Typing make help in the directory containing the Makefile will display the demonstrations available to users. (ZIP) [file pone.0036898.s001.zip › example_grammars/trained/phastcons.eg]

;; Clone of PHASTCONS-style phylo-HMM, to illustrate xrate macro functionality
;; To see how the macros expand, type the following:

;;  echo | xrate -g dart/grammars/conservation_phylohmm.eg -t expanded.eg
;;  more expanded.eg

;; Begin by defining the number of classes

(&define CLASSES 10)

;; Now comes the grammar
(grammar
 (name ConservationPhyloHMM)
 (parametric)

 ;; Wiggle track
 (wiggle
  (name Conservation)
  (&foreach-integer
   CLASS
   (1 CLASSES)
   (component
    (terminal (&cat X CLASS))
    (weight (&sum 1 (&sub CLASSES CLASS))))))

 ;; Probability parameters
 (pgroup

  ;; Initial distribution over states
  ((&foreach-token TOK ((&cat p TOK) (&div 1 &TOKENS))))
  ;; The above expression should evaluate to
  ;; ((pa .25) (pc .25) (pg .25) (pt .25))

  ;; Probability of staying in the same rate class, or leaving
  ((stayProb .9) (leaveProb .1))
  )

 ;; Rate parameters
 (rate
  (lambda 1)
  )

 ;; Main loop over classes
 (&foreach-integer
  CLASS
  (1 CLASSES)

  ;; Markov chain for residue substitution
  (chain
   (update-policy parametric)
   (terminal ((&cat X CLASS)))

   ;; initial probability distribution
   (&foreach-token
    TOK
    (initial (state (TOK)) (prob (&cat p TOK)))
    )

   ;; mutation rates
   (&foreach-token
    SRC
    (&foreach-token
     DEST
     (&if
      (&eq SRC DEST)
      ()
      (mutate (from (SRC)) (to (DEST)) (rate (lambda * (&div CLASS CLASSES) * (&cat p DEST))))
      )
     )
    )
   )  ;; end chain

  ;; transformation rules for state S{CLASS}

  (transform
   (from (START))
   (to ((&cat S CLASS)))
   (prob (&div 1 CLASSES)))

  (transform
   (from ((&cat S CLASS)))
   (to ((&cat X CLASS) (&cat S CLASS *)))
   (annotate
    (row CONSERVATION)
    (column (&cat X CLASS))
    (label (&chr (&sum (&sub CLASSES CLASS) (&ord 0))))))  ;; classes are annotated '0' (fastest), '1', '2' ...

  (transform
   (from ((&cat S CLASS *)))
   (to ()) (prob 1))

  ;; transitions
  (&foreach-integer
   DEST_CLASS
   (1 CLASSES)
   (transform
    (from ((&cat S CLASS *)))
    (to ((&cat S DEST_CLASS)))
    (prob (&if
	   (&eq CLASS DEST_CLASS)
	   (stayProb)
	   (leaveProb / (&sub CLASSES 1))
	   )
	  ))
   )

  ) ;; end main loop over classes

 ;; Add a START->END transition, so empty alignments don't have zero likelihood
 (transform
  (from (START))
  (to ()))

 )  ;; end grammar


(alphabet
 (name RNA)
 (token (a c g u))
 (complement (u g c a))
 (extend (to n) (from a) (from c) (from g) (from u))
 (extend (to x) (from a) (from c) (from g) (from u))
 (extend (to t) (from u))
 (extend (to r) (from a) (from g))
 (extend (to y) (from c) (from u))
 (extend (to m) (from a) (from c))
 (extend (to k) (from g) (from u))
 (extend (to s) (from c) (from g))
 (extend (to w) (from a) (from u))
 (extend (to h) (from a) (from c) (from u))
 (extend (to b) (from c) (from g) (from u))
 (extend (to v) (from a) (from c) (from g))
 (extend (to d) (from a) (from g) (from u))
 (wildcard *)
)  ;; end alphabet RNA
