# Supplementary material for: Developing and Applying Heterogeneous Phylogenetic Models with XRate
Source: PLoS One. 2012 Jun 5;7(6):e36898. doi: 10.1371/journal.pone.0036898 (PMC3367922; doi:10.1371/journal.pone.0036898)
Supplement: Text S1 — contains example grammars referred to in the text, as well as small and large test Stockholm alignments. The alignment of poliovirus genomes along with the grammars used to produce Figure 3 are also included along with a Makefile indicating how the data was analyzed. Typing make help in the directory containing the Makefile will display the demonstrations available to users. (ZIP) [file pone.0036898.s001.zip › example_grammars/trained/wigs/polio.full.codon.wig]

track type=wiggle_0 name=coding
fixedStep chrom=Alignment1 start=0 step=1
1.00024
1.00024
1.00025
1.00023
1.00022
1.00022
1.00004
1.00004
1.00004
0.998626
0.998626
0.998626
1.00006
1.00006
1.00006
0.998097
0.99813
0.998135
0.991067
0.991349
0.991344
0.662504
0.868671
0.869595
0.879642
0.978169
0.977546
0.96177
0.985437
0.985605
0.976835
0.984914
0.984926
0.986109
0.984898
0.984775
0.970997
0.968054
0.968307
0.921289
0.643516
0.688847
0.664528
0.637706
0.658273
0.115194
0.0925753
0.0260679
0.978716
0.978188
0.978189
0.996577
0.996432
0.99643
0.0616193
0.0569074
0.894314
0.947602
0.957128
0.984936
0.879453
0.869929
0.86031
0.856512
0.859267
0.993336
0.995509
0.996403
0.921847
0.918775
0.915123
0.995197
0.995192
0.995277
0.0746276
0.0748832
0.0771013
0.554166
0.653934
0.652069
0.810932
0.835269
0.8353
0.939883
0.951703
0.971237
0.964033
0.942597
0.968039
0.622698
0.614942
0.584258
0.439454
0.445834
0.431072
0.113461
0.0999708
0.105112
0.379382
0.482094
0.476953
0.990706
0.995252
0.995255
0.954295
0.954035
0.971549
0.355892
0.363854
0.351241
0.219758
0.158307
0.170749
0.170746
0.0663019
0.0491288
0.0491538
0.000264398
0.00390894
0.0166758
0.346717
0.563629
0.550998
0.222385
0.0270827
0.0277606
0.676751
0.666311
0.665569
0.963413
0.956457
0.956498
0.950122
0.942654
0.944413
0.00465106
0.00417018
0.880436
0.89112
0.891036
0.0661333
0.35959
0.481682
0.431789
0.344924
0.27199
0.720308
0.781575
0.74242
0.885468
0.937067
0.930283
0.630708
0.81504
0.811821
0.91857
0.942755
0.94276
0.548864
0.992458
0.992453
0.985481
0.9987
0.9987
0.997669
0.999665
0.999665
0.999672
0.999508
0.999509
0.999581
0.997509
0.99751
0.997939
0.988988
0.989179
0.989007
0.984254
0.98412
0.98406
0.997171
0.997131
0.996896
0.974254
0.974236
0.974184
0.577267
0.577397
0.577397
0.000130429
0.993379
0.994209
0.995002
0.0080483
0.0802288
0.0795337
0.0792299
0.0982355
0.0981398
0.0923202
0.000779394
0.000777924
0.247985
0.249299
0.250806
0.387129
0.408005
0.40756
0.153873
0.13951
0.389418
0.554152
0.547724
0.30656
0.0718013
0.0699718
0.062427
0.0624005
0.0623754
0.0601605
0.120094
0.717689
0.720737
0.707031
0.761179
0.758088
0.651775
0.996769
0.996764
0.997619
0.991465
0.991648
0.990795
0.952348
0.952166
0.952163
0.89892
0.89892
0.906149
0.987501
0.987506
0.990266
0.974338
0.974464
0.965587
0.938996
0.938885
0.989073
0.992691
0.992671
0.975895
0.917399
0.9174
0.909554
0.0293006
0.0347677
0.981293
0.978998
0.973574
0.97736
0.977045
0.977001
0.981659
0.981657
0.98225
0.993182
0.993183
0.992589
0.9988
0.9988
0.99881
1.0002
1.0002
1.00019
1.00019
1.00019
1.00019
0.538223
0.552083
0.552528
0.176148
0.192544
0.203843
0.184169
0.187486
0.262294
0.120432
0.777064
0.692412
0.69237
0.738077
0.737564
0.737301
0.139145
0.137756
0.137968
0.138494
0.156127
0.165965
0.174935
0.157484
0.147463
0.00804151
0.00785774
0.0696431
0.074473
0.231504
0.937405
0.935776
0.779642
0.822861
0.830854
0.831585
0.155352
0.15734
0.759722
0.627668
0.61323
0.814544
0.89206
0.887038
0.881833
0.873577
0.895807
0.664746
0.657878
0.808549
0.746695
0.724463
0.574469
0.0672952
0.0487088
0.0242519
0.367371
0.380997
0.380997
0.10269
0.415599
0.936703
0.871859
0.92042
0.981136
0.981135
0.815014
0.819745
0.819783
0.586809
0.180281
0.182368
0.19324
0.385324
0.383275
0.386758
0.720154
0.762157
0.758825
0.821112
0.779671
0.890142
0.888082
0.888113
0.912468
0.89299
0.892866
0.939044
0.944242
0.946224
0.800667
0.768072
0.855369
0.844919
0.129276
0.78487
0.786435
0.787596
0.042184
0.0043879
0.00276115
0.405638
0.410199
0.410016
0.00713205
0.274114
0.273021
0.273267
0.00549437
0.0128664
0.0329875
0.848729
0.839892
0.847237
0.0309153
0.0360241
0.0838144
0.0924817
0.0923794
0.0169746
0.135771
0.644011
0.643934
0.513271
0.170002
0.596264
0.596712
0.428238
0.923046
0.925073
0.923929
0.909659
0.907462
0.907575
0.959373
0.959164
0.993665
0.362692
0.363556
0.775654
0.829977
0.883106
0.870599
0.551218
0.690408
0.615938
0.554743
0.630457
0.441981
0.444146
0.187251
0.283677
0.280296
0.269499
0.0609577
0.0770666
0.0776857
0.0182909
0.00253112
0.000639667
0.968228
0.968111
0.972262
0.00521905
0.00690773
0.0151
0.360651
0.361091
0.358747
0.488621
0.522784
0.515068
0.525
0.822201
0.820983
0.814831
0.96846
0.967401
0.967218
1.00148
1.00154
0.993747
0.995934
0.996447
0.969445
0.985285
0.984835
0.541491
0.963968
0.963904
0.964869
0.966873
0.966809
1.0014
1.00141
1.00141
0.982798
0.978148
0.978174
0.98101
0.971721
0.97174
0.950435
0.826295
0.833632
0.833721
0.757283
0.749997
0.750132
0.49611
0.496253
0.496024
0.000262481
0.0002165
0.000339518
0.000352739
0.000154351
0.147442
0.155803
0.809986
0.662573
0.654192
0.805168
0.805517
0.805516
0.254979
0.257024
0.26231
0.0491622
0.0467605
0.0770849
0.105916
0.341868
0.334861
0.318545
0.710833
0.833754
0.837199
0.253388
0.168877
0.155745
0.120452
0.05354
0.240284
0.555887
0.55598
0.330436
0.00767253
0.00889234
0.00912367
0.00716192
0.0104318
0.963527
0.963585
0.961715
0.992778
0.992953
0.990427
0.998774
0.998568
0.998284
0.999159
0.999121
0.999126
0.999295
0.999294
0.999324
0.995869
0.996051
0.996249
0.589015
0.978452
0.978423
0.976395
0.589697
0.593728
0.935531
0.933126
0.929539
0.988377
0.987861
0.98902
0.998596
0.998611
0.997757
0.995682
0.995666
0.995503
0.994297
0.99646
0.996444
0.995591
0.993428
0.992722
0.984415
0.9845
0.984427
0.000145695
0.000356369
0.975727
0.977688
0.979282
0.9663
0.966312
0.968917
0.91926
0.919749
0.979926
0.971789
0.970739
0.998199
0.972853
0.971554
0.942333
0.932142
0.933153
0.882862
0.860168
0.858986
0.84669
0.0356656
0.0357224
0.0354022
0.840574
0.840927
0.84093
0.923378
0.922968
0.923016
0.999188
0.999187
0.999136
0.999173
0.999175
0.999182
0.997747
0.998447
0.998474
0.801999
0.801523
0.805839
0.557959
0.557732
0.554354
0.999134
0.999134
0.999251
0.999251
0.999251
0.999249
0.999249
0.999252
0.999229
0.999264
0.999262
0.999192
0.922686
0.924159
0.925353
0.0981551
0.0967198
0.10616
0.0168727
0.0168879
0.00525864
0.0483985
0.0483774
0.0648687
0.148693
0.149202
0.13271
0.00425564
0.00382843
0.00471102
0.0106308
0.0105606
0.0255335
0.0160604
0.0160164
0.111153
0.111993
0.111993
0.0016006
0.0968605
0.0975731
0.0973179
0.275196
0.274508
0.274179
0.0907473
0.0937849
0.111768
0.118248
0.115402
0.0977225
0.111187
0.111011
0.114699
0.137024
0.136984
0.133466
0.176086
0.176188
0.175701
0.570471
0.570438
0.570864
0.360216
0.375652
0.377294
0.591364
0.584519
0.588082
0.0991272
0.206587
0.200981
0.12058
0.00446089
0.00443707
6.26303e-06
2.65895e-05
0.999238
0.999264
0.999267
5.50887e-05
0.000219552
0.000196845
0.000196134
0.000332008
0.000371666
0.000372152
5.39647e-05
0.0462762
0.0480551
0.0486931
0.00815195
0.00708847
0.00727589
0.00167919
0.398072
0.398953
0.410181
0.54562
0.543905
0.554633
0.0236895
0.0236887
0.00168989
0.0976067
0.0978174
0.101481
0.00398971
0.00797795
0.0051918
0.00663756
0.00512431
0.00416618
0.00385334
0.00344094
0.00344139
0.00228477
0.378113
0.37812
0.378534
0.000452824
1.00001
0.999594
0.999573
1.00165
1.00165
1.00165
1.00165
1.00165
1.00165
1.00165
1.00165
1.00165
1.00165
1.00165
1.00165
1.00165
1.00169
1.00169
1.00169
1.00165
1.00165
1.00165
1.00165
1.00165
1.00165
1.00165
1.00165
1.00165
1.00165
1.00165
1.00165
1.00165
1.00165
1.00165
1.00165
1.00165
1.00165
1.00165
1.00165
1.00165
1.00165
1.00165
1.00165
1.00165
1.00165
1.00165
1.00165
1.00165
1.00165
1.00165
1.00165
1.00165
1.00165
1.00165
1.00165
1.00165
1.00165
1.00165
1.00165
1.00165
1.00165
1.00165
1.00165
1.00165
1.00165
1.00165
1.00165
1.00165
1.00197
1.00197
1.00197
1.00165
1.00165
1.00165
1.00165
1.00165
1.00165
1.00165
1.00165
1.00165
1.00165
1.00165
1.00165
1.00166
1.00166
1.00166
1.00165
1.00165
1.00165
1.00165
1.00165
1.00165
1.00165
1.00165
1.00165
1.00165
1.00165
1.00165
1.00165
1.00165
1.00165
1.00165
1.00165
1.00165
1.00165
1.00165
1.00165
1.00165
1.00165
1.00165
1.00165
1.00165
1.00165
1.00165
1.00165
1.00165
1.00165
1.00165
1.00165
1.00165
1.00165
1.00165
1.00165
1.00165
1.00165
1.00165
1.00165
1.00165
1.00165
1.00165
1.00165
1.00165
1.00165
1.00165
1.00165
1.00165
1.00165
1.00165
1.00165
1.00165
1.00165
1.00165
1.00165
1.00165
1.00165
1.00165
1.00165
1.00165
1.00165
1.00165
1.00165
1.00165
1.00165
1.00165
1.00165
1.00165
1.00165
1.00165
1.00165
1.00165
1.00165
1.00165
1.00165
1.00165
1.00165
1.00165
1.00165
1.00165
1.00165
1.00165
1.00165
1.00165
1.00165
1.00165
1.00165
1.00165
1.00165
1.00165
1.00165
1.00165
1.00165
1.00165
1.00165
1.00165
1.00165
1.00165
1.00165
1.00165
1.00165
1.00165
1.00165
1.00165
1.00165
1.00165
1.00165
1.00165
1.00165
1.00165
1.00165
1.00165
1.00165
1.00165
1.00165
1.00165
1.00165
1.00165
1.00165
1.00165
1.00165
1.00166
1.00166
1.00166
1.00165
1.00165
1.00165
1.00165
1.00165
1.00165
1.00165
1.00165
1.00165
1.00165
1.00165
1.00165
1.00165
1.00165
1.00165
1.00165
1.00165
1.00165
1.00165
1.00165
1.00165
1.00165
1.00165
1.00165
1.00165
1.00165
1.00165
1.00165
1.00165
1.00165
1.00165
1.00165
1.00165
1.00165
1.00165
1.00165
1.00165
1.00165
1.00165
1.00165
1.00165
1.00165
1.00165
1.00165
1.00165
1.00165
1.00165
1.00165
1.00165
1.00165
1.00165
1.00165
1.00165
1.00165
1.00165
1.00165
1.00165
1.00165
1.00165
1.00165
1.00165
1.00165
1.00165
1.00165
1.00165
1.00165
1.00165
1.00165
1.00165
1.00165
1.00165
1.00165
1.00165
1.00165
1.00165
1.00165
1.00165
1.00165
1.00165
1.00165
1.00165
1.00165
1.00165
1.00165
1.00165
1.00165
1.00165
1.00165
1.00165
1.00165
1.00165
1.00165
1.00165
1.00165
1.00165
1.00165
1.00165
1.00165
1.00165
1.00165
1.00165
1.00165
1.00165
1.00165
1.00165
1.00165
1.00165
1.00165
1.00165
1.00165
1.00165
1.00165
1.00165
1.00165
1.00165
1.00165
1.00165
1.00165
1.00165
1.00165
1.00165
1.00165
1.00165
1.00165
1.00165
1.00165
1.00165
1.00165
1.00165
1.00165
1.00165
1.00165
1.00165
1.00165
1.00165
1.00165
1.00165
1.00165
1.00165
1.00165
1.00165
1.00165
1.00165
1.00165
1.00165
1.00165
1.00165
1.00165
1.00165
1.00165
1.00165
1.00165
1.00165
1.00165
1.00165
1.00165
1.00165
1.00165
1.00165
1.00165
1.00165
1.00165
1.00165
1.00165
1.00165
1.00165
1.00165
1.00165
1.00165
1.00096
1.00096
1.00097
0.987875
0.987875
0.988072
0.979889
0.979889
0.987527
0.990928
0.990928
0.983081
1.00235
1.00235
1.00235
1.00235
1.00235
1.00235
1.00235
1.00235
1.00235
1.00235
1.00235
1.00235
1.00235
1.00235
1.00235
1.00235
1.00235
1.00235
1.00235
1.00235
1.00235
1.00235
1.00235
1.00235
1.00235
1.00235
1.00235
1.00235
1.00235
1.00235
1.00235
1.00235
1.00235
1.00235
1.00235
1.00235
1.00235
1.00235
1.00235
1.00235
1.00235
1.00235
1.00235
1.00235
1.00235
1.00235
1.00235
1.00235
1.00235
1.00235
1.00235
1.00235
1.00235
1.00235
1.00235
1.00235
1.00235
1.00235
1.00235
1.00235
1.00235
1.00235
1.00235
1.00235
1.00235
1.00235
1.00235
1.00235
1.00235
1.00235
1.00235
1.00235
1.00235
1.00235
1.00235
1.00235
1.00235
1.00235
1.00235
1.00235
1.00235
1.00235
1.00235
1.00235
1.00235
1.00235
1.00235
1.00235
1.00235
1.00235
1.00235
1.00235
1.00235
1.00235
1.00235
1.00235
1.00235
1.00235
1.00235
1.00235
1.00235
1.00235
1.00235
1.00235
1.00235
1.00235
1.00235
1.00235
1.00235
1.00235
1.00235
1.00235
1.00235
1.00235
1.00235
1.00235
1.00236
1.00236
1.00236
1.00236
1.00236
1.00236
1.00235
1.00235
1.00235
1.00235
1.00235
1.00235
1.00235
1.00235
1.00235
1.00235
1.00235
1.00235
1.00235
1.00235
1.00235
1.00235
1.00235
1.00235
1.00235
1.00235
1.00235
1.00235
1.00235
1.00235
1.00235
1.00235
1.00235
1.00235
1.00235
1.00235
1.00235
1.00235
1.00235
1.00235
1.00235
1.00235
1.00235
1.00235
1.00235
1.00235
1.00235
1.00235
1.00235
1.00235
1.00235
1.00235
1.00235
1.00235
1.00235
1.00235
1.00235
1.00235
1.00235
1.00235
1.00235
1.00235
1.00235
1.00236
1.00236
1.00236
1.00235
1.00235
1.00235
1.00235
1.00235
1.00235
1.00235
1.00235
1.00235
1.00235
1.00235
1.00235
1.00235
1.00235
1.00235
1.00235
1.00235
1.00235
1.00235
1.00235
1.00235
1.00235
1.00235
1.00235
1.00235
1.00235
1.00235
1.00235
1.00235
1.00235
1.00235
1.00235
1.00235
1.00235
1.00165
1.00165
1.00247
0.996241
0.996241
1.00295
1.00295
1.00295
1.00263
1.00194
1.00194
0.994816
0.992062
0.992061
0.992321
0.978666
0.97882
0.978794
0.969344
0.969192
0.968879
0.980373
0.98038
0.983255
1.00246
1.00245
1.00204
1.00273
1.00273
1.00027
1.00235
1.00235
1.00235
1.00235
1.00235
1.00235
1.00235
1.00235
1.00235
1.00235
1.00235
1.00235
1.00235
1.00235
1.00235
1.00235
1.00235
1.00235
1.00235
1.00235
1.00235
1.00235
1.00235
1.00235
1.00235
1.00235
1.00235
1.00235
1.00235
1.00235
1.00235
1.00235
1.00235
1.00235
1.00235
1.00235
1.00235
1.00235
1.00235
1.00235
1.00235
1.00235
1.00235
1.00235
1.00235
1.00235
1.00235
1.00235
1.00235
1.00235
1.00235
1.00235
1.00235
1.00235
1.00235
1.00235
1.00235
1.00235
1.00235
1.00235
0.995423
0.995423
0.995445
1.00167
1.00167
1.00165
1.00165
1.00165
1.00165
1.00165
1.00165
1.00165
1.00165
1.00165
1.00165
1.00165
1.00165
1.00165
1.00165
1.00165
1.00165
1.00165
1.00165
1.00165
1.00165
1.00165
1.00165
1.00165
1.00165
1.00165
1.00165
1.00165
1.00165
1.00165
1.00165
1.00165
1.00165
1.00165
1.00165
1.00165
1.00165
1.00165
1.00165
1.00165
1.00165
1.00165
1.00165
1.00165
1.00165
1.00165
1.00165
1.00165
1.00165
1.00165
0.999574
0.999574
0.999588
1.00097
1.00097
1.00096
1.00096
1.00096
1.00096
1.00096
1.00096
1.00096
1.00096
1.00096
1.00096
1.00096
1.00096
1.00096
1.00096
1.00096
1.00096
1.00096
1.00096
1.00096
1.00096
1.00096
1.00096
1.00096
1.00096
1.00096
1.00096
1.00096
1.00096
1.00096
1.00096
1.00096
1.00096
1.00096
1.00096
1.00096
1.00096
1.00096
1.00096
1.00096
1.00096
1.00096
1.00096
1.00096
1.00096
1.00096
1.00096
1.00096
1.00096
1.00096
1.00096
1.00096
1.00096
1.00096
1.00096
1.00096
1.00096
1.00096
1.00096
1.00096
1.00096
1.00096
1.00096
1.00096
1.00096
1.00096
1.00096
1.00096
1.00096
1.00096
1.00096
1.00096
1.00096
1.00096
1.00096
1.00096
1.00096
1.00096
1.00096
1.00096
1.00096
1.00096
1.00096
1.00096
1.00096
1.00096
1.00096
1.00096
1.00096
1.00096
1.00096
1.00096
1.00096
1.00096
1.00096
1.00096
1.00096
1.00096
1.00096
1.00096
1.00096
1.00096
1.00096
1.00096
1.00096
1.00096
1.00096
1.00096
1.00096
1.00096
1.00096
1.00096
1.00096
1.00096
1.00096
1.00096
1.00096
1.00096
1.00096
1.00096
1.00096
1.00096
1.00096
1.00096
1.00096
1.00096
1.00096
1.00096
1.00096
1.00096
1.00096
1.00096
1.00096
1.00096
1.00096
1.00096
1.00096
1.00096
1.00096
1.00096
1.00096
1.00096
1.00096
1.00096
1.00096
1.00096
1.00096
1.00096
1.00096
1.00096
1.00096
1.00096
1.00096
1.00096
1.00096
1.00096
1.00096
1.00096
1.00096
1.00096
1.00096
1.00096
1.00096
1.00096
1.00096
1.00096
1.00096
1.00096
1.00096
1.00096
1.00096
1.00096
1.00096
1.00096
1.00096
1.00096
1.00096
1.00096
1.00096
1.00096
1.00096
1.00096
1.00096
1.00096
1.00096
1.00096
1.00096
1.00096
1.00096
1.00096
1.00096
1.00096
1.00096
1.00096
1.00096
1.00096
1.00096
1.00096
1.00096
1.00096
1.00096
1.00096
1.00096
1.00096
1.00096
1.00096
1.00096
1.00096
1.00096
1.00096
1.00096
1.00096
1.00096
1.00096
1.00096
1.00096
1.00096
1.00096
1.00096
1.00096
1.00096
1.00096
1.00096
1.00096
1.00096
1.00096
1.00096
1.00096
1.00096
1.00096
1.00096
1.00096
1.00096
1.00096
1.00096
1.00096
1.00096
1.00096
1.00096
1.00096
1.00096
1.00096
1.00096
1.00096
1.00096
1.00096
1.00096
1.00096
1.00096
1.00096
1.00096
1.00096
1.00096
1.00096
1.00096
1.00096
1.00096
1.00096
1.00096
1.00096
1.00096
1.00096
1.00096
1.00096
1.00096
1.00096
1.00096
1.00096
1.00096
1.00096
1.00096
1.00096
1.00096
1.00096
1.00096
1.00096
1.00096
1.00096
1.00096
1.00096
1.00096
1.00096
1.00096
1.00096
1.00096
1.00096
1.00096
1.00096
1.00096
1.00096
1.00096
1.00096
1.00096
1.00096
1.00096
1.00096
1.00096
1.00096
1.00096
1.00096
1.00096
1.00096
1.00096
1.00096
1.00096
1.00096
1.00096
1.00096
1.00096
1.00096
1.00096
1.00096
1.00096
1.00096
1.00096
1.00096
1.00096
1.00096
1.00096
1.00096
1.00096
1.00096
1.00096
1.00096
1.00096
1.00096
1.00096
1.00096
1.00096
1.00096
1.00096
1.00096
1.00096
1.00096
1.00096
1.00096
1.00096
1.00096
1.00096
1.00096
1.00096
1.00096
1.00096
1.00096
1.00096
1.00096
1.00096
1.00096
1.00096
1.00096
1.00096
1.00096
1.00096
1.00096
1.00096
1.00096
1.00096
1.00096
1.00096
1.00096
1.00096
1.00096
1.00096
1.00096
1.00096
1.00096
1.00096
1.00096
1.00096
1.00096
1.00096
1.00096
1.00096
1.00096
1.00096
1.00096
1.00096
1.00096
1.00096
1.00096
1.00096
1.00096
1.00096
1.00096
1.00096
1.00096
1.00096
1.00096
1.00096
1.00096
1.00096
1.00096
1.00096
1.00096
1.00096
1.00096
1.00096
1.00096
1.00096
1.00096
1.00096
1.00096
1.00096
1.00096
1.00096
1.00096
1.00096
1.00096
1.00096
1.00096
1.00096
1.00096
1.00096
1.00096
1.00096
1.00096
1.00096
1.00096
1.00096
1.00096
1.00096
1.00096
1.00096
1.00096
1.00096
1.00096
1.00096
1.00096
1.00096
1.00096
1.00096
1.00096
1.00096
1.00096
1.00096
1.00096
1.00096
1.00096
1.00096
1.00096
1.00096
1.00096
1.00096
1.00096
1.00096
1.00096
1.00096
1.00096
1.00096
1.00096
1.00096
1.00096
1.00096
1.00096
1.00096
1.00096
1.00096
1.00096
1.00096
1.00096
1.00096
1.00096
1.00096
1.00096
1.00096
1.00096
1.00096
1.00096
1.00096
1.00096
1.00096
1.00096
1.00096
1.00096
1.00096
1.00096
1.00096
1.00096
1.00096
1.00096
1.00096
1.00096
1.00096
1.00096
1.00096
1.00096
1.00096
1.00096
1.00096
1.00096
1.00096
1.00096
1.00096
1.00096
1.00096
1.00096
1.00096
1.00096
1.00096
1.00096
1.00096
1.00096
1.00096
1.00096
1.00096
1.00096
1.00096
1.00096
1.00096
1.00096
1.00096
1.00096
1.00096
1.00096
1.00096
1.00096
1.00096
1.00096
1.00096
1.00096
1.00096
1.00096
1.00096
1.00096
1.00096
1.00096
1.00096
1.00096
1.00096
1.00096
1.00096
1.00096
1.00096
1.00096
1.00096
1.00096
0.996114
0.996114
0.996113
1.00096
1.00096
1.00096
1.00096
1.00096
1.00096
1.00096
1.00096
1.00096
1.00096
1.00096
1.00096
1.00096
1.00096
1.00096
1.00096
1.00096
1.00097
1.00097
1.00097
1.00097
1.00097
1.00097
1.00096
1.00096
1.00096
1.00096
1.00096
1.00096
1.00096
1.00096
1.00096
1.00096
1.00096
1.00096
1.00096
1.00096
1.00096
1.00096
1.00096
1.00096
1.00096
1.00096
1.00096
1.00096
1.00096
1.00096
1.00096
1.00096
1.00096
1.00096
1.00096
1.00096
1.00096
1.00096
1.00096
1.00096
1.00096
1.00096
1.00096
1.00096
1.00096
1.00096
1.00096
1.00096
1.00096
1.00096
1.00096
1.00096
1.00096
1.00096
1.00096
1.00096
1.00096
1.00096
1.00096
1.00096
1.00096
1.00096
1.00096
1.00096
1.00096
1.00096
1.00096
1.00096
1.00096
1.00096
1.00096
1.00096
1.00096
0.999575
0.999575
0.999582
0.502575
0.502575
0.502565
1.00026
1.00026
1.00026
1.00096
1.00096
1.00096
1.00096
1.00096
1.00096
1.00096
1.00096
1.00096
1.00096
1.00096
1.00096
1.00096
1.00096
1.00096
1.00096
1.00096
1.00096
1.00096
1.00096
1.00096
1.00096
1.00096
1.00096
1.00096
1.00096
1.00096
1.00096
1.00096
1.00096
1.00096
1.00096
1.00096
1.00096
1.00096
1.00096
1.00096
1.00096
1.00096
1.00096
1.00096
1.00096
1.00096
1.00096
1.00096
1.00096
1.00096
1.00096
1.00096
1.00096
1.00096
1.00096
1.00096
1.00096
1.00096
1.00096
1.00096
1.00096
1.00096
1.00096
1.00096
1.00096
1.00096
1.00096
1.00096
1.00096
1.00096
1.00096
1.00096
1.00096
1.00096
1.00096
1.00096
1.00096
1.00096
1.00096
1.00096
1.00096
1.00096
1.00096
1.00096
1.00096
1.00096
1.00096
1.00096
1.00096
1.00096
1.00096
1.00096
1.00096
1.00096
1.00096
1.00096
1.00096
1.00096
1.00096
1.00096
1.00096
1.00096
1.00096
1.00096
1.00096
1.00096
1.00096
1.00096
1.00096
1.00096
1.00096
1.00096
1.00096
1.00096
1.00096
1.00096
1.00096
1.00096
1.00096
1.00096
1.00096
1.00096
1.00097
1.00097
1.00097
1.00096
1.00096
1.00096
1.00097
1.00097
1.00097
1.00096
1.00096
1.00096
1.00096
1.00096
1.00096
1.00096
1.00096
1.00096
1.00096
1.00096
1.00096
1.00096
1.00096
1.00096
1.00096
1.00096
1.00096
1.00096
1.00096
1.00096
1.00096
1.00096
1.00096
1.00096
1.00096
1.00096
1.00096
1.00096
1.00096
1.00096
1.00096
1.00096
1.001
1.001
1.001
1.00131
0.999227
0.999227
0.998879
1.00096
1.00096
1.00096
1.00096
1.00096
1.00096
1.00096
1.00096
1.00096
1.00096
1.00096
1.00096
1.00096
1.00096
1.00096
1.00096
1.00096
1.00096
1.00096
1.00096
1.00096
1.00096
1.00096
1.00096
1.00096
1.00096
1.00096
1.00096
1.00096
1.00097
1.00097
1.00097
1.00096
1.00096
1.00096
1.00096
1.00096
1.00096
1.00096
1.00096
1.00096
1.00096
1.00096
1.00096
1.00097
1.00097
1.00097
1.00108
1.00108
1.00108
1.00096
1.00096
1.00096
1.00096
1.00096
1.00096
1.00096
1.00096
1.00096
1.00096
1.00096
1.00096
1.00096
1.00096
1.00096
1.00096
1.00096
1.00096
1.00096
1.00096
1.00096
1.00096
1.00096
1.00096
1.00096
1.00096
1.00096
1.00096
1.00096
1.00096
1.00096
1.00096
1.00096
1.00096
1.00096
1.00096
1.00096
1.00096
1.00096
1.00096
1.00096
1.00096
1.00096
1.00096
1.00096
1.00096
1.00096
1.00096
1.00096
1.00096
1.00096
1.00097
1.00027
1.00027
1.00026
1.00165
1.00165
1.00165
1.00165
1.00165
1.00165
1.00165
1.00165
1.00165
1.00165
1.00165
1.00165
1.00165
1.00165
1.00165
1.00165
1.00165
1.00166
1.00166
1.00166
1.00165
1.00165
1.00165
1.00165
1.00165
1.00165
1.00165
1.00165
1.00165
1.00165
1.00165
1.00165
1.00165
1.00165
1.00165
1.00165
1.00165
1.00165
1.00165
1.00165
1.00165
1.00165
1.00165
1.00165
1.00165
1.00165
1.00165
1.00165
1.00165
1.00165
1.00165
1.00165
1.00165
1.00165
1.00165
1.00165
1.00165
1.00165
1.00165
1.00165
1.00165
1.00165
1.00165
0.994045
0.994093
0.994094
1.0024
1.00235
1.00235
1.00235
1.00235
1.00235
1.00235
1.00235
1.00235
1.00235
1.00235
1.00235
1.00235
1.00235
1.00235
1.00235
1.00235
1.00235
1.00235
1.00235
1.00235
1.00235
1.00235
1.00235
1.00235
1.00235
1.00235
1.00235
1.00235
1.00235
1.00235
1.00235
1.00235
1.00235
1.00235
1.00235
1.00235
1.00235
1.00235
1.00235
1.00235
1.00235
1.00235
1.00235
1.00235
1.00235
1.00235
1.00235
1.00235
1.00235
1.00235
1.00096
1.00096
1.00096
0.835909
0.835909
0.835916
0.546163
0.546169
0.54637
0.0179199
0.0179148
0.0178187
0.0026921
0.00351894
0.00996902
0.207941
0.207113
0.200578
0.897166
0.897184
0.897286
0.990065
0.990049
0.989921
1.00304
1.00304
1.00304
1.00304
1.00304
1.00304
1.00304
1.00304
1.00304
1.00304
1.00304
1.00304
1.00304
1.00304
1.00304
1.00304
1.00304
1.00304
1.00304
1.00304
1.00304
1.00304
1.00304
1.00304
1.00304
1.00304
1.00304
1.00304
1.00304
1.00304
1.00304
1.00304
1.00304
1.00304
1.00304
1.00304
1.00304
1.00304
1.00304
1.00304
1.00304
1.00305
1.00305
1.00305
1.00304
1.00304
1.00304
1.00304
1.00304
1.00304
1.00304
1.00304
1.00304
1.00304
0.991292
0.991296
0.991296
1.00305
1.00304
1.00304
1.00304
1.00304
1.00304
1.00304
1.00304
1.00304
1.00304
1.00304
1.00304
1.00304
1.00304
1.00304
1.00304
1.00304
1.00304
1.00304
1.00304
1.00304
1.00304
1.00304
1.00305
1.00305
1.00305
1.00304
1.00304
1.00304
1.00304
1.00304
1.00304
1.00304
1.00304
1.00304
1.00304
1.00304
1.00304
1.00304
1.00304
1.00304
1.00304
1.00304
1.00304
1.00304
1.00304
1.00304
1.00304
1.00304
1.00304
1.00304
1.00304
1.00304
1.00304
1.00304
1.00304
1.00304
1.00304
1.00304
1.00304
1.00304
1.00304
1.00304
1.00304
1.00304
1.00304
1.00304
1.00304
1.00304
1.00304
1.00304
1.00304
1.00304
1.00304
1.00304
1.00304
1.00304
1.00304
1.00304
1.00304
1.00304
1.00304
1.00304
1.00304
1.00304
1.00304
1.00304
1.00304
1.00304
1.00304
1.00304
1.00304
1.00304
1.00304
1.00304
1.00304
1.00304
1.00304
1.00304
1.00304
1.00304
1.00304
1.00304
1.00304
1.00304
1.00304
1.00304
1.00304
1.00304
1.00304
1.00304
1.00304
1.00304
1.00304
1.00304
1.00304
1.00304
1.00304
1.00304
1.00304
1.00304
1.00304
1.00304
1.00304
1.00304
1.00304
1.00304
1.00304
1.00305
1.00166
1.00166
1.00165
0.994734
0.994734
0.995575
1.00249
1.00249
1.00207
1.00207
1.00207
1.00178
1.00247
1.00247
1.00235
1.00235
1.00235
1.00235
1.00235
1.00235
1.00235
1.00235
1.00235
1.00235
1.00235
1.00235
1.00235
1.00235
1.00235
1.00235
1.00165
1.00165
1.00165
0.996804
0.996804
0.996804
0.960849
0.960849
0.96085
1.00235
1.00235
1.00235
1.00235
1.00235
1.00235
1.00235
1.00235
1.00235
1.00235
1.00235
1.00235
1.00235
1.00235
1.00235
1.00235
1.00235
1.00235
1.00235
1.00235
1.00235
1.00235
1.00235
1.00235
1.00235
1.00235
1.00235
1.00235
1.00235
1.00235
1.00235
1.00235
1.00235
1.00235
1.00235
1.00235
1.00235
1.00235
1.00235
1.00235
1.00235
1.00235
1.00235
1.00235
1.00235
1.00235
1.00235
1.00235
1.00235
1.00235
1.00235
1.00235
1.00235
1.00235
1.00235
1.00235
1.00235
1.00235
1.00235
1.00235
1.00235
1.00235
1.00235
1.00235
1.00235
1.00235
1.00235
1.00235
1.00235
1.00235
1.00235
1.00235
1.00235
1.00235
1.00235
1.00235
1.00235
1.00235
1.00235
1.00235
1.00235
1.00235
1.00235
1.00235
1.00235
1.00235
1.00235
1.00235
1.00235
1.00235
1.00235
1.00235
1.00235
1.00235
1.00235
1.00235
1.00235
1.00235
1.00235
1.00235
1.00235
1.00235
1.00235
1.00235
1.00235
1.00235
1.00235
1.00235
1.00235
1.00235
1.00235
1.00235
1.00235
1.00235
1.00235
1.00235
1.00235
1.00235
1.00235
1.00235
1.00235
1.00235
1.00235
1.00235
1.00235
1.00235
1.00235
1.00235
1.00235
1.00235
1.00235
1.00235
1.00235
1.00235
1.00235
0.998879
0.998879
0.998879
1.00235
1.00235
1.00235
1.00235
1.00235
1.00235
1.00235
1.00235
1.00235
1.00235
1.00235
1.00235
1.00235
1.00235
1.00235
1.00235
1.00235
1.00235
1.00235
1.00235
1.00235
1.00235
1.00235
1.00235
1.00235
1.00235
1.00235
1.00235
1.00235
1.00235
1.00235
1.00235
1.00235
1.00235
1.00235
1.00235
1.00235
1.00235
1.00235
1.00235
1.00235
1.00235
1.00235
1.00235
1.00235
1.00235
1.00235
1.00235
1.00235
1.00235
1.00235
1.00235
1.00235
1.00235
1.00235
1.00235
1.00235
1.00235
1.00235
1.00235
1.00235
1.00235
1.00235
1.00235
1.00235
1.00235
1.00235
1.00235
1.00235
1.00235
1.00235
1.00235
1.00235
1.00235
1.00235
1.00235
1.00235
1.00235
1.00235
1.00235
1.00235
1.00235
1.00235
1.00235
1.00235
1.00235
1.00235
1.00235
1.00235
1.00235
1.00235
1.00235
1.00235
1.00235
1.00235
1.00235
1.00235
1.00235
1.00235
1.00235
1.00235
1.00235
1.00235
1.00235
1.00235
1.00235
1.00235
1.00235
1.00235
1.00235
1.00235
1.00235
1.00235
1.00235
1.00235
1.00235
1.00235
1.00235
1.00235
1.00235
1.00235
1.00235
1.00235
1.00235
1.00235
1.00235
1.00235
1.00235
1.00235
1.00165
1.00165
1.00165
1.00165
1.00165
1.00165
1.00235
1.00235
1.00235
1.00235
1.00235
1.00235
1.00235
1.00235
1.00235
1.00235
1.00235
1.00235
1.00165
1.00165
1.00165
1.00165
1.00165
1.00166
1.00235
1.00235
1.00235
1.00235
1.00235
1.00235
1.00235
1.00235
1.00235
1.00235
1.00235
1.00235
1.00235
1.00235
1.00235
1.00235
1.00235
1.00235
1.00235
1.00235
1.00235
1.00235
1.00235
1.00235
1.00235
1.00235
1.00235
1.00235
1.00235
1.00235
1.00235
1.00235
1.00235
1.00235
1.00235
1.00235
1.00235
1.00235
1.00235
1.00235
1.00235
1.00235
1.00235
1.00235
1.00235
1.00235
1.00235
1.00235
1.00235
1.00235
1.00235
1.00235
1.00235
1.00235
1.00235
1.00235
1.00236
1.00236
1.00238
1.00236
1.00236
1.00235
1.00256
1.00256
1.00256
1.00235
0.971565
0.97157
0.973357
0.956128
0.956737
0.95495
0.00431634
0.00567992
0.00568261
0.0278481
0.0535804
0.0536097
0.185403
0.158048
0.158087
0.475701
0.475351
0.475302
1.00237
1.00237
1.00235
1.00304
1.00304
1.00304
1.00304
1.00304
1.00304
1.00304
1.00304
1.00304
1.00304
1.00304
1.00304
1.00304
1.00304
1.00304
1.00304
1.00304
1.00304
1.00304
1.00304
1.00304
1.00304
1.00304
1.00304
1.00304
1.00304
1.00304
1.00374
1.00374
1.00374
1.00374
1.00374
1.00374
1.00374
1.00374
1.00374
1.00374
1.00374
1.00374
1.00374
1.00374
1.00374
1.00374
1.00374
1.00374
1.00374
1.00374
1.00374
1.00374
1.00374
1.00374
1.00374
1.00374
1.00374
1.00374
1.00374
1.00374
1.00374
1.00374
1.00374
1.00374
1.00374
1.00374
1.00374
1.00374
1.00374
1.00374
1.00374
1.00374
1.00374
1.00374
1.00374
1.00374
1.00374
1.00374
1.00374
1.00374
1.00374
1.00374
1.00374
1.00374
0.996114
0.996114
0.996123
1.00305
1.00305
1.00304
1.00304
1.00304
1.00304
1.00304
1.00304
1.00304
1.00304
1.00304
1.00304
1.00304
1.00304
1.00304
1.00304
1.00304
1.00304
1.00304
1.00304
1.00304
1.00304
1.00304
1.00304
1.00304
1.00304
1.00304
1.00304
1.00304
1.00304
1.00304
1.00304
1.00304
1.00304
1.00304
1.00304
1.00304
1.00304
1.00304
1.00304
1.00304
1.00304
1.00304
1.00304
1.00304
1.00304
1.00304
1.00304
1.00304
1.00304
1.00304
1.00304
1.00304
1.00304
1.00304
1.00304
1.00304
1.00304
1.00304
1.00304
1.00304
1.00304
1.00304
1.00304
1.00304
1.00304
1.00304
1.00304
1.00304
1.00304
1.00304
1.00304
1.00304
1.00304
1.00304
1.00304
1.00304
1.00304
1.00304
1.00304
1.00304
1.00304
1.00304
1.00304
1.00304
1.00304
1.00304
1.00304
1.00304
1.00304
1.00304
1.00304
1.00304
1.00304
1.00304
1.00304
1.00304
1.00304
1.00304
1.00304
1.00304
1.00304
1.00304
1.00304
1.00304
1.00304
1.00304
1.00304
1.00304
1.00304
1.00304
1.00304
1.00304
1.00305
0.99061
0.99061
0.990633
1.00307
1.00307
1.00304
1.00305
1.00305
1.00305
1.00096
1.00096
1.00096
1.00304
1.00304
1.00304
1.00304
1.00304
1.00304
1.00304
1.00304
1.00304
1.00304
1.00304
1.00304
1.00304
1.00304
1.00304
1.00304
1.00304
1.00304
1.00304
1.00304
1.00304
1.00304
1.00304
1.00304
1.00304
1.00304
1.00304
1.00304
1.00304
1.00304
1.00304
1.00304
1.00304
1.00304
1.00304
1.00304
1.00304
1.00304
1.00304
1.00304
1.00304
1.00304
1.00304
1.00304
1.00304
1.00304
1.00304
1.00304
1.00304
1.00304
1.00304
1.00304
1.00304
1.00304
1.00304
1.00304
1.00304
1.00304
1.00304
1.00304
1.00304
1.00304
1.00304
1.00304
1.00304
1.00304
1.00304
1.00304
1.00304
1.00304
1.00304
1.00304
1.00304
1.00304
1.00304
1.00304
1.00304
1.00304
1.00304
1.00304
1.00304
1.00304
1.00304
1.00304
1.00304
1.00304
1.00304
1.00304
1.00304
1.00304
1.00304
1.00304
1.00304
1.00304
1.00304
1.00304
1.00304
1.00304
1.00304
1.00304
1.00304
1.00304
1.00304
1.00304
1.00304
1.00304
1.00304
1.00304
1.00304
1.00304
1.00304
1.00304
1.00304
1.00305
1.00305
1.00305
1.00304
1.00304
1.00304
1.00304
1.00304
1.00304
1.00304
1.00304
1.00304
1.00304
1.00304
1.00304
1.0034
1.0034
1.0034
1.00304
1.00304
1.00304
1.00304
1.00304
1.00304
1.00304
1.00304
1.00304
1.00304
1.00304
1.00304
1.00304
1.00304
1.00304
1.00304
1.00304
1.00304
1.00304
1.00304
1.00304
1.00304
1.00304
1.00304
1.00304
1.00304
1.00304
1.00304
1.00304
1.00304
1.00304
1.00304
1.00304
1.00304
1.00235
1.00235
1.00235
1.00304
1.00304
1.00304
1.00304
1.00304
1.00304
1.00304
1.00304
1.00304
1.00304
1.00304
1.00305
1.00305
1.00305
1.00304
1.00304
1.00304
1.00304
1.00304
1.00304
1.00304
1.00304
1.00304
1.00304
1.00304
1.00304
1.00304
1.00304
1.00304
1.00304
1.00304
1.00304
1.00304
1.00304
1.00304
1.00304
1.00304
1.00304
1.00304
1.00304
1.00304
1.00304
1.00304
1.00304
1.00304
1.00304
1.00304
1.00304
0.944997
0.944997
1.00222
1.00222
1.00222
1.00354
1.00354
1.00354
0.97526
1.00317
1.00317
0.972912
1.00304
1.00304
1.00304
1.00304
1.00304
1.00304
1.00304
1.00304
1.00304
1.00304
1.00304
1.00304
1.00304
1.00304
1.00304
1.00304
1.00304
1.00304
1.00304
1.00304
1.00304
1.00304
1.00304
1.00304
1.00304
1.00304
1.00304
1.00304
1.00304
1.00304
1.00304
1.00304
1.00304
1.00304
1.00304
1.00304
1.00304
1.00304
1.00304
1.00304
1.00304
1.00304
1.00304
1.00304
1.00304
1.00304
1.00304
1.00304
1.00304
1.00304
1.00304
1.00304
1.00304
1.00304
1.00304
1.00304
1.00304
1.00304
1.00304
1.00304
1.00304
1.00304
1.00304
1.00304
1.00304
1.00304
1.00304
1.00304
1.00304
1.00304
1.00304
1.00304
1.00304
1.00304
1.00304
1.00304
1.00304
1.00304
1.00304
1.00304
1.00304
1.00304
1.00304
1.00304
1.00304
1.00304
1.00304
1.00304
1.00304
1.00304
1.00304
1.00304
1.00304
1.00304
1.00304
1.00304
1.00304
1.00304
1.00304
1.00304
1.00304
1.00304
1.00304
1.00304
1.00304
1.00304
1.00304
1.00304
1.00304
1.00304
1.00304
1.00304
1.00304
1.00304
1.00304
1.00304
1.00304
1.00304
1.00304
1.00304
1.00304
1.00304
1.00304
1.00304
1.00304
1.00304
1.00304
1.00304
1.00304
1.00304
1.00304
1.00307
1.00307
1.00307
1.00304
1.00304
1.00304
1.00304
1.00304
1.00304
1.00304
1.00304
1.00304
1.00304
1.00304
1.00304
1.00304
1.00304
1.00304
1.00304
1.00304
1.00304
1.00304
1.00304
1.00304
1.00304
1.00304
1.00304
1.00304
1.00304
1.00304
1.00304
1.00304
1.00304
1.00304
1.00304
1.00304
1.00304
1.00304
1.00304
1.00304
1.00304
1.00304
1.00304
1.00304
1.00304
1.00304
1.00304
1.00304
1.00304
1.00304
1.00304
1.00304
1.00304
1.00304
1.00304
1.00304
1.00304
1.00304
1.00304
1.00304
1.00304
1.00235
1.00235
1.00235
1.00304
1.00304
1.00305
1.00305
1.00305
1.00305
1.00305
1.00305
1.00304
1.00304
1.00304
1.00304
1.00304
1.00304
1.00304
1.00304
1.00304
1.00304
1.00304
1.00304
1.00304
1.00304
1.00304
1.00304
1.00304
1.00304
1.00304
1.00304
1.00304
1.00304
1.00304
1.00304
1.00304
1.00304
1.00304
1.00304
1.00304
1.00304
1.00304
1.00304
1.00304
1.00304
1.00304
1.00304
1.00304
1.00304
1.00304
1.00304
1.00304
1.00304
1.00304
1.00304
1.00304
1.00304
1.00304
1.00304
1.00304
1.00304
1.00304
1.00304
1.00304
1.00304
1.00304
1.00304
1.00304
1.00304
1.00304
1.00304
1.00304
1.00304
1.00304
1.00304
1.00304
1.00304
1.00304
1.00304
1.00304
1.00304
1.00304
1.00304
1.00304
1.00304
1.00304
1.00304
1.00304
1.00304
1.00304
1.00304
1.00304
1.00304
1.00304
1.00304
1.00304
1.00304
1.00304
1.00304
1.00304
1.00304
1.00304
1.00304
1.00304
1.00304
1.00304
1.00304
1.00304
1.00304
1.00304
1.00304
1.00304
1.00304
1.00304
1.00304
1.00304
1.00304
1.00304
1.00304
1.00304
1.00304
1.00304
1.00304
1.00304
1.00304
1.00304
1.00304
1.00304
1.00304
1.00304
1.00304
1.00304
0.999572
0.999572
1.00378
1.00239
1.00239
1.00377
1.00377
1.00377
1.00375
1.00375
1.00375
1.00235
1.00304
1.00304
1.00322
1.00322
1.00322
1.00287
1.00287
1.00287
0.998879
1.00235
1.00235
1.00235
1.00235
1.00235
1.00235
1.00235
1.00235
1.00235
1.00235
1.00235
1.00235
1.00235
1.00235
1.00235
1.00235
1.00235
1.00235
1.00235
1.00235
1.00235
1.00235
1.00235
1.00235
1.00235
1.00235
1.00235
1.00235
1.00235
1.00235
1.00235
1.00235
1.00235
1.00235
1.00235
1.00235
1.00235
1.00235
1.00235
1.00235
1.00235
1.00235
1.00235
1.00235
1.00235
1.00235
1.00235
1.00235
1.00235
1.00235
1.00235
1.00235
1.00235
1.00235
1.00235
1.00235
1.00235
1.00235
1.00235
1.00259
1.00259
1.00259
1.00236
1.00236
1.00236
1.00235
1.00235
1.00235
1.00235
1.00235
1.00235
1.00235
1.00235
1.00235
1.00236
1.00236
1.00236
1.00245
1.00245
1.00245
1.00236
1.00236
1.00236
1.00235
1.00235
1.00235
1.00235
1.00235
1.00235
1.00235
1.00235
1.00235
1.00235
1.00235
1.00235
1.00235
1.00235
1.00235
1.00235
1.00235
1.00235
1.00235
1.00235
1.00235
1.00235
1.00235
1.00235
1.00235
1.00235
1.00235
1.00235
1.00235
1.00235
1.00235
1.00235
1.00235
1.00235
1.00235
1.00235
1.00235
1.00235
1.00235
1.00235
1.00235
1.00235
1.00235
1.00235
1.00235
1.00235
1.00235
1.00235
1.00235
1.00235
1.00235
1.00235
1.00235
1.00235
1.00235
1.00235
1.00235
1.00235
1.00235
1.00235
1.00235
1.00235
1.00235
1.00235
1.00235
1.00235
1.00235
1.00235
1.00235
1.00235
1.00235
1.00235
1.00235
1.00235
1.00235
1.00235
1.00235
1.00235
1.00235
1.00235
1.00235
1.00235
1.00235
1.00235
1.00235
1.00235
1.00235
1.00235
1.00235
1.00235
1.00235
1.00096
1.00096
1.00096
1.00096
1.00096
1.00097
1.00167
1.00167
1.00165
1.00165
1.00165
1.00165
1.00165
1.00165
1.00165
1.00165
1.00165
1.00165
1.00165
1.00165
1.00165
1.00165
1.00165
1.00165
1.00165
1.00165
1.00165
1.00165
1.00165
1.00165
1.00165
1.00165
1.00165
1.00165
1.00165
1.00165
1.00165
1.00165
1.00165
1.00165
1.00165
1.00165
1.00165
1.00165
1.00165
1.00165
1.00165
1.00165
1.00165
1.00165
1.00165
1.00165
1.00165
1.00165
1.00165
1.00165
1.00165
1.00165
1.00165
1.00165
1.00165
1.00165
1.00165
1.00165
1.00165
1.00165
1.00165
1.00165
1.00165
1.00165
1.00165
1.00165
1.00165
1.00165
1.00165
1.00165
1.00165
1.00165
1.00165
1.00165
1.00165
1.00165
1.00165
1.00165
1.00165
1.00165
1.00165
1.00165
1.00165
1.00165
1.00165
1.00165
1.00165
1.00165
1.00165
1.00165
1.00165
1.00165
1.00165
1.00165
1.00165
1.00165
1.00165
1.00165
1.00165
1.00165
1.00165
1.00165
1.00165
1.00165
1.00165
1.00165
1.00165
1.00165
1.00165
1.00165
1.00165
1.00165
1.00165
1.00165
1.00165
1.00165
1.00165
1.00165
1.00165
1.00165
1.00165
1.00165
1.00165
1.00165
1.00165
1.00165
1.00165
1.00165
1.00165
1.00165
1.00165
1.00165
1.00165
1.00165
1.00165
1.00165
1.00165
1.00165
1.00165
1.00165
1.00165
1.00165
1.00165
1.00165
1.00165
1.00165
1.00165
1.00165
1.00165
1.00165
1.00165
1.00165
1.00165
1.00165
1.00165
1.00165
1.00165
1.00165
1.00165
1.00165
1.00165
1.00165
1.00165
1.00165
1.00165
1.00165
1.00165
1.00165
1.00165
1.00165
1.00165
1.00165
1.00165
1.00165
1.00165
1.00165
1.00165
1.00165
1.00165
1.00165
1.00165
1.00165
1.00165
1.00165
1.00165
1.00165
1.00165
1.00165
1.00165
1.00165
1.00165
1.00165
1.00165
1.00165
1.00165
1.00165
1.00165
1.00165
1.00165
1.00165
1.00165
1.00165
1.00165
1.00165
1.00165
1.00165
1.00165
1.00165
1.00165
1.00165
1.00165
1.00165
1.00165
1.00165
1.00165
1.00165
1.00165
1.00165
1.00165
1.00165
1.00165
1.00165
1.00165
1.00165
1.00165
1.00165
1.00165
1.00165
1.00165
1.00165
1.00165
1.00165
1.00165
1.00165
1.00165
1.00165
1.00165
1.00165
1.00165
1.00165
1.00165
1.00165
1.00165
1.00165
1.00165
1.00165
1.00165
1.00165
1.00165
1.00165
1.00165
1.00165
1.00165
1.00165
1.00165
1.00165
1.00165
1.00165
1.00165
1.00165
1.00165
1.00165
1.00165
1.00165
1.00165
1.00165
1.00165
1.00165
1.00165
1.00165
1.00165
1.00165
1.00165
1.00165
1.00165
1.00165
1.00165
1.00165
1.00165
1.00165
1.00165
1.00165
1.00165
1.00165
1.00165
1.00165
1.00165
1.00165
1.00165
1.00165
1.00165
1.00165
1.00165
1.00165
1.00165
1.00165
1.00165
1.00165
1.00165
1.00165
1.00165
1.00165
1.00165
1.00165
1.00165
1.00165
1.00165
1.00165
1.00165
1.00165
1.00165
1.00165
1.00165
1.00165
1.00165
1.00165
1.00165
1.00165
1.00165
1.00165
1.00165
1.00165
1.00165
1.00165
1.00165
1.00165
1.00165
1.00165
1.00165
1.00165
1.00165
1.00165
1.00165
1.00165
1.00165
1.00165
1.00165
1.00165
1.00165
0.973587
0.974625
0.974629
1.00131
1.00027
1.00027
1.00165
1.00165
1.00165
1.00165
1.00165
1.00165
1.00165
1.00165
1.00165
1.00165
1.00165
1.00165
1.00165
1.00165
1.00165
1.00165
1.00165
1.00165
1.00165
1.00165
1.00165
1.00165
1.00165
1.00165
1.00165
1.00167
1.00167
0.998913
0.998974
0.998981
1.00173
1.00166
1.00165
1.00165
1.00165
1.00165
1.00165
1.00165
1.00165
1.00165
1.00165
1.00165
1.00165
1.00165
1.00165
1.00165
1.00165
1.00165
1.00165
1.00165
1.00165
1.00165
1.00165
1.00165
1.00165
1.00165
1.00165
1.00165
1.00165
1.00165
1.00165
1.00165
1.00165
1.00165
1.00165
1.00165
1.00165
1.00165
1.00165
1.00165
1.00165
1.00165
1.00165
1.00165
1.00165
1.00165
1.00165
1.00165
1.00165
1.00165
1.00165
1.00165
1.00165
1.00165
1.00165
1.00165
1.00165
1.00165
1.00165
1.00174
1.00174
1.00174
1.00165
1.00165
1.00165
1.00165
1.00165
1.00165
1.00165
1.00165
1.00165
1.00165
1.00165
1.00165
1.00165
1.00165
1.00165
1.00165
1.00165
1.00165
1.00165
1.00165
1.00165
1.00165
1.00165
1.00165
1.00165
1.00165
1.00165
1.00165
1.00165
1.00165
1.00165
1.00165
1.00165
1.00165
1.00165
1.00165
1.00165
1.00165
1.00165
1.00165
1.00165
1.00165
1.00165
1.00165
1.00165
1.00165
1.00165
1.00165
1.00165
1.00165
1.00165
1.00165
1.00165
1.00165
1.00165
1.00165
1.00165
1.00165
1.00165
1.00165
1.00165
1.00165
1.00165
1.00165
1.00165
1.00165
1.00165
1.00165
1.00165
1.00165
1.00165
1.00165
1.00165
1.00165
1.00165
1.00165
1.00165
1.00165
1.00165
1.00165
1.00165
1.00165
1.00165
1.00165
1.00165
1.00165
1.00165
1.00165
1.00165
1.00165
1.00165
1.00165
1.00165
1.00165
1.00165
1.00165
1.00165
1.00165
1.00165
1.00165
1.00165
1.00165
1.00165
1.00165
1.00165
1.00165
1.00165
1.00165
1.00165
1.00165
1.00165
1.00165
1.00165
1.00165
1.00165
1.00165
1.00165
1.00165
1.00165
1.00165
1.00165
1.00165
1.00165
1.00165
1.00165
1.00165
1.00165
1.00165
1.00165
1.00165
1.00165
1.00165
1.00165
1.00165
1.00165
1.00165
1.00165
1.00165
1.00165
1.00165
1.00165
1.00165
1.00165
1.00165
1.00165
1.00165
1.00165
1.00165
1.00165
1.00165
1.00165
1.00165
1.00165
1.00165
1.00165
1.00165
1.00165
1.00165
1.00165
1.00165
1.00165
1.00165
1.00165
1.00165
1.00165
1.00165
1.00165
1.00165
1.00165
1.00165
1.00165
1.00165
1.00165
1.00165
1.00165
1.00165
1.00165
1.00165
1.00165
1.00165
1.00165
1.00165
1.00165
1.00165
1.00165
1.00165
1.00165
1.00165
1.00165
1.00165
1.00165
1.00165
1.00165
1.00165
1.00165
1.00165
1.00165
1.00165
1.00165
1.00165
1.00165
1.00165
1.00165
1.00165
1.00165
1.00165
1.00165
1.00165
1.00165
1.00165
1.00165
1.00165
1.00165
1.00165
1.00165
1.00165
1.00165
1.00165
1.00165
1.00165
1.00165
1.00165
1.00165
1.00165
1.00165
1.00165
1.00165
1.00165
1.00165
1.00165
1.00165
1.00166
1.00166
1.00166
1.00165
1.00165
1.00165
1.00165
1.00165
1.00165
1.00166
1.00166
1.00166
1.00165
1.00165
1.00165
1.00165
1.00165
1.00165
1.00165
1.00165
1.00165
1.00165
1.00165
1.00165
1.00165
1.00165
1.00165
1.00165
1.00165
1.00165
1.00165
1.00165
1.00165
1.00165
1.00165
1.00165
1.00165
1.00165
1.00165
1.00165
1.00165
1.00165
1.00165
1.00165
1.00165
1.00165
1.00165
1.00165
1.00165
1.00165
1.00165
1.00165
1.00026
1.00026
1.00188
1.00188
1.00188
1.00026
1.00235
1.00235
1.00235
1.00235
1.00235
1.00235
1.00235
1.00235
1.00235
1.00235
1.00235
1.00235
1.00235
1.00235
1.00235
1.00235
1.00235
1.00235
1.00235
1.00235
1.00235
1.00235
1.00235
1.00235
1.00235
1.00235
1.00235
1.00235
1.00235
1.00235
1.00235
1.00235
1.00235
1.00235
1.00235
1.00235
1.00235
1.00235
1.00235
1.00235
1.00235
1.00235
0.825524
0.825524
0.996508
1.00052
1.00052
0.829541
1.00165
1.00165
1.00165
1.00165
1.00165
1.00165
1.00165
1.00165
1.00165
1.00165
1.00165
1.00165
1.00165
1.00165
1.00165
1.00165
1.00165
1.00165
1.00165
1.00165
1.00165
1.00165
1.00165
1.00165
1.00165
1.00165
1.00165
1.00165
1.00165
1.00165
1.00165
1.00165
1.00165
1.00165
1.00165
1.00165
1.00165
1.00165
1.00165
1.00165
1.00165
1.00165
1.00165
1.00165
1.00165
1.00165
1.00165
1.00165
1.00165
1.00165
1.00165
1.00165
1.00165
1.00165
1.00165
1.00165
1.00165
1.00165
1.00165
1.00165
1.00165
1.00165
1.00165
1.00165
1.00165
1.00165
1.00165
1.00165
1.00165
1.00165
1.00165
1.00165
1.00165
1.00165
1.00165
1.00165
1.00165
1.00165
1.00165
1.00165
1.00165
1.00165
1.00165
1.00165
1.00165
1.00165
1.00165
1.00165
1.00165
1.00165
1.00165
1.00165
1.00165
1.00165
1.00165
1.00165
1.00165
1.00165
1.00165
1.00165
1.00165
1.00165
1.00165
1.00165
1.00165
1.00165
1.00165
1.00165
1.00165
1.00165
1.00165
1.00165
1.00165
1.00165
1.00165
1.00165
1.00165
1.00165
1.00165
1.00165
1.00165
1.00165
1.00178
1.00178
1.00178
1.00165
1.00165
1.00165
1.00207
1.00207
1.00207
1.00165
1.00165
1.00165
1.00165
1.00165
1.00165
1.00165
1.00165
1.00165
1.00165
1.00165
1.00165
1.00165
1.00165
1.00165
1.00165
1.00165
1.00165
1.00173
1.00173
1.00173
1.00188
1.00188
1.00188
1.00165
1.00165
1.00165
1.00165
1.00165
1.00165
1.00165
1.00165
1.00165
1.00165
1.00165
1.00165
1.00165
1.00165
1.00165
1.00165
1.00165
1.00165
1.00165
1.00165
1.00165
1.00165
1.00165
1.00165
1.00165
1.00165
1.00165
1.00165
1.00165
1.00165
1.00165
1.00165
1.00165
1.00165
1.00165
1.00165
1.00165
1.00165
1.00165
1.00165
1.00165
1.00165
1.00165
1.00165
1.00165
1.00165
1.00165
1.00165
1.00165
1.00165
1.00165
1.00165
1.00165
1.00165
1.00165
1.00165
1.00165
1.00165
1.00165
1.00165
1.00165
1.00165
1.00165
1.00165
1.00165
1.00165
1.00165
1.00165
1.00165
1.00165
1.00165
1.00165
1.00165
1.00165
1.00165
1.00165
1.00165
1.00165
1.00165
1.00165
1.00165
1.00165
1.00165
1.00165
1.00165
1.00165
1.00165
1.00165
1.00165
1.00165
1.00165
1.00165
1.00165
1.00165
1.00165
1.00165
1.00165
1.00165
1.00165
1.00165
1.00165
1.00165
1.00165
1.00165
1.00165
1.00165
1.00165
1.00165
1.00167
1.00167
1.00167
1.00165
1.00165
1.00165
1.00165
1.00165
1.00165
1.00165
1.00165
1.00165
1.00165
1.00165
1.00165
1.00165
1.00165
1.00165
1.00165
1.00165
1.00165
1.00165
1.00165
1.00165
1.00165
1.00165
1.00165
1.00165
1.00165
1.00165
1.00165
1.00165
1.00165
1.00165
1.00165
1.00165
1.00165
1.00165
1.00165
1.00165
1.00165
1.00165
1.00165
1.00165
1.00165
1.00165
1.00165
1.00165
1.00165
1.00165
1.00165
1.00165
1.00165
1.00165
1.00165
1.00165
1.00165
1.00165
1.00165
1.00165
1.00165
1.00165
1.00165
1.00165
1.00165
1.00165
1.00165
1.00165
1.00165
1.00165
1.00165
1.00165
1.00165
1.00165
1.00165
1.00165
1.00165
1.00165
1.00165
1.00165
1.00165
1.00165
1.00165
1.00165
1.00165
1.00165
1.00165
1.00165
1.00165
1.00165
1.00165
1.00165
1.00165
1.00166
1.00166
1.00166
1.00166
1.00166
1.00166
1.00165
1.00165
1.00165
1.00165
1.00165
1.00165
1.00165
1.00165
1.00165
1.00165
1.00165
1.00165
1.00165
1.00165
1.00165
1.00165
1.00165
1.00165
1.00165
1.00165
1.00165
1.00165
1.00165
1.00165
1.00165
1.00165
1.00165
1.00165
1.00165
1.00165
1.00165
1.00165
1.00165
1.00165
1.00165
1.00165
1.00165
1.00165
1.00165
1.00165
1.00165
1.00165
1.00165
1.00165
1.00165
1.00165
1.00165
1.00165
1.00165
1.00165
1.00165
1.00165
1.00165
1.00165
1.00165
1.00165
1.00165
1.00165
1.00165
1.00165
1.00165
1.00165
1.00165
1.00165
1.00165
1.00165
1.00165
1.00165
1.00165
1.00165
1.00165
1.00165
1.00165
1.00165
1.00165
1.00165
1.00165
1.00165
1.00165
1.00165
1.00165
1.00165
1.00165
1.00165
1.00165
1.00165
1.00165
1.00165
1.00165
1.00165
1.00165
1.00165
1.00165
1.00165
1.00165
1.00165
1.00165
1.00165
1.00165
1.00165
1.00165
1.00165
1.00165
1.00165
1.00165
1.00165
1.00165
1.00165
1.00165
1.00165
1.00165
1.00165
1.00165
1.00165
1.00165
1.00165
1.00165
1.00165
1.00165
1.00165
1.00165
1.00165
1.00165
1.00165
1.00165
1.00165
1.00165
1.00165
1.00165
1.00165
1.00165
1.00165
1.00165
1.00165
1.00165
1.00165
1.00165
1.00165
1.00165
1.00165
1.00165
1.00165
1.00165
1.00165
1.00165
1.00165
1.00165
1.00165
1.00165
1.00165
1.00165
1.00165
1.00165
1.00165
1.00165
1.00165
1.00165
1.00165
1.00165
1.00165
1.00165
1.00165
1.00165
1.00165
1.00165
1.00165
1.00165
1.00165
1.00165
1.00165
1.00165
1.00165
1.00165
1.00165
1.00165
1.00165
1.00165
1.00165
1.00165
1.00165
1.00165
1.00165
1.00165
1.00165
1.00165
1.00165
1.00165
1.00165
1.00165
1.00165
1.00165
1.00165
1.00165
1.00165
1.00165
1.00165
1.00165
1.00165
1.00165
1.00165
1.00165
1.00165
1.00165
1.00165
1.00165
1.00165
1.00165
1.00165
1.00165
1.00165
1.00165
1.00165
1.00165
1.00165
1.00165
1.00165
1.00165
1.00165
1.00165
1.00165
1.00165
1.00165
1.00166
1.00166
1.00166
1.00166
1.00166
1.00166
1.00165
0.987862
0.987862
1.00186
1.00186
1.00186
0.987871
1.00097
1.00097
1.00096
1.00026
1.00026
1.00165
1.00165
1.00165
1.00152
1.00152
1.00152
1.0003
1.00099
1.00099
1.00096
1.00096
1.00096
1.00096
1.00096
1.00096
1.00096
1.00096
1.00096
1.00096
1.00096
1.00096
1.00096
1.00096
1.00096
1.00096
1.00096
1.00096
1.00096
1.00096
1.00096
1.00096
1.00096
1.00096
1.00096
1.00096
1.00096
1.00096
1.00096
1.00096
1.00096
1.00096
1.00096
1.00096
1.00096
1.00096
1.00096
1.00096
1.00096
1.00096
1.00096
1.00096
1.00096
1.00096
1.00096
1.00096
1.00096
1.00096
1.00096
1.00096
1.00096
1.00096
1.00096
1.00096
1.00096
1.00096
1.00096
1.00096
1.00026
1.00026
1.00026
1.00096
1.00096
1.00096
1.00096
1.00096
1.00096
1.00096
1.00096
1.00096
1.00096
1.00096
1.00096
1.00096
1.00096
1.00096
0.996804
0.996804
0.996804
1.00096
1.00096
1.00096
1.00096
1.00096
1.00096
1.00096
1.00096
1.00096
1.00096
1.00096
1.00096
1.00096
1.00096
1.00096
1.00096
1.00096
1.00096
1.00096
1.00096
1.00096
1.00096
1.00096
1.00096
1.00096
1.00096
1.00096
1.00096
1.00096
1.00096
1.00096
1.00096
1.00096
1.00096
1.00096
1.00096
1.00096
1.00096
1.00096
1.00096
1.00096
1.00096
1.00096
1.00096
1.00096
1.00096
1.00096
1.00096
1.00096
1.00096
1.00096
1.00096
1.00096
1.00096
1.00096
1.00096
1.00096
1.00096
1.00096
1.00096
1.00096
1.00096
1.00096
1.00096
1.00096
1.00096
1.00096
1.00096
1.00096
1.00096
1.00096
1.00096
1.00096
1.00096
1.00096
1.00096
1.00096
1.00096
1.00096
1.00096
1.00096
1.00096
1.00096
1.00096
1.00096
1.00096
1.00096
1.00096
1.00096
1.00096
1.00096
1.00096
1.00096
1.00096
1.00096
1.00096
1.00096
1.00096
1.00096
1.00096
1.00096
1.00096
1.00096
1.00096
1.00096
1.00096
1.00096
1.00096
1.00096
1.00096
1.00097
1.00097
1.00097
1.00108
1.00108
1.00108
1.00097
0.993362
0.993362
0.993356
1.00096
1.00096
1.00096
1.00096
1.00096
1.00096
1.00096
1.00096
1.00096
1.00096
1.00096
1.00096
1.00096
1.00096
1.00096
1.00096
1.00096
1.00096
1.00096
1.00096
1.00096
1.00096
1.00096
1.00096
1.00096
1.00096
1.00096
1.00096
1.00096
1.00096
1.00096
1.00096
1.00096
1.00096
1.00096
1.00096
1.00096
1.00096
1.00096
1.00096
1.00096
1.00096
1.00096
1.00096
1.00102
1.00033
1.00033
1.00089
1.00089
1.00089
1.00108
1.00038
1.00038
1.00116
1.00116
1.00116
1.00106
1.00106
1.00106
1.00027
1.00096
1.00096
1.00028
1.00028
1.00028
1.00027
1.00027
1.00027
1.00027
1.00027
1.00027
1.00027
1.00027
1.00027
1.00027
1.00027
1.00027
1.00029
1.00029
1.00029
1.00031
0.996161
0.996161
1.00004
0.992522
0.992533
0.988662
0.995487
0.995475
0.995426
0.996808
0.996808
0.996816
0.999583
0.999583
0.999572
1.00026
1.00026
1.00026
1.00026
1.00026
1.00026
1.00026
1.00026
1.00026
1.00026
1.00026
1.00026
1.00026
1.00026
1.00027
1.00027
1.00027
1.00026
1.00026
1.00026
1.0003
1.0003
1.0003
1.00027
1.00027
1.00027
1.00026
1.00026
1.00026
1.00026
1.00026
1.00026
1.00026
1.00026
1.00026
1.00027
1.00027
1.00027
1.00026
1.00026
1.00026
1.00026
1.00026
1.00026
1.00026
1.00026
1.00026
1.00026
1.00026
1.00026
1.00026
1.00026
1.00026
1.00026
1.00026
1.00026
1.00026
1.00026
1.00026
1.00026
1.00026
1.00027
1.00027
1.00027
1.00027
1.00031
1.00031
1.00031
1.00027
1.00027
1.00026
1.00026
1.00026
1.00026
1.00026
1.00026
1.00026
1.00026
1.00026
1.00026
1.00026
1.00026
1.00026
1.00026
1.00026
1.00026
1.00026
1.00026
1.00026
1.00034
1.00034
1.00034
1.00027
1.00027
1.00027
1.00027
1.00027
1.00027
1.00027
1.00027
1.00027
1.00026
1.00026
1.00026
1.00026
1.00026
1.00026
1.00026
1.00026
1.00026
1.00028
1.00028
1.00028
1.00028
1.00028
1.00028
1.00026
1.00026
1.00026
1.00026
1.00026
1.00026
1.00026
0.996804
0.996804
1.00026
1.00026
1.00026
1.00023
0.998843
0.998843
0.998655
1.00004
1.00004
0.996898
0.999923
0.999923
0.999909
0.996191
0.996191
0.996114
1.00026
1.00026
1.00027
1.00027
1.00027
1.00026
1.00026
1.00026
1.00026
1.00026
1.00026
1.00026
1.00026
1.00026
1.00026
1.00026
1.00026
1.00026
1.00026
1.00026
1.00029
1.00029
1.00029
1.00027
0.996122
0.996122
0.996116
0.996807
0.996807
0.996804
1.00096
1.00096
1.00096
1.00096
1.00096
1.001
0.962222
0.962224
0.962381
0.958745
0.959293
0.959128
0.00589271
0.0113303
0.012016
0.834186
0.839117
0.838693
0.986153
0.975235
0.97494
1.00096
1.00096
1.00096
1.00096
1.00096
1.00096
1.00096
1.00096
1.00096
1.00096
1.00096
1.00096
0.997496
0.997498
0.997872
0.99649
0.996522
0.996155
1.001
1.00096
1.00096
1.00096
1.00096
1.00096
1.00096
1.00096
1.00096
1.00096
1.00096
1.00096
1.00096
1.00096
1.00096
1.00096
1.00096
1.00096
1.00096
1.00096
1.00096
1.00096
1.00096
1.00096
1.00096
1.00096
1.00096
1.00096
1.00096
1.00096
1.00096
1.00096
1.00096
1.00096
1.00096
1.00096
1.00096
1.00096
1.00096
1.00096
1.00096
1.00096
1.00096
1.00096
1.00096
1.00096
1.00096
1.00096
1.00096
1.00096
1.00096
1.00096
1.00096
1.00096
1.00096
1.00096
1.00096
1.00096
1.00096
1.00101
1.00101
1.00101
1.00096
1.00096
1.00096
1.00096
1.00096
1.00096
1.00096
1.00096
1.00096
1.00096
1.00096
1.00096
1.00096
1.00096
1.00096
1.00096
1.00096
1.00096
1.00096
1.00096
1.00096
1.00096
1.00096
1.00096
1.00096
1.00096
1.00096
1.00096
1.00096
1.00096
1.00096
1.00096
1.00096
1.00096
1.00096
1.00096
1.00096
1.00096
1.00096
1.00096
1.00096
1.00096
1.00096
1.00096
1.00096
1.00096
1.00096
1.00096
1.00096
1.00096
1.00096
1.00096
1.00096
1.00096
1.00096
1.00096
1.00096
1.00096
1.00096
1.00096
1.00096
1.00096
1.00096
1.00096
1.00096
1.00096
1.00096
1.00096
1.00096
1.00096
1.00096
1.00096
1.00096
1.00096
1.00096
1.00096
1.00096
1.00096
1.00096
1.00096
1.00096
1.00096
1.00096
1.00096
1.00096
1.00096
1.00096
1.00096
1.00096
1.00096
1.00096
1.00096
1.00096
1.00096
1.00096
1.00096
1.00096
1.00096
1.00096
1.00096
1.00096
1.00096
1.00096
1.00096
1.00096
1.00096
1.00096
1.00096
1.00096
1.00096
1.00096
1.00096
1.00096
1.00096
1.00096
1.00096
1.00096
1.00096
1.00096
1.00096
1.00096
1.00096
1.00096
1.00096
1.00096
1.00096
1.00096
1.00096
1.00096
1.00096
1.00096
1.00096
1.00096
1.00096
1.00096
1.00096
1.00096
1.00096
1.00096
1.00096
1.00096
1.00096
1.00096
1.00096
1.00096
1.00096
1.00096
1.00096
1.00096
1.00096
1.00096
1.00096
1.00096
1.00096
1.00096
1.00096
1.00096
1.00096
1.00096
1.00096
1.00096
1.00096
1.00096
1.00096
1.00096
1.00096
1.00096
1.00096
1.00096
1.00096
1.00096
1.00096
1.00096
1.00096
1.00096
1.00026
1.00026
1.00026
1.00096
1.00096
1.00096
1.00096
1.00096
1.00096
1.00096
1.00096
1.00096
1.00096
1.00096
1.00096
1.00096
1.00096
1.00096
1.00096
1.00096
1.00096
1.00096
1.00096
1.00096
1.00096
1.00096
1.00096
1.00096
1.00096
1.00096
1.00096
1.00096
1.00096
1.00096
1.00096
1.00096
1.00096
1.00096
1.00096
1.00096
1.00096
1.00096
1.00096
1.00096
1.00096
1.00096
1.00096
1.00096
1.00096
1.00096
1.00096
1.00096
1.00096
1.00096
1.00096
1.00096
1.00096
1.00096
1.00096
1.00096
1.00096
1.00096
1.00096
1.00096
1.00096
1.00096
1.00096
1.00096
1.00096
1.00096
1.00096
1.00096
1.00096
1.00096
1.00096
1.00096
1.00096
1.00096
0.993355
0.993355
1.00094
1.00094
1.00094
1.00108
1.00108
1.00108
0.99341
1.00101
1.00101
1.00096
1.00096
1.00096
1.00096
1.00096
1.00096
1.00096
1.00096
1.00096
1.00096
1.00096
1.00096
1.00096
1.00096
1.00096
1.00096
1.00096
1.00096
1.00096
1.00096
1.00096
1.00096
1.00096
1.00096
1.00096
1.00096
1.00096
1.00096
1.00096
1.00096
1.00096
1.00096
1.00096
1.00096
1.00096
1.00096
1.00096
1.00096
1.00096
1.00096
1.00096
1.00096
1.00096
1.00096
1.00096
1.00096
1.00096
1.00096
1.00096
1.00096
1.00096
1.00096
1.00096
1.00096
1.00096
1.00096
1.00096
1.00101
1.00101
1.00101
1.00096
1.00096
1.00096
1.00096
1.00096
1.00096
1.00096
1.00096
1.00096
1.00096
1.00096
1.00096
1.00096
1.00096
1.00096
1.00096
1.00096
1.00096
1.00101
1.00101
1.00101
1.00096
1.00096
1.00096
1.00096
1.00096
1.00096
1.00096
1.00096
1.00096
1.00096
1.00096
1.00096
1.00096
1.00096
1.00096
1.00096
1.00096
1.00096
1.00096
1.00096
1.00096
1.00096
1.00096
1.00096
1.00096
1.00096
1.00096
1.00096
1.00096
1.00096
1.00096
1.00096
1.00096
1.00096
1.00096
1.00096
1.00096
1.00096
1.00096
1.00096
1.00096
1.00096
1.00096
1.00096
1.00096
1.00096
1.00096
1.00096
1.00096
1.00096
1.00096
1.00096
1.00096
1.00096
1.00096
1.00096
1.00096
1.00099
1.00099
1.00099
1.00096
1.00096
1.00096
1.00096
1.00096
1.00096
1.00096
1.00096
1.00096
1.00096
1.00096
1.00096
1.00096
1.00096
1.00096
1.00096
1.00096
1.00096
1.00096
1.00096
1.00096
1.00096
1.00096
1.00096
1.00096
1.00096
1.00096
1.00096
0.997495
0.997495
1.00083
1.00083
1.00083
0.997495
1.00026
1.00026
1.00026
1.00026
1.00026
1.00026
1.00026
1.00026
1.00026
1.00026
1.00026
1.00026
1.00026
1.00026
1.00028
1.00028
1.00028
1.00026
1.00026
1.00026
1.00026
1.00026
1.00026
1.00026
1.00026
1.00026
1.00026
1.00026
1.00026
1.00026
1.00026
1.00026
1.00026
1.00026
1.00026
1.00026
1.00026
1.00026
1.00026
1.00026
1.00026
1.00026
1.00026
1.00026
1.00026
1.00026
1.00026
1.00026
1.00026
1.00026
1.00026
1.00026
1.00026
1.00026
1.00026
1.00026
1.00026
1.00026
1.00026
1.00026
1.00026
1.00026
1.00026
1.00026
1.00026
1.00026
1.00026
1.00026
1.00026
1.00026
1.00026
1.00026
1.00026
1.00026
1.00026
1.00026
1.00026
1.00026
1.00026
1.00026
1.00026
1.00026
1.00026
1.00026
1.00026
1.00026
1.00026
1.00026
1.00026
1.00026
1.00026
1.00026
1.00026
1.00026
1.00026
1.00026
1.00026
1.00026
1.00026
1.00026
1.00026
1.00026
1.00026
1.00026
1.00026
1.00026
1.00026
1.00026
1.00026
1.00026
1.00026
1.00026
1.00026
1.00026
1.00026
1.00026
1.00026
1.00026
1.00026
1.00026
1.00026
1.00026
1.00026
1.00026
1.00026
1.00026
1.00026
1.00026
1.00026
1.00026
1.00026
1.00026
1.00026
1.00026
1.00026
1.00026
1.00026
1.00026
1.00026
1.00026
1.00027
1.00027
1.00027
1.00026
1.00026
1.00026
1.00026
1.00026
1.00026
1.00026
1.00026
1.00026
1.00026
1.00026
1.00026
1.00026
1.00026
1.00026
1.00026
1.00026
1.00026
1.00026
1.00026
1.00026
1.00026
1.00026
1.00026
1.00026
1.00026
1.00026
1.00026
1.00026
1.00026
1.00026
1.00026
1.00026
1.00026
1.00026
1.00026
1.00026
1.00026
1.00026
1.00026
1.00026
1.00026
1.00026
1.00026
1.00026
1.00026
1.00026
1.00026
1.00026
1.00026
1.00026
1.00026
1.00026
1.00026
1.00028
1.00028
1.00028
1.00045
1.00045
1.00045
1.00026
1.00026
1.00026
1.00026
1.00026
1.00026
1.00026
1.00026
1.00026
1.00026
1.00026
1.00026
1.00026
1.00026
1.00026
1.00026
1.00026
1.00026
1.00027
0.999572
0.999572
0.999572
1.00026
1.00026
1.00026
1.00026
1.00026
1.00026
1.00026
1.00026
1.00026
1.00026
1.00026
1.00026
1.00026
1.00026
1.00026
1.00026
1.00026
1.00026
1.00026
1.00026
1.00026
1.00026
1.00026
1.00026
1.00026
1.00026
1.00026
1.00026
1.00026
1.00026
1.00026
1.00026
1.00026
1.00026
1.00026
1.00026
1.00026
1.00026
1.00026
1.00026
1.00026
1.00026
1.00026
1.00026
1.00026
1.00026
1.00026
1.00026
1.00026
1.00026
1.00026
1.00026
1.00026
1.00026
1.00026
1.00026
1.00026
1.00026
1.00026
1.00026
1.00026
1.00026
1.00026
1.00026
1.00026
1.00026
1.00026
1.00026
1.00026
1.00026
1.00026
1.00026
1.00026
1.00026
1.00026
1.00026
1.00026
1.00026
1.00026
1.00026
1.00026
1.00026
1.00026
1.00026
1.00026
1.00026
1.00026
1.00026
1.00026
1.00026
1.00026
1.00026
1.00026
1.00026
1.00026
1.00027
1.00027
1.00027
1.00026
1.00026
1.00026
1.00026
1.00026
1.00026
1.00026
1.00026
1.00026
1.00026
1.00026
1.00026
1.00026
1.00026
1.00028
1.00028
1.00028
1.00026
1.00026
1.00026
1.00026
1.00026
1.00026
1.00026
1.00026
1.00026
1.00026
1.00029
1.00029
1.00029
1.00029
1.00029
1.00029
1.00027
1.00027
1.00027
1.00026
1.00026
1.00026
1.00026
1.00026
1.00026
1.00026
1.00026
1.00026
1.00026
1.00026
1.00026
1.00026
1.00026
1.00026
1.00026
1.00026
1.00026
1.00026
1.00026
1.00026
1.00026
1.00026
1.00026
1.00026
1.00026
1.00026
1.00026
1.00026
1.00026
1.00026
0.997495
0.997495
1.00052
0.996382
0.996383
0.995155
0.998604
0.998602
0.998
0.998
0.998
0.999514
0.999525
0.999546
0.996837
0.9989
0.998879
0.99888
0.99888
0.99888
0.998879
0.998879
0.998879
0.998879
0.998879
0.998879
0.998879
0.998879
0.998879
0.998879
0.998879
0.998879
0.99888
0.99888
0.99888
0.998879
0.998879
0.998879
0.99888
0.99888
0.99888
0.998879
0.998879
0.998879
0.998879
0.998879
0.998879
0.998879
0.998879
0.998879
0.998879
0.998879
0.998879
0.998879
0.998879
0.998879
0.998879
0.998879
0.998879
0.998879
0.998879
0.998879
0.998879
0.998879
0.998879
0.998879
0.998879
0.998879
0.998879
0.998879
0.998879
0.998879
0.998879
0.998879
0.998879
0.996805
0.996866
0.99687
0.998945
0.998883
0.998881
0.998881
0.998881
0.998881
0.998881
0.99888
0.998879
0.999572
0.999572
0.999572
0.999572
0.999572
0.999572
0.999572
0.999572
0.999572
0.999572
0.999572
0.999572
0.999572
0.999572
0.999587
0.999587
0.999587
0.999685
0.934688
0.934692
0.972808
0.845089
0.852864
0.81736
0.686437
0.703499
0.702041
0.694329
0.752372
0.752292
0.894197
0.831841
0.835139
0.90664
0.90583
0.903072
0.88722
0.890529
0.889743
0.976859
0.970416
0.970235
0.997707
0.984435
0.983704
0.998075
0.995849
0.995823
0.997894
0.997887
0.99789
0.997199
0.997223
0.997214
0.992397
0.991355
0.991376
0.998267
0.998208
0.99824
0.99824
0.99824
0.99819
0.99819
0.99819
0.998189
0.998189
0.998189
0.998187
0.998187
0.998187
0.998187
0.998187
0.998187
0.998187
0.998187
0.998187
0.998187
0.998187
0.998187
0.998187
0.998187
0.998187
0.998188
0.998188
0.998188
0.998187
0.998187
0.998187
0.998187
0.998187
0.998187
0.998187
0.958189
0.958207
0.958213
0.965181
0.965203
0.968055
0.982577
0.982538
0.979683
0.99819
0.99819
0.998187
0.998187
0.998187
0.998187
0.998187
0.998189
0.998189
0.996117
0.996144
0.996145
0.998217
0.998189
0.998187
0.998187
0.998187
0.998203
0.997511
0.997511
0.997559
0.997559
0.997559
0.997561
0.997561
0.997561
0.997495
0.997495
0.997495
0.997495
0.997495
0.997495
0.997496
0.997496
0.997496
0.997495
0.997495
0.997495
0.997495
0.997495
0.997495
0.997495
0.997495
0.997495
0.997495
0.997495
0.997495
0.997495
0.997495
0.997495
0.997495
0.997495
0.997495
0.997495
0.997495
0.997495
0.997495
0.997495
0.997495
0.997495
0.997495
0.997495
0.997495
0.997495
0.997495
0.997495
0.997495
0.997534
0.997534
0.996843
0.996804
0.996804
0.997495
0.997495
0.997495
0.997495
0.997495
0.997495
0.997495
0.997495
0.997495
0.997495
0.997495
0.997495
0.997495
0.997495
0.997495
0.997495
0.997495
0.997495
0.997495
0.997495
0.997495
0.997495
0.997495
0.997495
0.997495
0.997496
0.997496
0.997496
0.997495
0.997601
0.997601
0.997601
0.997495
0.997495
0.997495
0.997495
0.997495
0.997495
0.997495
0.997495
0.997495
0.997495
0.997495
0.997495
0.997495
0.997495
0.997495
0.997495
0.997495
0.997495
0.997497
0.997497
0.997497
0.997497
0.997497
0.997497
0.997496
0.997496
0.997496
0.997495
0.997495
0.997495
0.997495
0.997495
0.997495
0.997495
0.997495
0.997495
0.997495
0.997495
0.997495
0.997495
0.997495
0.997495
0.997495
0.997495
0.997495
0.997495
0.997495
0.997498
0.997498
0.996817
0.997025
0.997027
0.997016
0.996806
0.996804
0.997495
0.997495
0.997495
0.997495
0.997495
0.997495
0.997495
0.997495
0.997495
0.997495
0.997495
0.997495
0.997495
0.997495
0.997495
0.997495
0.997495
0.997495
0.997495
0.997495
0.997495
0.997495
0.997495
0.997495
0.997495
0.997495
0.997495
0.997495
0.997495
0.997495
0.997495
0.997495
0.997495
0.997495
0.997495
0.997495
0.997495
0.997499
0.997499
0.996117
0.996302
0.996304
0.996997
0.996995
0.996993
0.992854
0.992667
0.998138
0.996762
0.996762
0.998631
0.998631
0.998631
0.998342
0.998342
0.998343
0.992074
0.996895
0.996896
0.996114
0.998188
0.998187
0.998189
0.998189
0.998189
0.998189
0.998189
0.998189
0.998187
0.998187
0.998187
0.998187
0.998187
0.998187
0.998187
0.998188
0.998188
0.998188
0.998187
0.998187
0.998187
0.998879
0.998879
0.998879
0.998879
0.998879
0.998879
0.998879
0.998879
0.998879
0.998879
0.998879
0.998879
0.998879
0.998879
0.998879
0.998879
0.998879
0.998879
0.998879
0.998879
0.998879
0.998879
0.998879
0.998883
0.998883
0.998883
0.998879
0.999572
0.999572
0.999572
0.999572
0.999572
0.999573
0.999573
0.999573
0.999572
0.980359
0.980364
0.980365
0.941851
0.967537
0.968614
0.0605653
0.0755146
0.0841538
0.129139
0.220547
0.255016
0.28234
0.199934
0.202238
0.39437
0.391423
0.667753
0.374216
0.341578
0.64054
0.636519
0.63937
0.608608
0.607971
0.600553
0.990855
0.990906
0.985781
0.994079
0.994051
0.993942
0.834738
0.844405
0.844756
0.0150789
0.993494
0.991386
0.990655
0.98997
0.989114
0.993332
0.00679881
0.0206092
0.232408
0.231479
0.328809
0.386766
0.657802
0.77326
0.784726
0.514872
0.287603
0.845907
0.845403
0.844588
0.974202
0.973671
0.973538
0.988896
0.989171
0.991049
0.992167
0.991926
0.993647
0.99517
0.995296
0.993756
0.960686
0.961494
0.962571
0.0797344
0.170203
0.170623
0.106197
0.0146135
0.0110325
