# Supplementary material for: Developing and Applying Heterogeneous Phylogenetic Models with XRate
Source: PLoS One. 2012 Jun 5;7(6):e36898. doi: 10.1371/journal.pone.0036898 (PMC3367922; doi:10.1371/journal.pone.0036898)
Supplement: Text S1 — contains example grammars referred to in the text, as well as small and large test Stockholm alignments. The alignment of poliovirus genomes along with the grammars used to produce Figure 3 are also included along with a Makefile indicating how the data was analyzed. Typing make help in the directory containing the Makefile will display the demonstrations available to users. (ZIP) [file pone.0036898.s001.zip › example_grammars/trained/wigs/polio.full.pfold.wig]

track type=wiggle_0 name=pp
fixedStep chrom=Alignment1 start=0 step=1
0.204648
0.888908
0.910174
0.96976
0.998705
0.999341
0.999759
0.993478
0.539288
0.999212
0.998615
0.998615
0.998615
0.998615
0.998615
0.998631
0.998675
0.739694
0.248618
0.99863
2.57069e-10
4.07457e-10
0.251042
0.251072
0.496591
0.988311
0.998615
0.998615
0.998615
0.998615
0.998615
0.998615
0.998618
0.997251
0.997855
0.998715
0.998174
0.995727
0.000248455
0.00121743
0.996373
0.00141785
0.999387
0.999322
0.998625
0.556454
0.997283
0.99864
4.24416e-06
5.14558e-08
0.998634
0.998615
0.998946
0.99517
0.000907517
0.00961736
8.43356e-05
0.940599
0.999081
0.990389
0.921117
0.850913
0.879931
0.0708181
0.0769265
0.94232
0.949808
0.919678
0.920289
1.00137
1.00094
0.0160758
0.00110994
0.0020054
0.999264
0.998944
0.998616
0.998634
0.998655
0.999198
0.999399
0.990314
0.999834
0.99905
0.995317
0.92564
0.923521
0.900541
0.101158
0.537765
0.595192
0.513342
0.982103
0.929908
0.925493
0.449098
0.922251
0.927766
0.0802373
0.0804517
0.998367
7.91662e-06
0.905815
0.929568
0.998626
0.981615
0.973832
0.0155415
0.852909
0.016027
5.39536e-05
0.72218
0.0211221
1.91586e-06
8.99123e-06
9.9493e-05
5.99848e-07
8.14815e-06
0.000278856
0.613708
0.926927
0.960873
0.974985
0.997688
0.939062
0.96531
0.99786
0.00574171
0.00579217
0.00734362
0.00804735
1.00024
0.965313
0.466422
0.996925
1.00159
0.995789
0.999789
0.999382
0.998796
0.998619
0.994473
4.25612e-06
4.26533e-06
0.000165308
0.00445046
0.000142908
0.000134616
0.998922
0.998674
0.998724
0.997876
0.912521
0.0212242
0.441331
0.108907
0.11221
0.0385949
1.00048
0.975383
0.997717
0.999152
0.960169
0.974043
1.00106
0.00153135
0.000824682
0.973404
0.96032
0.00952189
0.126889
0.981481
1.00148
0.995683
0.971792
0.0630154
0.559689
0.656032
0.920699
0.874861
1.00262
1.00259
0.0249745
1.00107
0.524768
0.925305
1
1
1
1
0.998486
1.02346e-05
0.544637
0.00715873
0.851265
1
1.00011
0.975515
1.00024
1
1.46356e-11
7.31229e-05
2.0088e-11
0.000245323
1.00016
1
0.975542
1
1
0.850872
0.00810223
0.210627
0.203593
0.129643
0.997934
1
1
1
1
0.925304
0.988152
0.464094
0.344386
0.407344
0.799298
1.00136
0.401729
0.00195048
0.132248
3.38188e-06
0.426182
0.994169
1.00114
0.929803
0.995748
1.00066
1.00066
1.00066
1.00066
1.00066
0.499304
1.00135
1.00132
1.00174
1.00211
0.958459
0.00589394
0.0447539
0.0309476
0.0319149
0.033898
0.996079
0.994049
0.000239339
0.0042085
0.987586
0.0140785
0.301818
0.00792265
0.997827
0.998515
0.995263
0.993664
0.995759
0.0216716
0.018545
0.988073
0.258324
0.168453
0.0498318
0.784611
0.187921
0.226711
0.946225
0.983409
0.976149
0.0402697
0.998058
0.998191
0.958979
0.0145185
0.000129903
0.0540392
0.998095
0.997859
0.947757
0.969596
0.997417
0.0116312
0.0329327
0.998176
0.997849
0.997888
0.991166
0.984845
3.10861e-07
0.0047087
0.00709472
0.0109032
0.0108961
0.005542
0.00391293
0.992743
0.990992
0.993764
0.995039
0.996922
0.980296
0.982903
0.997585
0.997536
0.305049
0.984986
0.997193
0.997247
0.997247
0.99727
0.990371
0.780432
0.142534
0.0837025
0.381294
0.984831
0.996713
0.972247
0.996839
0.996503
0.996504
0.996699
0.996697
0.963422
0.000299616
1.37526e-09
3.77666e-08
0.0125482
0.0125576
0.0209665
0.983465
0.995812
0.995812
0.995812
0.991679
0.00448055
1.78784e-11
9.09387e-10
0.000212054
0.995947
0.995812
0.995812
0.995812
0.995932
0.996264
0.996503
0.996697
0.996695
0.996637
0.996626
0.972279
0.99714
0.987601
0.207736
0.997798
0.0941312
0.0405415
0.105433
0.204195
0.414676
0.997316
0.994089
0.997257
0.997248
0.997247
0.997193
0.985104
0.996506
0.996502
0.996502
0.996502
0.996502
0.996502
0.996502
0.995122
8.98025e-05
1.57679e-11
5.81221e-15
2.95564e-11
0.995211
0.996502
0.996502
0.996502
0.996502
0.996502
0.996502
0.996506
0.319307
0.0161413
0.997577
0.997047
0.9854
0.964001
0.743262
0.000623643
0.981837
0.998033
0.988696
0.00182109
0.00129151
0.988475
0.998771
0.98729
0.993249
0.999854
1.00006
1.00007
1.00056
0.319394
0.992407
0.981368
0.982572
0.996939
0.499359
1.00119
1.00121
1.00005
4.70909e-05
6.11214e-06
6.63821e-05
6.81344e-05
1.00004
0.000555453
1.00123
1.00072
0.996537
1.00066
1.00066
1.00066
1.00066
1.00066
0.996459
1.00096
0.265331
0.276968
0.56948
0.711698
0.693914
0.410575
0.969561
0.738524
1.00084
1.0014
0.581187
0.542411
0.932779
0.839786
0.433601
1.00135
0.258441
0.0476357
0.050798
0.975332
0.494966
0.979909
1.00147
0.998161
0.984907
1.00018
1.00018
1.0001
1.00085
0.998837
0.863556
0.847129
0.847289
0.999635
0.999661
0.990361
0.999347
0.999614
0.999602
0.997366
0.592661
0.999782
0.998615
0.998615
0.998615
0.847333
0.000281064
0.998615
0.998615
0.998615
0.998615
0.99447
2.09254e-07
1.41589e-10
1.28516e-07
0.00428051
7.62459e-14
2.14396e-07
0.998751
0.998615
0.998615
0.998615
0.998615
0.000281222
1.17924e-07
0.847333
0.998615
0.998615
0.998633
0.999712
0.070155
1.00015
0.99977
0.000171244
2.1452e-05
0.000225639
0.998862
0.997637
1.00014
0.063704
0.120461
0.00047802
0.000782562
0.535294
0.996897
0.999635
0.999568
0.999324
0.990347
0.999596
0.996014
0.998692
0.99876
0.998759
0.00119318
0.00208026
0.998753
0.998749
0.997368
0.970997
0.997181
0.000623078
0.81729
0.996567
0.000801878
0.00116592
0.00115826
0.587379
0.995422
0.588353
0.00430437
0.00275513
0.00223661
0.997821
0.998057
0.993009
0.981489
0.991694
0.827844
0.78908
0.767915
1.00081
1.00069
0.0605639
0.0039057
0.00630633
0.00632198
0.699359
0.601172
4.93433e-05
6.6078e-06
0.00223988
0.000582442
4.02549e-07
0.00389119
0.672802
0.697085
1.00081
1.00094
0.163283
0.176339
0.997937
0.997925
0.995855
0.995638
0.992405
0.99519
0.998629
0.99179
0.998676
0.993851
0.995881
0.99933
0.909432
0.998635
0.999324
0.996541
3.10497e-07
5.80921e-11
1.18864e-08
0.996558
0.999326
0.998647
0.909413
0.999307
0.995856
0.993783
0.998633
0.991765
0.998755
0.995246
0.992426
0.660704
0.664138
0.667481
0.99875
0.998201
0.943988
0.317355
2.47838e-07
0.0140241
0.320881
1.00096
1.00086
1.00075
1.00009
1.00012
0.98832
1.00058
1.00081
1.00081
0.0519753
0.110748
0.93384
0.992281
0.887996
0.945978
0.0668577
0.663208
0.0736329
0.851665
0.359565
0.0435467
0.234378
9.02436e-05
0.537612
0.571041
0.0588038
8.49796e-05
9.23311e-06
0.000652935
0.00534729
0.84341
0.533212
0.188485
0.00199734
0.0020667
0.0397382
0.00346117
0.77233
0.0315966
0.000143838
0.0398488
0.201301
0.279164
0.256119
0.130442
0.221547
0.19834
0.825965
0.926527
0.320481
0.0628211
0.0689144
0.130605
0.0698522
0.8272
0.812989
0.971836
0.99751
0.000583069
0.01186
0.229761
0.217421
0.0781236
5.31945e-05
8.90617e-06
7.36268e-07
5.54904e-06
0.000124428
0.000179423
6.59843e-05
0.216471
0.299736
0.665209
0.0614211
0.994801
0.0283826
0.00029183
2.81472e-05
0.00148486
0.0610897
6.76894e-07
0.0072703
0.00335593
0.000417777
0.141402
0.206411
0.711258
3.86756e-06
0.206432
0.138958
0.000217379
0.711343
0.842137
0.00230095
2.80624e-05
0.0557517
0.0177952
9.77471e-05
0.820951
1.2463e-05
0.0284498
0.00374958
5.7464e-06
0.000433993
0.00269973
0.997714
0.649451
0.774095
0.0540037
2.65536e-05
0.000498464
4.97055e-05
0.00255683
7.41445e-05
0.00858626
0.8803
0.221882
0.217876
0.000955975
0.000132044
0.000979043
0.965559
1.00065
0.993728
0.990391
0.000179401
0.98549
0.459892
0.000676955
0.783432
0.150647
0.0557308
0.981903
0.204845
0.204718
0.208942
0.998694
0.00119582
0.178601
0.973191
0.729127
0.974726
0.728406
0.755041
0.011756
0.0117708
0.000717296
0.941015
0.772159
0.0642299
0.837278
0.791082
0.000180976
0.894628
0.866065
0.000181257
0.896896
0.0883589
0.0424768
0.999462
0.825641
0.216994
0.208374
0.00742809
0.0678655
0.973582
0.997849
0.000110891
0.00154723
0.00152125
0.000431151
3.8951e-05
0.921448
0.363594
0.995309
1.00152
0.000320526
0.0782341
0.0145302
0.0252327
0.99413
0.994031
2.0207e-06
0.975228
0.975133
0.00121329
0.962918
0.997932
0.0123438
0.0214193
0.98475
0.000220125
0.00288948
0.96145
0.982457
0.308028
0.973043
0.982613
0.981984
0.0036347
0.186314
0.00661655
0.994624
0.993308
0.973814
0.660919
0.000502471
0.0897791
0.10666
0.938484
0.136206
0.0416245
0.332323
0.651026
0.00761831
0.597913
0.773986
0.0270207
0.00058157
0.698049
0.626087
0.0787866
0.996311
0.00509935
0.000269728
0.0192755
0.983513
0.102987
1.00099
1.00091
0.000119576
7.36691e-06
0.97136
0.935281
3.25772e-05
4.01704e-05
0.00324778
0.968409
1.00067
0.000126088
1.0007
0.999819
0.102795
0.000209263
4.19552e-06
3.84063e-08
0.393035
0.394253
0.939191
0.655821
0.754703
0.762883
0.25233
0.0854947
0.772735
0.83269
1.47213e-05
0.00463181
0.864628
0.973825
0.00131796
0.966263
0.033899
0.00965421
0.999379
0.945517
0.00327196
0.99363
0.993151
0.000580001
0.983661
0.99831
0.000511905
0.144675
0.342128
0.478947
0.676341
0.571489
0.106321
0.126592
0.99268
0.992375
0.993576
0.000606593
0.000751184
0.497372
0.497547
1.46962e-05
1.86941e-06
0.307122
6.39629e-09
3.99118e-05
0.306912
0.992404
0.994304
0.318964
0.119505
0.990471
0.735027
6.73253e-09
0.00609202
0.403912
1.64439e-07
0.00795581
0.242269
3.04145e-07
0.17421
0.36177
0.0491438
0.806495
0.934385
0.00744895
0.267498
0.74679
0.296021
0.698746
0.698743
0.000611464
0.00339476
0.00174028
0.297019
0.700161
0.423709
0.00570608
0.295771
0.48585
0.869416
0.981695
0.986887
9.94673e-05
0.319399
0.319465
0.00788086
0.168835
0.168934
0.281364
0.00122139
0.432187
2.96731e-06
0.703
0.76907
0.945574
0.843012
0.993596
1.15553e-06
0.00547921
0.99391
0.161072
0.999847
0.999792
0.000301138
0.308402
0.00178118
0.000199172
0.320399
0.994066
0.267366
0.993428
0.977995
0.531009
0.866814
0.994075
0.139467
0.994344
0.973205
7.68188e-05
2.2653e-05
0.225872
0.298184
0.00669815
0.218994
0.00286662
0.27542
0.00190515
5.67235e-05
0.971419
0.999931
0.00662903
0.865019
0.859493
0.454673
0.999285
0.99962
7.60859e-06
0.0162967
0.000834645
0.00634993
0.964509
0.997513
0.0032435
0.947139
0.980443
0.926106
0.667071
0.124353
2.90846e-06
0.208488
0.522145
0.00180681
0.268729
0.590747
3.85573e-06
0.443852
0.0010285
0.000126807
0.99862
0.658836
0.636293
0.997049
0.184923
0.00015436
0.341761
0.712598
0.000137892
0.105778
0.00118471
0.629754
0.764892
0.942977
2.65751e-05
0.998545
0.980343
0.925929
0.999767
0.989922
0.00745612
0.99711
0.954689
8.71689e-05
0.0193788
0.00194841
0.00155509
0.994766
0.997422
0.850832
0.00379968
0.995296
4.8325e-05
0.983805
0.998608
0.999095
0.817855
0.0149377
0.000736105
0.98979
0.973057
0.984572
0.974222
5.1712e-05
0.000109315
0.00020612
0.31178
4.62584e-05
1.27063e-05
0.979265
0.952022
0.984208
0.0151804
0.00262422
0.000112657
0.00102145
0.00669183
0.986973
0.931424
0.112906
0.631048
0.981615
0.0230018
0.0380394
0.754711
0.799793
0.994048
0.993133
0.000246977
0.0847406
0.184906
0.018886
0.994176
0.9443
0.943632
0.996832
0.0124458
0.045781
0.997116
0.995597
0.891389
0.929245
0.948264
1.85408e-05
0.95781
0.022655
0.0557582
0.693252
0.470563
0.0128969
0.861375
0.0806716
0.923322
0.996235
0.955629
0.0102778
0.705104
0.819735
0.00248836
0.398323
0.899949
0.00084946
0.105182
0.671805
0.394782
0.106838
0.962002
0.399004
0.531235
0.200777
0.0406285
0.0585226
0.641168
0.974153
0.965455
0.993966
0.942296
0.650183
0.166989
0.000287594
0.867338
0.0312207
0.0012955
0.025865
0.893681
0.0045072
0.99716
0.966501
9.5324e-05
7.42504e-07
0.00380306
0.00884781
0.920955
0.991963
0.985404
0.0111828
4.09869e-05
5.28397e-05
0.000723755
0.0260854
0.0274783
0.984119
0.0163212
0.963694
0.990752
0.997989
5.66367e-06
0.00879314
0.0160375
0.237459
0.996963
0.994711
0.794456
0.974109
0.888623
0.960832
0.996045
0.996486
0.996791
0.984262
0.994407
0.993776
0.2346
0.234528
1.96036e-05
0.00368124
0.472484
0.00497688
0.994959
0.995482
0.841048
0.923406
0.0541447
0.0455489
0.00297117
0.983312
0.841117
0.973897
0.00511368
6.36036e-07
6.33135e-06
0.983139
0.986894
0.0190379
0.987855
0.996753
0.996721
0.996764
0.995163
0.946985
0.00988904
7.98127e-06
0.957654
0.264551
3.58442e-05
0.951921
0.954812
0.206847
0.987795
0.0102319
2.4988e-09
0.996892
0.423995
0.737945
0.724058
0.490432
0.99366
0.996733
0.996744
0.996765
0.987839
0.000669348
0.983018
0.0307771
0.987189
0.996935
0.99762
0.967947
0.984332
0.615723
0.447378
0.99528
0.984629
0.144097
0.000457828
0.979394
0.97955
0.0697637
0.615781
0.866112
0.412729
0.00361683
0.990468
0.00136037
0.163844
0.774111
0.00157925
0.650348
0.639425
0.386198
0.485049
0.91221
0.000353323
0.578589
0.948641
0.963339
0.996117
0.643249
0.601997
1.00117
0.340958
0.316801
1.00027
0.00397756
0.955442
0.99639
0.999522
0.873092
0.647342
0.0561214
0.014259
0.88289
0.844223
5.92935e-06
0.933429
0.994628
0.940745
0.931845
0.0512702
0.0466774
0.950699
0.968013
0.929058
0.999269
0.02802
0.983674
1.00069
0.0271902
0.0977914
0.996248
0.996251
0.000902484
0.553402
0.983562
0.000642955
0.500651
0.379133
0.000178306
0.966602
0.967657
0.601814
0.854681
0.724899
0.0709217
0.344599
0.309588
0.108147
0.943672
0.517174
0.000133595
0.245344
0.311208
0.0529344
0.663896
0.283601
0.0150114
0.992024
0.223851
0.0711614
0.000703784
0.000209145
0.2358
0.924769
0.995162
0.949573
0.949511
0.968136
0.980114
0.057005
1.00131
0.000307311
0.0383219
0.508435
0.000309532
0.530781
0.024119
0.963843
0.963917
0.999902
0.000169368
0.00294261
0.690937
0.742237
0.934557
0.895216
0.0070703
0.952104
0.995607
0.601239
0.0349402
0.00411414
0.991886
0.00114473
0.000377072
0.961929
0.0987592
0.000169922
0.548125
0.0343172
0.717141
0.0430825
0.257329
0.737247
0.00019795
0.497615
0.0573872
0.184602
1.93427e-05
0.00324208
0.18872
0.266421
0.27245
0.695901
1.0022
0.96088
0.000285201
0.254889
0.285542
0.10981
1.0014
0.995734
0.0150414
0.986645
0.996899
0.0838155
0.992881
0.00289661
0.995533
0.991844
0.918705
0.0180022
1.00079
1.00094
0.0600039
0.867205
0.867209
0.00601134
0.212618
0.00173899
9.15991e-06
0.308441
0.309099
0.00460289
0.00012455
0.00122778
0.000651002
0.988503
0.000253172
8.8841e-05
1.83506e-05
2.15239e-06
5.74188e-05
0.302073
0.973455
0.985209
0.00528283
0.0087324
6.15055e-06
0.00876481
0.000166491
0.000319955
0.99502
0.975099
0.018884
0.207571
1.84618e-05
0.000351515
0.103936
1.44829e-05
0.977779
0.000659007
2.04764e-05
5.78077e-05
0.409881
0.942634
3.48855e-06
0.00034585
0.310545
6.99494e-05
0.992538
0.992493
0.000178844
0.016979
0.00228866
7.84044e-05
0.00123557
0.791012
2.41392e-06
0.226199
0.0983993
0.00186449
0.123049
0.176502
0.0481495
0.150061
0.779941
0.0242693
0.972721
0.980578
0.00550936
0.0702611
0.950253
0.939181
0.982179
0.95084
0.11544
0.548306
0.59958
0.61967
0.73866
0.491152
0.0134912
0.0162682
0.228558
0.00016123
0.993918
0.994198
0.0160151
0.18124
0.132396
0.0336355
0.794517
0.978751
0.00414327
0.100289
0.101909
0.000222593
0.0427489
0.21015
0.12376
1.05404e-05
0.110301
0.164342
0.996822
0.996044
0.237987
0.463913
0.9321
0.927624
0.983062
0.979036
4.31792e-06
0.963972
0.99272
0.994729
0.995775
0.00554048
0.322943
0.526081
4.01064e-07
7.26619e-06
0.000190359
0.000307736
2.33762e-05
0.000730831
0.532219
0.323552
0.995264
0.995183
0.992677
0.980304
0.138065
0.0211263
0.780067
0.834511
1.9558e-05
0.122516
0.398904
0.299962
0.0184454
0.707224
0.236275
0.017708
0.994526
5.16219e-06
0.0668259
0.852656
0.17479
0.143531
0.357374
0.533088
0.12608
0.337661
0.274104
0.00330964
0.996616
0.0112577
0.989355
0.167296
0.48058
0.951967
0.961603
0.00244541
0.000104036
0.041581
0.0273726
0.997328
0.951714
0.45634
0.0923698
0.0403107
4.36415e-05
0.864174
0.867247
9.17133e-07
0.398431
0.238745
0.00257476
0.99961
0.884491
0.109787
0.152785
0.17373
0.0358827
0.994811
0.997722
0.982582
0.996214
0.421893
0.0079898
0.244495
0.992825
5.65826e-05
1.39968e-05
0.0117382
0.000181239
0.993072
0.413078
6.16047e-05
0.00470133
0.00835878
4.43213e-07
0.247593
0.983851
0.996816
0.00193739
0.00195926
1.91985e-05
9.07668e-05
0.000106824
0.000406797
0.99493
0.983579
0.995431
0.959024
0.011189
0.0124959
0.021444
0.00164026
1.9111e-05
0.977641
0.997763
0.99595
0.996185
0.998068
0.994577
0.779255
0.855625
0.00608402
0.984453
0.982453
0.000311099
0.931766
0.923016
7.72713e-06
0.0120271
0.472429
0.237943
0.983761
0.984021
7.35871e-06
0.517844
0.623083
0.34555
0.434171
0.377509
1.6184e-05
0.686715
0.686972
0.0318704
0.185285
0.282998
0.085229
0.237245
0.425963
0.179635
0.20812
0.323232
0.0908124
0.982426
0.498622
0.000216915
1.11965e-05
8.55649e-06
0.000323971
0.992894
0.53476
0.00338435
0.0545403
0.449284
0.00263611
0.8809
0.964026
0.404829
2.18336e-05
0.240819
0.000531147
0.612392
0.958994
0.803134
0.364642
0.217597
0.00471141
0.925593
0.925817
0.000262672
0.267753
0.373669
0.295415
0.637606
0.769526
0.00160087
0.000349073
0.281046
0.17653
0.465435
0.92261
0.000251619
0.29389
0.297102
0.000268671
0.94584
0.580063
0.000649834
0.881
0.880765
4.04411e-06
0.893217
0.944346
0.998818
0.968438
0.99743
0.663684
0.181964
0.976655
0.663904
0.983098
0.0802038
0.0459905
0.938803
0.983481
0.990862
0.909659
0.308476
0.0297053
0.993716
0.979977
2.90717e-05
0.00709974
0.0538912
0.00169228
0.000644126
0.893507
2.38497e-05
0.148911
0.148796
0.37151
0.464804
0.262989
0.00138167
0.00492404
0.538501
0.000358641
0.000648342
0.454167
0.00061302
0.99206
0.991926
9.06083e-05
0.00140277
0.358025
0.000220826
0.00338767
0.338452
0.0020291
0.972567
0.0324986
0.00839927
0.993488
0.993341
7.4918e-05
0.0120324
0.0173002
0.0152579
0.992045
0.985273
0.00015967
0.990791
0.349182
0.00124288
3.3e-06
0.944434
0.965465
0.91383
0.917887
0.906233
0.736996
0.981643
0.0222834
0.972699
0.955118
0.000741494
0.991083
0.994634
0.17191
0.614007
0.983912
0.00481807
0.0132439
0.0154859
0.0337772
0.684513
0.190087
0.496507
0.277027
0.117352
0.910264
0.920646
0.631117
0.000196818
0.124599
0.979896
5.79992e-05
0.0233195
0.352808
0.00207094
0.933483
0.461455
0.911672
0.843513
0.470378
0.47867
0.472089
0.000935494
0.288202
0.527862
0.450848
0.0801332
0.985118
0.995592
0.716114
0.972402
0.986273
0.712428
0.277187
0.999386
0.703755
0.984999
0.690306
0.0691553
3.08363e-05
0.188733
0.000179575
0.841889
0.112103
0.00352077
0.987245
0.422326
0.0854905
0.0670732
0.25515
0.0623822
0.971821
0.267407
0.250509
0.994592
0.231474
3.98561e-05
0.219235
0.769094
3.18795e-05
0.577011
0.951948
0.892332
0.974132
0.525048
0.000524261
0.172467
0.0402439
5.73613e-06
0.988498
0.32679
0.00856124
0.0825596
0.304862
1.03589e-05
0.388201
0.387019
0.657203
0.996485
0.997639
0.901713
0.997231
0.757592
0.450989
0.994592
0.967039
0.0182813
1.95681e-05
0.00952115
0.0183125
0.0515645
0.48403
0.479096
0.250535
0.953842
0.994162
0.35916
0.600767
1.00067
0.995638
0.0813359
0.0653977
0.89162
0.924732
0.0782926
0.992975
0.992591
0.000325027
0.597203
0.0448226
0.429878
0.870183
0.896545
0.00324175
0.982609
0.0295152
0.0278804
0.0391681
0.951926
0.0150421
0.842988
0.880823
0.985134
0.114373
0.137097
0.0182377
0.784468
0.785829
0.890976
0.000938031
0.426618
7.32598e-06
0.0488214
0.401761
0.0326025
0.00271681
0.282625
0.0508506
0.236511
0.924478
0.422161
0.99128
0.992639
0.0749217
0.0417319
0.027606
0.000120153
0.00556496
0.00812684
0.00298375
0.819091
0.879054
0.688567
0.0135238
0.0386625
0.749005
0.72419
0.971743
0.27323
0.90228
0.93307
0.99888
0.998196
0.1009
8.16845e-05
0.112154
0.826639
0.98814
0.56474
0.347227
0.671099
0.778276
0.977566
0.170086
0.999176
0.852387
0.00790248
0.00072925
0.00909582
0.0251629
0.0810553
0.241061
0.832889
0.0833185
0.0320913
0.784545
0.978308
0.146422
0.0725959
0.0644894
0.000518973
0.000410081
0.000210985
0.867961
0.000341813
0.444788
0.305979
0.237142
2.59492e-05
0.0441682
0.00110954
0.460731
0.000395059
0.0204736
0.00222774
0.000444212
2.39492e-07
0.777293
0.861365
0.000484114
0.559923
0.209898
3.65443e-05
0.0752328
0.2112
0.000964554
0.446917
0.977229
0.316874
0.429493
0.318438
0.204449
0.387539
0.872423
0.0261983
0.502669
0.35573
0.0030058
0.471194
0.711617
0.000625927
0.968533
0.956329
0.032856
0.994336
0.965954
6.0835e-05
0.0226653
0.779543
8.30093e-05
0.949521
0.207609
0.300264
0.928374
0.926832
6.84772e-07
0.00036183
0.994719
0.00727776
0.000466128
0.23478
0.226864
0.437459
0.748474
0.000508169
0.703537
0.493834
0.0644856
0.115524
0.318894
0.286441
0.285442
0.510325
0.992638
0.538659
0.147393
0.00103421
0.967211
0.979197
0.437459
0.911491
0.392027
0.705557
0.569029
0.699301
0.000178464
0.0050243
0.209358
0.446153
0.0139905
0.528748
0.94414
0.591133
0.165896
0.00792676
0.378777
0.261023
0.202487
0.380583
0.943659
0.0487226
0.8975
0.183021
0.00123814
0.2618
0.984273
0.983095
0.996778
0.981801
0.00112481
0.989644
0.995316
0.213261
0.588553
0.780909
0.254891
0.93776
0.946945
0.973706
0.959227
0.965242
0.210446
0.166481
0.0327693
0.1549
0.623867
0.0420115
1.1706e-05
0.206987
0.210245
0.022437
0.0406717
0.174493
0.00133725
0.933058
0.960633
0.957218
0.880382
0.996739
0.846791
0.996739
0.710948
3.48632e-06
0.968289
0.99433
0.00294517
0.00891899
0.0187275
0.989607
0.966503
0.141812
0.995639
0.997251
0.834834
0.000552018
0.028401
0.697348
0.0131066
0.975101
0.993459
0.0264881
0.342864
0.321977
0.0352236
0.00175793
0.411419
0.0254402
0.0132108
0.482304
0.166756
0.996722
0.0239566
0.000109213
0.00696968
0.978819
2.14219e-05
0.194725
0.175895
0.00777742
0.993334
0.973764
0.00222893
0.9864
0.986643
0.000248613
0.723098
0.196011
0.00480203
0.991662
0.992408
1.3436e-05
0.998508
0.812487
1.18885e-05
0.00301313
0.0699636
5.22369e-06
0.00135993
0.890418
0.00241188
0.894812
0.894879
3.34431e-06
0.0729876
0.00197832
0.00486936
0.0660122
0.00816492
0.000269393
0.862957
0.926931
0.89527
0.901234
0.94657
0.943663
0.98862
0.836087
0.718732
0.996331
0.998177
0.00120924
0.0908315
0.491676
0.975288
0.537482
0.214577
0.000831106
0.9582
0.957985
0.00371105
0.342584
0.986293
0.0263917
0.933773
0.537412
0.640568
0.923577
0.594868
0.00805013
0.346349
0.248194
0.00574328
0.667387
0.939863
0.884282
0.855245
0.429266
0.78511
0.000790429
0.142157
1.41633e-05
0.855151
0.852513
0.00361088
0.0211936
0.136008
0.753658
0.998271
0.877911
0.912001
0.936705
0.972354
1.07591e-05
0.626731
0.87234
0.00793039
0.484707
0.978841
0.215441
0.39568
0.929021
0.00514391
0.257452
0.686048
0.856573
0.98923
0.881031
0.0992394
0.794516
0.836944
0.141742
0.994856
0.993839
0.0522348
0.0932408
0.990694
0.990513
0.367442
0.567801
0.0663616
0.138228
0.943647
0.558108
0.0897954
0.0763441
0.0260398
0.00925622
0.006233
0.00785123
0.0284219
0.975066
0.340486
0.384998
0.127659
0.119468
0.00023407
0.695943
0.842602
0.985012
0.177916
0.310016
0.626665
0.995625
0.569656
0.576995
0.016002
0.000244837
0.0546771
0.131567
0.0548459
0.976687
0.585068
0.323685
0.359021
0.896289
0.154607
0.5806
0.625885
0.914042
0.408623
0.498667
0.00108873
0.951259
0.85577
0.735352
0.973065
0.91214
6.95338e-05
0.995576
0.996033
2.30653e-05
0.607782
0.693377
0.366025
0.271902
0.314008
0.00778055
0.489352
0.73846
0.00847059
0.255417
0.20543
0.00898654
0.117443
0.117894
0.477572
0.886782
0.763218
0.907018
0.951044
0.185207
0.130173
0.750844
0.979799
0.000625519
0.264512
0.326315
0.0597653
0.0521012
0.303234
0.000128977
0.716926
0.670885
0.000900915
0.693527
0.588943
0.000423665
0.948506
0.949136
0.000160498
0.435997
0.511747
0.0219445
0.00609319
0.0697647
0.0299183
0.701874
0.958519
6.93691e-05
1.00011
0.999905
0.00214135
0.488131
0.337104
0.0792491
0.047583
0.000392179
0.000727481
0.934214
0.995001
0.9978
0.049512
0.014456
0.943517
0.953206
0.944705
0.000728207
0.336625
0.507794
0.00403985
0.977163
0.977211
7.95991e-05
0.260428
0.275841
0.20655
1.00025
0.947583
0.398235
0.475372
0.949911
0.287625
0.99629
0.987587
4.07553e-07
0.105
0.997564
0.757629
0.181857
0.182579
0.0578293
0.995472
0.984254
0.880219
0.899279
0.25555
0.264628
0.0613884
0.922772
0.74726
0.998857
0.983727
0.104276
0.999573
0.996057
1.59512e-06
0.0504715
0.0714426
0.0740666
0.0590081
0.0620792
0.0206925
0.999423
0.936965
1.34987e-05
0.62548
0.30075
0.329151
0.23118
0.995635
0.00211795
0.62096
0.994387
5.85595e-05
0.97016
0.558312
0.495539
0.464707
0.599793
9.6903e-05
0.000355143
6.85247e-05
0.000245249
0.968297
0.545312
0.0290381
0.000514024
2.53407e-06
0.00222367
0.990249
0.846402
0.0167242
0.0077474
0.19181
0.068915
0.000186023
0.949934
0.593543
0.967855
0.361079
0.0440711
0.996673
0.997421
0.00323974
0.000135284
0.274623
0.00729184
0.98168
0.986511
0.00182247
0.991439
0.168964
0.00359801
1.48019e-05
0.621413
0.799615
0.93337
0.309364
0.00479976
0.00367957
0.00413494
0.00415253
0.149014
0.0302619
0.857036
0.00296863
0.101532
0.929778
0.0202409
0.877546
0.00251703
0.00116916
0.029526
0.0877371
0.397485
0.0748161
0.081949
0.368321
0.898429
0.00171526
0.845877
0.100728
0.000235252
0.801511
0.425594
0.255754
0.473651
0.132504
0.255259
0.202822
0.00259948
9.13161e-06
0.927663
0.801265
0.447755
0.00228103
0.0739528
6.75362e-05
0.956745
0.939845
0.000606041
0.00314921
0.109748
0.133523
5.80133e-05
0.0491442
2.09197e-07
0.0126796
0.0773852
0.0129331
0.0072094
0.355848
0.00151583
0.0528846
0.274634
0.0929539
0.0995102
0.00950412
0.131812
0.0395823
0.236509
0.351139
0.997309
0.996848
0.00127404
0.588583
0.000664842
7.33404e-05
0.0001277
0.013141
0.0171124
0.000342093
0.00246715
0.0183702
2.47378e-05
0.979145
6.8676e-05
0.00183797
0.99438
0.59052
0.997959
0.998386
4.42876e-05
0.520605
0.750787
0.0025163
0.918608
0.18091
5.24184e-05
0.803861
0.245157
0.0643268
0.71323
0.94489
0.445626
0.366034
0.361018
0.631842
1.00024
0.659814
0.258325
0.294369
0.267693
0.000505602
0.900248
0.900202
1.892e-05
0.666343
0.989195
0.0131539
0.0516482
0.0351947
0.000338794
0.371563
0.388696
0.0236837
0.645175
0.626072
0.00660218
0.995029
0.96829
0.0096279
0.951217
0.559462
0.904728
0.0593495
0.718735
0.00431122
0.747459
0.957296
0.001563
0.356714
0.971805
0.959327
0.518186
0.848063
0.00271018
0.733795
0.738515
0.646199
0.991619
0.990091
0.957056
0.96498
0.960216
0.00958027
0.926155
0.697747
9.62821e-05
0.978991
0.985699
0.0162716
0.814047
0.90234
5.7271e-05
0.163567
0.0622976
0.902677
0.940911
0.992895
3.39708e-05
0.984513
0.103802
0.000573859
0.877401
0.251622
0.228823
0.36092
0.973447
6.09678e-06
6.29956e-06
0.935377
8.83255e-05
0.928687
0.00736386
0.0515321
0.950625
0.479249
0.0088164
0.738061
0.763194
5.68951e-06
0.98251
0.626862
0.618036
0.127839
0.0132316
4.03486e-06
2.05036e-06
0.93762
0.000295597
9.80564e-05
0.00214478
1.91617e-05
0.000287605
0.937041
0.146531
0.00419814
0.978922
0.0110093
0.98808
0.981973
0.0767979
0.980279
0.993092
0.000193255
0.308732
0.000114659
3.77776e-06
0.0019831
0.307403
9.83662e-05
0.994208
0.983253
0.00597331
0.903597
0.947868
2.31044e-06
0.109345
0.167414
0.945993
0.635362
0.61332
0.0251891
0.949645
0.988597
0.007229
0.00219139
0.950595
0.000159302
0.955207
0.955588
0.0142609
0.984482
0.992793
0.00642407
0.0240908
0.992077
0.967122
0.232037
0.0712382
0.00155764
0.0072971
0.993694
0.98032
0.624433
0.559472
0.00372894
0.34605
0.524332
0.00586891
0.0805692
0.0110215
0.000143539
0.991478
0.985563
0.947849
0.965157
0.860695
0.0760501
0.778771
0.760041
0.927813
0.18897
0.000574692
1.6066e-05
0.0241689
7.24416e-05
0.00162259
0.952751
0.0240982
4.7425e-05
0.000320328
0.0458633
0.0221364
0.0212166
1.43959e-05
2.68717e-05
8.60988e-06
0.000235758
1.13563e-06
0.942918
0.141479
2.71961e-06
0.0497567
0.0334426
0.0264763
0.0586595
0.0583731
0.930448
0.0748183
0.1218
0.176107
0.849174
0.76361
0.00833475
0.0218378
0.184936
0.000173701
0.109442
0.135955
0.000386703
0.155074
0.97493
0.98509
0.029043
0.709322
0.000180531
0.0111265
0.0434259
0.688481
0.964445
0.994522
5.51883e-05
0.505994
0.0240852
0.0388031
0.209709
0.204117
0.103315
0.993505
0.0101755
0.00463145
0.0134513
0.988845
0.000534198
0.995251
0.9599
0.700947
0.953831
0.975289
0.985837
0.97178
0.0141395
0.00572768
0.00836635
0.656263
0.0126026
5.5717e-05
0.652975
0.000411498
0.232023
0.256089
0.0423733
0.0544886
0.492409
0.00432098
0.995082
0.99652
0.996326
0.978597
0.19182
0.000290826
0.192086
0.00308115
0.000547367
0.570537
0.000609211
8.42988e-06
0.191504
0.985477
0.995917
0.996235
0.996668
0.0057713
0.000367815
0.952918
0.635563
0.802052
0.79643
0.028995
0.986673
0.0561573
0.579126
0.073967
0.593108
0.997569
0.997811
0.238103
0.336077
0.332024
0.596395
0.414477
0.480579
0.976077
0.363756
0.499079
0.497696
0.0516251
0.991912
0.961177
0.474451
0.266749
0.20045
0.00965965
0.707399
0.923942
4.02576e-06
0.24988
0.736448
0.000244878
0.255956
0.157399
0.396476
0.727692
0.0129525
0.289785
0.167335
0.116669
0.00466077
0.0128871
0.114196
0.0105684
0.000573851
0.842011
0.0028441
0.0373108
0.0526658
0.119212
0.0335022
0.0344499
0.00700263
0.97476
0.973384
0.290604
0.739057
0.603663
0.781822
0.995571
0.933039
0.00210257
0.446209
0.639604
0.00784596
0.1007
0.220715
0.0688341
0.349241
0.557358
0.498121
0.987642
0.806075
0.0175724
0.147721
0.788862
0.799048
0.838264
0.897938
0.714737
0.0426313
0.0761997
0.00515502
0.656809
0.952406
0.988834
0.31539
0.301249
0.674869
0.677428
0.714313
0.00186328
0.925664
0.925725
0.000685429
0.642595
0.626627
0.000270856
0.992207
0.995152
0.0596147
0.950318
0.304824
0.000114407
0.667708
0.667889
0.000157286
0.0167713
0.210794
0.0262305
0.981899
0.981381
1.85237e-05
0.187936
0.0114557
1.30437e-05
0.000427646
6.38788e-06
0.0184313
0.187031
0.991827
0.992103
0.790134
0.539162
0.0380314
0.971951
0.687822
0.0350102
0.253888
0.0736318
0.334518
0.511473
0.307329
0.00610164
0.710875
0.994642
0.995416
0.195414
0.212947
0.0995183
0.18727
0.420339
3.18257e-06
0.556876
0.433335
0.000118081
0.660099
0.402555
0.000531067
0.196059
0.211445
0.0911592
0.970942
0.967656
0.584894
0.957222
0.880643
0.50995
0.216013
0.203669
0.00152183
0.32503
0.884798
0.821284
0.79521
0.863748
0.380973
0.382325
0.276215
0.000127542
0.821286
0.765896
0.0053197
0.999427
0.999578
0.000242598
0.472804
0.615994
6.25677e-05
0.0925321
0.285703
0.0260608
0.852693
0.783268
0.440566
0.999065
0.79157
0.00192769
0.255909
0.993004
0.423586
0.187383
0.00803015
0.000582406
0.599931
0.921021
0.0635298
0.804054
0.484062
0.0300787
0.90644
0.90528
0.0461186
0.325928
0.398292
0.0448446
0.843497
0.814036
0.574425
0.994543
0.702715
0.000323346
9.60918e-05
0.0535559
5.0239e-06
3.11458e-05
0.892596
0.303018
0.410812
0.204293
0.122482
0.993783
0.944656
0.00078988
0.185787
0.247051
0.564338
0.780882
0.945651
0.122533
0.23723
0.278732
0.15966
0.200152
0.363711
0.0344336
0.182488
0.340825
0.00614532
0.930247
0.833309
0.0161955
0.966445
0.994817
0.123014
0.573533
0.576029
0.00604823
0.00110165
0.429753
0.0834097
0.382761
0.733807
0.389456
0.982086
0.610134
0.00131544
0.988652
0.98885
0.0378103
0.0010955
0.132057
0.723197
0.579693
0.0138952
0.00442719
0.61124
0.0268296
0.210483
0.512866
0.276717
0.104485
0.00150436
0.0702802
0.000158691
0.0267238
0.643284
0.0851195
0.0686854
0.652461
0.000312458
0.000803024
0.0140305
0.00100583
0.971797
0.9747
0.510759
0.984421
0.606369
0.516888
0.173728
0.569828
1.61152e-05
0.169966
0.318709
0.000257692
0.0610563
0.369257
0.278854
0.726796
0.986029
0.22822
0.884774
0.730938
1.24031e-05
0.106897
0.346543
0.206926
0.000113982
0.300145
0.000469331
0.000934589
0.311403
0.000406922
0.0140608
0.310631
0.327892
0.986437
0.486346
0.251853
0.335558
0.578159
0.0550044
0.991938
0.992338
0.0110172
0.00320076
0.0786666
0.000422111
0.66958
0.753747
0.636664
0.995633
0.991208
0.0290914
0.689715
0.802056
2.45108e-05
1.06381e-05
0.979319
0.000128723
0.989
0.970023
0.0198886
0.988135
0.974687
0.000365881
0.00127001
0.0100679
0.00478682
0.983933
0.00293011
0.00382363
0.986069
0.968177
0.989881
0.0315955
0.947643
0.987614
0.985005
0.984801
0.250413
0.889739
0.968507
0.874597
0.000222876
0.00196503
0.00724429
0.860043
0.451027
0.145162
0.718196
0.930603
0.00436426
0.547736
0.655321
0.0167979
0.181505
0.800263
0.825602
0.828355
0.898186
3.3409e-05
0.0001459
0.786334
0.0493295
0.136303
0.325787
0.03218
0.789545
0.68333
0.979426
3.39625e-07
0.000926225
0.979683
0.099196
0.11048
0.137883
0.982444
0.982738
0.0453937
0.111044
0.100403
0.0209473
0.976542
0.314555
0.00287257
0.00194128
0.310408
8.78794e-08
0.000131714
0.963689
0.00138159
0.0932821
0.758196
3.10416e-05
0.974737
0.985143
0.985133
0.985037
0.985481
0.726161
0.924434
0.924184
0.00925177
3.61253e-05
0.915393
0.0137272
0.919808
0.986077
0.00517495
0.976599
0.971655
0.00886155
1.69032e-05
0.977829
0.00600878
0.291205
0.312918
0.00103162
0.155061
0.0112052
1.32709e-06
0.00577307
0.957785
0.000404203
0.00494901
0.0111384
0.00142698
0.000896545
0.00300207
0.0216619
0.943915
0.914855
0.00592428
0.915333
0.606284
0.000961429
0.860528
0.865429
0.0021842
0.986052
0.955903
0.98656
0.988414
0.00115712
0.199237
0.476886
0.00344348
0.153765
0.162094
0.301563
0.35028
0.950401
0.0193977
0.886411
0.913002
0.909198
0.0128519
0.000330001
0.865236
0.0241091
0.985859
0.0850444
1.58354e-06
0.93244
0.544503
3.0601e-08
0.357143
0.985184
0.987086
0.0168344
0.103402
0.000633232
0.987385
0.98724
0.101586
0.000866164
0.000284924
1.2829e-08
0.000154355
0.000540245
0.102354
0.988267
0.986592
0.00177863
0.00106538
0.0021585
0.002693
0.761653
0.690161
0.000210454
0.321698
0.909003
1.71685e-06
0.0267619
0.00214822
0.0034894
0.986234
0.985781
0.0131425
0.000945837
2.54287e-06
0.00952379
0.985698
0.985593
0.000609622
0.985471
0.984532
0.985108
0.985132
0.9597
0.0314897
0.103632
0.171255
0.0789024
0.107209
0.101699
0.0586811
0.985753
0.985696
0.000403222
0.9852
0.985338
0.95231
0.000347881
0.000998317
0.95296
0.984636
0.984556
0.000407485
0.985654
0.985737
6.36121e-06
0.985232
0.985657
0.0196236
0.830741
0.812587
0.807894
0.145749
0.0883369
0.0154448
0.838265
0.883789
0.824214
0.947024
0.979062
0.656977
0.249229
0.0852519
0.0996897
0.519501
0.0846324
0.0340163
0.793019
0.391827
0.05211
0.0803284
0.380985
0.0128858
0.961428
0.988586
0.987384
0.00135178
0.00269144
0.000135973
0.00218198
0.000172259
0.988133
0.986782
0.378388
0.0637845
0.968949
0.335099
0.01329
2.37498e-05
0.333218
0.00281395
0.940698
0.128694
0.0342187
0.00442653
0.161603
0.119691
0.634432
0.854534
0.000353334
0.933895
0.953289
0.412051
0.55156
0.399401
0.245426
0.284244
0.183206
0.0435848
0.143716
0.392681
0.937989
0.902246
0.90726
0.895867
0.180221
0.0109767
0.234377
0.643428
0.789815
0.229615
0.390161
0.11921
0.152193
0.959123
0.770793
5.05666e-05
0.000434335
0.208915
0.0425133
0.675159
0.715001
2.14926e-06
0.10655
0.0342374
2.42466e-05
0.899919
0.597398
0.139387
0.750608
0.988203
0.000596991
0.0709312
0.0600097
0.235481
0.967509
0.989098
7.53499e-06
0.979266
0.00238701
0.00189383
0.899027
0.901317
0.15643
0.15959
0.692886
0.00165854
0.94196
0.136585
0.0208627
0.00187924
0.981646
0.000227477
0.0241604
0.0842378
0.00142284
0.972622
0.988146
0.0128053
0.148409
0.955477
0.638978
0.791019
0.985438
0.976245
0.792085
1.15305e-05
0.00201282
0.800722
0.98539
0.970798
0.566976
0.0813163
0.00069997
0.818473
0.981244
0.000691603
0.968621
0.969066
1.45326e-05
0.98971
0.972071
0.503419
0.912359
0.936834
0.983768
0.794984
0.00631025
0.933636
0.931771
0.949658
0.0330339
0.947003
0.0347425
0.0224815
0.0679372
0.991224
0.90894
0.931153
0.97784
0.116297
0.730839
0.959102
0.0100265
0.0358328
0.00858729
0.00225969
0.918361
0.911656
0.556463
0.0670823
0.963716
0.984325
0.991699
0.991126
0.00596925
0.988338
0.833773
0.000278465
0.801421
0.992502
0.0843413
0.444061
0.830425
0.765293
0.683474
0.605397
0.000169969
0.894536
0.873997
3.67583e-05
0.417831
0.990099
8.13653e-05
0.0896186
0.965304
0.00124192
0.954901
0.979961
0.981889
0.982089
0.917617
0.0537921
0.33919
0.00402244
0.00278385
0.337532
0.972539
0.982028
0.98216
0.98066
0.956347
0.981741
0.9738
0.0603808
0.147613
0.547108
0.486007
0.837442
0.549095
0.0214497
0.1438
0.187637
0.346711
0.22553
0.664422
0.66735
0.993634
0.992663
0.699005
0.923834
0.990352
0.000551625
0.000461684
0.692771
0.404588
0.454763
0.246511
0.840144
0.989876
0.44641
0.260648
0.884124
0.995645
0.8267
0.996011
0.600941
0.657815
0.299608
0.308762
0.260313
0.26019
0.132121
1.40913e-06
0.200523
0.227945
0.00195945
0.872043
0.600473
0.00117119
0.974564
0.131219
0.215997
0.893204
0.891365
0.000338951
0.01525
0.0160206
0.0370006
0.87063
0.0289585
0.000338798
0.0250321
0.993452
0.0621143
0.994798
0.982148
0.000537795
0.660203
0.682346
0.0222582
0.653786
0.579127
0.286318
0.747502
0.943285
0.775098
0.924978
0.806713
0.000135422
0.599049
0.599186
0.000657727
0.616156
0.603148
0.0255761
0.988812
0.0443878
0.00393724
0.00566912
0.881338
0.73391
0.838307
0.374635
0.705851
0.980479
0.278858
0.00369662
0.977316
0.448133
0.100154
0.863512
0.866131
0.0549001
0.875403
0.75907
0.00251208
0.830237
0.842435
0.000134229
0.304424
0.304341
5.93105e-05
0.601257
0.6218
0.036844
0.415635
0.447847
0.00291103
0.537565
0.99333
0.00573218
0.987716
0.992416
0.670406
0.926318
0.933848
0.000149958
0.973773
0.974474
0.27756
0.90215
0.513286
0.0848379
0.764675
0.904338
6.18981e-07
0.988206
0.960846
0.00586427
0.9884
0.958843
0.000842286
0.992303
0.995541
8.20782e-05
0.841791
0.931627
0.921433
0.0024052
0.938358
0.0880101
0.643571
0.0891227
0.901561
0.699897
0.743923
0.00516776
0.653
0.750773
0.322167
0.488851
0.153612
0.161499
0.840809
0.880771
3.70067e-06
0.0281719
0.708173
0.668378
0.942785
0.998573
0.0126428
0.133766
0.0125003
0.208364
0.493402
0.11497
0.0496078
0.581207
0.00621296
0.00256799
0.83408
0.839974
0.932164
0.993222
0.996618
0.220634
0.973699
0.993059
0.994009
0.901425
0.0838138
0.0327505
0.994576
0.0874292
0.436422
0.837114
0.835853
2.69845e-05
0.000494696
0.0612305
0.00014975
0.00645501
0.993182
0.078937
0.12143
0.000327352
0.532998
0.6555
0.00434924
0.984363
0.983482
0.976044
0.000160974
0.251424
0.0423197
0.137266
0.171814
0.995626
0.00205752
0.992414
0.137783
9.29168e-05
0.965319
0.968683
0.000819753
0.882154
0.994507
8.96081e-05
0.978149
0.994852
0.0050276
0.852649
0.934628
0.902829
0.637129
0.636071
0.000203028
0.10949
0.939218
0.649929
0.942079
0.938954
0.000237494
0.29933
0.0114127
0.0597568
0.29601
0.995416
8.77005e-05
0.995267
0.0534903
0.693352
0.996939
0.111252
0.0299021
0.619709
0.802614
1.94359e-06
0.0618135
0.860053
0.00227672
0.0126737
0.0330975
0.868999
0.10991
0.106539
0.0112985
0.577686
0.822777
0.00357512
0.000415443
0.979634
0.000924452
0.973039
0.922402
0.805962
0.00713927
0.0555108
0.0156815
0.913415
0.990284
0.0136411
0.922341
0.917863
0.106771
0.348661
0.909359
0.771713
0.987756
0.96046
0.00111635
0.0098761
0.983857
0.00369189
0.0127931
0.989639
0.00385329
0.926296
0.98317
0.00845712
0.299224
0.473536
0.0617432
0.0895173
0.924709
0.0127244
0.936222
0.798456
0.118629
0.151624
0.773226
0.745188
0.0713786
0.157611
0.00103279
0.849896
0.879839
0.000426943
0.130305
0.165556
0.0629203
0.16393
0.164105
0.029241
0.0843676
0.864525
0.631891
0.94476
0.958184
9.10271e-05
0.0484594
0.0500294
0.00252237
0.802073
0.880371
0.58708
0.734989
0.665528
0.000252308
0.972721
0.986696
0.00752297
0.927162
0.994064
0.00566488
0.741345
0.768647
0.0123381
0.975677
0.290445
3.54949e-06
0.2865
0.196086
3.27324e-05
0.0537777
0.296706
0.000348559
0.42866
0.994826
0.0891273
0.916238
0.980322
0.0294573
0.202939
0.0294321
0.358727
0.552797
0.107455
0.00647556
0.89813
0.748878
0.0102378
0.913124
0.367806
0.592494
0.584877
0.987627
0.540884
0.340505
0.993316
0.615934
0.596233
0.709833
0.00055637
0.98554
0.313944
0.000133041
0.183373
0.0783497
0.00120539
0.991038
0.969852
0.000537394
0.30576
0.110079
5.1195e-05
0.014295
0.28922
0.000245561
0.994632
0.994634
0.00847758
0.991133
0.181546
0.136894
0.953976
0.0620804
1.21993e-06
0.967488
0.969816
2.53997e-05
0.863125
0.981336
0.090065
0.990593
0.743863
0.00511758
0.0140861
0.0209209
4.5701e-05
0.987555
0.997519
0.142811
0.987696
0.987606
0.000631222
0.390259
0.994047
0.994247
0.9946
0.483799
0.0391522
0.703428
0.990969
0.990424
0.422994
0.699123
0.000548654
0.0384973
0.279767
0.212859
0.147522
0.303456
0.875537
0.610672
0.347455
0.376967
0.985435
0.995597
0.375599
0.40432
0.993218
0.982741
0.987183
0.957344
0.00811721
0.295982
0.105121
0.000130901
0.983097
0.957993
0.000571945
0.324813
0.285571
0.0470879
0.112131
0.360206
0.00269322
0.995468
0.996084
0.0175389
0.254554
0.130723
0.0183698
0.661892
0.260523
0.181954
0.0681863
0.161376
2.45887e-05
0.0105642
0.0281257
0.000499261
0.964453
0.119233
0.078402
0.591988
0.592189
0.000157277
0.426574
0.429238
0.858774
0.548511
0.297285
0.295229
0.422169
0.766755
0.881209
0.24146
0.451528
0.000360116
0.113692
0.934573
0.944431
0.224863
0.0787176
0.140864
0.505102
0.978542
0.96726
0.971605
0.986301
0.000732542
0.577251
0.554334
0.636877
0.98143
0.994406
0.00403825
0.293564
0.979344
0.786693
0.0031964
0.0326908
0.00994526
0.261885
0.619111
1.72566e-05
0.918628
0.992901
0.135709
0.114873
0.128342
0.0561527
0.798022
0.781261
0.00238781
0.768865
0.797153
0.053114
0.237296
0.617818
0.559521
0.973825
0.997706
0.963062
0.994584
0.85393
7.81084e-05
0.90366
0.93185
0.0151811
0.0936131
0.119306
0.929978
0.308555
0.269669
0.759385
0.790539
0.926964
0.129607
0.573406
0.198984
0.023009
0.267475
0.2376
0.860022
0.936988
0.83701
0.0850199
0.173925
0.549512
0.0523627
0.950469
0.0331476
0.78822
0.840933
0.991246
0.985497
0.686759
0.772923
0.000642333
0.00134985
0.0843861
0.262984
0.958761
0.350634
0.0134495
0.265239
0.123423
0.0424421
0.110535
0.411567
0.0666804
0.0344035
0.489781
1.36568e-05
0.822308
0.823977
0.00270881
0.815101
0.0687447
0.114655
0.984168
0.884697
8.19735e-06
0.10158
0.646632
0.0638134
0.986039
0.48205
0.549692
0.333136
0.981292
0.989522
0.996705
0.984372
3.51799e-05
0.754544
0.847717
0.846281
0.990616
0.983081
0.0383899
0.995061
0.22892
3.51935e-08
0.0159782
0.987257
1.29815e-05
0.114502
0.705588
0.617207
0.682333
0.849477
1.39988e-06
0.0562683
0.130341
0.0524702
0.996008
0.990481
0.997053
0.900175
0.864491
0.176867
0.948249
0.696935
0.117877
0.284896
0.801415
0.936743
0.035177
0.438337
0.00293787
0.808818
0.245846
0.151061
0.163787
0.141451
0.172757
0.866447
0.428205
0.0505427
0.418818
0.582768
1.42437e-05
0.00209119
0.555596
0.00052293
0.43454
0.610534
0.00726452
0.410172
0.448103
0.255762
0.837336
0.63974
0.495038
0.900736
0.4368
0.0459548
0.858166
0.927081
3.0838e-05
0.487734
0.739915
0.216255
0.796809
0.882865
0.00012683
0.623482
0.997624
0.925618
0.993013
0.964753
0.521358
0.990846
0.642159
0.54231
0.9781
0.278401
0.915549
0.720512
0.466229
0.399634
0.716229
0.776874
0.64095
0.188212
0.23904
0.271015
0.336752
0.481767
0.00891229
0.92225
0.959607
0.76201
0.0579115
0.170371
0.128579
0.217202
0.217752
0.0486396
0.977459
0.950044
8.76239e-06
5.31353e-05
0.833672
0.00263366
0.970366
0.988866
0.975673
0.0581512
0.0662766
0.0376799
0.0847068
0.950275
0.225945
0.276881
0.0806942
6.95804e-05
0.950813
0.800961
0.146017
0.885512
0.985472
0.00013908
0.126514
0.690985
0.594148
0.213748
0.320548
0.483454
0.968775
0.980789
0.522334
0.988835
0.98412
0.046698
0.776096
0.775946
0.000893224
0.149801
0.372288
0.00120371
0.171913
0.271939
0.0367863
0.988007
0.780098
0.000205982
6.11055e-10
0.0009288
0.000484159
0.690959
0.00602926
0.0126166
0.986728
0.991912
3.75229e-06
0.117089
0.133252
0.123163
0.124516
0.982788
0.28544
0.251405
0.308568
1.75824e-06
0.77422
0.230236
0.488411
0.362994
0.363364
0.0215346
0.74748
0.909377
0.0428884
0.988901
0.616377
0.389003
0.977704
0.361124
0.462919
0.211335
0.181633
0.000172654
0.538954
0.744419
0.581584
0.708562
0.384968
0.660348
0.685732
0.165781
0.157211
0.285101
0.305898
0.995229
0.994581
0.994524
0.984192
0.990456
0.000142238
0.986247
0.970392
0.994524
0.995456
0.958116
0.945626
0.993562
0.0311165
0.637505
0.388938
0.0274009
0.0281301
0.16887
0.793058
0.00146393
0.415017
0.414332
0.387742
0.158494
0.000667048
0.985004
0.994536
0.995511
0.964945
0.973782
0.988857
0.030991
0.0085828
0.987397
0.987126
0.984394
0.994353
0.995246
0.140832
0.112772
0.768076
0.785635
0.227772
0.654416
0.248703
0.995507
0.762719
0.244332
0.921995
0.506203
0.47868
0.979633
0.984784
0.00562983
0.0042753
0.0521035
0.115066
0.978564
0.955069
0.00169069
0.739614
0.759071
2.22786e-05
0.501941
0.99635
0.000697157
0.374157
0.203862
1.62236e-05
0.169428
0.00972506
0.44222
0.626265
0.603402
0.0385487
0.939239
0.848799
5.43811e-05
0.656603
0.672625
0.000234153
0.592756
0.739536
0.00017322
0.329102
0.377257
0.34966
0.247187
0.83016
0.5009
0.507924
0.693617
0.000504023
0.99369
0.993427
0.931821
0.932816
0.984309
0.555865
0.98972
0.989676
5.14268e-06
0.00559705
0.00572705
5.68944e-06
0.989684
0.989687
0.0014986
0.991896
0.974149
0.649363
0.0669584
0.0533939
0.033364
0.990894
0.395272
0.361988
0.0085919
0.00981589
0.00982441
0.00395321
0.588436
0.761995
0.989063
0.990227
0.0155894
0.941197
0.955204
0.000130375
0.331571
0.313483
0.0209669
0.969572
0.989593
0.92786
0.0131314
0.312646
0.0154118
0.990358
0.987592
0.000698311
0.983427
0.596897
0.000398099
0.944033
0.411765
0.129026
0.702188
0.702004
4.80078e-07
0.969647
0.977482
5.1419e-05
0.15884
0.306831
0.00108992
0.000629395
0.306899
3.11228e-05
0.990399
0.825568
0.0248855
0.991377
0.991406
1.21899e-05
0.440993
0.711024
0.714904
0.0787026
0.0786397
0.705959
0.978071
0.0199048
0.0896125
0.9802
0.0027555
0.0261373
0.577487
0.577762
0.00011971
0.947169
0.839795
0.0460145
0.941617
0.84886
0.00232954
0.308857
0.0836066
0.00726272
0.162187
0.276772
0.988449
0.991448
0.313595
0.928016
0.987134
0.962801
0.00182878
0.0091643
0.285425
0.000107766
0.157485
0.171407
0.0223414
0.99236
0.991683
0.980765
0.984234
0.98118
0.961135
0.993637
0.993163
0.00026986
0.00459761
0.000254596
1.24388e-06
0.981535
0.98193
5.57932e-05
0.0642431
0.991469
1.12291e-05
0.0263137
0.307793
0.00674229
0.0107654
0.315983
0.987182
0.0124471
0.0241707
0.931628
0.0145867
0.0317776
2.10301e-05
0.976473
0.992182
0.989008
0.991873
0.991981
0.0119136
0.986291
0.97681
0.000126519
0.000574499
0.976552
0.986565
0.993284
0.968915
4.46134e-05
0.753243
0.773389
0.00153746
0.950461
0.973935
0.0501824
0.992619
0.93729
0.0259713
0.992491
0.961398
0.434911
0.209876
0.428219
0.403461
0.931556
0.914418
1.4021e-06
0.992918
0.992906
0.00109605
0.992101
0.992078
6.36377e-08
7.03907e-05
0.000472481
0.992506
0.992523
0.989175
0.00442
0.983445
0.99286
0.000103519
0.000571264
0.00151526
0.000860999
0.991127
0.980204
0.00672657
0.991537
0.00410545
0.00178971
0.000518441
0.00146497
0.00183231
0.992971
0.99226
2.01281e-06
0.932164
0.899436
0.000180583
0.0727744
0.148471
0.052392
0.647826
0.808889
0.80563
0.932448
0.926025
0.011418
0.538909
0.129554
0.00101402
0.375783
0.171184
0.0363361
0.243515
0.254952
0.0591113
0.992516
0.934159
0.000133853
0.40185
0.955958
0.988484
0.993324
0.990035
0.000181273
0.923749
0.971752
0.000656916
0.802413
0.947815
0.000961813
0.0874382
0.0616188
0.0560368
0.858043
0.973242
0.0443995
0.076984
0.0480735
0.0279821
0.0181359
0.980742
4.08958e-06
0.130866
0.144287
2.64689e-05
0.00525174
0.922902
0.000139515
0.958745
0.96435
0.204758
0.950162
0.940243
1.7869e-05
0.0523391
0.526354
0.00443895
0.931804
0.377896
1.82324e-05
0.887346
0.622275
0.497599
0.991755
0.391572
0.475994
0.12444
0.889941
0.393973
0.897819
0.513747
0.444736
0.956512
0.994591
0.000159747
0.378764
0.0316347
0.0284157
0.773115
0.984673
0.249322
0.101699
0.763597
0.114361
0.00937242
0.79103
0.149344
0.123818
0.134443
0.088379
0.961093
0.987134
5.18438e-06
0.38171
0.385838
0.0253648
0.98523
0.126452
0.00325537
0.48345
0.75181
0.993287
0.51153
0.0509085
0.826075
0.591992
0.665977
0.0010056
0.908867
0.887027
0.457925
0.393199
0.404429
2.72984e-07
0.0912739
0.851158
0.993795
0.332568
0.469973
3.15346e-05
0.964378
0.906796
0.914021
0.729165
0.00134597
0.457961
0.984672
0.983624
0.0649949
0.0454146
0.984065
0.895317
0.943121
0.646852
0.238731
0.705416
0.696078
0.00153452
0.12167
0.121717
0.317012
0.337643
0.653539
5.16439e-06
0.0128725
0.168322
0.915546
0.63849
0.38393
0.989734
0.949431
0.988606
0.0132688
0.0127766
0.467437
0.791307
0.94035
0.984559
0.0545803
0.809437
0.820527
0.000306687
0.23591
0.0689604
0.000522699
0.000536193
0.137618
0.993571
0.984784
0.987819
0.393206
0.256407
0.166785
0.105536
0.0693559
0.03787
0.113487
0.778071
0.939729
0.307027
0.511134
0.475842
0.322518
0.989173
0.890468
0.0229827
0.978702
0.994153
0.990467
0.993886
0.993849
0.0628481
0.221533
0.220346
0.983705
0.975134
0.803109
0.031168
0.00120474
0.0851111
0.730561
0.983447
0.98833
0.00337617
0.50367
0.993841
0.993805
0.684752
0.993066
0.713714
0.970555
0.989732
0.983642
0.000342463
0.00140971
0.984317
0.993361
0.177344
0.193703
0.783285
0.96322
0.0149277
0.993298
0.993611
8.60811e-06
0.016638
0.0200615
0.0227877
0.969318
0.901288
0.0751717
0.855631
0.886922
0.458906
0.535166
0.526745
0.00471555
0.00204118
0.301404
0.581467
0.616234
0.95673
0.967681
0.954002
0.772653
0.0894808
0.0494654
0.0176399
0.140173
0.961009
0.981251
0.000262064
0.87558
0.980089
0.000108347
0.0627822
0.987741
0.785808
0.979856
0.933992
0.0084806
0.126536
0.949069
0.744404
0.692709
0.0813815
0.536178
0.268055
0.467903
0.136506
0.396922
0.595526
0.00148058
0.9039
0.487309
0.475002
0.98797
0.165659
0.023299
0.445279
0.689033
0.00481466
0.476756
0.921836
0.100184
0.411695
0.901863
0.0298758
0.194131
0.638989
0.971875
0.704587
0.514338
0.0834896
0.38255
0.800913
0.424231
0.351249
0.192575
0.149946
0.928249
0.358666
0.824311
0.950215
0.984153
0.870556
0.855742
0.0106939
0.00373107
0.00155848
0.73233
0.158832
4.50556e-06
0.588865
0.00199076
0.142678
0.993074
0.113334
0.0499281
0.0703791
0.203027
0.00672405
0.957465
0.978714
0.990644
0.992386
0.0283044
0.114297
0.0649395
0.781915
0.861965
0.151951
0.123414
0.0238093
0.944531
0.935081
0.935063
0.941391
0.926327
0.492004
0.0622848
1.84886e-06
0.431877
0.220689
0.00965156
0.758496
0.982077
0.987281
0.990844
0.955828
0.815572
0.829304
0.191935
0.00587829
0.940307
0.994241
5.78019e-06
0.96881
0.96919
0.000292005
0.979735
0.0636139
0.0684737
0.539057
0.0288886
0.126016
0.204225
0.206297
0.153471
0.98659
0.0514035
0.828927
0.314901
0.653336
0.0286527
0.107031
0.188893
0.0392738
0.488045
0.755495
0.0819366
0.882654
0.430969
0.303978
0.219172
0.97969
0.947936
0.136746
0.216113
0.79006
0.695378
0.956707
3.9965e-05
0.116763
2.80229e-05
2.10627e-06
0.990929
0.993996
0.0140132
0.993043
0.993196
0.000127272
0.987373
0.96343
0.0119541
0.745174
0.30377
0.988734
0.978307
0.00652188
0.124761
0.00760223
0.0604112
0.000115106
0.00429055
0.864186
0.832334
0.914594
0.232879
0.461622
0.424875
0.288839
0.123704
0.936479
0.497091
0.00906114
0.821298
0.0133011
0.00702049
0.985799
0.985084
0.00434281
0.71025
0.749796
0.000204692
0.0929528
0.174248
0.922108
0.98005
0.988449
2.39942e-06
0.543104
0.481466
0.012675
0.583685
0.469499
0.894135
0.962725
0.65904
1.74204e-07
0.278101
0.419863
0.31577
0.354621
0.688467
0.774049
0.755122
0.0836409
0.294436
0.730877
0.902084
0.202641
0.741209
0.557267
0.501677
0.0120406
0.0157056
0.287516
0.0156052
0.0199175
0.179327
0.992565
0.992158
3.53638e-05
0.674651
0.994095
0.993745
0.0708106
0.256519
8.85554e-06
0.970845
0.476405
0.0034985
0.100611
0.576286
0.597727
0.527418
0.645461
0.102758
0.0613784
0.972508
3.19933e-05
0.0687606
0.966676
0.0674776
0.0201566
0.00289659
0.0640869
0.983671
0.633062
5.08664e-05
0.927728
0.0808763
0.0188611
0.0494705
0.495991
0.00067585
0.771119
0.172473
0.123509
0.0488462
0.83807
0.00129985
0.0206759
0.160084
0.984634
0.774854
0.822742
0.00171498
0.0292627
0.0119529
0.0765141
0.000183311
0.856154
0.000240023
0.373356
0.988933
0.0797777
0.67194
0.935641
0.977555
0.359838
0.740911
2.14097e-05
0.364527
0.437557
0.0851375
0.294272
0.464859
0.000815239
0.916511
0.272566
0.282876
0.98913
0.945827
0.131455
0.989482
0.922665
0.0379792
0.683118
0.962546
0.649677
0.902342
0.97991
0.172812
0.275746
0.282918
0.0534016
0.338484
0.985997
0.388585
0.977864
0.976342
0.049532
0.177285
0.187669
0.0348049
0.967779
0.829522
0.00376493
0.840806
0.841454
0.0114281
0.977424
0.722008
0.680659
0.97434
0.95997
7.07425e-06
0.0914742
0.0366754
0.935442
0.98323
0.515061
0.00523043
0.0114313
0.499723
0.980703
0.980602
0.951966
0.00426912
0.590008
0.930771
0.458991
0.00832245
0.0162019
5.86717e-06
0.929558
0.931501
0.0970767
0.984908
0.984983
0.000330624
0.931267
0.0066037
5.60138e-06
0.983597
0.000542549
0.838675
0.984632
0.000333249
7.90466e-05
0.93537
0.935942
9.49767e-06
0.984351
0.984265
8.94218e-07
0.957678
0.962915
0.948576
0.976738
0.965434
0.00270882
0.987344
0.987296
2.15591e-06
0.000562362
0.000557167
4.48998e-06
0.987302
0.987358
0.00250609
0.0158121
0.0314824
0.0450858
0.0101951
0.00873007
0.00469543
0.00229724
0.937971
0.901536
0.987686
0.986626
0.702079
0.73366
0.300291
0.013937
0.0394058
0.372975
0.0100149
0.989636
0.992658
0.593719
0.608293
0.939145
0.0310825
0.0370273
0.10781
0.00154631
0.000179222
0.92018
0.0337016
0.374448
0.954346
0.000406517
0.985456
0.988599
0.000280802
0.224799
0.236807
0.305166
0.989204
0.447623
5.40419e-06
0.889927
0.176687
0.166061
0.962436
0.806913
3.59622e-05
0.95695
0.979698
0.00551624
0.745484
0.799351
0.000221212
0.593544
0.599733
0.0146625
0.91075
0.56814
0.549474
0.63203
0.0275488
0.00376762
0.992083
0.990998
0.0076909
0.985237
0.972788
0.0110556
0.991557
0.992495
0.000754687
0.158422
0.170081
0.200076
0.987117
0.991836
2.20049e-07
0.0185761
0.0190256
0.0046446
0.0194495
0.930807
0.755409
0.235926
0.235875
0.0137254
0.0276589
0.471357
0.000278231
1.26978e-05
0.84625
0.728402
0.796585
0.986323
0.00749938
0.993006
0.992389
0.000985806
0.121254
0.955408
0.0107684
0.120248
0.986005
0.0475351
0.000383832
0.000535811
0.40266
0.0679869
0.0539533
0.0479175
0.90244
0.903309
0.00376671
0.9058
0.945256
0.526231
0.531773
0.975486
0.981877
0.269133
0.993491
0.120688
0.663587
0.698169
0.987446
0.972955
0.301893
0.0208421
0.695506
0.692465
0.0007069
0.411337
0.261007
8.22453e-07
0.990525
0.958608
0.968132
0.988532
0.0305174
0.0326289
0.0103482
0.0235694
0.980567
0.978089
0.963638
0.000111381
0.844652
0.963193
0.0110494
0.561219
0.661493
0.232554
0.748086
0.722633
0.19386
0.987572
0.981597
0.128784
0.203029
0.952795
0.000343753
0.820569
0.0882871
0.00152303
0.973901
0.208606
7.90689e-08
0.000850673
0.957229
0.0184166
0.960197
0.814035
2.52206e-05
0.315463
0.962269
0.00373397
0.888803
0.304004
0.10784
0.0101415
6.45303e-06
6.83792e-06
0.259961
0.550102
0.00252106
0.72012
0.115504
4.7207e-05
0.305418
0.343563
0.00577056
0.870349
0.0408065
0.0958426
0.970676
0.969959
0.00663331
0.0711012
0.526759
0.700452
0.710227
0.151956
0.883209
0.721677
0.604644
3.31481e-05
0.776839
0.75248
0.0983954
0.061658
0.389612
0.0146163
0.0218474
0.421864
0.0150102
0.767431
0.306214
0.168256
0.978598
0.980415
9.65103e-05
0.000937459
0.000887208
0.00119589
0.979117
0.981491
2.1743e-06
0.117611
0.430026
0.0387452
0.873897
0.0614648
0.0746796
0.938856
0.083343
0.0600359
0.981789
0.0670184
0.242192
0.960034
0.8785
5.29625e-05
0.775058
0.976946
0.000162159
0.0512182
0.977213
0.0162127
0.555346
0.551974
0.720538
0.0750688
0.602314
0.000105877
0.97101
0.584681
0.030789
0.148399
0.817735
0.60163
0.128188
0.714834
0.0429699
0.419833
0.533765
0.0104898
0.0966647
0.448091
0.00663139
0.118908
0.885858
0.94846
0.967642
0.971621
6.84514e-05
0.000108437
0.0083123
0.00275995
0.937169
0.983321
0.927765
0.2808
0.230035
0.395448
0.617539
0.222286
0.536893
0.221796
0.179106
0.555239
0.925176
0.887905
0.0788916
0.150952
0.89106
0.124271
0.87854
0.347225
0.161413
0.615486
0.867065
0.205617
0.0737668
0.935819
0.059549
0.207169
0.0621508
0.000997082
0.977165
0.108333
0.0188607
0.569604
0.800656
0.00217345
0.989962
0.994696
0.396523
0.273956
0.984273
0.0068006
0.982381
0.318991
0.100427
0.236012
0.808849
0.994335
0.848919
0.932459
0.678486
0.745012
0.0333083
0.734004
0.695929
0.991406
0.00794444
0.468101
0.520251
0.547142
0.797774
0.405453
0.297044
0.524362
0.909029
0.540602
0.949474
0.816265
0.00304479
0.353229
0.62865
0.436182
0.151503
0.361135
0.171644
0.989734
0.990257
0.987855
0.466732
0.474669
0.990629
0.754944
0.990601
0.409008
0.331968
0.610228
0.025179
0.437899
0.633035
0.943598
0.92254
0.463948
0.992092
0.991641
0.991309
0.955655
0.948241
0.950768
0.989887
0.934816
0.959724
0.976539
0.295597
0.0787236
0.094199
0.07728
0.345415
0.000610268
0.990882
0.990807
0.00496157
0.0474508
0.0454916
0.0309784
0.0144357
0.981196
0.979234
0.988977
0.98872
0.00889788
0.991098
0.954634
0.829879
0.69755
0.959781
0.0415663
0.963009
0.135281
0.14016
0.988783
0.0708661
0.0471596
0.94822
0.956417
0.864929
0.751188
0.224743
0.38185
0.409245
0.269722
4.3095e-07
0.20759
0.842819
0.66031
0.983366
0.211695
0.00362303
0.641435
0.932811
0.670681
0.745962
0.512905
0.0393707
0.635826
0.461564
0.041276
0.7763
0.0248139
0.0269714
0.501771
0.599687
0.00187228
0.556188
0.526378
0.464736
0.974473
0.834908
0.0780639
0.432481
0.910814
0.000105224
0.0159204
0.1564
0.00541472
0.122409
0.603518
0.985803
0.395886
0.0528064
0.977018
0.681602
0.238912
0.229547
0.414741
0.509372
0.782964
0.991698
0.992182
0.618595
0.0192211
0.989033
0.000341287
0.003747
0.948448
0.0312096
0.923115
0.988224
0.0219472
0.292273
0.704625
1.68204e-05
0.988204
0.00182965
0.00170628
0.647975
0.964869
0.232519
0.971382
0.971617
0.000199111
0.787317
0.943034
0.466168
0.58468
0.397883
0.819028
0.299269
0.86595
0.992125
0.962978
0.988616
0.00306941
0.0217629
0.987906
0.960678
0.97657
0.990411
3.39521e-05
0.961242
0.964367
0.00237565
0.391306
0.389837
0.0578954
0.161052
0.377067
0.987962
0.952285
0.968096
0.88772
0.0416173
0.0418892
0.886016
0.965699
0.968993
0.985042
0.990561
0.940592
0.925539
0.990079
0.988741
0.988659
0.987817
0.898074
0.014517
0.898652
0.987484
0.903509
0.412962
0.281735
0.978615
0.656166
0.985543
0.90585
0.570384
0.650675
0.817969
0.985502
0.274312
0.222751
0.979224
0.995696
0.704051
0.58392
0.319604
0.033355
0.984891
0.985427
0.0110113
0.0112407
0.0185614
0.00699144
0.983457
0.990508
0.993174
0.99007
0.587951
0.0225598
0.0125928
0.184854
0.54118
0.979918
0.992757
0.00400112
0.46034
0.920283
0.104222
0.67939
0.403293
0.398298
0.984445
0.986926
0.983945
0.977729
0.980328
0.398873
0.700842
0.0126219
0.0459185
0.00308814
0.017774
0.338658
0.699314
0.387158
0.00762668
0.990485
0.990992
0.589679
0.986639
0.667575
0.618602
0.708538
0.71357
0.131511
0.857593
0.00682566
0.140793
0.242209
0.993165
0.993497
0.104723
0.298828
0.0307927
0.0205867
0.0400927
0.254781
0.971038
0.971229
0.070533
0.979898
0.991483
5.42224e-05
0.00292004
0.00292901
0.00256018
0.992567
0.973311
0.0076175
0.864162
0.272957
0.0919924
0.995817
0.995632
3.71964e-07
0.0536357
0.290592
0.320458
0.996184
0.996027
4.20889e-06
0.351533
0.461704
0.0005437
0.421668
0.596513
0.0603752
0.162071
0.235002
0.0385587
0.774129
0.990994
0.000785851
0.995396
0.995409
0.000164437
0.000291139
0.053512
0.562662
0.558427
0.542282
0.525338
0.552239
0.984289
1.84756e-07
0.327189
0.394637
0.11367
0.00269896
0.394177
0.000750235
0.991325
0.255511
0.267012
0.993449
0.993522
0.359776
0.416463
0.893723
0.022247
0.984504
0.731976
0.00055603
0.77411
0.824983
0.635163
0.532646
0.160347
0.400335
0.0175606
0.061019
0.00879067
0.989334
0.980644
0.414348
0.60077
0.983517
0.985899
0.986838
0.419142
0.28633
0.823407
0.658164
0.000692317
0.808074
0.566028
6.28155e-07
0.00300915
0.334149
0.336481
0.829842
0.417455
0.413019
0.993228
0.994172
0.00292589
0.586848
0.982385
8.12492e-05
0.879483
0.821688
2.15604e-05
0.523599
0.451777
0.000214409
0.462455
0.986713
0.000235173
0.0278289
0.0351103
0.967453
0.965375
0.947445
0.0126717
0.986122
0.00813356
0.00761797
0.988327
0.989632
4.08348e-05
0.00202912
0.989897
0.00162955
0.0620769
0.455789
2.39853e-06
0.00093458
0.325516
0.17981
0.0118829
0.98709
3.28494e-05
0.982129
0.00809217
0.000904025
0.968245
0.987053
0.960323
0.96506
0.508748
0.912585
0.972086
0.304009
0.115147
0.988593
0.990113
4.8025e-05
0.00133628
0.975509
0.984673
0.984974
0.974028
0.0110234
0.980193
0.989359
4.85115e-06
0.233498
0.233106
0.986679
0.987862
0.9725
0.374037
0.908603
0.946156
0.000400114
0.022307
0.022223
1.20089e-07
0.0111178
0.901685
0.974982
0.0313205
0.0142047
0.147266
0.715044
0.980678
0.971672
0.976297
0.987611
0.0147826
0.000371907
0.00360417
0.0152378
0.976237
0.964361
0.000189526
0.864587
0.863938
0.775747
0.193713
0.130982
0.208738
0.980638
0.987368
0.988478
0.00293541
0.471501
0.988127
0.977481
0.969209
0.986855
0.989834
0.972516
0.00554913
0.989811
0.990766
0.000138135
0.905337
0.879653
0.00910495
0.557502
0.277235
0.379877
0.960502
0.579329
0.672205
0.448537
0.501292
0.221341
0.994699
0.99581
0.00185224
0.980279
0.503001
2.85801e-06
0.994941
0.0372382
0.696019
0.954467
0.735767
0.000865919
0.136683
0.741963
0.818759
0.741658
0.991366
0.0040989
0.0252087
0.158866
0.00051602
0.958405
0.910572
0.559358
0.588075
0.963444
0.979584
0.579591
0.527616
0.967386
0.976277
0.978551
0.0188273
0.874286
0.0569324
0.000894731
0.995036
0.401229
0.0072129
0.0320241
0.426504
0.964387
0.89653
0.970077
0.628948
0.814432
0.479858
2.92179e-05
0.480274
0.510817
0.590965
0.773674
0.311775
0.0789315
0.542267
0.979135
1.96729e-05
0.261098
0.357016
0.799523
0.685506
0.16829
0.0250516
0.620655
0.623606
0.414151
0.626148
0.996666
0.00122853
0.74608
0.168346
0.0559125
0.878282
0.809371
0.0001359
0.957641
0.541318
0.00334656
0.555482
0.334327
0.762281
0.979203
0.949185
0.00046589
0.878412
0.474682
0.110881
0.961674
0.106878
0.0737599
0.704289
0.52537
0.000211413
0.000102461
6.63599e-05
0.277724
0.430107
0.961717
0.0796801
0.762892
0.988697
0.468574
0.964933
0.98911
0.123267
0.980138
0.981853
3.8634e-05
0.0726523
0.148178
0.251438
0.996116
0.99459
0.0161401
0.493855
0.541187
0.608427
0.673251
0.714838
0.123514
0.238633
0.989195
0.0121842
0.0041029
0.712493
0.778886
0.991068
0.984821
0.00394361
0.00954196
0.0478952
0.16534
0.0401134
0.388593
0.364456
0.340734
0.777039
0.756544
0.250969
0.64636
0.362904
0.416487
0.281137
0.27254
0.0487936
0.553878
0.229983
0.982847
0.967127
8.15966e-06
0.0196696
0.0563512
0.570193
0.0567143
0.0152139
0.264662
0.989375
0.0101396
0.00657663
0.279355
0.993641
0.701255
0.702452
0.466433
0.298565
0.983305
0.194947
0.989803
0.974633
0.990506
6.51032e-05
0.000410583
0.000400201
0.000362694
0.989172
0.0338339
0.000231001
0.00114242
0.953284
0.985176
0.855805
0.328599
0.000845161
0.633694
0.672473
0.152106
0.44496
0.541513
8.80048e-05
0.816634
0.785863
0.387548
0.954029
0.764167
0.755934
0.922945
0.794366
0.0115
0.527721
0.543774
0.0668484
0.892138
0.893572
0.0163884
0.129824
0.376185
0.0170492
0.0723675
0.29292
0.603268
0.594775
0.781453
0.0856906
0.984944
0.982054
0.00245192
0.0974139
0.463147
0.328319
0.958332
0.799334
0.241112
0.827675
0.986366
0.000648919
0.0696749
0.0599971
0.0302641
0.958131
0.971545
0.435005
0.466924
0.0866248
0.242808
0.848305
0.120176
0.322035
0.641964
0.115314
0.351311
0.990013
0.897173
0.210138
0.492306
0.866736
0.0950058
0.0259334
0.385111
0.0256479
0.0988315
0.0833413
0.0237896
0.257259
0.413493
0.0251791
0.155533
0.138314
0.792321
0.897852
0.837428
0.000624438
0.656875
0.145523
0.0441612
0.993161
0.224325
0.186179
0.932259
0.870615
0.0690274
0.331054
0.180046
0.169421
0.558783
0.992114
0.642564
0.0759507
0.584026
0.924912
0.966887
0.924464
0.14873
0.0714319
0.493011
0.051934
0.780397
0.490579
0.246259
0.768794
0.917519
0.000226417
0.900849
0.991508
0.0054906
0.611757
0.88182
0.567365
0.725055
0.488033
4.0199e-06
0.0338233
0.423026
0.737654
0.619004
0.132376
0.551958
0.909484
0.952506
0.00043712
0.94124
0.500243
0.00141086
0.604224
0.98632
0.000997152
0.020794
0.511464
0.970302
0.442595
0.970323
0.574658
0.857142
0.323803
0.966814
0.990745
0.990982
0.0047666
0.20887
0.207344
0.00952783
0.973701
0.973676
1.08932e-06
0.00274124
0.0104222
0.969834
0.947467
0.195643
0.00118904
0.271648
0.688194
0.0301666
0.990274
0.991057
3.89977e-05
0.0100402
0.990473
0.00607929
0.948909
0.982622
0.955105
0.95689
0.909323
0.80307
0.134173
0.521032
0.574333
0.469275
0.446555
0.407224
0.990745
0.987387
0.0247959
0.0616274
0.282756
0.000425517
0.955856
0.943758
0.0177896
0.0107391
0.0186864
0.00140486
0.965136
0.990454
0.00928913
0.93736
0.938798
3.22687e-06
0.0102547
0.00903325
0.000944629
0.62584
0.980486
0.00101957
0.557033
0.480005
0.00288272
0.925233
0.925202
0.00129729
0.391283
0.248833
0.0611136
0.158908
0.246568
0.0709764
0.992152
0.992717
0.1804
0.722566
0.489928
0.518108
0.242229
0.273756
0.753163
0.851659
0.906804
0.946182
0.9675
0.960731
0.956065
0.582626
0.532992
0.485887
0.572794
0.295331
0.0686376
0.012232
0.438865
0.000104704
0.993207
0.993093
0.489885
0.877203
0.307473
1.17415e-08
0.0190459
0.0151557
0.0027338
0.526217
0.766186
0.990995
0.991393
0.470358
0.439353
0.981573
0.573886
0.949012
0.949877
0.939349
0.00468989
0.0423721
0.0387399
1.26806e-07
0.96248
0.978644
0.95379
0.975181
0.994043
0.000265684
0.282112
0.286187
0.965554
0.97861
0.0171938
0.0216147
0.0311473
0.0179732
0.992365
0.955412
0.991298
0.0323592
0.0967786
0.782537
0.000302835
0.32991
0.400561
0.0541085
0.658215
0.671251
0.000864789
0.929469
0.935282
0.00483083
0.9689
0.994504
0.00445277
0.98645
0.469944
0.0972595
0.416916
0.937017
0.075379
0.955375
0.95018
0.0324425
0.884113
0.98782
0.936902
0.877477
0.714434
0.961809
0.988505
0.9916
0.986599
0.878165
0.36429
0.863269
0.726862
0.348988
4.55513e-06
0.98206
0.724062
0.00839701
0.11744
0.192712
0.0512964
0.11993
0.702725
0.979704
0.981697
0.720561
0.000223584
0.621118
0.73423
0.0172099
0.265483
0.474601
0.758272
0.525386
0.590432
0.161069
0.0937311
0.241871
0.000183466
0.406157
0.406427
0.00926717
0.673728
0.678856
0.327128
0.0147152
0.985289
0.983764
0.984918
0.974366
0.000981205
0.00240333
0.984234
0.204484
0.987982
0.854292
0.00162718
0.63088
0.111209
0.0152145
0.417763
0.429546
0.929389
0.137961
0.155555
3.37687e-06
0.90633
0.0375273
0.000491431
0.416974
0.41776
0.0576786
0.765024
0.373305
0.00140749
0.133391
0.761323
0.782387
0.982689
0.00326831
0.00561518
0.979155
0.988286
0.982286
0.984514
0.757229
0.972784
0.99089
0.704314
0.205591
0.783573
0.468552
5.66946e-05
0.306857
0.157829
0.406193
0.182041
0.179365
0.979703
0.978031
0.978809
0.973557
0.164093
0.129258
0.0653813
0.580471
0.819455
0.00905235
0.177859
0.10623
0.0208188
0.256138
0.500444
0.0977074
0.957903
0.721795
0.20788
0.132403
0.610692
0.68622
0.98988
0.99184
0.991842
0.991999
0.992541
0.975794
0.623997
0.0516261
0.98522
0.991715
0.991595
0.708086
0.39903
0.409621
0.670688
0.991451
0.991907
0.582958
0.981561
0.991623
0.99212
0.410281
0.991187
5.49483e-05
0.385101
0.981702
0.626692
0.0426517
0.990773
0.586636
0.962446
0.988953
0.0041733
0.495612
0.506332
0.0103765
0.644153
0.848624
0.265031
0.442706
0.246145
0.00132877
0.918355
0.978762
1.98099e-05
0.0270834
0.104472
0.993589
0.940769
0.55028
0.00476472
0.484623
0.571653
0.451547
0.451726
0.261377
0.0123946
0.0543056
0.711783
0.529376
0.623222
0.282578
0.0134524
0.376913
0.596199
0.320028
0.585266
0.804703
0.956639
0.637106
0.961897
0.0376707
0.961902
0.953126
0.640573
0.914598
0.97139
0.969518
0.992895
0.993007
0.986085
0.0126242
0.00148247
0.00117909
0.00224676
0.993617
0.993632
0.946529
0.000570277
0.0396467
0.00429137
0.941648
0.993974
0.994354
0.974596
0.991634
0.993021
0.993746
0.985333
0.987794
0.178544
0.220494
0.916973
0.944361
0.785962
0.99355
0.00539317
0.0266875
0.572957
0.0978618
0.0194785
0.439521
0.871652
0.743496
0.881288
0.353611
0.244441
0.0175339
0.328585
0.987028
0.00284727
0.0128776
3.74913e-05
0.053705
0.990252
0.992464
0.988103
0.98167
0.987665
0.995675
0.974959
0.99447
0.995756
0.324978
0.0373002
0.988073
0.0142584
0.0033401
0.994525
0.984375
0.965362
0.0049906
0.000344581
0.000658949
0.986527
0.00987783
8.29445e-06
0.0103825
0.796721
0.202718
0.973267
0.988472
0.985879
0.983652
0.992704
0.992603
0.992546
0.992545
0.992545
0.992545
0.0046086
0.992945
0.992951
0.990347
0.784794
0.987853
0.630006
0.445923
0.196611
0.549713
0.015274
0.167359
0.993214
0.757181
0.911745
0.861662
0.95326
0.95295
0.977574
0.984712
0.992433
0.980877
0.983084
0.984061
1.84376e-05
1.67354e-05
0.00356044
0.00582738
0.00737209
0.989664
0.992271
0.00634993
3.01282e-05
3.93199e-05
0.00369935
0.987756
0.00843757
0.992401
0.990895
0.972657
0.000263339
0.991349
0.990803
0.973089
0.359316
0.162346
0.79924
0.989173
0.992928
0.992926
0.000252929
0.979298
0.992977
0.992565
0.990079
0.000568374
0.395764
0.430672
0.0383322
0.994832
0.994614
0.994611
0.994611
0.978202
0.0689616
0.00391495
1.06875e-08
0.0689616
0.982117
0.994611
0.994611
0.994615
0.992903
0.0010711
0.408244
0.123907
0.000400415
0.150394
0.153813
0.195876
0.978432
0.00584887
0.0141098
0.00942785
0.0330253
0.0247738
0.993328
0.993056
0.992972
0.975239
0.992545
0.992545
0.992545
0.9926
0.992657
0.99275
0.300955
0.990182
0.990375
0.977862
0.939475
0.995473
0.0149875
0.0374642
0.0297987
0.958057
0.00183842
0.0570896
0.97353
0.990799
0.566028
0.542931
0.868022
0.611349
0.343142
0.406622
0.684769
0.947456
0.0918051
0.0312544
0.0738629
0.947649
0.986869
0.89376
0.853132
0.97224
0.961662
0.940655
0.971737
0.982224
0.950351
0.990118
0.417895
0.414312
0.578962
0.0342352
0.403176
0.13012
0.00292425
0.416334
0.575332
0.00688805
0.400742
0.785919
0.785791
0.00342253
0.979492
0.995002
0.993713
0.0195755
0.296179
0.000136957
0.0581197
0.332414
3.66243e-05
0.9954
0.991483
0.906549
0.989335
0.992654
0.992045
0.989929
0.97113
0.347011
0.262068
0.284651
0.989403
0.99445
0.99442
0.962407
0.0166625
0.976202
0.992889
0.962998
0.0118597
0.0014807
0.981082
0.491842
0.00141723
0.485464
0.98394
0.990131
0.99427
0.00751006
9.83731e-06
0.987468
0.983103
0.979466
0.987773
0.993483
0.00286919
0.00446609
0.974006
0.982728
0.961438
0.0188895
0.015837
0.973974
0.994402
0.983346
0.00217822
0.991369
2.56698e-05
0.22996
0.683631
0.966275
0.987245
0.630328
0.991917
0.993315
0.993384
4.72561e-08
6.93792e-06
0.993607
0.989506
0.972963
0.212535
0.0203768
0.422516
0.97692
4.33311e-08
0.825502
0.242041
0.273154
0.951451
0.201172
0.00291222
0.844588
0.005387
0.139506
0.987573
0.336748
6.78187e-07
0.988077
0.889012
0.776601
0.435089
0.984782
0.00168794
0.00077634
0.978654
0.992222
0.994047
0.994207
0.994729
0.778526
0.202951
0.00622225
0.00221497
0.00197601
0.49231
0.413153
0.640577
0.238304
0.00686585
0.971448
0.976894
0.994222
0.991812
0.993737
0.976068
0.00811294
0.00708323
0.928812
0.929923
0.309527
0.930353
0.952426
0.972668
0.984192
0.855551
0.106301
0.927864
0.123251
0.120857
0.118527
0.0962552
0.93778
0.413936
0.414018
0.00674756
0.76911
0.895021
0.895432
0.978383
0.964114
0.00297002
0.0713407
0.475511
0.286529
0.377954
0.994889
0.994507
0.994537
0.992594
0.994019
0.976315
0.00214472
2.70838e-06
0.00777753
0.987479
0.266786
0.708824
0.901777
0.90881
0.987698
0.0542239
0.995592
0.995602
0.995586
0.993823
0.980142
0.00298941
0.98204
0.996848
0.997449
3.3545e-06
6.17863e-05
0.996594
0.995864
0.995864
0.995826
0.000140152
4.30954e-07
2.75417e-06
3.59195e-06
2.15622e-06
0.000142848
0.995829
0.995862
0.995865
0.986951
0.514352
0.512077
4.18631e-05
0.996431
0.920998
0.995384
0.0750672
0.0748564
0.995263
0.935429
0.917583
0.00017856
0.913617
0.899026
0.000372982
9.75238e-05
0.0201325
0.998022
0.954014
0.07891
0.078456
0.111594
0.987147
0.977963
0.98696
0.991507
0.980705
0.993818
0.995607
0.995619
0.99596
0.00334963
0.936869
0.912494
0.0536571
0.947445
0.973078
0.992171
0.000906002
0.979643
0.994314
0.994009
0.994589
0.994462
0.994473
0.456327
0.245971
0.706499
0.996748
0.996513
0.996631
0.340826
0.983942
0.995648
0.945516
0.0634716
0.994713
0.994303
0.974728
0.993023
0.994428
0.00316494
0.266548
0.0429462
0.0429927
0.226257
0.0093528
0.944104
0.991607
0.969673
0.990256
0.975767
0.936775
0.951649
0.872696
0.521807
0.135426
0.74907
0.923548
0.9338
0.12284
0.160963
1.98229e-07
0.00265812
0.986158
0.986382
0.984998
0.75221
0.990317
0.989957
0.831948
0.960537
0.347484
0.888417
0.944251
0.965792
0.974966
0.9653
0.599979
0.981873
0.993798
0.982363
0.970686
0.341907
0.00340256
0.00745646
0.971714
0.992256
0.993688
0.993379
0.993306
0.991888
0.00647674
