# Supplementary material for: Developing and Applying Heterogeneous Phylogenetic Models with XRate
Source: PLoS One. 2012 Jun 5;7(6):e36898. doi: 10.1371/journal.pone.0036898 (PMC3367922; doi:10.1371/journal.pone.0036898)
Supplement: Text S1 — contains example grammars referred to in the text, as well as small and large test Stockholm alignments. The alignment of poliovirus genomes along with the grammars used to produce Figure 3 are also included along with a Makefile indicating how the data was analyzed. Typing make help in the directory containing the Makefile will display the demonstrations available to users. (ZIP) [file pone.0036898.s001.zip › example_grammars/trained/wigs/polio.full.PhastCons.wig]

track type=wiggle_0 name=Conservation
fixedStep chrom=Alignment1 start=0 step=1
9.93227
9.97075
9.97381
9.97132
9.96594
9.96365
9.96054
9.96135
9.96487
9.96356
9.96408
9.95962
9.9576
9.95893
9.95865
9.96018
9.96373
9.96589
9.93199
9.5182
4.02189
3.84311
9.51948
9.93736
9.97734
9.97895
9.97814
9.97904
9.98226
9.98539
9.98993
9.98124
9.98075
9.98437
9.98398
9.97931
9.97763
9.97987
9.98089
9.98373
9.98045
9.97607
9.96836
9.96319
9.953
9.92476
9.8243
9.43153
6.73154
7.99341
8.06628
7.68848
7.87937
7.7153
5.98722
6.30087
5.85182
8.99807
9.38634
9.46382
9.44656
9.04237
2.66373
2.70139
9.47416
9.89078
9.9213
9.92295
9.92736
9.91345
9.77587
8.06917
9.76753
9.90638
9.92031
9.91606
9.76922
9.9707
9.98902
9.99091
9.99289
9.98974
9.98915
9.988
9.99159
9.99233
9.9903
9.98656
9.98311
9.98357
9.98095
9.98133
9.9646
9.90519
9.58289
6.41872
7.08262
9.17828
9.37636
9.36862
8.9968
3.41427
9.24887
9.62625
9.66153
9.69756
9.70295
9.69148
9.64576
9.36838
6.53811
5.71448
3.76673
2.68421
2.32549
2.32042
2.43881
2.86031
4.42907
5.12486
7.80393
9.60315
9.80143
9.82878
9.84096
9.85315
9.85773
9.86345
9.86511
9.86976
9.86445
9.85552
9.81174
9.85026
9.84934
9.85405
9.85191
9.84637
9.82246
9.67648
7.97302
9.57426
9.71509
9.72069
9.67583
9.72693
9.73231
9.72545
9.70732
9.61288
9.64687
9.67392
9.66028
9.60596
9.56431
9.22564
9.40196
9.54674
9.68197
9.70749
9.75126
9.81639
9.84115
9.87657
9.89715
9.90371
9.91305
9.91559
9.92316
9.92562
9.9236
9.92347
9.9254
9.92684
9.92732
9.93605
9.93168
9.92893
9.93161
9.93285
9.93438
9.9403
9.94616
9.92524
9.55184
2.20902
2.32643
2.49002
2.57484
3.93456
3.77738
8.12296
8.36362
8.21292
7.00311
6.57808
7.14524
7.38224
7.27212
6.08644
5.85407
5.63499
5.57454
6.5684
6.60462
7.07105
7.29756
7.23982
6.39717
6.47448
7.10468
7.3923
7.32175
6.3394
5.73041
5.09789
4.83391
3.68375
2.96432
2.74075
9.52282
9.84796
9.86684
9.85917
9.84972
9.82922
9.7433
9.02292
8.8411
5.10206
9.47941
9.7432
9.7637
9.76629
9.48692
2.02798
1.97409
2.622
7.69742
9.12419
9.66427
9.70777
9.71318
9.71671
9.71298
9.66366
9.14916
9.06111
9.59145
9.63813
9.63844
9.62053
9.57119
9.21355
9.43262
9.42398
9.34922
9.09314
7.83473
7.57923
7.18928
7.07238
7.05842
7.10284
7.0299
7.40387
7.65853
7.44934
8.51421
9.44271
9.6547
9.71898
9.74094
9.754
9.74087
9.45324
3.10586
9.57084
9.85997
9.86944
9.86921
9.86631
9.85821
9.85094
9.83127
9.79055
9.76315
9.67245
9.59826
9.51956
9.5676
9.5389
9.35856
7.69341
7.66044
5.36635
9.0202
9.28048
9.45107
9.47447
9.41694
8.81588
9.17723
9.0314
9.72327
9.83676
9.87016
9.88785
9.89498
9.89909
9.89683
9.9004
9.89521
9.87166
9.84961
9.61718
6.45453
6.16244
9.65645
9.88639
9.91412
9.91299
9.91552
9.90957
9.91196
9.91256
9.91558
9.89981
9.79935
8.73436
8.49521
3.16094
3.06002
3.15956
6.38684
6.47425
4.55515
8.30608
8.57045
8.50869
7.57506
8.39546
8.43561
8.01031
8.83668
8.93214
8.86655
7.54313
9.43641
9.64185
9.69025
9.69039
9.66998
9.86696
9.91199
9.93063
9.93857
9.945
9.94412
9.94586
9.94426
9.94271
9.94679
9.95125
9.94652
9.94879
9.94793
9.94328
9.94213
9.93906
9.94389
9.94209
9.9418
9.93661
9.92886
9.63596
2.4892
2.5208
9.01099
9.30577
9.2175
7.69797
2.73045
2.92256
3.22595
3.19141
7.46228
8.95841
9.04201
8.75059
3.54484
3.82896
9.5105
9.84563
9.87674
9.88021
9.88031
9.86511
9.88277
9.87994
9.82739
8.82116
9.87438
9.93712
9.94346
9.94403
9.9454
9.94151
9.94731
9.95434
9.94368
9.94866
9.94263
9.9422
9.94101
9.9433
9.94104
9.94048
9.9415
9.94433
9.94275
9.94494
9.94641
9.95216
9.96099
9.95166
9.93164
9.94353
9.93839
9.94079
9.93606
9.92226
9.85833
9.14891
7.57934
2.98343
2.87375
2.83212
9.46445
9.78858
9.79828
9.60421
9.92512
9.9473
9.95093
9.94802
9.94547
9.9479
9.9504
9.95028
9.95278
9.95004
9.94835
9.94736
9.94685
9.94672
9.94692
9.94754
9.94867
9.95056
9.95361
9.95161
9.95256
9.95146
9.95152
9.95187
9.95146
9.94139
9.82022
8.32318
4.64408
9.55852
9.83464
9.84961
9.85507
9.85402
9.84846
9.84637
9.84855
9.82834
9.82408
9.80547
9.71521
8.71443
8.46233
3.04038
2.89903
2.91931
2.86621
2.82498
2.85583
3.38084
3.12367
3.03541
2.98688
9.32226
9.66228
9.66589
9.35376
2.48881
2.46133
2.44648
2.43291
2.52575
2.63781
4.34204
4.72049
3.85698
9.55834
9.90262
9.93563
9.94022
9.93782
9.93819
9.94105
9.94309
9.94311
9.9413
9.93969
9.93756
9.93058
9.93763
9.93353
9.93693
9.93424
9.92291
9.9163
9.95474
9.96021
9.96351
9.96205
9.95975
9.95721
9.95839
9.95487
9.95267
9.95129
9.95043
9.94989
9.94956
9.94937
9.94927
9.94925
9.9493
9.94943
9.94967
9.95008
9.95074
9.95183
9.95364
9.95666
9.95519
9.95984
9.95478
9.94909
9.94745
9.9437
9.94694
9.94767
9.9469
9.94657
9.9343
9.86285
9.37063
8.45005
9.56282
9.63367
9.61434
9.3527
5.12133
3.52478
3.2589
2.8885
2.3335
1.9598
2.01428
9.71352
9.98301
9.98195
9.97885
9.97964
9.9836
9.98103
9.98508
9.98391
9.98518
9.98704
9.976
9.97366
9.9703
9.96031
9.95586
9.94746
9.90292
9.86168
9.62303
6.81826
5.93653
3.42008
3.9547
8.96375
9.28228
9.4653
9.47578
9.50051
9.45582
9.39207
9.49632
9.60422
9.72848
9.76266
9.78048
9.78617
9.78646
9.75095
9.6068
8.45074
6.30379
6.29198
3.78627
7.94466
9.7816
9.93325
9.96153
9.96365
9.96793
9.96819
9.97545
9.96402
9.96504
9.96786
9.97286
9.96939
9.96455
9.96015
9.93433
9.91511
9.8364
9.73553
8.02271
2.44933
2.31618
2.20121
2.56261
1.99083
1.67831
1.50887
1.43861
1.38375
1.38343
1.38949
1.39711
1.47988
1.56397
1.60262
1.43641
1.41479
1.4972
1.51345
1.46926
1.57505
2.54946
4.36367
5.86192
6.16591
5.46674
5.6324
7.38028
8.0865
8.10958
7.50374
5.64912
3.30611
2.99079
2.91521
3.04201
3.24343
3.15882
3.40048
3.71632
2.9459
2.24986
2.18884
2.05835
1.81014
1.31434
1.2204
1.17179
1.14446
1.12878
1.12103
1.11057
1.10592
1.10914
1.15498
1.09729
1.08988
1.07983
1.07037
1.06739
1.0699
1.07674
1.0875
1.1061
1.12514
1.6142
1.66903
1.47028
1.2031
1.15312
1.15124
1.15094
1.15111
1.16069
1.18753
1.20855
1.18412
1.18592
1.21216
1.21192
1.23167
1.21849
1.24753
1.26859
1.28434
1.37989
2.42182
2.56124
2.84818
2.74045
2.5406
1.54681
1.51804
1.60617
1.52777
1.51886
1.52736
1.51888
1.57996
2.60421
2.3593
8.00572
9.57622
9.66274
9.6693
9.64402
9.33247
4.14135
7.84114
8.05488
7.6015
8.47434
8.54555
8.44388
8.69069
8.71824
8.61146
8.84863
8.89073
8.88649
8.88246
8.74683
6.99023
8.63202
8.73764
8.60915
8.95782
9.00607
9.00667
9.01742
8.99398
8.8591
8.8474
8.64005
6.49102
7.57124
7.51995
5.63439
8.20897
8.40209
8.32382
8.51208
8.51826
8.42472
8.43141
8.32088
7.5309
7.88538
7.83264
7.26867
7.55262
7.44938
6.40835
6.74725
6.80624
6.6937
7.17183
6.99873
4.03096
5.76799
6.16916
6.19649
6.98343
6.87534
4.38075
6.96731
7.07744
5.98514
8.06202
8.25477
8.14788
8.5044
8.56043
8.52584
8.57531
8.55195
8.1751
8.55149
8.58375
8.48854
8.68582
8.72032
8.71866
8.71534
8.6798
8.42611
8.51256
8.41673
7.43708
8.23074
8.25862
7.8832
8.5197
8.58201
8.578
8.57803
8.52175
8.22798
8.31137
8.23366
7.82565
7.85875
7.58955
7.45276
7.66037
7.53211
5.91998
7.10784
7.1192
6.28611
7.10869
7.08357
5.72241
7.63209
7.78878
7.64821
7.87481
7.86539
7.45705
7.87502
7.87075
7.33261
7.81995
7.5654
2.46691
2.26981
2.24333
2.22624
7.47214
7.71585
7.05291
7.87726
7.91295
7.64314
7.79007
7.64687
6.265
6.36248
5.61032
4.87605
5.03086
5.579
5.32009
7.92151
8.16704
8.12426
8.21313
8.1383
7.38583
7.78009
7.69313
5.95873
7.90141
8.05002
7.94223
8.14193
8.14415
7.82219
8.23245
8.27218
8.17304
8.37369
8.39735
8.26422
8.49413
8.51962
8.42056
8.45037
8.16465
4.68015
4.83557
5.42365
5.10797
8.10283
8.33034
8.26237
8.35727
8.26715
7.43732
7.48791
6.71531
4.213
4.27336
4.5422
4.03309
5.29481
5.72678
5.32636
7.87354
8.08575
7.98156
8.05573
7.8226
5.3247
5.55557
6.01426
5.85473
6.59461
6.5606
5.39396
5.34705
5.25244
5.54024
6.95602
7.57938
7.56235
8.30966
8.42639
8.40994
8.48777
8.47009
8.09935
8.53312
8.57461
8.562
8.55045
8.48526
8.02981
8.05818
8.13758
7.95607
8.32591
8.36608
8.29338
8.41357
8.42978
8.35786
8.47076
8.4747
8.45136
8.46111
8.42968
8.07227
8.36707
8.36785
8.25971
8.35257
8.33097
7.99564
8.37765
8.40585
8.35498
8.38525
8.29285
7.45162
7.85596
7.62336
3.82897
3.59177
8.0845
8.3306
8.1804
7.96637
5.7723
5.81331
6.08328
6.09377
6.98085
7.043
6.6819
6.7021
6.97265
6.86877
7.51592
7.60358
7.52092
7.68851
7.68928
7.52104
7.63512
7.57267
6.93006
7.40663
7.40073
6.9637
7.3192
7.25104
6.05393
7.2309
7.28728
6.81806
7.31365
7.21476
5.05905
7.68292
7.85814
7.71644
7.96187
7.96092
7.71527
7.86093
7.7639
6.5509
7.34628
7.26488
5.25967
8.56282
8.81855
8.8344
8.84491
8.75404
8.13326
8.29592
8.06508
4.78878
6.86065
6.92186
6.00116
6.87288
6.85289
5.75376
7.00151
7.0607
6.57329
7.06902
6.95936
5.01384
5.88728
7.16802
7.14892
8.8638
9.08977
9.12585
9.11133
9.02006
8.46013
8.63478
8.54899
7.98526
7.82215
6.30359
5.55645
5.67517
6.0461
5.91264
6.25436
6.35834
6.32093
6.83315
6.69521
4.24165
4.20471
4.25072
4.84994
6.88219
7.00843
6.40568
7.22207
7.26023
6.64504
7.51055
7.5906
7.32165
7.78122
7.82291
7.59877
8.00882
8.0591
7.98172
8.14482
8.16337
8.06858
8.20735
8.21997
8.12477
8.26861
8.27717
8.20712
8.22762
8.06098
6.05169
7.58532
7.66458
7.34089
7.73881
7.75559
7.59373
7.70618
7.63395
6.90605
7.40668
7.39557
6.85911
7.3616
7.36403
6.94154
7.08142
7.28122
7.13119
7.77793
7.86482
7.91731
8.13063
8.17305
8.14462
8.18508
8.15263
7.91868
8.0249
7.9495
7.40642
7.62049
7.45558
5.74899
5.72734
6.33929
6.25368
6.94833
6.96498
6.41492
7.02917
7.04818
6.67261
6.99657
6.91899
5.87714
5.84665
5.78537
5.91221
7.59733
7.7543
7.58728
5.24058
5.20892
5.12692
7.2796
7.4459
7.08487
7.92757
8.02084
7.95753
8.02329
7.935
7.16178
6.77491
6.53768
6.9793
8.93051
9.21497
9.23238
9.62432
9.72853
9.76161
9.77598
9.77984
9.78404
9.783
9.77607
9.75943
9.69116
9.31974
6.08267
5.15053
7.04837
7.1747
7.41237
7.36177
6.79531
6.97179
7.01717
6.82749
6.86862
6.83355
6.3404
6.36983
6.41785
6.01806
5.92198
5.79589
5.91555
8.0408
8.28559
8.11912
9.15594
9.3355
9.37348
9.35157
9.002
3.69405
3.87417
4.46968
4.12867
8.53779
8.84158
8.80089
8.93877
8.66861
1.93539
9.04353
9.31751
9.31536
9.3129
9.27818
8.98401
9.16611
9.15784
9.09172
8.8311
6.90112
6.94472
7.64777
7.63997
6.79366
7.92994
8.02315
7.97643
8.01447
7.96535
7.65932
7.5386
7.50999
6.88129
7.50115
7.52855
7.304
7.54169
7.53965
7.35149
7.24752
7.32466
7.14924
7.3742
7.4591
7.28435
7.73639
7.7908
7.67342
7.8588
7.79836
6.64338
8.35399
8.5265
8.5248
8.67094
8.69941
8.66329
8.73052
8.73418
8.55265
8.78992
8.80902
8.7855
8.7681
8.53154
5.29913
7.73679
7.88222
7.64411
7.83357
7.72564
6.0939
7.60912
7.71244
7.55156
7.71527
7.6644
6.97055
7.59684
7.63828
7.37499
7.7311
7.74757
7.43473
8.00142
8.06738
7.99046
8.03669
7.80604
5.18334
5.90168
6.06375
5.39954
5.97728
6.60459
6.4896
7.88197
8.04435
8.01066
8.09992
8.0601
7.57066
8.01717
8.03729
7.77291
7.98188
7.73819
3.54093
5.33539
7.05455
7.09537
7.94969
8.02413
7.9581
7.98552
7.90481
7.44552
7.28527
7.21951
7.20082
7.48841
7.48802
7.26218
6.78869
6.91118
6.65207
7.08056
6.97281
5.21398
6.60718
6.51975
3.62623
7.64003
7.8513
7.51567
7.85385
7.63963
3.7085
4.42282
7.35198
7.68173
7.89936
7.86834
7.49381
7.40281
7.22935
6.394
6.39558
6.32266
6.37422
6.38643
5.8531
5.71613
5.58683
5.7357
6.51543
6.85237
6.77547
5.58746
5.78012
5.4541
5.34941
6.51867
6.56093
5.7404
6.15752
6.63706
7.34611
7.70222
7.74203
7.57277
7.72204
7.67398
6.80699
7.67148
7.73181
7.59731
7.75245
7.70814
7.02983
7.70469
7.75223
7.4746
7.94855
7.99915
7.96069
7.98808
7.88401
8.00463
8.08363
8.02177
7.25597
7.76571
7.4872
2.27344
2.36084
2.4582
2.47158
5.83153
5.84974
3.05661
3.08082
3.02127
2.86483
2.91532
2.59613
2.04857
2.05163
1.98289
1.95465
8.00956
8.25431
7.75068
7.61679
5.0815
3.49866
3.37881
3.16513
3.13382
5.63173
5.63514
3.44155
3.46901
3.42096
3.53214
3.70291
3.78912
3.8127
3.77804
3.68056
3.70432
5.58094
5.59434
3.83249
3.85658
3.93698
4.08225
5.79573
5.83126
4.68857
4.55669
4.54321
4.48291
4.53851
4.63035
3.55392
3.63908
3.642
3.69798
6.90134
7.12528
6.60028
7.28133
7.28775
6.53662
7.42175
7.48526
7.15329
7.67464
7.69268
7.17632
8.27274
8.40895
8.40367
8.39534
8.14243
5.43314
6.4789
6.7692
6.60734
6.52753
6.64655
6.4605
6.7839
6.72544
5.95039
5.94607
5.93876
5.94946
6.06608
5.95646
3.9833
3.97811
3.8997
3.73867
3.75877
3.95559
3.4088
3.29657
3.56006
3.53349
5.97556
6.00819
3.80315
9.08191
9.42333
9.44632
9.39844
9.04537
4.40147
6.93776
7.06452
7.0276
6.87458
6.53504
5.68976
5.94232
5.71571
5.8443
6.25389
6.37677
6.3405
7.09666
7.18344
6.91109
7.39379
7.46318
7.35728
7.58294
7.59858
7.45135
7.55587
7.46733
6.64609
7.1983
7.17129
6.60607
6.20975
6.18181
5.03165
5.33712
5.63136
5.27702
6.84561
6.90378
5.68393
8.71323
9.02515
9.06545
9.1023
9.09631
9.03325
8.96341
9.00383
8.95167
8.99613
8.96558
8.62825
8.69518
8.35801
3.86851
3.97187
4.35333
3.98088
5.93445
5.93408
3.98234
4.18937
4.67727
4.41993
6.64353
6.77928
6.04527
7.24791
7.34841
7.15744
7.33072
7.25411
6.40713
6.93184
6.91693
6.44049
6.52509
6.63918
6.50356
6.56122
6.50706
5.62928
5.98413
6.04764
5.40977
6.05064
6.94653
6.99457
7.22417
7.0951
5.36892
5.13432
4.83318
4.69115
7.66056
7.86634
7.67431
5.1646
4.89721
4.87043
6.43917
6.43262
4.44384
8.88954
9.23653
9.2787
9.24847
9.04639
7.18496
7.95743
7.85638
5.48518
9.10841
9.38484
9.41051
9.39755
9.10435
2.9392
8.50789
8.77809
8.65837
8.71907
8.41266
3.84502
6.21772
6.24186
4.59816
4.75516
5.1318
4.87503
6.44722
6.53881
5.95403
6.09978
6.53945
6.54608
6.60092
6.6991
6.57176
6.87039
6.87206
6.55546
6.50591
6.61951
6.43514
6.64048
6.954
6.92051
7.31149
7.33922
7.00079
7.07632
6.34271
3.53226
3.41239
3.17348
3.27621
6.17313
6.2377
4.58274
6.24625
6.25749
4.76825
6.40868
6.42576
4.94423
3.82811
3.83954
3.77163
8.09416
8.41902
8.29204
8.78469
8.84226
8.80682
8.87094
8.86675
8.76968
8.79591
8.66767
7.27705
7.8892
7.64066
2.60403
2.8564
4.00714
3.83681
6.4928
6.56069
4.84445
7.85251
8.07352
7.92005
8.27336
8.2943
7.99662
8.23035
7.98634
3.2591
8.89589
9.17575
9.18458
9.13649
8.91658
7.50256
7.61303
7.85991
7.71588
8.00776
7.91528
6.19631
8.89591
9.13788
9.17605
9.21963
9.21339
9.0821
9.1005
8.76262
2.98945
3.16717
3.62297
3.27019
4.91221
6.45424
6.46813
7.08044
7.05514
6.30314
6.21818
6.18685
4.91123
6.29342
6.21349
3.66573
3.38699
3.33418
3.18039
6.04199
6.09318
4.06507
3.73467
3.29934
2.63176
2.39964
2.35815
2.31348
8.31219
8.61923
8.46444
8.5094
8.26436
5.78619
5.87883
6.40214
6.22202
7.55783
7.6734
7.46306
7.72127
7.54495
4.65453
4.44698
8.29715
8.56395
8.70131
8.69859
8.58661
8.60575
8.53146
8.07467
8.21502
8.11729
7.28977
7.65484
7.5545
6.21981
7.15453
7.13242
5.9421
7.23289
7.27668
6.38654
8.26617
8.45686
8.45221
8.59976
8.6093
8.51938
8.39307
8.16172
5.17332
6.90443
6.91891
5.54179
6.38078
8.00266
8.12868
8.69347
8.7808
8.76798
8.75104
8.46906
4.93088
5.27708
5.56336
5.85344
8.03428
8.23031
8.1808
8.26006
8.11857
6.06353
8.1177
8.25261
8.10902
8.49637
8.54134
8.44452
8.50616
8.20178
3.48677
3.76341
4.0284
3.22669
8.12204
8.42013
8.24886
8.69175
8.73548
8.56507
8.904
8.95776
8.93815
9.02489
9.03607
9.00559
8.98111
8.69869
4.68158
6.98528
7.04224
5.56951
7.98412
8.17037
8.12582
8.18811
8.12261
7.54063
7.86738
7.83341
7.12531
7.92099
7.98933
7.89458
8.05045
8.05492
7.90893
8.01353
7.93743
6.84291
8.00914
8.09181
7.95774
8.217
8.22527
7.94079
8.16375
7.85948
2.52433
2.51732
2.53848
2.59681
8.46327
8.73912
8.49289
9.03742
9.39222
9.45202
9.46092
9.45225
9.43921
9.37364
9.12693
7.55916
7.74898
8.12754
8.07971
8.18064
7.9878
5.09108
7.35433
7.47605
7.0275
7.54882
7.54163
6.80172
7.87517
7.97947
7.85539
8.13814
8.12481
7.43671
8.79403
8.98342
9.02435
8.99216
8.68712
5.4962
6.65227
6.5425
4.43915
4.37098
4.89257
4.75624
4.93182
5.31288
5.21122
5.41687
5.64926
5.53258
5.60718
5.2619
5.25059
5.63317
5.72323
5.53481
5.63439
5.59307
5.31133
5.37956
5.0446
4.90768
6.82559
6.96832
7.37177
8.7309
8.9274
8.95679
8.98253
8.90669
7.61581
9.08074
9.20238
9.2138
9.19953
9.01624
5.95286
9.01397
9.20041
9.20751
9.19752
9.14847
8.80036
8.95821
8.91168
8.42618
8.59402
8.27854
2.88417
2.83944
2.92829
3.17857
3.53374
5.74555
5.78821
5.93884
5.25195
5.11984
6.40012
6.30147
3.23988
2.89993
2.64274
2.61584
3.16154
3.61265
3.22881
3.47786
4.40115
4.14139
2.92773
2.73217
2.36208
2.30184
2.13289
1.95316
1.84434
1.80015
1.82235
4.61394
5.1902
4.47941
6.58161
6.65395
5.85065
5.95831
6.30491
6.22672
6.70775
6.7271
6.44376
6.4494
6.48244
6.1646
6.60137
6.58843
6.01911
5.8988
6.09536
5.9071
6.63957
6.6689
6.08207
7.05256
7.13176
6.89542
7.13181
6.97381
4.95101
5.23055
5.21878
5.13641
6.36249
6.39751
5.62216
6.39206
6.33794
4.8684
5.15512
5.40732
5.08098
6.07806
6.39459
6.23757
6.33677
6.87056
6.88628
7.30585
7.53812
7.53743
7.66127
7.58266
6.38305
7.75761
7.85723
7.74763
6.77699
6.74636
5.55199
6.69896
6.70439
5.8225
6.6015
6.52391
4.92435
4.82411
4.93927
4.02742
4.25808
6.65933
6.79749
7.88232
8.00184
7.87876
8.08684
8.08759
7.76757
8.15938
8.19698
8.11029
8.25006
8.2587
8.14224
8.24657
8.16816
6.95721
8.55876
8.69526
8.71692
8.6955
8.58851
7.78715
8.22529
8.23188
8.06136
8.158
8.12977
7.88046
7.90964
8.00784
7.97282
8.01333
7.95118
7.49384
7.74755
7.68811
7.03971
7.41431
7.26409
5.09864
6.9019
6.97587
6.46644
6.67244
6.72328
6.33706
6.85754
6.85355
6.32036
6.85957
6.85892
6.30708
6.8251
6.79387
5.99392
6.50692
6.36123
6.26466
9.1529
9.56858
9.66078
9.68834
9.69593
9.69049
9.64237
9.2537
4.1739
6.87961
7.00395
6.34813
6.86679
6.77796
5.33636
6.35562
6.33599
5.30136
5.08393
5.39061
5.21683
5.55218
5.87814
5.75292
6.38623
6.36037
5.28442
5.43837
5.60259
5.04258
7.02647
7.19559
6.87497
7.50361
7.57036
7.41604
7.5846
7.54447
7.00208
7.3356
7.22994
5.8041
7.0888
7.12557
6.50411
7.06817
6.8647
3.74181
3.65418
3.90776
3.41037
3.69861
4.31496
4.11676
5.86178
5.84959
3.94065
3.99787
3.77379
3.64267
3.59761
3.11943
2.94175
8.02345
8.36152
8.19905
8.57326
8.60352
8.53846
8.56836
8.52096
8.20495
8.31485
8.20648
6.9369
8.14356
8.22093
8.13814
7.51172
7.51982
6.825
7.39013
7.24241
4.43188
7.45256
7.60116
6.89765
8.66538
8.84099
8.84638
8.85268
8.57505
4.30953
6.44378
6.38618
3.22244
8.98401
9.29804
9.31258
9.25368
9.02534
7.74213
7.44125
7.41718
6.44754
7.03177
6.91668
4.97496
5.39066
5.78788
5.50129
7.42582
7.59414
7.37417
7.71642
7.54334
4.15553
7.92216
8.16234
8.01547
8.30847
8.31494
7.8469
8.52898
8.60549
8.48391
8.87102
8.9446
8.96071
8.95978
8.9011
8.18925
8.77523
8.81801
8.77163
8.80377
8.75497
8.11223
8.88319
8.95484
8.95647
8.92005
8.75657
7.67795
8.1594
8.12521
7.71312
7.85053
7.6867
6.48004
6.35399
6.26873
6.36396
6.82919
6.81503
6.66285
7.10823
7.1143
6.61087
7.14398
7.36097
7.29678
7.62997
7.6579
7.4204
7.61415
7.41364
4.94386
5.10505
4.22234
3.83292
3.81565
5.60369
5.57813
8.10086
8.33162
8.30506
8.40141
8.37303
8.16397
8.27309
8.2458
7.97747
8.1144
8.05088
7.22126
8.05837
8.1165
8.05918
8.08729
7.99538
7.1351
7.66942
7.65529
6.98854
7.73435
7.78712
7.6861
7.76221
7.78434
7.71161
7.79661
7.77844
7.5332
7.52391
7.6957
7.67201
7.83465
7.83962
7.6458
7.93271
7.96101
7.88362
8.03075
8.04116
7.99002
8.00953
7.92962
7.13252
7.69723
7.7148
7.47207
7.32824
7.6805
7.69791
7.79173
7.76938
7.45911
7.74059
7.73464
7.49919
7.61584
7.4428
5.65399
6.09146
6.46716
6.33718
6.63184
6.71418
6.68481
6.99576
6.95739
6.18985
6.97555
7.01097
6.68259
6.71
6.26313
5.85923
5.72421
5.73073
5.70901
7.90023
8.13211
8.12312
7.87886
7.54199
6.93063
7.30005
7.223
6.12083
6.39876
6.72804
6.54983
7.33657
7.35049
6.28024
8.35824
8.59921
8.61321
8.76796
8.79036
8.76199
8.80724
8.80385
8.746
8.75634
8.71148
8.22159
8.61175
8.63572
8.55142
8.65718
8.65677
8.62598
8.63844
8.61469
8.28454
8.57672
8.589
8.50157
8.61683
8.62322
8.53623
8.65667
8.66537
8.61905
8.64393
8.58721
7.98158
7.98801
7.74236
2.4131
2.07948
7.67341
7.92061
8.37343
8.34652
7.89203
8.06011
7.86136
5.39017
6.84651
6.83683
5.36513
6.98174
7.04075
6.07568
7.81291
7.95427
7.7316
8.09957
7.85339
2.52866
2.02773
1.98002
2.02525
6.48914
6.54518
4.20398
3.97641
4.07736
4.23984
5.24069
5.17825
4.76265
5.1319
5.59586
5.38698
5.54188
9.03103
9.40998
9.47241
9.46316
9.2768
9.28537
8.93189
3.50783
3.59601
5.47235
5.4784
5.90317
5.74096
5.64157
5.69565
5.77388
5.38972
5.39239
5.82502
5.76231
5.72064
6.04667
5.97063
5.78541
5.33681
4.28695
3.90133
3.5085
3.34276
3.32918
3.3284
3.25038
3.31836
3.41671
3.44169
4.10424
4.23674
3.10496
3.0338
2.97516
2.88037
2.83322
2.74418
2.55698
2.5042
2.52175
2.47688
2.51767
2.56466
2.7378
3.04676
3.31041
3.29118
3.20894
3.04745
2.14038
2.12579
2.22292
2.12606
2.07389
2.01925
1.98968
2.02657
2.00751
1.97933
2.01641
2.03981
2.04606
2.1211
2.1468
2.10967
2.20296
2.301
2.20046
2.23236
2.19571
2.22793
2.35594
2.50893
2.45008
2.56866
2.60047
2.71952
3.2861
4.25073
4.07248
6.04289
6.05255
4.58076
4.69093
4.75297
4.59804
4.82443
4.81776
4.56108
4.64479
4.83709
4.80545
5.09558
6.16804
6.20985
6.93115
6.9606
6.41121
6.91712
6.79804
4.67084
5.78026
6.05373
5.70949
5.6957
5.35967
5.19002
7.74641
8.00384
7.89251
8.32654
8.37322
8.21492
8.50251
8.52443
8.38443
8.41354
8.11041
4.79889
4.97902
5.08799
4.90418
6.34678
6.34045
4.69774
5.76501
6.80071
6.84351
6.75415
6.99274
6.88484
7.2261
7.10762
5.02083
6.94599
7.02518
6.14206
7.44221
7.51523
6.76427
8.39253
8.58562
8.5931
8.69963
8.70994
8.65757
8.68703
8.65507
8.13117
8.63297
8.66947
8.63438
8.66765
8.64553
8.4276
8.56307
8.51933
8.11481
8.24658
7.92337
3.99617
4.03403
4.67757
4.47411
4.7736
4.73335
4.27303
6.90504
7.08422
6.56343
7.20234
7.15959
5.69566
7.5921
7.74159
7.55891
7.82436
7.76766
6.68595
8.16809
8.30582
8.13577
8.73819
8.83245
8.8281
8.81741
8.49443
4.40771
5.04053
5.5771
5.31649
7.05278
7.16416
6.76926
7.15394
7.07416
6.04235
5.29565
5.51232
5.14911
6.1697
6.09971
4.36099
4.18313
4.09579
3.91621
4.09456
4.27818
3.75264
3.85357
3.8853
3.84083
4.45388
6.55604
6.68504
6.92963
6.97085
5.97366
8.54602
8.80673
8.8248
8.83366
8.57628
5.1029
5.30232
4.13252
2.92334
3.28887
7.63827
7.89328
8.31992
8.33027
8.06403
8.22996
8.1484
6.77105
8.39561
8.52003
8.50212
8.48853
8.33094
7.2901
7.63535
7.53621
6.57513
6.67448
6.81122
6.54446
6.98798
6.90203
5.46711
6.62111
6.58716
4.99254
6.90666
7.01033
6.5026
7.02571
6.93808
5.14641
5.24628
7.35505
7.50796
7.87862
7.88949
7.57795
7.75826
7.55377
4.86934
5.01168
5.09073
5.1261
7.88041
8.1129
8.04965
8.15257
8.05704
7.12857
7.53489
7.38894
5.56584
4.34893
4.22633
4.02931
4.06325
4.02556
3.90809
4.06288
4.24908
3.29235
3.48257
3.7142
2.27797
2.0864
1.63869
1.54558
1.52904
1.49993
1.45765
1.49822
1.48983
1.50177
1.54288
1.60505
1.70161
3.7048
3.52616
3.66534
3.94796
5.3555
5.29762
6.54977
6.57184
5.82765
5.76153
5.88163
5.52744
5.57277
5.59779
5.37146
7.52829
7.73295
7.62573
6.24238
5.59253
5.06987
6.67783
6.74895
6.00619
6.86626
6.86354
5.69739
7.30489
7.43342
7.10048
7.79902
7.87548
7.76223
8.0127
8.03823
7.93846
7.97166
7.83837
6.62325
7.25368
7.21828
6.49386
7.06238
7.04661
6.5843
6.29604
6.30139
5.65403
5.63037
5.77117
5.44036
5.65094
5.86816
5.61115
6.59143
6.64178
6.04393
6.14337
6.64964
6.55702
7.69626
7.86111
7.78718
8.05962
8.09313
7.87827
8.21765
8.26085
8.22128
8.2599
8.21181
7.74123
8.10368
8.10183
7.84206
7.9782
7.76652
5.01939
5.69022
6.41187
6.19916
8.27548
8.48328
8.37756
8.9425
9.04415
9.04098
9.17944
9.21441
9.21043
9.17049
8.98163
7.63189
7.73541
7.643
5.48054
7.90152
8.05838
7.67217
8.69249
8.81551
8.82029
8.82857
8.75499
8.40577
7.93322
7.78131
6.04341
6.95645
6.86864
5.01129
5.35476
6.20071
6.16494
7.03254
7.09146
6.87707
6.93871
6.76724
6.79633
6.8741
6.72615
6.30819
6.33834
6.38858
5.86509
5.87034
6.89617
6.94818
7.599
7.6747
7.40498
8.0749
8.17277
8.13804
8.20745
8.11164
6.70311
8.28909
8.41847
8.33365
8.41228
8.12687
4.00021
4.03716
4.33753
3.69999
7.39741
7.62834
7.17409
7.89109
7.92886
7.54365
8.10157
8.13155
7.70665
8.63138
8.75312
8.75978
8.89045
8.9214
8.89357
8.96645
8.96653
8.79411
9.04663
9.08393
9.08069
9.0219
8.764
6.51926
6.67566
7.42952
7.40721
7.87813
7.90885
7.73511
7.86212
7.77384
6.7767
7.50031
7.48933
6.64569
7.8488
7.94448
7.69028
7.98764
7.70057
2.82377
2.81464
2.83437
2.76767
5.82001
5.81789
2.56798
2.49295
2.31327
2.23714
2.86133
3.2579
4.06998
7.08795
7.91361
7.92269
7.35406
7.74761
7.6935
8.13175
8.18531
8.13341
8.17651
8.05937
6.73477
7.57951
7.54008
6.09918
8.7445
8.98206
9.01317
8.97398
8.69693
5.95816
7.18355
7.17936
6.19515
7.03142
7.00671
5.9115
6.92331
6.84148
4.53778
8.9877
9.32811
9.3695
9.40449
9.39487
9.26112
9.27464
8.95422
3.06799
3.30074
3.98206
3.66921
8.98348
9.30976
9.30896
9.47179
9.4971
9.49497
9.46476
9.34028
8.48504
8.67059
8.43643
5.40791
6.75416
6.63013
3.394
3.88755
4.80647
4.67115
5.09383
6.36659
6.40126
7.0769
7.08905
6.54116
7.01047
6.88509
4.80734
5.05791
5.68272
5.53176
7.03247
7.15709
6.85028
7.29833
7.32399
7.10574
7.16148
7.13291
6.53926
7.10953
7.07628
5.97204
7.47638
7.59619
7.42274
7.66769
7.62328
6.9353
7.38123
7.16668
3.97215
4.14163
4.30781
3.34977
3.31389
3.646
3.13835
8.33476
8.65171
8.55982
8.64508
8.4393
5.11464
7.88751
8.06015
7.87645
8.10092
8.0422
6.87874
8.24366
8.36716
8.34984
8.40407
8.39152
8.26167
8.34901
8.33835
8.20771
8.28972
8.27419
8.12385
8.18742
8.13623
7.71872
7.96869
7.94149
7.5895
7.59183
7.65464
7.30073
8.0903
8.17402
8.10543
8.16083
7.95214
5.5398
7.3443
7.38735
6.59784
4.60675
4.77728
4.11938
4.04089
4.01998
4.03645
4.23189
4.35612
4.43325
5.05008
5.2114
4.01275
2.77854
2.82588
2.79267
3.14805
6.28185
6.36628
4.85133
4.71499
4.36315
4.39366
4.72162
5.56205
6.62969
6.64487
5.5362
6.82121
6.9028
6.50099
6.92428
6.92104
6.54438
6.53043
6.54785
6.167
6.61292
6.58269
5.91236
6.07028
6.25766
6.11357
6.22649
5.92565
5.00074
5.04098
5.03278
4.97769
5.08167
5.31855
5.1654
5.24182
5.46896
5.32968
5.61072
5.91639
5.85319
6.00351
6.01636
5.42736
5.8163
5.92891
5.50133
6.40534
6.34749
4.50373
4.01932
4.05279
4.16805
5.52207
7.80179
7.97503
8.05833
7.8509
5.74916
6.23291
6.34536
5.8461
5.96363
6.4289
6.34139
7.18254
7.25805
6.94902
7.42621
7.41597
6.4388
8.29509
8.49537
8.47056
8.64746
8.60995
7.57885
9.2937
9.51063
9.55351
9.56263
9.56139
9.51337
9.46654
9.11873
5.14351
6.61649
6.5495
4.36479
4.45825
4.46693
4.63079
5.12212
7.3351
7.51983
7.93327
7.95052
7.67123
7.83827
7.71907
6.3208
7.11292
6.97319
4.17503
4.34571
6.36763
6.44214
6.58519
7.24743
7.2867
7.39673
7.58536
7.54751
7.78926
7.8218
7.714
7.68342
7.8895
7.90174
8.00529
8.0018
7.75129
8.06311
8.09178
7.97896
8.14223
8.13247
7.88213
8.03251
7.79303
4.20602
5.59317
7.13315
7.13868
7.97203
8.38327
8.41251
8.64643
8.87215
8.89916
9.1659
9.23905
9.26168
9.24843
9.13613
8.34425
8.48838
8.17034
4.44789
5.17465
5.79333
5.64531
6.43437
6.39496
5.19153
6.1899
6.16833
5.07967
5.34897
5.58834
5.43183
5.55515
5.52766
5.31173
5.56712
5.6073
4.9945
5.1821
5.36622
5.06437
6.16066
6.19134
5.29512
5.8445
5.78909
5.91441
6.64225
6.65053
5.67934
7.1725
7.30305
7.11147
7.33603
7.24361
5.86715
6.96123
7.00297
6.45723
7.12549
7.16662
6.88974
7.19148
7.17786
6.71701
7.1054
7.07344
6.45609
6.85189
6.98424
6.78912
6.66802
6.19208
4.48526
4.68164
4.4554
3.42798
3.60071
3.783
2.87703
3.02213
4.29861
4.57209
6.16458
6.10762
3.96867
3.98944
4.20989
3.7593
3.70477
3.94291
3.49807
3.41311
3.21936
3.16981
6.68903
6.8518
5.9753
6.02819
4.88783
3.97112
4.10451
4.8686
4.75731
5.4173
5.26746
4.58397
6.40379
6.44174
4.65143
8.36293
8.66488
8.66272
8.65672
8.49514
7.24801
7.80484
7.78989
7.85956
8.01303
7.97534
7.24192
8.15169
8.23279
8.20661
8.24986
8.20973
7.73832
8.03786
7.9838
6.93983
8.33364
8.45408
8.43454
8.51875
8.48572
7.86889
8.72727
8.82741
8.84211
8.86081
8.83861
8.70131
8.71272
8.48788
5.38728
7.58348
7.69401
7.24175
7.75944
7.74286
6.81328
8.14362
8.2659
8.24332
8.29711
8.27643
8.06745
8.16563
8.0859
7.06497
8.12696
8.20498
8.14806
8.18511
8.10067
7.46415
7.72554
7.61105
6.46436
7.10365
7.00371
5.59866
5.58207
5.57326
4.00155
6.05371
6.06831
4.55432
5.09302
5.22124
4.54017
5.06495
5.17452
4.31641
6.28444
6.35628
5.26211
6.50831
6.4097
3.40944
3.58374
5.13917
5.05469
8.27469
8.51755
8.45602
8.34594
8.1117
4.86193
5.35141
5.35378
2.97538
5.03142
5.52496
4.85566
4.90242
2.12529
2.01463
2.03218
2.61065
2.66442
9.38271
9.66912
9.67624
9.66253
9.59887
9.26873
6.6401
5.81159
5.41638
7.38972
7.53714
7.30994
7.52459
7.415
6.23114
6.10793
6.06563
4.58821
4.60321
4.84454
4.30671
4.3651
4.45641
2.51048
2.56799
2.54112
2.52897
7.07878
7.26051
6.28157
7.00525
6.86494
4.51188
4.74627
4.2265
4.18333
5.96115
5.95205
3.96049
4.45089
4.2216
4.15836
6.64058
6.7873
6.26311
6.33135
5.81357
5.74146
6.42736
6.40108
5.42972
5.5657
5.69825
5.16822
6.54898
6.59238
5.38898
7.47298
7.66041
7.50318
7.77436
7.74428
7.09706
7.56675
7.43482
5.09871
4.57831
2.61679
2.58484
5.83029
5.8269
2.75726
2.82924
2.64722
2.53687
2.65669
2.998
2.59742
5.84911
5.85025
2.25524
9.0324
9.33336
9.30354
9.39641
9.39375
9.34529
9.38139
9.36324
9.14372
9.38333
9.40302
9.38183
9.35545
9.03558
3.35311
7.65272
7.87291
7.4942
7.70599
7.53539
5.71302
5.97163
5.94639
5.60613
6.75303
6.82108
6.77078
7.11032
7.05326
5.93953
7.09921
7.17049
6.79833
7.21671
7.15895
6.02352
6.99577
6.84431
3.20966
7.20653
7.36791
6.50415
7.36667
7.1804
3.05666
2.6723
2.91532
2.87295
6.0953
6.13884
3.60263
7.39093
7.61446
7.09268
7.95132
8.02248
7.84276
8.0258
7.9813
7.2689
7.73387
7.55691
4.41374
9.18213
9.50136
9.53921
9.58295
9.58633
9.57238
9.50725
9.20384
7.06493
7.73318
7.64728
6.15775
7.18384
7.20493
6.48729
6.41669
5.9555
3.91105
7.61117
7.84195
7.62788
7.89082
7.86845
7.5624
7.67375
7.5517
6.52338
6.87015
6.7651
6.39607
6.49122
6.94682
6.94852
7.18954
7.16968
6.70224
7.16404
7.17583
6.87873
7.15235
7.09338
6.12734
7.09986
7.1507
6.92528
6.9749
6.95165
6.50746
6.12183
6.20913
5.75728
6.63499
6.6403
5.87503
6.60153
6.53369
4.92814
5.48875
5.58747
5.4362
6.62736
6.66598
5.72133
7.16385
7.29294
7.1256
7.26585
7.19746
7.01411
7.29784
7.28842
6.90994
7.24016
7.18332
6.28858
6.97928
6.86575
4.64535
6.59554
6.60797
4.77951
8.46832
8.73884
8.73518
8.71899
8.46195
5.86711
6.96411
6.92677
5.51106
6.81096
6.85815
6.24076
6.44207
6.45521
5.59854
6.31753
6.52709
6.04919
7.98939
8.20666
8.19446
8.30553
8.29263
8.0571
8.21723
8.18627
7.89143
8.00667
7.8187
5.59327
6.96145
6.95346
5.61032
7.24597
7.34246
6.97513
7.43012
7.41082
6.79706
7.27861
7.08394
3.98515
4.09729
4.92483
4.72549
7.41255
7.59767
7.14679
8.30303
8.42694
8.3531
8.43764
8.19407
4.43744
6.52813
6.4228
2.33007
4.91679
4.84987
4.2026
4.88574
5.03045
4.13816
4.20192
4.45899
3.99036
6.29139
6.38153
5.00007
6.88113
6.99887
6.2408
7.41832
7.52738
7.34601
7.46066
7.63647
7.61029
7.81093
7.8374
7.75227
7.84993
7.83241
7.5716
7.8056
7.80724
7.66201
7.73729
7.6589
6.95174
7.01418
7.08812
6.70414
6.85141
7.61866
7.69959
7.88678
7.90624
7.77272
7.88724
7.85789
7.48696
7.78664
7.77093
7.3927
7.42749
6.76272
4.42532
6.37526
6.32964
3.91675
6.29114
6.29754
3.91301
9.01374
9.34064
9.36252
9.30067
8.96745
5.83346
7.33488
7.39329
6.90394
7.24744
7.17525
6.18895
6.49706
6.76438
6.67781
6.95613
7.06075
6.99407
7.0753
7.00571
6.99227
7.17282
7.17189
6.9938
6.9978
7.03495
6.87918
6.9985
7.03005
6.81882
7.09843
7.04308
6.0983
7.0589
7.09311
6.63153
7.08863
6.95923
4.83086
6.50083
6.4892
4.66294
6.80027
6.90082
6.13393
7.1456
7.20557
6.84021
7.24931
7.21524
6.34192
7.46537
7.55394
7.36155
7.56676
7.4173
5.08981
7.08516
7.17732
6.67196
7.148
7.08373
5.79179
7.00118
7.04145
6.29659
7.52177
7.61937
7.34959
7.64785
7.40415
3.8296
4.68871
4.84212
3.76693
5.12229
5.45745
5.00045
6.12038
6.09518
4.82598
4.81411
4.95215
4.51608
4.68778
4.79882
4.72383
5.88645
5.88802
4.68463
4.61997
4.85021
4.55499
5.32479
5.54813
5.14786
5.97111
6.29406
6.3365
9.03728
9.36367
9.41937
9.39365
9.05478
4.1887
6.53838
6.57359
4.9294
6.93885
7.0273
6.31324
7.04926
6.8936
3.75566
6.14471
6.15212
4.0191
6.18486
6.20602
4.26611
6.8663
6.99761
6.31706
7.0161
6.88191
4.32034
3.74183
3.95999
3.30461
3.59324
4.16802
3.90661
6.75601
6.8986
6.20736
6.79026
6.70537
5.2492
5.20553
5.56889
5.38462
6.46069
6.50368
5.90371
6.36645
6.32049
6.08762
6.63207
6.53663
4.82871
5.35426
5.46256
4.58121
6.79194
6.90746
6.21899
6.98346
6.81865
3.49844
3.68151
4.10468
3.80312
4.80344
4.66346
4.01438
6.06956
6.04652
3.26152
6.04915
6.06383
3.19295
7.50934
7.76842
7.30914
8.09092
8.15946
8.03859
8.19116
8.18679
8.01873
8.11822
8.07327
7.62965
7.88625
7.81381
6.93767
7.70251
7.70648
7.04983
7.68319
7.45795
2.62984
8.49846
8.76755
8.62665
8.68446
8.44046
5.62886
6.80669
6.69385
4.28404
4.35145
4.63606
4.1798
6.17248
6.15585
3.58472
6.29041
6.24828
2.06552
2.03285
2.33799
1.92197
6.20758
6.24505
3.34333
6.12074
6.13691
3.89714
4.8646
5.13783
4.50411
6.42486
6.46781
4.88186
7.74198
7.94488
7.6801
8.04995
7.79856
3.0066
2.88038
2.90589
2.84002
6.59925
6.71892
5.20033
6.76137
6.71809
4.33162
9.16045
9.51337
9.54829
9.52325
9.28289
5.74493
8.73695
8.91396
8.64483
3.32953
3.54769
2.48115
7.65578
7.86908
7.8249
9.18191
9.32348
9.33689
9.29124
9.01165
5.95607
7.46101
7.46873
6.1556
8.20478
8.36297
8.27854
8.32989
8.09714
5.60589
5.63039
5.31626
4.07627
4.23306
4.64241
4.32839
6.85222
6.99104
6.32871
7.05081
6.90068
3.95032
6.08952
6.02984
3.09739
3.87268
3.66675
3.50259
3.88424
3.91623
4.00767
4.20741
4.38479
3.79673
3.80573
3.72635
3.78653
6.84938
7.03602
6.28011
7.20969
7.08158
3.62293
7.44609
7.66851
7.14239
8.12535
8.21545
8.07561
8.33961
8.36061
8.20189
6.49354
7.0662
6.92086
8.02077
8.12678
8.07386
8.12272
8.04611
7.42162
7.71894
7.6148
6.12733
7.47331
7.54937
7.21312
7.59103
7.5665
6.86679
7.77845
7.84338
7.57001
7.84311
7.58009
3.70875
4.51273
4.6277
3.13666
3.45779
3.40438
2.84371
6.05507
6.10431
3.69067
7.14953
7.31348
6.37816
7.57061
7.39205
1.92103
1.9361
6.72066
6.86246
8.26037
8.3114
7.71103
8.87508
8.99452
9.0133
8.98181
8.79208
7.42157
7.91457
7.83113
6.57762
7.52935
7.5502
7.01258
7.45204
7.3215
5.1256
6.75955
6.6592
3.10489
8.10664
8.38767
8.21459
8.50157
8.51038
8.31336
8.46287
8.40615
7.74358
8.09013
7.81107
3.09121
2.97246
2.90521
2.86
8.29481
8.54654
8.27547
5.11856
5.26396
4.40203
4.47324
4.60533
4.67095
6.10292
6.11029
4.58356
5.63007
5.60555
5.83181
6.8506
6.9226
6.51752
6.96533
6.89589
5.55664
6.71489
6.71569
5.47128
7.44538
7.58904
7.3316
7.65406
7.45021
3.95984
5.74675
5.71444
5.21761
7.89742
8.1019
7.87712
8.29521
8.037
1.95095
1.93819
2.40067
2.09924
6.44196
6.51282
4.22299
6.55137
6.5969
5.18154
6.51118
6.40811
3.48568
5.91597
5.90226
3.40978
4.55124
4.41301
3.71825
3.66024
3.91924
3.52234
4.91549
4.85882
4.40777
6.11456
6.072
3.40058
3.32565
3.79276
3.44942
8.13697
8.41936
8.17776
8.76111
8.79096
8.48314
4.33207
4.62469
3.96214
6.50155
6.59293
5.5448
6.56036
6.54842
5.36312
6.51838
6.53559
5.61338
6.48544
6.40847
4.54901
4.67706
5.02599
4.73012
6.43039
6.49379
5.39472
6.84913
6.93988
6.31821
7.23577
7.30936
6.99431
7.49422
7.54123
7.39018
7.52399
7.4676
6.83156
7.2908
7.28289
6.7849
7.24711
7.24123
6.74928
7.23956
7.24078
6.73813
7.28961
7.29776
6.80337
7.54151
7.60574
7.45611
7.62947
7.524
6.03082
7.64601
7.74983
7.5128
7.74875
7.53134
4.52267
4.60818
4.68078
3.05098
3.14821
3.80582
3.51426
7.9075
8.20197
8.00994
8.28307
8.26135
7.74364
8.29244
8.32572
8.05694
8.29825
8.00656
2.54843
2.56085
2.91753
2.45485
8.29015
8.55623
8.3033
5.93385
6.14144
5.60389
6.53376
6.50622
5.25577
6.37834
6.34903
4.84575
6.18856
6.25852
5.65785
6.45204
6.44511
5.6742
6.07564
5.97576
5.59703
5.73405
5.29659
4.74848
6.70401
6.81922
6.2472
6.89546
6.77515
4.28729
6.18676
6.14376
3.61443
3.44273
3.64886
2.84956
5.92603
5.94675
3.22583
6.17617
6.17963
2.77862
2.01148
1.97289
1.91428
7.37391
7.56704
6.47383
7.33814
7.17767
3.58402
6.41644
6.48716
4.99592
6.62986
6.69216
5.94312
6.67332
6.64835
5.63469
6.62491
6.65236
6.05073
6.6464
6.6438
6.14119
6.0639
6.14683
5.79784
6.47321
6.43048
5.25562
6.31469
6.2624
4.57996
4.78231
4.71331
4.24373
6.15861
6.1859
4.48931
6.69632
6.8089
5.95966
7.37339
7.46892
6.92159
8.29362
8.43478
8.19451
3.85897
9.52444
9.86449
9.90527
9.91305
9.92462
9.92415
9.92525
9.92702
9.93006
9.93139
9.93633
9.93763
9.93577
9.93949
9.94697
9.9475
9.78898
9.95672
9.95631
9.9476
9.94468
9.93976
9.93913
9.9367
9.92786
9.92388
9.89719
9.65458
5.10839
9.49923
9.7287
9.74994
9.77076
9.77179
9.75204
9.6669
9.29372
7.13084
6.64054
6.84467
6.58062
6.64849
6.76077
6.49127
7.00816
6.92185
5.06499
7.48059
7.63813
7.39908
7.66579
7.49334
4.66084
7.05556
7.16547
6.52712
7.12841
7.0115
4.82199
6.49308
6.40376
3.18813
6.23433
6.28258
4.40981
4.86226
4.92135
4.67901
6.64262
6.74994
6.00881
7.05151
7.11976
6.71589
7.14319
7.0712
5.63291
7.01287
7.07408
6.4089
7.30529
7.34304
6.71504
7.42243
7.21084
2.77767
2.73715
3.60388
3.37551
6.82305
6.96543
5.81492
7.38724
7.49109
7.11507
7.67411
7.7056
7.48662
7.65304
7.5306
6.02812
7.21833
7.25765
6.6828
7.20382
7.05904
4.51132
6.77561
6.8629
6.12631
6.36712
6.11472
5.86281
6.95291
7.00286
6.17221
8.02287
8.21199
8.14148
8.26142
8.01693
4.3002
6.59915
6.62608
4.98142
5.03324
4.62384
2.83363
6.51707
6.72462
5.89715
6.88392
6.75865
3.99985
3.97157
4.20819
3.6033
6.45074
6.55731
5.32437
6.60245
6.56242
4.56799
7.12216
7.2618
6.56089
7.50797
7.32411
2.46254
7.11989
7.30385
6.18257
7.90029
8.02565
7.88692
8.01014
7.92496
6.89725
7.76438
7.81745
7.62078
7.76051
7.62764
6.06759
7.3172
7.36569
6.88476
7.32723
7.21232
5.18962
7.23976
7.35071
6.93788
7.43709
7.43383
6.88146
7.31481
7.14815
4.52858
6.48541
6.47979
4.6499
6.46013
6.40713
3.47336
8.65532
8.95788
8.81191
9.47183
9.56257
9.57508
9.56918
9.48785
8.71908
8.86605
8.49057
2.88074
2.67361
2.74517
2.55502
6.16675
6.2311
3.72827
7.24233
7.43494
6.85013
7.53016
7.54386
7.00051
7.43941
7.35778
5.93485
7.00278
6.8456
3.24166
6.32041
6.36591
4.38229
6.33701
6.31656
3.83825
7.63419
7.82132
7.08453
9.43398
9.67847
9.71526
9.71752
9.43492
2.10085
2.11548
2.44207
2.0322
6.50703
6.59583
4.32611
6.74515
6.80926
5.55148
6.81976
6.75112
4.21313
9.33013
9.69431
9.73435
9.72032
9.38309
3.16096
6.17754
6.20424
3.74395
6.33844
6.37779
4.28338
7.33946
7.53612
7.04722
7.87679
7.94556
7.74171
7.93387
7.83482
6.51039
7.37888
7.20628
3.39698
8.15337
8.39765
8.08717
8.46584
8.21385
2.44401
9.58063
9.88379
9.89774
9.88685
9.57219
2.73025
5.97354
5.95922
2.36285
2.42842
2.87198
2.51977
7.2946
7.51299
6.68146
7.39871
7.33564
5.81338
7.31949
7.40864
7.01582
7.48442
7.47573
6.92171
7.35371
7.18414
4.64369
4.38848
5.04473
4.77538
8.24177
8.50127
8.42678
8.53806
8.30782
4.613
6.63633
6.56837
3.15181
8.18578
8.46551
8.24707
8.61857
8.61953
8.26574
8.46605
8.17292
3.18798
3.27253
4.65611
4.53826
7.18506
7.33354
6.77526
7.35008
7.29438
5.88895
7.63714
7.76114
7.52404
7.7587
7.56324
4.72172
6.70781
6.73535
5.48559
5.62726
4.71001
3.5239
3.55918
3.79241
3.12516
6.40904
6.5084
5.06021
5.19182
5.33348
4.47286
7.003
7.16523
6.67115
7.22896
7.17905
6.0067
6.9531
6.82377
3.79987
6.2231
6.18099
3.00336
6.05532
6.04703
2.55616
8.93746
9.25542
9.21849
9.31943
9.30426
9.16175
9.16808
8.9055
5.38476
7.00198
6.86016
2.71226
2.97987
4.35224
4.21811
6.56379
7.20668
7.08283
7.54893
7.43761
5.58098
4.14305
4.31016
3.28422
6.52484
6.63155
5.29258
6.54412
6.49181
4.47297
6.34932
6.3725
4.86174
6.49219
6.50306
4.93108
5.29631
8.71223
9.01797
9.03659
8.93795
8.29044
8.43607
8.21702
5.52501
7.21604
7.28273
6.75504
6.74151
6.79412
6.02818
8.17683
8.38017
8.12679
3.39287
3.34907
3.20719
8.50232
8.78504
8.69779
8.59738
7.66806
5.58531
6.25086
6.07118
5.26264
7.51841
7.68622
7.50376
7.4913
7.40996
6.10406
7.01832
6.85981
3.574
6.11682
6.10846
3.66893
3.65674
4.12863
3.76152
7.41843
8.59422
8.6731
8.96111
8.99157
8.94798
8.68919
8.6517
7.88092
8.60563
8.98439
9.03718
9.0087
8.75519
5.98989
7.19199
7.08762
4.38994
6.99601
7.10001
5.97317
8.43652
8.64951
8.78318
8.76474
8.51369
6.03201
7.12515
7.10927
6.1288
6.53507
6.62806
6.14134
6.99616
6.99535
6.0133
7.07054
6.9296
3.22138
8.81292
9.13606
9.11295
9.23315
9.2422
9.20305
9.16942
9.04647
8.44338
8.58673
8.47128
7.59261
8.00927
7.98121
7.47746
7.81076
7.78413
7.35323
7.54319
7.42007
7.07821
7.54181
7.42125
5.15963
8.58089
8.83245
8.79159
8.93027
8.64691
1.95054
1.94779
2.36005
2.02399
8.40269
8.69147
8.44954
8.7722
8.76663
8.43385
8.63057
8.34803
2.53822
7.94826
8.19385
7.77765
8.02765
7.8282
5.07673
6.77045
6.78673
5.62272
6.6295
6.54689
4.52435
4.38647
4.74689
4.27879
9.26445
9.64336
9.69075
9.66187
9.33997
3.34847
7.82072
8.05317
7.68903
7.97161
7.78072
4.65159
7.11583
7.23711
6.64489
7.20447
7.14566
5.79786
7.07329
7.12884
6.52547
7.35363
7.4111
7.11195
7.58181
7.61214
7.36842
7.56098
7.39775
5.31028
5.38812
6.54971
6.543
7.16466
7.07413
5.02543
7.53134
7.70083
7.47813
7.71258
7.61883
6.32228
7.20842
7.14009
5.16864
8.42693
8.67258
8.52052
9.26503
9.39199
9.42316
9.32293
9.02631
2.12399
2.04713
2.45753
2.11225
8.19759
8.49256
8.26379
8.52033
8.50821
8.30581
8.41487
8.37644
8.30916
8.34502
8.22578
7.42534
7.39832
7.21344
5.20833
5.32429
5.68429
5.44674
5.74623
5.77194
4.66394
5.70465
5.61845
5.06644
8.71128
9.03755
9.0509
9.04932
8.75647
4.64806
6.64266
6.63478
4.56186
7.65641
7.81961
7.12864
9.33805
9.59659
9.64225
9.63712
9.3273
2.82467
6.00973
5.98409
2.15305
2.19878
2.65794
2.35555
6.28564
6.34519
3.96152
6.15194
6.1238
3.62192
4.42531
4.5795
3.37551
6.04893
6.03719
2.69148
2.91822
3.15997
2.20992
8.56331
8.87544
8.77586
8.82024
8.71294
7.90102
7.94629
7.83204
5.91349
7.22701
7.04608
2.34182
2.34506
2.74959
2.41098
5.34915
5.34506
4.82574
6.47576
6.45701
4.66326
6.29237
6.23468
3.69499
3.62344
3.8999
3.31437
8.82097
9.15927
9.09467
9.22157
8.92719
2.26553
2.3153
2.50665
2.4382
6.26258
6.31972
3.87675
6.27642
6.22815
2.704
5.96832
5.97206
2.68466
6.83902
6.99193
5.75767
6.87053
6.8567
5.74583
6.66998
6.58896
4.5836
6.28152
6.27412
4.48381
6.2628
6.27683
4.82141
5.23861
6.22292
6.2335
6.59383
6.72964
6.38685
7.11396
6.97368
3.64787
7.20601
7.38577
6.81548
7.44881
7.46158
7.02768
7.07229
6.94614
4.99632
6.57774
6.59419
5.38774
6.65047
6.67398
5.80573
6.65431
6.60086
5.00478
6.49318
6.51535
5.37165
6.07975
6.30799
5.98147
6.8397
7.15833
7.08888
7.42425
7.36953
6.08251
7.87195
8.02943
7.96854
8.04083
7.93521
6.84439
7.45256
7.43452
7.2972
7.62873
7.48211
5.01396
6.89422
6.76337
2.00402
9.42428
9.70763
9.69773
9.49918
9.16292
3.4015
4.73886
4.59445
3.79277
6.33807
7.07813
6.94096
7.46295
7.26384
3.73866
4.7108
4.93836
4.1309
6.24609
6.29054
4.87788
5.4822
5.62057
5.51765
6.82021
6.92047
6.54493
6.9456
6.9161
6.27149
6.18409
6.09432
5.71021
6.59114
6.50665
4.44501
5.16103
5.3195
4.31573
8.9432
9.29088
9.30457
9.30179
8.96251
4.08184
5.69594
5.66357
5.26694
5.40029
5.87089
5.69017
6.78601
6.67991
3.5675
9.50647
9.86891
9.91654
9.90739
9.59475
2.64438
6.1342
6.15511
3.53857
3.78346
4.30836
4.0121
6.94089
7.09456
6.35704
7.0792
6.94622
4.23634
6.25305
6.24367
4.21206
6.20053
6.20201
4.24429
6.29567
6.33087
4.83278
6.40121
6.39887
4.7578
6.47246
6.44102
3.94171
8.53011
8.81533
8.73289
8.83271
8.5456
3.65667
6.24286
6.2292
3.56036
6.28333
6.32108
4.26935
7.05392
7.20142
6.57659
7.18918
7.06925
4.72611
6.77574
6.82782
5.57237
7.02605
6.88495
2.45412
9.46202
9.7722
9.77734
9.71383
9.33054
5.31831
6.76376
6.73601
5.20314
5.41398
5.6057
5.10934
6.73795
6.81185
5.81969
7.74715
7.9119
7.65751
8.06796
7.83224
2.84227
7.7353
7.96265
7.42358
8.29325
8.34564
8.08268
8.31824
8.04209
2.97548
6.61308
6.7063
4.98748
6.91658
6.98587
6.07398
7.34361
7.41482
6.87014
7.43063
7.21586
3.48079
3.66184
4.06668
3.68151
6.50992
6.60297
5.20986
5.40145
4.36765
3.00391
6.08585
6.06784
2.15064
2.07732
2.03777
2.2195
9.49183
9.77897
9.77917
9.78645
9.52309
1.81204
1.90895
2.20633
1.74948
9.18462
9.46852
9.37566
9.44962
9.14033
2.26404
3.41253
3.65279
2.48349
3.03199
3.99661
3.77884
4.78574
5.00395
4.1264
6.38201
6.44734
5.11641
6.44406
6.47298
6.2728
7.02044
6.9058
4.114
7.17536
7.32233
6.61343
7.42547
7.26447
3.3189
7.3498
7.54922
6.91891
7.53024
7.44281
5.37668
7.73842
7.90601
7.72517
7.92285
7.85621
6.94182
7.67658
7.68617
6.9307
8.13296
8.2444
8.14141
8.42412
8.45114
8.21848
8.46552
8.16972
2.14267
9.55439
9.83276
9.8383
9.80795
9.5028
3.85193
8.67133
8.92599
8.736
9.31567
9.38195
9.36517
9.34311
9.0066
4.32533
6.38975
6.34812
3.97967
4.19608
4.6367
4.33189
6.84565
6.98096
6.26624
7.01378
6.86442
3.99779
4.79737
4.54306
3.50845
5.98236
5.98935
3.73525
4.04424
4.54349
4.91646
6.55681
6.60828
5.50848
6.69748
6.62012
3.91889
7.14835
7.31018
6.58616
7.39344
7.23959
3.6414
6.4278
6.37132
1.87543
8.99108
9.25407
8.96338
3.32604
3.54833
2.49863
6.84943
6.97331
5.47972
5.82716
5.80018
3.73674
3.83282
4.32608
4.07458
6.24885
6.30524
4.91844
6.39264
6.41023
5.12966
6.04742
6.34224
5.97286
7.08542
6.92293
2.74485
3.68167
3.86682
2.51784
2.61541
2.92257
2.40632
9.34196
9.64923
9.63961
9.60912
9.26479
3.98533
6.31345
6.28279
3.5767
4.56108
4.33783
3.32939
5.37644
7.49465
7.60785
7.89384
7.78299
6.38066
7.22786
7.17253
5.76779
6.88877
6.7354
3.40121
3.42282
3.15889
3.19108
4.51369
4.88282
4.26817
4.47085
3.79958
3.79286
6.10983
6.14802
4.21908
6.50589
6.59105
5.45329
6.65463
6.63712
5.06374
6.96301
7.0728
6.5585
7.04674
6.95278
5.3524
5.48235
5.3414
4.58343
6.61571
6.53628
2.45059
2.36845
2.63511
1.9195
1.90582
2.44756
2.16305
6.97687
7.11951
5.5228
6.91551
6.86379
4.71392
7.08262
7.18068
6.14419
6.59248
5.79222
1.85288
1.8675
2.25704
1.91842
8.06789
8.33251
7.91669
8.1317
7.98892
6.48628
7.32252
7.30534
6.54167
6.73415
6.3584
5.18438
6.51885
6.45541
4.27252
6.26414
6.2326
3.721
6.15817
6.12476
2.94543
2.83754
3.17635
2.71732
8.04383
8.30378
7.89591
8.24325
7.99562
3.73041
6.2737
6.25503
3.46532
6.22331
6.18303
2.23047
2.22447
2.52344
2.06137
5.80405
5.80344
2.0026
2.21975
2.63636
2.2709
3.47136
3.68548
3.47308
6.33128
6.37798
4.41202
6.68736
6.7781
5.89957
6.7613
6.74317
5.65771
6.73675
6.76009
6.02631
6.76918
6.72409
5.22025
6.8928
6.9764
6.50105
6.95911
6.8981
5.75096
6.73559
6.75512
6.11304
6.70538
6.67511
5.76176
6.16064
6.23963
6.31072
6.81243
6.80786
6.19172
6.80897
6.75322
5.46236
6.63575
6.57471
4.44129
4.49752
4.5789
2.62898
9.08599
9.40729
9.38984
9.50802
9.50878
9.45827
9.24641
8.97911
6.02447
7.71106
7.77149
7.06677
7.69185
7.49471
3.42218
9.20334
9.52999
9.71096
9.73242
9.73814
9.68635
9.71467
9.69795
9.5844
9.60401
9.30656
2.35914
3.25574
8.08737
8.28645
8.87686
8.85096
7.79853
9.67274
9.89184
9.93941
9.96099
9.97157
9.98291
9.98903
9.99506
10.0065
10.0011
9.99967
9.79021
9.99777
9.99817
9.99589
9.9922
9.98625
9.97776
9.97162
9.91551
9.48325
9.76392
9.7517
9.53428
9.77776
9.80072
9.794
9.75586
9.57945
9.37519
9.3824
9.05454
4.22208
6.49613
6.50107
4.41767
6.43714
6.37123
2.93968
8.02911
9.61703
9.73476
9.73733
9.71994
9.62375
9.63591
9.59662
9.4265
9.23573
8.95042
4.94541
7.65299
7.79986
7.31905
8.09045
8.13884
7.8789
8.10132
7.85974
3.79391
7.31506
7.46665
6.69733
7.46974
7.30737
3.57037
7.95252
8.18093
7.87122
8.18888
7.9731
3.88102
7.5397
8.78772
8.86497
8.90506
8.63799
4.34231
6.5451
6.47633
2.79981
7.93441
8.17179
7.73984
8.02564
7.79625
3.7877
5.66945
6.15087
6.21416
7.10025
7.02034
4.6711
4.55017
3.6296
2.08729
2.30711
2.79356
2.44273
9.57755
9.8728
9.87851
9.86907
9.8526
9.80243
9.7583
9.52501
7.14686
8.11249
8.0183
5.52562
9.41373
9.71058
9.74964
9.75114
9.46205
2.31988
7.82089
9.47524
9.56389
9.52796
9.26162
5.34409
7.16176
7.03808
2.25468
8.11612
8.40484
8.13712
8.3794
8.33046
7.70494
8.13377
8.09935
7.28522
7.92747
7.68116
2.25234
7.02525
8.34914
8.25466
9.56608
9.70254
9.73246
9.72329
9.42928
2.3463
7.46321
7.67207
6.8685
7.49736
7.41553
5.96647
6.95654
6.84527
4.2536
6.80447
6.86478
5.27055
9.38667
9.73006
9.78821
9.79176
9.51242
1.93134
9.64193
9.91621
9.89811
10.0117
10.0233
10.0291
10.032
10.0367
10.0307
10.0421
10.0448
10.0436
10.0463
10.0542
10.0549
10.065
10.0629
10.058
10.0605
10.0569
10.0589
10.0557
10.0521
10.0511
10.0484
10.0404
10.007
9.97328
9.72474
5.49493
9.41917
9.63977
9.63403
9.63784
9.33039
2.71444
6.59223
6.69586
4.85659
7.0589
7.14142
6.02985
8.30866
8.49402
8.44704
7.95339
7.78949
5.43927
6.99744
7.00807
5.77593
6.99412
6.87327
3.38628
8.20136
8.47361
8.27907
8.63656
8.62262
8.49952
9.23477
9.36551
9.39857
9.40201
9.37127
9.34991
9.32769
9.12392
6.98364
6.91687
4.01973
8.1335
9.73736
9.88605
9.90526
9.91342
9.90956
9.87812
9.83914
9.48941
3.72675
6.19292
6.16155
3.1495
4.41613
4.23737
3.238
8.95606
9.2862
9.27381
9.08116
8.85207
6.99932
7.0009
5.36524
7.02704
7.6017
7.58111
6.88883
7.32056
7.17364
4.88946
6.60035
6.62548
5.41502
6.64881
6.67277
5.83322
6.20228
6.02039
5.8159
7.08581
6.92857
2.26348
6.8126
6.92214
5.10832
6.73156
6.61647
2.98939
3.80362
4.432
4.11239
6.69263
6.80221
5.85878
7.02143
7.07323
6.54657
7.01454
6.89217
4.95724
6.42921
6.43779
5.31864
5.7092
6.01733
6.07678
6.30596
6.18967
6.10698
6.7086
6.70015
5.86089
6.74539
6.63923
4.09559
3.74192
4.02034
3.364
8.11615
8.42896
8.27511
8.62186
8.64279
8.46561
8.68696
8.69207
8.58161
8.58923
8.36753
6.31479
7.19551
7.06092
4.61232
5.87452
6.18237
5.83226
5.815
6.68368
6.68141
7.34132
7.31802
5.94169
8.96139
9.27858
9.32966
9.32229
9.15324
7.17274
7.98831
7.77688
2.60023
3.87438
3.64301
2.38102
8.17298
8.46945
8.24816
8.51658
8.49907
8.24927
8.36748
8.29418
7.61659
7.61622
7.39481
4.11049
6.3036
6.27619
3.82704
4.53267
4.63609
2.94666
6.05254
6.08873
3.49344
6.40593
6.53844
6.38635
7.09156
7.11161
7.19694
7.41423
7.3627
6.67402
7.15778
7.09584
6.0657
6.80054
6.69314
4.93256
4.99382
5.05002
3.85529
3.89575
3.82963
3.78992
4.92923
5.89253
5.81815
6.19696
5.87483
4.70025
8.69098
9.01536
9.02007
9.01113
8.70627
4.69968
6.58893
6.59996
5.09306
6.52707
6.53816
5.34551
6.55622
6.56763
5.43952
6.69051
6.71797
5.75237
6.85239
6.81909
4.92245
8.69195
8.9953
9.0079
9.02221
8.79022
5.41197
7.0191
6.88295
2.54966
6.04474
6.06801
3.0782
7.0703
7.25913
6.51021
6.89893
6.762
6.29453
7.18134
7.21051
6.49159
7.75033
7.86811
7.64819
7.97183
7.7436
3.33729
7.88254
8.10612
7.59254
8.82413
8.95013
8.95222
8.9604
8.89654
8.11857
8.79687
8.84022
8.66729
9.0225
9.07436
9.0644
8.94072
8.02014
6.01512
7.06739
7.00059
5.41115
6.68831
6.69641
5.6436
6.61279
6.58462
5.29684
6.49724
6.49136
5.26078
6.56695
6.59199
5.64307
6.60269
6.52374
4.39633
6.26308
6.23139
3.80903
6.19073
6.15267
2.80359
6.47776
6.57654
4.96312
5.36056
5.75497
5.48411
6.8514
7.37033
7.32094
7.07005
6.91137
3.43582
2.93702
3.26879
2.75135
7.53513
7.79767
7.26298
7.92958
8.1828
8.18143
8.26283
8.23089
8.17568
8.19301
7.98923
7.39746
7.91658
7.65969
2.57328
9.4394
9.7312
9.72922
9.85798
9.86911
9.87967
9.87741
9.61065
1.81305
1.83214
2.40742
2.12837
8.42899
8.71317
8.50005
8.7792
8.77171
8.4324
8.62231
8.34364
2.95174
9.44613
9.74132
9.752
9.72492
9.40454
3.59214
6.20022
6.16299
2.85031
5.98833
5.97783
2.36733
8.98545
9.28564
9.20093
9.28021
8.96848
2.51295
2.9523
3.3179
2.7961
6.61055
6.7215
5.21742
6.4879
6.41051
4.19032
4.83878
5.41367
5.18899
6.43812
6.3295
3.34734
3.40484
3.78302
3.48138
3.7397
3.87387
4.20087
6.2695
6.25035
3.23726
7.8132
8.07155
7.73075
8.03455
7.84025
4.67069
6.59839
6.51932
3.05077
7.38013
7.59312
6.94624
7.69106
7.67196
6.50346
8.46517
8.65335
8.6139
8.50288
8.22691
3.17135
5.2599
7.2633
7.30863
8.19222
8.59168
8.64019
8.67568
8.63293
8.11239
8.60999
8.64533
8.57404
8.61442
8.45527
5.94882
8.37448
8.53003
8.42365
8.68331
8.71356
8.65828
8.6979
8.63107
7.76351
8.2469
7.97237
2.19346
2.01292
2.42444
2.09402
7.00532
7.16637
5.77637
7.00388
6.99257
5.81649
6.80076
6.70388
4.34525
6.34314
6.31303
3.65492
6.67649
6.807
6.63394
8.17792
8.33684
8.29561
8.36522
8.29016
7.48224
7.96707
7.90566
6.59576
8.4763
8.62875
8.44879
9.12924
9.25444
9.26515
8.92461
3.25073
3.01184
4.11884
3.95742
4.05591
4.15153
4.27484
2.78841
2.9637
4.71877
4.65098
6.4118
6.38215
4.14783
4.82943
4.94252
3.39599
7.66964
7.92403
7.60505
7.87936
7.73571
5.84709
6.90993
6.80305
4.27031
6.60424
6.63855
4.87514
3.454
4.08607
3.76712
6.75216
6.71068
1.36776
1.3941
1.77999
1.5036
6.64831
6.71425
3.96216
6.42277
6.37883
3.01985
8.64419
8.93284
8.83619
8.90101
8.62061
3.9247
7.08971
7.22116
6.23711
7.78514
7.90408
7.7178
7.91654
7.81593
6.52086
6.67822
6.51949
2.85736
6.04552
6.0548
3.40172
3.4564
3.44606
3.0803
5.03991
5.00852
4.56199
4.70561
4.76809
4.54467
6.89565
7.05893
6.60729
6.72138
6.6379
4.66793
6.48839
6.52282
5.16896
6.9987
7.10114
6.55082
7.19082
7.06353
4.19159
7.15273
7.31056
6.7889
7.38111
7.37524
6.7704
7.22728
7.08471
4.89152
4.70634
5.34735
5.10645
7.78179
8.00583
7.85917
8.2053
8.21174
7.89197
8.09004
7.84061
4.14886
6.40757
6.39034
4.05122
6.27659
6.21941
2.91584
2.59591
3.01239
2.65766
9.52055
9.83918
9.85625
9.84055
9.51175
2.70576
6.45007
6.53978
4.5525
7.3423
7.48665
6.77656
7.65065
7.44509
2.2896
9.69537
9.9849
9.99181
9.98665
9.98496
9.99095
9.9879
9.99236
9.99476
9.98102
9.69142
2.37383
8.9979
9.29132
9.20354
9.29834
9.005
2.14726
3.31897
3.5323
2.22258
2.22856
3.08962
2.84884
8.01102
8.28462
8.01631
8.28877
8.23708
7.53873
7.56426
7.38324
3.56868
8.1271
8.38119
8.20061
8.50881
8.51058
8.29167
8.23854
7.37044
4.66473
6.58331
6.5213
3.45806
7.80266
8.03757
7.68673
7.99864
7.80506
4.61263
6.52216
6.42228
2.77425
3.51296
4.08621
3.71506
6.58361
6.67273
5.15709
6.90363
6.78252
2.20708
2.34231
2.3714
2.30525
7.35146
7.55694
6.67064
7.35452
7.24103
5.10332
6.65043
6.6045
4.23337
7.40705
7.59339
7.08811
8.03197
8.093
7.52694
8.95096
9.14527
9.16696
9.19052
8.86341
2.70285
2.77409
4.75309
4.66114
8.73633
8.98093
8.82824
9.47072
9.56597
9.58251
9.54961
9.20349
4.08137
6.39284
6.38413
4.02043
6.13652
6.76186
6.49667
8.58269
8.79102
8.74278
8.886
8.59459
2.09983
2.07302
2.63923
2.34696
9.42902
9.71804
9.72176
9.69316
9.55841
8.60696
8.79981
8.51816
4.18633
6.26959
6.30958
6.04607
6.97267
6.88524
4.37105
7.97189
8.20689
7.96362
8.3607
8.10419
2.19781
9.48097
9.77135
9.77647
9.75515
9.52876
5.66096
9.47447
9.69636
9.71206
9.69684
9.39287
3.4862
6.39057
6.34304
1.83113
7.22924
7.42867
6.25542
7.76712
7.85569
7.64242
7.79915
7.69987
6.62021
7.27754
7.22663
5.95217
7.32563
7.39831
6.96635
7.44007
7.34377
5.33588
7.05599
6.90628
1.74279
5.78661
5.78733
2.01232
9.27802
9.56009
9.55592
9.49072
9.22726
7.3497
8.0785
8.03983
7.21088
7.67863
7.57842
5.92603
7.0737
6.91682
3.08801
6.05948
6.035
2.46838
9.56358
9.8704
9.88249
9.88039
9.63373
1.6041
1.57309
1.86434
1.52239
9.2919
9.55223
9.53544
9.52013
9.42915
8.71884
8.90138
8.60207
3.45004
6.20923
6.21512
3.83057
6.33785
6.38037
4.54831
5.12807
5.15264
2.45886
5.96462
5.97644
3.05621
4.00343
4.18256
2.93349
5.89427
5.89106
2.71222
4.53749
4.93298
4.1739
6.59133
6.66893
5.47775
6.67869
6.58817
3.91138
6.22421
6.1764
2.79794
6.42816
6.51544
4.65803
4.74543
4.84137
3.10554
7.70923
7.9684
7.63297
7.88164
7.72689
5.70165
7.10626
7.1563
6.52351
7.24559
7.26621
6.788
7.20143
7.06406
4.95244
5.06482
5.16351
3.9331
7.13956
7.3213
6.79795
7.43038
7.43094
6.89901
7.30259
7.16628
5.11812
6.54721
6.45908
3.80559
4.01795
3.86311
2.98153
6.15164
6.20317
3.7058
8.04609
8.33679
8.20815
8.43072
8.41218
7.98481
8.42809
8.46373
8.34554
8.52892
8.52536
8.25292
8.44506
8.1463
2.91167
9.63908
9.95275
9.97465
9.98387
9.98607
9.98342
9.97641
9.97713
9.95201
9.92532
9.62364
3.23011
9.4926
9.80419
9.82022
9.80028
9.49513
2.8567
8.51542
8.79655
8.68993
8.73729
8.52164
5.50063
7.87032
8.01754
7.82418
8.01218
7.96776
7.42908
7.74367
7.65124
6.33533
7.25343
7.11727
3.99774
8.54298
8.82122
8.67147
9.29527
9.38459
9.39715
9.37615
9.25797
8.13458
8.97378
9.01385
8.87995
8.90702
8.56321
4.12062
4.59346
5.01947
4.64294
6.28355
6.22336
3.48429
5.47722
5.49673
3.69455
9.31291
9.65131
9.67807
9.64248
9.29239
4.00714
6.36112
6.35788
3.93818
7.98034
9.52395
9.65637
9.66119
9.79788
9.81801
9.84504
9.85488
9.86554
9.86856
9.87829
9.86943
9.88072
9.88485
9.88633
9.88878
9.88869
9.88955
9.89438
9.89586
9.89585
9.89286
9.89102
9.8726
9.8492
9.71912
8.24596
9.45771
9.52719
9.50109
9.48494
9.36509
8.51354
8.66551
8.3617
4.54341
4.50832
4.98031
4.71059
6.4961
6.52013
4.82478
9.25257
9.71494
9.79011
9.80871
9.79438
9.52866
9.85659
9.89392
9.90016
9.91315
9.91651
9.92261
9.91938
9.92169
9.92701
9.92898
9.93102
9.92511
9.92391
9.91689
9.6701
9.91366
9.91998
9.91877
9.91662
9.9172
9.91918
9.92003
9.91994
9.90068
9.91978
9.91876
9.91961
9.91775
9.91795
9.89861
9.91583
9.91582
9.90863
9.90613
9.89486
9.85097
9.80475
9.47979
4.91701
9.31768
9.63197
9.66127
9.69317
9.66898
9.38902
9.72903
9.77205
9.74964
9.8832
9.91676
9.92617
9.93123
9.93778
9.93434
9.93486
9.93548
9.93374
9.93496
9.93817
9.93588
9.93453
9.93393
9.93396
9.93463
9.93606
9.93852
9.93568
9.93526
9.93909
9.94447
9.94547
9.94447
9.94301
9.93795
9.936
9.94097
9.94283
9.91942
9.93725
9.92386
9.92067
9.90975
9.90225
9.89082
9.83334
9.47882
5.09188
9.04813
9.35233
9.36892
9.30755
8.98317
5.66266
7.94811
8.14141
7.96682
8.36111
8.39812
8.26752
8.30314
8.00614
4.91601
6.63394
6.66985
5.44751
8.66225
8.99231
9.0217
9.04693
8.65339
2.60532
2.84848
2.40082
2.33646
9.18777
9.58987
9.61186
9.57685
9.41666
8.2777
8.46084
8.5289
9.12683
9.67563
9.78861
9.828
9.83779
9.84518
9.85179
9.85448
9.85635
9.84828
9.81149
9.49452
5.099
9.45092
9.76892
9.79875
9.79571
9.79118
9.76381
9.69316
9.29077
5.09104
7.91652
8.15384
7.97554
8.4083
8.44786
8.34332
8.39269
8.17381
5.55195
8.35156
8.59048
8.58419
8.58207
8.44131
8.27921
8.29859
7.99791
5.07563
6.46948
6.48873
5.37168
7.07017
7.21599
6.97785
7.20588
7.08245
5.68651
6.87353
6.9616
6.67948
6.76888
6.54094
6.05548
6.61742
6.59085
5.82414
6.52126
6.46767
5.25055
6.25489
6.056
2.74235
2.78175
3.00685
2.61959
2.70681
3.15693
2.95271
5.61448
5.69435
4.1303
9.38907
9.82102
9.87305
9.89155
9.89892
9.89027
9.92487
9.92582
9.93015
9.92681
9.92544
9.92064
9.91687
9.91918
9.9066
9.85548
9.48025
4.62253
8.79191
9.12248
9.11544
9.28807
9.31144
9.30038
9.28861
9.17932
8.0982
9.19013
9.30144
9.31142
9.33072
9.31925
9.16115
9.17621
8.77512
2.50522
9.47366
9.85995
9.88698
9.88883
9.88723
9.87648
9.82946
9.39166
3.57728
7.10324
7.34046
6.76007
8.51301
8.71339
8.70085
8.68713
8.33572
5.03811
5.51502
5.6155
4.79465
6.59742
6.70302
5.95409
6.83381
6.59983
2.40625
9.20719
9.603
9.62669
9.65662
9.63675
9.57791
9.52936
9.1216
4.46839
6.09301
6.05559
3.93393
8.90109
9.30359
9.34435
9.37773
9.01177
1.84066
1.8742
6.06995
6.29205
7.87937
7.98293
7.73346
7.26638
8.02082
8.09804
8.14101
7.93867
5.95136
6.80146
6.63628
3.7647
8.79378
9.17212
9.19336
9.12297
8.77656
6.33707
6.83623
6.67062
6.20463
7.42165
7.54921
7.3808
7.63217
7.5837
6.74663
7.87494
8.00988
7.89525
8.31428
8.38971
8.38463
8.38799
8.25822
7.40528
7.75442
7.67307
6.63422
7.77191
7.86
7.53671
7.87764
7.52326
2.16203
2.10697
8.44805
8.83586
8.99267
8.94355
8.90274
8.61773
6.54993
6.4607
7.09308
6.9983
5.36861
7.54222
7.73378
7.52166
7.98632
7.95962
7.03637
9.21199
9.54079
9.62055
9.64086
9.64017
9.62362
9.56458
9.19431
5.44073
8.01236
8.22358
8.03885
8.4502
8.48824
8.33816
8.37203
8.04424
4.75953
4.72587
4.75654
3.42253
3.26785
9.26385
9.70865
9.75954
9.75329
9.71934
9.6913
9.31205
3.29692
9.33216
9.718
9.75976
9.79149
9.80039
9.78976
9.73094
9.29312
4.6017
6.06682
6.01853
4.04565
3.65578
9.36156
9.81723
9.88358
9.89521
9.87329
9.92035
9.92557
9.92463
9.93162
9.93701
9.93121
9.92422
9.91341
9.88603
9.80542
9.45294
6.97273
8.10197
8.14769
7.61659
7.89698
7.61318
3.73201
9.43938
9.8823
9.93924
9.95005
9.95488
9.95758
9.94351
9.92633
9.99151
9.99399
9.99482
9.99116
9.9897
9.98681
9.9874
9.99021
9.98762
9.98603
9.9852
9.98495
9.98525
9.98613
9.98778
9.99048
9.98779
9.98737
9.99042
9.99207
9.99603
9.99711
9.98869
9.98387
9.98012
9.96998
9.9555
9.89958
9.4337
9.76985
9.78493
9.74099
9.71243
9.68496
9.29006
3.20551
9.5685
9.96395
10.0004
10.0021
9.99968
9.99884
10
10.0003
10.0056
10.0181
10.0111
10.0114
10.015
10.0138
10.0143
10.0164
10.0138
10.0139
10.0112
10.015
10.0156
10.0149
10.0077
10.0013
9.99859
9.9844
9.93652
9.75387
8.49487
8.72942
