# Supplementary material for: Developing and Applying Heterogeneous Phylogenetic Models with XRate
Source: PLoS One. 2012 Jun 5;7(6):e36898. doi: 10.1371/journal.pone.0036898 (PMC3367922; doi:10.1371/journal.pone.0036898)
Supplement: Text S1 — contains example grammars referred to in the text, as well as small and large test Stockholm alignments. The alignment of poliovirus genomes along with the grammars used to produce Figure 3 are also included along with a Makefile indicating how the data was analyzed. Typing make help in the directory containing the Makefile will display the demonstrations available to users. (ZIP) [file pone.0036898.s001.zip › example_grammars/trained/wigs/polio.full.XDecoder.wig]

track type=wiggle_0 name=pairProb
fixedStep chrom=Alignment1 start=0 step=1
0.986764
1.00081
0.860722
1.00049
0.998471
0.998311
0.999693
0.999307
0.50291
1.00042
1.00043
1.00012
1.00001
1.00001
1
1
1
0.978064
1.00038
1.00038
3.2219e-09
2.16074e-14
0.00295423
0.97831
0.997423
1.00013
1
1
1
1.00001
1
1.00011
1.00032
0.983622
0.997079
1.00062
0.974764
0.976057
0.0475514
0.0083265
0.00635379
0.967681
0.989547
1.0006
0.987773
0.522216
1
0.991046
1.66048e-07
5.21886e-07
0.998616
0.998618
0.998616
0.998616
0.990343
0.990413
7.02359e-05
0.998615
0.998618
0.998616
0.998616
0.997232
0.00654879
7.92585e-11
1.213e-06
0.00655
0.997232
0.998616
0.998616
0.998618
0.998616
1.48744e-08
0.990413
0.990415
0.998616
0.998616
0.998618
0.998617
0.999368
1.00001
0.999876
0.999848
0.999693
1.00008
1.00024
1.00058
1.00034
1.00019
1.00002
1.00025
1.00025
1.00021
1.00023
0.669258
0.334771
0.000283813
0.000316902
0.335076
0.669357
1.00082
1.00081
1.37817e-08
0.999305
1.00052
1.00098
0.998984
0.999074
0.986619
0.998708
0.955095
0.00997357
0.0980042
0.0952691
0.0737623
2.15246e-05
3.65814e-11
6.52031e-07
0.000704021
0.62505
0.892511
0.895708
0.669933
0.737768
0.993569
0.994371
1.00106
1.0014
1.00162
0.420675
0.0837992
1.00122
1.00132
0.416085
0.416501
0.936898
1.00262
0.999085
1.00058
1.00008
0.999712
0.999312
0.999743
0.999796
0.167652
0.000256891
0.000291296
0.167687
0.999829
0.999946
0.999682
0.999842
0.999982
0.999924
0.638204
0.669919
0.106026
0.0555641
0.109036
1.00263
0.998121
0.765048
0.770508
0.604373
0.916256
0.984524
0.378387
0.162348
0.712141
0.711151
0.444073
0.442238
0.997151
0.978376
1.00418
0.648688
0.579724
0.918608
0.919758
0.924672
1.00072
1.00083
1.00069
1.00066
1.00023
1.00002
2.15786e-07
2.69191e-05
2.68937e-05
3.79428e-07
1
1
1.00002
1.0002
0.796288
0.230229
1.00008
1.00033
1
1.00001
1.00001
0.0013869
7.63851e-12
5.98676e-06
0.00139338
1
1
1
1.00033
1.00008
0.23005
0.00073735
1.00057
1.00008
0.639367
0.000363971
0.000363746
0.0105038
0.0101416
1.94037e-06
7.10534e-08
1.00223
1.00227
1.00225
1.00222
1.00224
1.00227
0.965688
0.964853
0.964599
8.05266e-09
0.971504
1.00192
1.00194
0.967046
1.00184
1.00139
1.00139
1.00144
1.00139
1.00139
1.0019
0.96955
0.993428
0.936361
1.00176
0.947826
0.548179
0.0554904
1.00223
1.00267
1.00288
1.00287
1.0027
0.890672
0.936046
1.00374
0.275672
0.16
0.10429
0.108132
0.187592
0.115784
0.651229
0.729746
0.125528
1.00138
1.00144
0.0121691
0.0123512
0.992939
1.00266
1.00046
1.00123
1.0025
0.992591
0.849494
0.000147477
0.576918
0.993417
0.986694
0.549936
0.56283
0.568182
1.00376
0.875278
0.87491
1.00357
0.823094
0.529804
0.744049
1.00356
1.00327
1.00227
0.984716
0.978679
9.81021e-06
0.0327051
0.0329604
0.0405668
0.0405552
0.0394686
9.89159e-06
0.962526
0.9627
1.00275
1.00328
1.00369
1.00354
1.0028
1.00288
1.00331
0.588149
1.00215
1.00284
1.00066
0.917477
0.903516
0.89639
0.998825
1.00332
1.00357
1.00298
1.00278
1.00279
1.00258
1.00254
1.0025
1.0025
1.0025
1.0025
0.997646
6.30931e-10
7.00358e-12
4.44051e-12
0.00503357
0.00503357
2.52087e-08
0.997646
1.00252
1.00266
1.0025
1.0025
0.0544772
8.50307e-12
1.83539e-10
0.0544772
1.0025
1.0025
1.00266
1.00268
1.00268
1.00252
1.0025
1.0025
1.0025
1.0025
1.00254
1.0026
1.00279
1.00279
0.0750601
1.00169
1.00315
1.00285
0.540147
0.535175
0.535095
0.995978
0.996085
0.999346
1.00119
1.00282
1.00308
0.987967
1.00232
1.0022
0.988269
1.00236
1.00184
1.0018
1.0018
0.989382
0.000972173
1.38214e-11
2.44189e-11
0.000972173
0.989382
1.0018
1.0018
1.00184
1.00236
0.987329
1.0022
0.739456
0.959359
0.987425
0.603237
1.00225
1.00272
0.988327
0.980464
0.992112
1.00308
0.0566305
0.0566263
2.84169e-05
0.946555
1.00313
1.00329
1.00309
0.53861
0.925224
0.949424
1.00293
1.00333
1.00339
0.729838
0.999584
1.00259
1.0026
0.471529
0.947269
1.002
0.594975
0.580713
0.578743
0.724595
1.00265
1.00242
1.0025
1.00267
0.519894
1.00193
1.00139
1.00139
1.00144
1.00139
1.00139
1.00184
1.00163
0.0388111
0.000548158
0.221761
0.998944
0.986764
1.00237
1.00241
1.00225
1.00234
1.00218
0.0353676
0.0353707
1.00197
1.00236
1.00222
1.00262
0.597808
0.59588
1.00209
1.00245
1.00191
1.00192
1.00192
0.0375708
1.00217
0.969478
1.00239
0.999287
0.961473
0.190008
3.83938e-07
0.928162
0.930808
0.812014
0.811761
0.118931
0.120687
1.00415
1.00421
0.231872
1.00095
1.00352
1.00352
1.00347
1.00348
0.00585482
8.586e-06
0.989665
1.00425
1.00426
1.00419
1.0042
0.0172432
7.19788e-06
2.06992e-06
2.42766e-06
7.56189e-06
0.0172435
1.0042
1.00419
1.00426
1.00425
0.989665
8.58599e-06
1.51816e-11
0.00585508
1.00348
1.00347
1.00352
1.00352
1.00318
1.0022
1.00216
1.00156
1.00155
1.00166
1.0023
0.87445
1.00232
0.922814
0.313688
1.0012
1.00137
0.997637
0.709594
0.70876
0.435298
0.560357
0.564064
0.729172
0.728989
1.00054
1.00001
1.00001
2.10764e-06
1.00677e-05
1.00001
1.00001
1.00054
0.70879
1.00117
1.00095
1.00119
1.00174
1.0023
1.0022
1.00262
0.993414
0.913016
0.996324
0.977803
0.982229
0.582596
1.00107
0.973331
1.00466
1.00485
1.00296
1.00081
1.00482
1.00521
1.00659
1.00638
0.586251
0.00503236
1.00275
1.00628
1.00641
1.0032
0.0263157
8.72284e-06
9.22039e-05
0.000638569
0.000546444
3.16128e-07
2.7676e-05
1.00503
1.006
1.00625
1.00673
1.0044
0.983769
0.980463
1.00494
1.00478
1.00451
1.00409
1.00348
1.00347
1.00348
1.00347
1.00356
1.00347
1.00347
1.00355
1.00347
0.991717
1.9467e-08
6.02016e-15
5.54973e-07
0.991717
1.00347
1.00355
1.00347
1.00347
1.00356
1.00347
1.00347
1.00347
1.00348
1.00409
1.00182
0.681008
0.681174
0.681456
1.00499
0.996743
0.0136428
0.00949615
0.00937362
0.0991799
0.976194
1.00204
1.00686
1.00642
1.00707
1.00495
0.983452
0.998038
1.00684
1.00674
1.00686
1.00683
1.00766
1.00748
1.00762
1.00685
0.412069
0.89397
0.754862
0.57668
0.575139
0.00012451
0.0389446
0.0388689
0.149846
0.146932
1.88566e-08
2.50641e-10
3.56139e-06
3.66537e-06
1.20184e-06
0.726913
0.978638
0.444817
0.0346906
3.70946e-05
0.0667313
0.0667256
7.74322e-08
1.62412e-07
0.00443618
0.034701
0.51414
0.601387
0.12184
0.118723
1.0023
1.00589
1.00746
1.00436
0.637066
0.604439
0.000767437
3.57838e-05
0.00589781
0.00596421
0.000621495
0.971431
0.994451
0.6473
0.000181048
6.98607e-05
8.56592e-05
4.57419e-05
3.03553e-05
0.000124693
0.145137
0.145028
2.46073e-05
0.0573657
0.0587645
0.00150514
0.0020326
0.00250325
0.00069528
0.000126601
4.22779e-06
6.691e-06
0.0170313
0.153042
0.136551
0.00010413
3.54072e-07
0.0632697
0.685467
1.01009
1.01028
0.184547
0.183295
0.0470459
0.0470935
0.183422
0.184284
0.590614
0.590414
0.000238718
0.00360904
0.00380755
0.000765046
4.5815e-05
1.92284e-07
7.11053e-07
4.56e-06
4.10855e-06
5.2073e-05
0.023228
0.0290866
0.0140096
0.0416133
0.0382717
6.3735e-05
2.07692e-05
0.0415722
0.0417412
0.00245196
1.36931e-08
3.65922e-09
0.00922125
0.00924226
4.61496e-05
0.0113365
0.968186
1.00496
1.00626
0.385266
0.000538537
6.15964e-05
0.5463
0.575302
0.0577952
0.381543
0.359025
0.00626651
0.573135
0.741334
0.857187
1.00048
1.00309
1.00472
1.0062
0.908753
0.000123942
0.942992
0.944308
0.0402732
0.455923
0.46513
1.00518
1.00383
0.799491
0.48375
0.568893
0.341146
0.00170599
0.354422
0.47704
0.153053
0.762498
0.828445
0.270672
0.658379
0.733062
0.277754
0.537752
0.418819
0.0480532
0.445909
0.450067
0.0212178
0.262279
0.259753
6.15598e-06
7.11614e-07
1.6931e-06
0.0155722
0.437144
0.43621
0.000173967
3.33738e-06
0.000110904
0.00180661
0.605302
0.605244
1.70984e-06
0.601021
0.601023
2.85876e-06
0.478904
0.481222
0.026757
0.71035
0.715112
0.746023
0.839382
0.834899
0.00102752
0.143041
0.18299
0.0471906
0.423809
0.5414
0.572711
0.555867
0.547926
0.163993
0.0305372
0.0197337
9.60959e-05
0.0297337
0.0304211
0.00081469
0.0077346
0.0251913
0.393141
0.430834
0.413806
0.0076646
0.0248483
0.0176247
0.000145839
4.93095e-05
5.0636e-10
4.90232e-05
0.000277284
0.000273017
1.81957e-06
0.000946007
0.00117278
0.00703068
0.00885556
0.00854841
2.03401e-06
0.000249745
0.000250489
2.31227e-06
0.000172317
0.000171448
2.44479e-07
0.00143411
0.00145297
0.000424982
0.00788327
0.00794299
0.00660267
1.23311e-18
2.15851e-20
3.48458e-09
1.68349e-06
1.77479e-06
2.73014e-07
5.79635e-07
0.000409759
0.000409515
4.77812e-06
4.56991e-06
0.000409276
0.000409282
6.17781e-09
2.99905e-17
3.67514e-10
5.37676e-07
8.96934e-07
3.20131e-05
6.83952e-05
0.00015163
0.000596977
0.000583329
1.65328e-07
2.75109e-05
2.74357e-05
5.605e-08
0.000623121
0.000635437
0.000154306
7.58249e-05
3.33528e-05
1.84182e-06
0.000375647
0.000378263
5.87078e-06
0.00281892
0.00943384
0.00942339
0.000106624
0.000108089
2.7057e-06
0.000202484
0.000202609
2.70466e-06
2.42025e-10
9.04585e-06
0.000221335
0.000352601
0.000247883
0.00943107
0.00958209
0.00296088
5.32296e-06
3.7952e-06
1.1948e-07
3.75952e-09
1.30001e-10
8.08106e-07
8.21971e-07
9.42078e-08
1.85858e-06
2.32617e-06
0.000223995
0.000228186
8.32891e-06
0.000147974
0.000246984
0.000204308
3.76332e-12
9.49751e-07
1.0151e-06
4.62856e-05
5.37143e-05
1.46484e-05
5.71963e-12
1.68168e-16
1.36371e-09
1.17884e-06
3.00709e-05
3.14794e-05
0.000885362
0.00286507
0.00326685
0.00739323
0.00827247
0.00803215
0.00834908
0.00783798
0.00192132
0.000195042
7.08673e-05
1.84453e-06
1.9207e-08
4.85049e-05
5.09351e-05
0.000443534
0.000442984
8.53302e-05
6.15612e-05
6.72186e-05
8.71706e-06
0.00383392
0.00462422
0.00528922
0.00813001
0.00809444
0.00730514
0.00696466
0.00426347
1.79713e-05
9.63169e-05
9.04246e-05
3.3952e-08
3.9906e-05
6.43292e-05
4.105e-05
3.68023e-05
2.93278e-05
2.35739e-07
2.06245e-05
2.06446e-05
2.67872e-08
2.15285e-16
0.0024762
0.00258043
0.00014446
3.79318e-07
8.43859e-09
6.02216e-14
8.639e-08
2.27959e-05
0.00153892
0.00159838
0.000203918
4.05532e-10
0.00140207
0.00206385
0.0201277
0.0202608
0.00184437
0.00120445
0.000969219
0.000484183
0.103308
0.103374
0.000206937
0.107017
0.117026
0.113878
0.0897113
0.0718444
0.00392302
0.0133416
0.0131509
0.000735778
0.0123386
0.0124213
0.000353992
0.00402461
0.00436784
0.00167906
0.0661266
0.0674728
0.0399792
0.107482
0.107373
1.52555e-05
0.145228
0.145222
9.29507e-05
0.00935635
0.0968899
0.199411
0.363691
0.368898
0.285
0.240073
0.207525
0.0784743
0.13564
0.129393
0.000235856
0.301229
0.30197
0.00466623
0.107313
0.106893
0.00088182
0.00713247
0.00715209
6.094e-05
3.0167e-06
0.000923186
0.195715
0.305813
0.351971
0.608065
0.522557
0.069444
0.0430684
0.103481
0.0962002
0.0155828
0.0136243
6.86709e-08
5.60735e-10
1.12339e-07
0.00219172
0.00220594
8.4079e-05
7.64573e-08
2.47882e-06
0.000293858
0.000291409
6.06769e-10
2.03578e-20
5.71253e-17
0.000117489
0.000304518
0.000243368
2.1974e-08
0.00543491
0.00543564
5.47381e-06
3.8197e-05
3.94877e-05
5.80328e-06
0.00463563
0.00827715
0.00843088
0.0115227
0.0106606
0.00371651
0.00455756
0.00327025
0.00120757
0.00139551
0.00136432
0.000888957
0.00310926
0.00313292
0.00116648
0.00727042
0.00867213
0.00529313
0.00489195
0.00165451
1.52679e-07
0.00512169
0.00806996
0.00609717
0.00628313
0.00361246
1.74906e-05
0.00367318
0.00404556
0.00123821
0.00465297
0.00372405
0.000153732
4.98291e-09
4.33774e-05
4.88362e-05
3.25241e-05
9.47958e-08
5.18968e-05
0.000323146
0.000322549
0.000153713
0.00107985
0.00106654
0.000100346
0.00023956
0.000182648
3.3197e-05
0.00133919
0.00133948
1.53925e-06
8.78235e-13
3.53561e-06
4.70663e-06
0.000132562
0.000128991
8.43942e-06
0.00307394
0.00347994
0.000454957
0.0023404
0.00237863
0.000194428
4.06857e-11
6.16276e-12
0.00104612
0.00928502
0.00933311
0.00932049
2.71723e-13
2.07773e-14
3.24701e-06
1.02658e-05
7.25133e-06
4.05444e-07
6.95494e-06
8.11296e-06
0.000410664
0.0127643
0.0128824
0.00922063
5.90002e-08
1.15313e-14
6.37582e-05
0.000350617
0.00103288
0.00669583
0.00844032
0.0106142
0.0225452
0.0207014
0.0159606
0.0207121
0.0198333
0.0175956
0.0183968
0.00978291
0.00281319
3.11399e-06
2.87731e-13
0.000406781
0.000487239
0.0270436
0.027068
0.000313652
0.000113746
0.000213948
0.000213569
7.54687e-05
0.000229821
0.000154415
5.93925e-07
4.41477e-05
4.3572e-05
8.45134e-12
9.64925e-10
0.000187539
0.00031221
0.000580377
0.000439611
0.0239491
0.0342524
0.056924
0.0309207
0.00748262
1.13448e-09
1.00173e-08
1.05596e-05
1.11515e-05
0.0396273
0.0422915
0.0284954
0.00482634
6.46412e-05
1.17463e-07
0.0300212
0.0307783
0.029183
0.0195826
0.0174368
0.000616757
0.0121362
0.0607156
0.0630433
0.0296406
4.9402e-09
0.000375002
0.0022781
0.00238775
0.0010749
0.0139348
0.0156414
0.0145514
0.0149335
0.0148125
0.0126991
1.01455e-07
4.34388e-05
0.000102592
0.0327091
0.0364406
0.0371148
0.034835
0.00204584
0.00052131
7.32834e-09
1.63322e-05
1.63292e-05
1.31883e-06
0.00445684
0.00560491
0.00875716
0.00846871
0.00386532
0.0143875
0.0151399
0.00327871
0.0122766
0.0125638
0.0047482
0.0124308
0.0123985
0.00329866
0.0125045
0.0143354
0.00549402
0.00685951
0.00965735
0.0164246
0.0224329
0.0176829
9.64337e-08
0.0074328
0.00755874
0.000389418
0.0174957
0.0337093
0.0220716
0.0278164
0.0269647
0.0131944
0.0107048
0.00226079
1.67618e-06
0.0173076
0.0174659
0.00118812
0.00730541
0.00671551
0.004423
0.0125458
0.00980144
0.0107479
0.0194823
0.0182136
2.03815e-05
4.83626e-05
0.000217684
0.000169387
1.12719e-06
0.027717
0.040525
0.249607
0.274595
0.273675
0.248102
0.0256423
0.00343297
0.0253354
0.0251096
0.0115049
0.027093
0.0269457
7.37355e-06
6.54778e-07
0.261076
0.309609
0.302895
0.277304
0.0425236
0.0394989
0.0144135
0.00234419
6.53668e-10
3.50775e-07
0.0152043
0.0186459
0.00717695
0.00473039
5.32074e-12
1.24838e-07
1.32046e-07
5.13843e-05
5.19827e-05
3.45914e-06
7.5176e-06
4.67706e-06
3.57142e-09
2.21288e-06
2.60356e-06
5.33858e-07
1.14575e-06
9.97502e-07
3.94767e-12
1.43838e-12
1.20827e-06
1.2294e-05
1.24335e-05
1.6615e-05
1.53285e-05
2.77595e-07
9.58095e-07
6.85515e-07
3.54286e-10
6.69464e-12
2.47392e-05
2.47392e-05
5.93319e-15
1.39075e-17
8.38679e-20
2.77439e-14
0.000686188
0.000729261
4.69811e-05
3.20396e-07
5.71149e-08
5.43887e-11
1.93176e-08
0.000723556
0.000723541
1.65447e-08
1.38593e-15
3.5331e-09
2.98182e-06
1.82243e-05
1.68525e-05
7.85482e-08
1.33701e-06
2.16225e-06
8.94295e-07
1.24553e-05
1.41653e-05
5.55555e-06
0.000170976
0.000170398
1.31219e-07
1.17568e-07
3.6102e-07
1.30427e-06
0.000133398
0.000136105
1.13383e-05
2.51896e-06
4.61351e-14
1.29413e-05
2.9582e-05
1.66457e-05
1.66062e-09
6.52699e-06
6.52671e-06
5.00737e-13
2.28518e-24
6.84645e-21
3.03311e-13
3.70062e-06
3.70112e-06
2.14247e-09
8.05083e-18
7.96271e-21
5.32861e-19
4.4333e-14
4.43325e-14
3.19011e-34
8.22917e-20
8.22917e-20
4.29938e-30
0.000348458
0.000348458
1.08489e-10
1.42792e-11
1.42792e-11
3.3965e-16
1.6861e-12
1.68579e-12
1.26768e-19
0.000353207
0.000353207
8.07318e-24
5.73658e-21
1.20281e-18
1.19707e-18
1.31893e-12
1.14828e-11
1.01639e-11
1.34949e-22
1.2182e-22
2.72745e-20
4.74862e-06
4.74862e-06
1.60654e-25
3.07797e-18
3.07797e-18
3.40662e-21
1.16985e-09
1.16985e-09
5.22019e-16
5.8857e-18
5.8864e-18
7.08869e-22
4.91907e-11
4.91907e-11
6.89245e-33
4.46755e-19
4.46755e-19
1.30327e-21
0.000225519
0.000225519
2.83781e-14
0.00900677
0.00900677
3.71114e-13
0.0130074
0.0130074
2.28859e-15
0.000559657
0.000559657
4.56838e-13
0.0122037
0.0127578
0.000554532
0.00967437
0.00967397
3.07661e-19
6.03512e-05
6.03546e-05
3.37654e-09
8.36818e-15
8.62027e-15
1.02358e-15
5.82631e-05
5.82631e-05
7.72429e-19
3.7545e-16
3.78301e-16
2.95476e-18
3.12203e-12
3.12203e-12
1.88627e-26
4.95651e-23
4.95651e-23
1.46736e-29
1.83595e-14
1.83595e-14
2.03256e-24
1.50196e-28
6.33077e-25
2.54424e-24
2.90339e-08
2.90339e-08
3.96293e-20
7.38693e-06
8.93847e-06
1.58204e-06
2.04085e-07
1.67607e-07
8.64332e-22
1.59476e-05
1.5981e-05
3.94175e-08
3.46301e-08
3.46211e-08
7.30435e-18
5.0162e-11
5.0162e-11
3.8173e-16
7.12363e-06
7.12363e-06
9.9452e-15
0.000952675
0.000952675
1.18989e-15
0.00348106
0.00348106
3.29938e-12
0.00194001
0.00194001
6.96325e-13
0.00357003
0.00357003
3.17169e-17
0.00109525
0.00109527
2.58189e-08
1.34171e-10
1.34171e-10
4.53171e-29
3.59049e-15
3.59049e-15
5.14131e-22
0.000962993
0.000962993
7.34197e-14
0.000152383
0.000152429
4.54185e-08
0.00114726
0.00116599
1.87384e-05
8.0011e-10
5.0865e-08
5.0065e-08
0.000407205
0.000407205
8.09074e-10
0.000889589
0.000889589
1.10395e-17
8.7988e-13
8.7988e-13
1.16374e-22
0.000187133
0.000187133
1.18335e-26
1.85862e-13
1.85862e-13
2.55164e-21
0.028854
0.028854
3.64902e-16
0.000358907
0.000358907
5.47043e-13
0.0288471
0.0288471
3.38657e-18
0.000370811
0.000370811
2.00066e-17
2.00576e-08
2.00576e-08
1.06507e-13
1.10276e-05
1.10276e-05
1.48968e-19
4.57395e-07
4.57395e-07
2.43562e-23
5.5034e-10
3.86098e-08
3.80614e-08
0.000471183
0.000471183
3.35791e-16
8.95747e-18
7.8277e-18
9.54902e-20
0.00249611
0.00251607
4.09997e-05
2.33213e-12
2.23909e-16
4.41714e-14
0.00203449
0.00203449
8.64288e-22
0.0015022
0.0017075
0.000487566
0.000301439
4.02133e-05
6.78529e-14
0.00103248
0.00103248
3.97551e-11
0.000896619
0.000896634
3.18266e-08
9.26103e-09
9.22461e-09
1.21348e-28
0.00246826
0.00246829
2.94963e-08
2.16235e-08
4.44591e-09
1.0826e-22
0.00246827
0.00246827
1.39122e-20
5.23002e-15
5.23002e-15
8.3186e-21
6.52502e-07
6.52502e-07
8.26419e-21
3.91452e-17
4.26649e-13
4.2661e-13
5.8003e-12
5.8003e-12
3.1751e-19
7.74419e-05
7.74419e-05
6.48696e-17
1.16069e-12
1.16072e-12
3.54678e-17
5.11044e-12
5.11045e-12
2.02436e-14
9.84755e-05
9.84755e-05
2.63873e-14
9.58801e-10
9.588e-10
5.97253e-24
8.20212e-17
8.20212e-17
1.37061e-18
8.89196e-05
8.89196e-05
1.37995e-23
4.74234e-06
4.74234e-06
4.842e-25
0.000118149
0.000118149
6.54404e-14
3.94769e-20
3.94772e-20
1.17798e-17
0.798964
0.798964
1.62594e-10
0.95704
0.95704
2.04138e-05
0.00681895
0.00681895
2.04686e-05
0.957034
0.957034
2.88254e-16
0.792108
0.792108
6.1805e-31
1.06045e-16
1.0781e-16
1.8569e-18
0.00267102
0.00267102
1.65507e-18
0.00864897
0.00864897
5.95185e-10
0.00285169
0.00285169
1.82924e-10
0.0130405
0.0130405
1.38864e-19
0.0099391
0.0100712
0.00863956
0.0102223
0.0100698
1.35048e-11
2.79552e-06
2.79699e-06
1.47854e-09
0.000523433
0.000523433
1.69788e-18
0.302396
0.302425
0.00849656
0.0093745
0.00926206
7.00834e-09
0.296811
0.296811
2.16099e-18
1.31864e-14
1.31864e-14
2.4625e-28
1.68374e-13
1.68853e-13
4.85935e-16
7.77049e-06
7.77049e-06
1.97304e-18
9.21996e-15
9.21996e-15
8.94927e-23
7.77041e-06
7.77041e-06
5.19253e-24
3.9656e-22
3.9656e-22
3.03121e-32
8.85585e-09
8.85585e-09
4.86588e-16
4.82161e-16
1.11728e-18
2.39007e-21
1.64974e-27
1.67398e-27
2.571e-23
3.11738e-07
3.11738e-07
9.30826e-11
0.0104417
0.0104417
7.08851e-18
1.92913e-10
1.92913e-10
5.25212e-14
0.0217264
0.0217264
6.16475e-11
0.0127802
0.0127802
1.55394e-18
3.48098e-17
4.04646e-08
2.53963e-06
0.00348216
0.00347966
1.10568e-10
0.011097
0.011097
6.99867e-10
0.00567849
0.00567849
2.86778e-14
0.0112979
0.0112979
5.84709e-21
0.000508307
0.000508307
3.26717e-18
0.000858095
0.000858095
2.0246e-16
0.000273597
0.000273597
1.99068e-10
0.00101974
0.00101979
4.89624e-08
0.000278126
0.000278126
2.98917e-23
0.0019147
0.0019147
1.81893e-21
1.76926e-08
7.8329e-08
6.08043e-08
0.103904
0.103904
4.93326e-05
0.100084
0.100035
2.51366e-19
1.69808e-11
2.07985e-10
8.17566e-08
0.100099
0.100099
3.34688e-09
0.104941
0.104941
1.63852e-15
0.000487145
0.000487145
3.78309e-14
0.00213914
0.00213966
5.32794e-07
0.00121722
0.0012172
2.42284e-22
1.0051e-06
1.0051e-06
1.96663e-24
0.151822
0.151822
2.90944e-07
0.0725291
0.0725288
1.34159e-09
0.271424
0.271511
8.70869e-05
0.0504167
0.0565981
0.00618524
0.23279
0.232788
2.48287e-17
0.585016
0.585016
5.56829e-16
0.709246
0.709246
6.06519e-09
0.694672
0.694672
2.54806e-12
0.630284
0.630284
2.38019e-15
0.109834
0.109834
1.20895e-08
0.634422
0.634422
1.96366e-10
0.157642
0.157642
7.49763e-17
0.662528
0.662528
3.83315e-12
0.665273
0.665273
5.64503e-12
0.626196
0.626196
1.84282e-20
6.50232e-17
6.50232e-17
2.78241e-17
0.0769125
0.0769125
1.38064e-09
0.000961601
0.00170436
0.00998443
0.0941586
0.0948241
0.00998395
0.010658
0.0106552
2.20557e-14
1.52463e-05
1.87009e-05
3.45457e-06
0.019368
0.019368
2.21748e-17
0.0200154
0.0200154
7.60881e-12
0.139049
0.139049
1.92647e-17
0.212786
0.212786
4.36546e-08
0.221727
0.221727
1.17256e-09
0.130146
0.14078
0.011644
0.345157
0.344242
1.56174e-14
0.105504
0.105504
3.99176e-12
1.8297e-19
3.25117e-16
3.24934e-16
3.19152e-16
3.19441e-16
2.89789e-19
1.31615e-09
1.31617e-09
1.88647e-14
7.84189e-15
6.71217e-17
1.09024e-15
6.77695e-06
6.77695e-06
3.54376e-14
9.51296e-09
9.51303e-09
1.01109e-12
5.59594e-12
4.66227e-12
9.5418e-19
2.68055e-07
2.68061e-07
6.97676e-10
0.0667737
0.0692934
0.236957
0.590352
0.590266
5.78474e-07
0.548804
0.634585
0.240874
0.0284729
0.0284729
9.92385e-13
0.457877
0.694326
0.554491
0.581237
0.342455
8.50836e-09
2.70157e-07
2.68383e-07
1.01331e-11
0.18586
0.18586
9.19253e-15
1.24989e-25
1.38382e-25
1.8018e-26
1.09749e-16
3.43882e-12
3.43983e-12
8.20957e-13
2.03506e-15
4.08063e-18
9.50319e-11
9.50319e-11
2.6445e-18
4.75129e-26
4.7498e-26
7.81708e-41
1.07068e-20
1.07068e-20
3.82327e-28
5.25832e-24
2.57885e-14
2.57885e-14
3.94991e-27
4.05047e-27
1.03613e-28
1.50502e-20
1.58058e-20
7.55672e-22
1.90573e-34
1.90573e-34
8.44851e-33
8.05929e-09
8.05929e-09
5.96212e-26
4.97736e-09
4.97736e-09
9.07659e-19
6.47764e-18
6.47765e-18
7.13784e-17
0.000504454
0.000504454
2.59296e-15
4.69603e-11
4.69603e-11
1.27789e-18
0.000645483
0.000645483
6.46554e-14
9.38535e-18
9.38559e-18
3.89492e-22
0.0158493
0.0158493
2.17331e-23
1.69141e-06
1.69141e-06
1.13201e-15
0.0157086
0.0157086
8.87982e-25
3.69879e-13
3.69879e-13
7.18279e-14
1.59824e-06
1.59824e-06
4.57697e-26
3.28479e-10
3.28479e-10
4.93256e-24
3.0752e-15
3.0752e-15
3.54345e-26
1.03821e-07
1.03822e-07
1.34079e-12
2.3303e-10
2.78645e-10
4.56893e-11
4.62979e-06
4.63732e-06
7.7668e-09
1.03061e-07
1.02862e-07
5.4452e-21
8.65988e-07
4.74877e-06
3.88282e-06
7.48327e-13
7.459e-13
6.08344e-28
2.00629e-12
2.00629e-12
6.54633e-23
1.1422e-07
1.1422e-07
5.1503e-24
2.4363e-13
2.4363e-13
1.00428e-24
1.53789e-14
5.35612e-12
5.47078e-12
0.00459449
0.00459449
1.39698e-09
0.00502339
0.00502339
1.17504e-11
0.0121024
0.0121024
4.51827e-09
0.00333351
0.0033335
2.34256e-11
0.0106709
0.0106709
8.01954e-12
0.0135948
0.028279
0.0148837
0.682674
0.682475
1.98823e-11
0.671812
0.671812
1.07458e-09
0.777918
0.777918
7.27978e-10
5.7963e-06
5.87085e-06
8.67673e-08
0.686514
0.686514
2.84497e-11
0.678416
0.678416
7.15451e-12
0.59716
0.59716
2.45499e-20
0.0138781
0.0138781
1.97984e-10
1.91667e-05
1.91667e-05
8.52178e-16
0.000271428
0.000271428
1.77078e-16
2.49807e-05
2.49807e-05
9.1943e-17
0.000135039
0.000135039
2.61694e-17
3.5414e-06
3.5414e-06
2.2515e-11
0.381012
0.381014
1.51359e-05
0.00174232
0.00173087
1.85761e-06
0.380367
0.380367
7.63417e-14
0.00239032
0.00239032
4.55824e-12
4.58821e-08
4.5882e-08
4.0434e-22
1.28774e-05
1.28774e-05
7.85192e-21
1.50081e-19
1.73216e-19
2.31794e-20
2.6849e-12
2.6849e-12
4.77417e-18
7.16594e-07
7.16594e-07
4.32683e-25
6.37045e-07
6.37045e-07
2.45465e-21
0.000183215
0.000183215
1.99464e-20
0.795608
0.795608
2.22822e-14
0.796891
0.796891
8.18846e-16
4.12868e-06
4.12868e-06
8.51558e-25
0.796711
0.796711
3.52133e-14
0.795608
0.795608
1.96845e-21
1.8005e-23
1.8005e-23
2.13331e-32
4.21959e-16
4.21989e-16
3.0578e-20
2.49947e-08
2.49947e-08
1.1408e-22
6.7104e-18
6.71041e-18
6.39425e-17
8.05612e-16
7.4167e-16
2.44716e-24
1.59931e-06
1.59933e-06
2.60545e-11
0.000269135
0.000269135
1.20394e-12
0.000912439
0.000912439
7.15017e-16
5.25565e-07
5.25565e-07
4.96168e-19
0.00118204
0.00118403
1.99626e-06
6.70699e-11
6.70063e-11
9.31957e-19
1.09594e-10
1.09594e-10
4.19139e-25
0.645379
0.645379
7.16959e-14
0.000111544
0.000111626
8.3397e-08
0.64534
0.64534
5.66152e-23
0.000180531
0.000180531
2.00622e-20
8.34149e-06
8.35343e-06
1.88833e-08
5.2529e-05
5.25223e-05
2.68898e-10
1.12703e-09
1.12709e-09
6.49332e-14
1.17832e-05
1.17832e-05
2.53588e-28
7.36097e-09
7.36097e-09
1.61613e-18
0.000953355
0.000953355
1.76209e-08
0.00158724
0.00158724
8.25989e-21
0.0944027
0.0944027
2.27341e-09
0.0129243
0.0129243
1.40094e-11
0.932921
0.932921
1.26268e-09
0.175397
0.185092
0.00971568
0.769134
0.769113
3.8876e-16
1.00146
1.00147
4.83324e-06
1.00493
1.00493
3.51241e-12
0.000835316
1.00458
1.0038
1.0032
1.00315
1.01115e-10
0.0778112
0.0778112
3.84192e-10
0.00626348
0.00626348
1.6532e-12
1.51928e-13
1.52772e-13
4.87292e-13
0.000181905
0.000181905
7.20875e-16
0.000490281
0.000490281
2.582e-17
8.54713e-09
8.54719e-09
2.68047e-11
0.000267368
0.000267368
1.60055e-11
8.02451e-05
8.02451e-05
6.4425e-15
4.4499e-12
4.44357e-12
5.56954e-17
9.16961e-13
9.16967e-13
1.55714e-15
0.212365
0.212365
6.23915e-08
3.14379e-06
3.08162e-06
3.2052e-12
0.209835
0.209835
3.77283e-09
0.00497121
0.00497121
3.10818e-18
0.00224486
0.00224486
7.21641e-11
0.000197739
0.000197739
6.01878e-18
2.48909e-05
2.48909e-05
5.75895e-20
0.0100794
0.0100794
1.8161e-12
2.40875e-05
2.40875e-05
5.52038e-13
0.0316515
0.0316515
4.60423e-11
1.57103e-09
1.57104e-09
1.19043e-14
0.0377912
0.0377912
5.94226e-10
0.0139148
0.0139148
4.89228e-11
0.00653688
0.0065369
2.04282e-08
0.0107002
0.0107002
8.32146e-17
0.00339864
0.00339864
8.55566e-13
1.62634e-10
1.0388e-08
1.14344e-08
0.0688778
0.0688778
2.67444e-12
5.35589e-05
5.35589e-05
2.13917e-10
0.0676084
0.0676084
2.48866e-22
1.10719e-09
1.10719e-09
3.63691e-16
8.66008e-09
8.66008e-09
2.88728e-15
4.82158e-05
4.82158e-05
8.88573e-18
0.000171104
0.000171104
3.84002e-10
2.17788e-10
6.8309e-11
1.49841e-15
6.42321e-15
6.42261e-15
9.48348e-17
0.338415
0.338429
1.4088e-05
2.38194e-09
4.84884e-10
4.82895e-13
0.338323
0.338323
3.35803e-13
3.58358e-06
3.58358e-06
2.46836e-15
0.00757952
0.00757952
8.16607e-16
0.82368
0.82368
2.20609e-07
0.959875
0.959875
2.72642e-09
0.346009
0.34601
3.22578e-07
0.698551
0.698551
1.72482e-11
0.380395
0.380396
5.33186e-07
0.60286
0.60287
6.31808e-05
0.033959
0.0339067
2.8673e-10
0.547327
0.547327
1.22824e-08
0.319805
0.319805
6.40893e-09
0.309182
0.309182
2.31599e-07
0.288391
0.288391
6.89155e-10
0.000456656
0.000456656
2.99303e-16
2.89653e-21
2.87211e-15
8.27707e-14
2.06913e-05
2.06913e-05
1.56983e-12
2.64165e-05
2.64165e-05
5.61429e-20
1.96009e-05
1.96009e-05
2.03198e-21
0.0049709
0.0049709
2.59591e-19
1.01188e-06
1.01188e-06
9.8441e-17
0.0049626
0.0049626
2.76324e-17
3.14784e-33
3.05125e-33
6.06199e-25
6.87321e-09
6.87327e-09
6.19844e-14
1.01965e-22
1.54788e-16
1.54788e-16
0.00018263
0.00018263
3.54013e-17
0.00139791
0.00139791
7.69777e-12
7.89068e-07
8.4584e-07
0.000253008
0.00158013
0.00132757
3.91687e-07
7.89336e-07
7.89317e-07
7.05791e-16
3.71477e-08
3.71507e-08
2.99821e-12
4.37957e-14
1.42759e-14
9.70551e-15
2.09812e-09
2.11569e-09
1.7587e-11
1.69256e-10
1.69261e-10
5.63319e-15
1.78483e-11
4.20622e-11
2.58279e-11
1.68917e-10
1.67165e-10
1.15069e-21
4.18939e-21
3.04032e-21
7.97442e-26
4.32851e-14
4.32852e-14
9.34604e-20
1.31941e-22
1.62893e-21
1.49757e-21
1.50768e-17
1.50768e-17
5.87365e-27
6.34348e-33
1.56258e-27
1.56355e-27
1.47781e-17
1.47781e-17
5.58541e-28
9.75739e-24
9.78751e-24
3.01163e-26
1.20649e-24
1.20651e-24
2.81241e-29
1.21383e-23
1.33641e-23
1.2353e-24
9.79337e-24
9.78383e-24
5.51855e-36
1.42142e-28
1.42142e-28
1.39478e-34
7.54196e-30
7.5421e-30
1.37444e-34
5.30341e-28
5.30341e-28
8.7086e-37
1.66148e-34
1.66148e-34
9.88314e-40
2.30965e-26
2.30965e-26
6.30543e-34
2.88425e-26
2.88453e-26
2.78234e-30
2.34587e-26
2.34688e-26
1.00973e-29
8.30783e-20
8.30783e-20
2.86804e-30
1.92777e-20
1.92777e-20
1.43508e-32
1.77165e-19
2.3142e-19
5.42553e-20
3.58734e-12
3.58734e-12
3.13509e-24
2.31381e-19
2.31381e-19
5.57108e-26
3.37499e-18
3.37583e-18
8.35971e-22
2.46393e-16
2.46393e-16
4.52908e-26
1.21601e-09
1.21601e-09
2.09419e-17
1.30404e-09
1.30404e-09
1.19506e-19
1.60828e-09
1.60828e-09
6.94137e-24
2.78042e-07
2.78054e-07
1.13507e-11
1.353e-13
1.26127e-13
9.48149e-23
0.00101813
0.00101813
3.28231e-10
0.378613
0.378613
3.38158e-12
0.00101813
0.00101813
2.53207e-10
0.378625
0.378625
3.03831e-21
2.93681e-10
2.93681e-10
1.08677e-21
1.18911e-05
1.18911e-05
4.92269e-29
6.4067e-09
6.4067e-09
1.06341e-13
1.62757e-11
1.61737e-11
1.05019e-19
1.71284e-06
1.71284e-06
5.87212e-24
0.000118618
0.000118618
3.83863e-18
0.00960917
0.00960917
3.01387e-18
0.00829131
0.00829131
3.97279e-12
0.0182267
0.0182267
2.30693e-10
0.000186186
0.000186186
3.7305e-21
0.00888895
0.00888896
1.20895e-08
0.00837785
0.00837785
7.99322e-15
2.53141e-06
2.53144e-06
2.76651e-11
0.000255765
0.000255765
3.88697e-27
1.05168e-12
1.05168e-12
5.44439e-20
2.3313e-09
2.3313e-09
5.82673e-31
3.99072e-05
3.99072e-05
5.78679e-19
4.80238e-06
4.80238e-06
1.66162e-25
3.98409e-05
3.98409e-05
2.13793e-13
4.95146e-06
4.95146e-06
2.22036e-20
0.322267
0.322267
3.05658e-18
5.94121e-07
5.94318e-07
1.1011e-09
0.322267
0.322267
1.39618e-26
3.50857e-08
3.50857e-08
6.23513e-18
2.82316e-06
2.82316e-06
1.85491e-16
9.85542e-07
9.85542e-07
1.42071e-14
4.10204e-15
4.09503e-15
6.67172e-14
2.36559e-06
2.36559e-06
1.36861e-18
1.1393e-13
1.1393e-13
4.939e-28
8.4546e-08
8.4546e-08
1.47386e-21
1.3823e-13
1.3823e-13
4.50756e-25
1.20263e-06
1.20456e-06
1.92752e-09
0.000128204
0.000128204
3.7574e-18
0.00047228
0.000472282
7.86436e-09
0.000601863
0.000601863
2.25508e-18
4.39205e-10
4.39205e-10
4.95248e-33
1.44571e-08
3.63135e-08
2.21158e-08
0.003736
0.003736
3.2321e-11
0.00237032
0.00237032
1.17707e-17
0.0159588
0.0159688
9.97587e-06
0.00257419
0.00257417
1.10264e-15
0.013567
0.013567
8.14965e-17
1.37131e-06
1.37131e-06
2.14833e-17
9.85584e-05
9.85584e-05
7.27013e-27
2.21378e-05
2.21378e-05
2.76497e-25
8.1393e-09
8.14429e-09
4.98803e-12
0.00541278
0.00541278
6.45266e-23
3.10213e-10
3.95931e-10
1.88247e-10
0.00530532
0.00530532
7.6274e-13
0.000191264
0.000191264
5.05872e-20
9.90085e-16
9.90085e-16
3.07579e-21
6.8376e-05
6.8376e-05
1.49225e-14
2.99928e-05
2.99928e-05
3.89324e-16
3.61047e-07
3.61147e-07
9.96749e-11
2.60479e-21
3.10766e-18
3.14329e-18
1.51283e-17
1.50926e-17
7.30412e-22
1.48561e-08
1.48561e-08
6.11352e-30
2.42596e-13
2.42596e-13
3.28865e-30
6.01973e-29
5.93642e-29
1.7246e-40
8.29991e-32
8.29991e-32
2.37967e-46
7.64739e-26
7.64739e-26
6.61284e-30
1.51666e-25
1.5166e-25
1.33387e-30
4.49144e-10
4.49144e-10
8.55157e-19
3.52086e-15
3.52159e-15
1.57489e-18
3.57986e-06
3.57986e-06
2.50242e-14
1.03484e-07
1.03484e-07
2.59151e-17
2.26147e-09
2.26147e-09
3.82198e-20
3.53967e-06
3.57819e-06
1.66892e-07
1.28373e-07
7.92772e-14
1.2872e-20
7.96661e-08
7.96661e-08
3.91189e-20
4.16043e-07
4.16043e-07
3.33572e-23
1.16226e-05
1.16226e-05
2.2714e-15
7.8475e-05
7.8475e-05
7.83243e-15
1.67523e-07
1.68028e-07
1.443e-09
8.98353e-05
8.98344e-05
1.32044e-21
5.50347e-08
5.50347e-08
1.95427e-15
9.02188e-08
9.02188e-08
8.93305e-15
2.54738e-09
2.54738e-09
3.70257e-16
3.85818e-08
3.85818e-08
5.19331e-21
3.02604e-07
3.02604e-07
1.31107e-17
0.000289425
0.000289425
4.7376e-16
5.4759e-09
5.4762e-09
3.08482e-13
0.0504182
0.0504182
5.48701e-11
0.031701
0.031701
3.96721e-10
0.0469571
0.0469571
3.72834e-06
0.0231496
0.0231486
3.09579e-13
0.0224934
0.0224934
7.35823e-10
0.0219742
0.0219742
6.15552e-22
2.59054e-08
2.59054e-08
4.53152e-15
0.0573808
0.0573808
3.69809e-07
0.00408252
0.00408235
2.20347e-07
0.0302591
0.0304014
0.00596935
0.0440247
0.0427453
2.89224e-11
0.00149409
0.00149409
2.14913e-19
0.199815
0.199815
2.66866e-11
0.0100407
0.010043
0.00455099
0.218788
0.218787
2.38836e-06
7.00225e-05
6.99034e-05
2.3075e-15
0.0143088
0.0143088
3.63368e-18
0.0205203
0.0205203
1.75112e-10
0.000657847
0.000657847
1.9777e-15
0.0200123
0.0200123
2.07344e-08
0.000513606
0.000513597
2.90523e-14
5.34465e-11
4.23237e-09
4.17892e-09
4.47637e-18
4.60677e-12
4.7486e-12
8.69868e-07
8.69863e-07
4.38098e-17
4.36972e-05
4.36993e-05
1.11228e-08
1.40033e-08
4.91065e-09
7.99284e-19
4.45763e-05
4.45763e-05
5.29411e-11
1.23864e-08
1.23861e-08
1.03022e-21
3.73537e-13
3.73537e-13
2.48531e-20
0.00786079
0.00786079
9.18386e-13
0.0102693
0.0102693
4.29294e-14
0.0688117
0.0688117
1.56927e-11
0.99139
0.991391
0.000311343
0.990208
0.990206
2.82484e-07
0.0107498
0.0107498
4.85257e-11
0.0169908
1.00083
0.984172
0.998293
0.998265
1.09166e-13
9.95916e-08
9.96438e-08
1.78708e-10
0.128241
0.128241
4.18823e-10
0.00391745
0.00391745
8.06922e-13
0.149262
0.149262
2.09034e-14
0.00774985
0.00774985
3.14692e-11
0.0679177
0.0679177
6.71586e-21
1.77944e-15
1.77944e-15
1.36882e-23
3.87342e-07
3.87342e-07
1.59446e-21
1.69936e-27
1.69062e-27
3.26718e-38
7.06895e-12
7.06897e-12
1.54033e-17
2.67655e-07
8.63259e-06
8.36493e-06
1.53327e-12
1.59127e-12
1.32142e-13
0.00630926
0.00630929
2.42516e-08
0.000409892
0.000409868
2.28623e-14
0.00637304
0.00637304
3.52926e-18
0.00146809
0.00213617
0.00217807
0.00173516
0.000281707
5.12041e-18
0.00177271
0.00177271
4.18838e-19
0.0016889
0.0016889
1.49895e-15
0.000825264
0.000825264
2.70589e-18
0.252638
0.252638
5.74592e-05
0.00441058
0.0044104
6.89445e-07
0.256781
0.256781
5.79205e-21
6.47832e-09
6.47832e-09
2.32113e-15
0.536344
0.536344
8.86357e-09
0.29139
0.345656
0.0550222
0.284444
0.283688
6.88463e-11
0.299766
0.299766
4.97705e-12
0.199484
0.199484
6.17367e-29
1.31565e-13
1.31565e-13
8.44328e-24
4.20815e-13
4.20821e-13
7.73479e-18
1.75786e-07
1.75786e-07
3.56255e-19
4.16071e-06
4.16071e-06
1.49548e-27
4.23772e-06
4.23772e-06
2.6391e-17
0.000305085
0.000305085
8.33728e-12
0.000668912
0.000668912
7.48225e-14
0.000175461
0.000175461
6.20429e-18
0.00545917
0.00545917
3.09122e-17
0.000119374
0.000119374
9.25659e-13
0.00526631
0.00526631
1.17501e-15
0.00083747
0.00083747
3.05139e-26
2.33129e-11
2.33129e-11
1.54584e-23
4.17572e-16
4.17572e-16
3.10836e-26
0.00315612
0.00315612
3.59987e-10
0.0082254
0.0082254
1.66078e-20
0.0391776
0.0391776
1.17716e-10
0.146055
0.146055
3.68505e-15
0.144046
0.144046
8.53621e-08
0.143856
0.143856
2.96334e-10
0.12575
0.12575
4.52803e-12
0.202809
0.202809
1.46108e-09
0.0545116
0.0545116
1.19463e-14
0.0849333
0.0849333
2.65455e-12
2.13351e-07
2.13351e-07
4.03003e-15
0.0100462
0.0100462
3.08526e-09
0.00183417
0.00183417
8.82114e-22
0.00170612
0.00170612
1.21707e-10
6.87449e-15
6.88732e-15
1.2825e-17
1.11794e-18
1.11794e-18
1.28213e-24
6.64374e-23
5.90822e-21
1.06041e-17
2.54671e-13
8.30807e-11
8.28261e-11
3.31699e-34
5.15241e-20
5.154e-20
1.11696e-17
3.56283e-06
3.56283e-06
2.00196e-15
1.17937e-09
1.17937e-09
1.70198e-22
8.82527e-15
3.13691e-05
0.000387037
0.000355669
5.05631e-08
3.27079e-07
2.7649e-06
2.70956e-06
0.000631279
0.000649416
1.95156e-05
2.77038e-10
5.06062e-05
7.38198e-05
0.000343165
0.000278335
8.03461e-11
2.65263e-13
6.11008e-05
8.99281e-05
6.94424e-05
1.59075e-07
9.77588e-09
1.6498e-12
5.51805e-08
5.51807e-08
4.76164e-09
3.26973e-05
3.26925e-05
1.49214e-06
1.49327e-06
1.1301e-09
4.51654e-11
1.70547e-08
1.70139e-08
2.45261e-09
2.47431e-09
2.88565e-11
1.50973e-07
2.11773e-07
8.80838e-08
0.00136138
0.00136473
4.67806e-06
3.42263e-15
7.48644e-11
3.93904e-09
3.09398e-06
0.188024
0.230235
0.164495
0.12899
0.011744
6.63537e-05
0.000110814
4.68122e-05
3.66204e-10
0.00353269
0.0234376
0.191525
0.188892
0.000106315
0.349558
0.364667
0.155649
0.120597
0.0790538
0.0141144
0.143456
0.133683
6.99962e-07
0.0486917
0.480386
0.623995
0.15685
0.0787033
0.20752
0.208908
0.124943
0.155661
0.164413
0.149718
0.000958379
7.81144e-08
1.53209e-15
9.62927e-14
5.10687e-07
0.0100265
0.0675546
0.0757222
0.0114119
0.00218304
0.00545355
0.00474592
2.0648e-05
0.00165123
0.00163461
1.89302e-10
1.41008e-10
0.0725759
0.0725762
1.3133e-05
0.0306766
0.030664
1.92688e-05
0.0627612
0.0633111
0.20939
0.227594
0.220896
5.54779e-09
0.000130827
0.21924
0.249809
0.22563
4.31639e-05
0.399317
0.456353
0.471181
0.448427
0.000528038
7.57492e-06
0.0156192
0.0156122
5.36842e-10
1.29214e-08
0.124651
0.124689
0.000259773
0.000620719
0.00037348
1.26572e-05
0.320894
0.342841
0.280778
0.587781
0.608279
0.310376
0.14293
0.0627767
0.194966
0.135505
7.3678e-05
2.33846e-07
0.0572699
0.0638294
0.282256
0.400342
0.3251
0.442453
0.39767
0.000413102
1.4364e-06
0.000310607
0.000309256
7.8385e-08
3.30924e-07
3.4535e-07
2.05892e-05
0.0428473
0.0428456
8.72588e-07
0.000326044
0.00118623
0.00625061
0.00528642
4.84183e-06
4.26507e-06
3.48003e-11
0.000640726
0.0552727
0.0551016
0.000697559
0.0350554
0.0351599
0.000476682
0.0419593
0.058598
0.025576
0.317853
0.333683
0.381432
0.354825
0.132597
1.92803e-07
0.102744
0.102744
1.29377e-10
0.000594662
0.000594662
1.27238e-13
2.36747e-07
2.39007e-07
2.27715e-09
1.89841e-11
1.42982e-12
6.95979e-19
2.41207e-07
2.41207e-07
5.23987e-28
7.54911e-13
7.54911e-13
3.4837e-25
2.05554e-24
8.27006e-23
2.88534e-22
1.17011e-12
1.17011e-12
1.30676e-23
2.87783e-14
2.87783e-14
1.61671e-20
8.6975e-14
8.6975e-14
7.8773e-22
1.66399e-24
1.66398e-24
1.12225e-29
2.57427e-10
2.57427e-10
2.71883e-23
2.6473e-14
2.6473e-14
3.49339e-31
2.748e-18
2.74801e-18
5.169e-17
3.74017e-10
3.74017e-10
1.00621e-26
9.45958e-09
9.45958e-09
6.92629e-22
0.000105085
0.000105085
1.23754e-07
1.23839e-07
6.61292e-10
3.16223e-17
9.24277e-05
9.24282e-05
9.46363e-09
1.14372e-08
2.44109e-09
1.7759e-17
0.000596591
0.000596593
8.96043e-09
0.000140489
0.000140482
4.47642e-15
0.000673045
0.000673045
2.39719e-14
0.00139876
0.00139876
1.00482e-10
0.779281
0.779281
5.64956e-14
0.990602
0.990602
8.12436e-06
4.04918e-05
3.32046e-05
8.37155e-07
0.991587
0.991587
3.97373e-19
0.778307
0.778307
7.81085e-16
6.39031e-11
6.39025e-11
1.48802e-16
0.00633086
0.0063311
2.66433e-07
0.00134358
0.00134356
3.88736e-13
0.00713894
0.00713894
1.3245e-17
0.028596
0.028596
1.0843e-06
0.00378126
0.00378018
9.36526e-14
0.0302178
0.0302178
1.50512e-14
0.000602568
0.000602568
3.90217e-15
2.94194e-09
2.94194e-09
3.92918e-32
3.03117e-10
3.03117e-10
5.89615e-30
1.0978e-08
1.0978e-08
6.8851e-24
2.56761e-17
2.56761e-17
9.28274e-32
1.09182e-08
1.09182e-08
2.93515e-24
5.98181e-11
5.98181e-11
5.3963e-25
1.37897e-16
1.37897e-16
3.30262e-18
1.05779e-15
1.05458e-15
1.01288e-19
1.38519e-16
1.38519e-16
7.09176e-23
4.36987e-16
4.36987e-16
1.53055e-32
2.52081e-10
2.52093e-10
1.23417e-14
4.80845e-15
1.47071e-24
1.72052e-34
6.38807e-28
8.54e-13
8.83658e-13
2.41995e-05
2.41995e-05
3.63862e-13
9.7579e-12
1.04802e-11
7.79834e-12
1.46996e-11
8.62052e-12
5.06934e-16
3.51305e-08
3.51305e-08
2.64434e-18
2.41993e-05
2.41993e-05
1.48049e-13
3.51326e-08
3.51326e-08
8.70647e-18
4.67093e-15
4.67093e-15
3.8835e-21
3.81184e-16
3.81184e-16
1.64374e-35
3.24277e-23
3.24277e-23
2.7906e-23
1.40085e-14
1.40085e-14
2.18444e-17
0.000789744
0.000789744
4.77052e-25
2.50567e-23
2.45801e-23
3.15079e-20
0.000789743
0.000789743
6.44396e-25
1.05429e-14
1.05429e-14
1.06633e-26
8.02506e-10
8.02506e-10
7.98036e-16
5.66671e-13
5.65958e-13
1.95464e-18
1.83112e-06
1.83112e-06
3.71414e-19
4.48584e-10
4.48584e-10
2.99506e-28
1.83112e-06
1.83112e-06
1.438e-22
4.51867e-10
4.52056e-10
2.65999e-13
2.70929e-13
1.93896e-13
3.7878e-16
0.000129405
0.000129405
2.36527e-12
3.4765e-15
2.06502e-28
4.12603e-23
0.000129405
0.000129405
7.49045e-26
6.68947e-23
6.68785e-23
6.46654e-32
2.86198e-16
2.86198e-16
1.53679e-31
1.2175e-08
1.2175e-08
2.65338e-27
0.00235235
0.00235237
2.14761e-08
0.0689341
0.0689341
1.63124e-07
0.000122617
0.000122563
1.9883e-09
0.0691079
0.069108
8.85329e-07
8.09458e-07
6.02639e-08
1.89972e-23
0.00259326
0.00259326
3.07989e-12
0.00012183
0.00012183
7.2722e-19
2.76042e-09
2.76042e-09
2.01444e-19
7.26831e-08
7.26831e-08
4.68586e-16
7.27374e-06
7.27374e-06
1.71253e-21
1.62899e-07
1.62899e-07
2.1937e-15
6.64466e-06
6.64466e-06
8.19742e-18
2.68593e-07
2.68593e-07
5.512e-29
6.77349e-09
6.77349e-09
1.50449e-19
2.87116e-07
2.87116e-07
1.794e-17
4.09999e-28
1.20402e-26
5.26637e-23
1.79042e-07
1.79042e-07
3.94266e-31
0.0256191
0.0256191
4.54619e-11
0.822066
0.822066
9.02335e-09
0.856997
0.856997
5.60368e-10
0.763759
0.763759
3.30316e-18
0.153209
0.153232
2.27148e-05
0.0288205
0.920239
0.89632
0.854723
0.849822
2.46204e-11
0.810439
0.810439
3.06298e-09
0.00979266
0.00979266
1.35723e-14
1.92e-08
1.92e-08
6.02204e-30
0.00168824
0.00168824
4.60935e-16
1.45008e-06
1.45008e-06
1.44626e-12
0.00168909
0.00168909
2.62741e-22
7.08045e-10
7.08045e-10
1.47318e-20
4.48797e-07
4.51825e-07
3.02958e-09
0.000811439
0.000811439
4.57776e-21
1.67253e-06
1.67253e-06
1.4431e-18
0.000809546
0.000809546
2.90061e-26
1.67708e-06
1.67708e-06
3.17255e-15
7.72422e-07
7.72753e-07
3.31267e-10
6.95851e-13
6.95851e-13
7.42028e-22
1.25773e-06
1.25773e-06
1.68451e-21
1.17771e-07
1.17771e-07
4.72294e-27
5.136e-11
5.136e-11
1.60752e-22
0.00679608
0.00679608
1.5329e-20
0.0146134
0.0146134
1.20976e-13
9.70578e-10
9.70487e-10
4.74794e-11
0.0199551
0.0199551
4.9693e-16
0.00676578
0.00676578
6.41854e-19
0.0053185
0.0053185
1.44874e-22
1.54016e-05
1.54016e-05
9.86408e-18
1.7548e-06
1.75637e-06
1.58047e-09
1.85902e-06
1.859e-06
3.57767e-18
2.78415e-07
2.78415e-07
1.5572e-22
1.79998e-07
1.79998e-07
5.01886e-22
1.22546e-06
1.22546e-06
5.90178e-25
7.72893e-06
7.72893e-06
4.24229e-21
0.188633
0.188633
4.20254e-09
7.34822e-06
7.34403e-06
2.86655e-15
0.188634
0.188634
1.15365e-09
9.54822e-07
9.5368e-07
9.19296e-28
9.73822e-06
9.73822e-06
8.04771e-26
0.03359
0.03359
5.22891e-17
2.24662e-13
2.24615e-13
2.62975e-15
0.0336002
0.0336002
7.93099e-19
5.57609e-13
5.57609e-13
8.55497e-21
7.97366e-07
7.97366e-07
9.698e-17
1.61537e-08
1.62488e-08
9.51281e-11
4.96781e-11
4.96781e-11
3.73104e-23
9.65031e-11
9.65031e-11
2.65823e-47
3.12439e-16
3.12439e-16
2.39373e-27
1.26429e-14
1.26429e-14
4.92689e-29
1.41321e-13
1.41321e-13
1.37118e-27
8.58485e-05
8.58485e-05
8.48993e-22
0.0235261
0.0235261
3.66888e-17
0.0561415
0.0561415
1.13878e-11
6.82768e-06
6.82768e-06
1.76347e-12
0.0551506
0.0551506
6.8329e-12
0.0266514
0.0266514
1.24886e-15
4.45167e-05
4.45167e-05
6.24998e-16
0.00211932
0.00211932
2.20634e-14
6.79434e-08
6.79434e-08
8.86699e-24
2.73224e-12
9.15238e-11
3.13e-10
1.665e-06
1.66478e-06
1.12846e-12
1.43462e-08
1.43451e-08
4.08823e-16
1.73548e-09
1.73556e-09
8.37401e-14
1.47668e-11
1.47668e-11
8.43831e-30
1.47805e-07
1.47805e-07
7.80692e-30
2.77992e-09
2.77992e-09
6.30111e-22
0.000549068
0.034242
0.033693
5.74756e-10
5.74394e-10
2.17783e-17
0.0342419
0.0342419
3.13054e-19
1.92203e-07
1.92203e-07
3.56577e-23
1.34099e-10
1.34099e-10
6.57663e-18
0.000153932
0.000153932
4.76522e-11
5.14238e-09
5.09529e-09
6.50987e-15
0.000216131
0.000216131
6.7412e-16
2.1352e-08
2.1352e-08
1.19097e-15
1.7869e-07
1.7869e-07
9.98498e-17
0.00124309
0.00124309
9.34129e-25
1.88103e-07
1.88103e-07
2.28628e-17
0.00118059
0.00118059
2.52392e-24
7.51544e-06
7.51544e-06
4.50925e-24
6.18605e-08
6.18605e-08
6.76407e-20
0.00034069
0.00034069
3.2269e-17
2.37667e-07
2.37667e-07
1.0705e-18
0.000458097
0.000458097
1.21085e-15
1.12449e-05
1.12449e-05
6.45385e-24
0.000177926
0.000177926
3.30194e-14
3.23139e-06
3.23139e-06
1.44515e-19
0.000349279
0.000349279
9.11898e-18
1.72362e-07
1.72363e-07
5.78751e-13
0.000311123
0.000311123
4.77298e-29
1.29289e-11
1.29289e-11
6.06855e-38
1.30154e-12
1.30154e-12
8.08883e-27
3.93163e-12
3.93163e-12
2.85699e-27
1.10467e-20
1.10467e-20
1.51055e-28
9.97331e-16
9.97331e-16
1.96989e-24
6.28982e-10
6.28982e-10
1.59947e-28
8.25145e-17
8.25214e-17
6.87797e-21
0.000118288
0.000118288
3.41348e-15
3.32311e-14
1.70077e-13
7.73985e-13
0.000372859
0.000372859
2.25623e-11
0.000534294
0.000534294
9.37291e-13
1.06874e-05
1.06877e-05
1.11709e-09
6.2205e-10
1.79338e-08
8.44496e-08
0.000424159
0.000424129
1.30119e-09
0.000358861
0.000358861
9.29605e-11
3.02977e-05
3.03285e-05
6.65982e-08
3.35161e-05
3.3516e-05
1.82752e-09
1.21111e-05
1.21095e-05
1.92956e-10
1.36491e-18
4.14978e-13
4.14977e-13
1.27919e-11
1.69173e-07
3.11322e-07
9.87589e-07
7.27562e-07
5.25109e-08
2.55379e-06
2.51216e-06
6.42636e-09
4.32903e-17
2.96929e-07
3.7285e-07
0.000523673
0.000523631
4.6353e-09
2.53791e-07
6.21674e-07
7.48058e-05
0.00202611
0.00195156
1.54087e-07
1.80145e-06
7.71348e-05
7.56237e-05
7.4916e-05
7.44659e-05
3.77651e-07
4.39373e-05
4.38414e-05
4.06632e-08
3.1902e-13
7.41746e-05
7.45508e-05
3.45573e-06
2.38415e-06
7.943e-05
0.00189292
0.00181418
7.88241e-07
0.000377869
0.000383374
6.4483e-06
2.22396e-05
2.22908e-05
6.11869e-07
1.11305e-05
1.09349e-05
4.93221e-08
6.75528e-06
6.76968e-06
4.82788e-08
1.05012e-05
1.04914e-05
3.33519e-09
3.81973e-05
3.83588e-05
7.96799e-07
1.44545e-05
1.39177e-05
5.5571e-08
0.000289738
0.000289714
5.05665e-11
0.00336156
0.00342415
0.000363434
8.02092e-05
8.01904e-05
0.000361365
0.00399274
0.0039322
1.18154e-08
1.2186e-13
7.65579e-09
8.62893e-09
0.000282125
0.000282155
3.48267e-08
0.000232671
0.00023266
3.14167e-11
1.14135e-19
5.08721e-13
5.67283e-13
0.000444451
0.000490175
7.8241e-05
0.00213952
0.00212492
2.72695e-10
6.80445e-06
6.82449e-06
4.45805e-08
0.0013173
0.00133186
7.82389e-05
0.000996268
0.000951714
5.80369e-06
0.000455947
0.000454684
1.14264e-07
1.71673e-19
2.86628e-14
1.25852e-06
0.361885
0.361884
4.77041e-06
0.416142
0.416141
3.24297e-06
0.00021899
0.456859
0.480198
0.0243562
0.000798969
9.90968e-08
0.000648508
0.298307
0.297659
3.10624e-14
1.14863e-10
1.36322e-10
1.15558e-09
1.12368e-09
1.85802e-10
6.71408e-07
5.72457e-05
0.000298799
0.000246118
3.89403e-06
5.05964e-11
4.0706e-05
4.07129e-05
5.67803e-07
2.95183e-06
3.79169e-05
3.5513e-05
7.11848e-06
7.74505e-06
6.43591e-07
1.28642e-09
7.72685e-09
7.19042e-09
1.87217e-10
2.88103e-10
2.18032e-10
2.73173e-05
2.73171e-05
5.52238e-10
6.3873e-05
6.38817e-05
1.56225e-08
0.000206382
0.000206375
4.82191e-10
4.8172e-10
1.84474e-12
1.15673e-13
1.13353e-13
1.86468e-17
8.84825e-17
1.21352e-13
4.34173e-05
4.34173e-05
1.58613e-11
3.08547e-22
3.37185e-08
5.40935e-06
5.37777e-06
3.9129e-05
3.91822e-05
7.3103e-08
3.50637e-06
3.75479e-06
2.5067e-07
3.4854e-09
4.74216e-06
5.46522e-06
4.55107e-06
8.80621e-06
0.000117296
0.000112653
4.20516e-16
0.000134671
0.000169392
0.000200031
0.000150789
5.09349e-06
8.39731e-07
4.87872e-06
4.5259e-06
0.000440781
0.000440112
1.88508e-07
0.000171721
0.00022508
0.00016863
0.000327388
0.000192726
7.06233e-09
0.0001413
0.000141379
2.48214e-07
1.01543e-05
1.00425e-05
5.59027e-11
5.9059e-09
5.89112e-09
4.30966e-12
8.99319e-13
1.99568e-11
2.48375e-11
8.46358e-07
8.46355e-07
7.2755e-14
3.58036e-08
3.58039e-08
1.13198e-12
2.57334e-08
2.57332e-08
2.32052e-12
1.77419e-21
2.30107e-07
2.58718e-07
0.000793646
0.000793561
7.34509e-08
0.116158
0.20966
0.364036
0.185827
0.0274685
2.81876e-07
0.253973
0.253985
1.27385e-05
0.00162977
0.00163055
1.13257e-06
0.00247298
0.00247259
3.08874e-10
0.0293599
0.0293599
3.94691e-08
0.11309
0.117052
0.116189
3.49195e-05
2.20833e-05
2.97965e-07
0.00077733
0.000777263
1.96344e-07
3.17305e-05
3.17181e-05
2.50487e-08
1.03738e-17
3.93835e-20
5.03732e-10
3.98592e-05
0.000244774
0.000244085
1.7112e-15
4.89913e-10
4.89912e-10
5.6013e-20
1.15596e-18
2.47826e-12
1.18928e-06
1.18938e-06
6.3885e-10
5.95711e-10
5.08338e-14
1.02078e-07
0.000128642
0.000130862
3.93024e-06
0.000136803
0.00013575
2.33169e-07
3.9144e-05
4.13011e-05
2.46258e-06
0.000137725
0.000139056
8.04822e-06
9.93852e-05
9.33066e-05
7.42163e-11
4.39077e-09
4.32922e-09
3.99026e-09
1.73861e-05
1.78291e-05
4.48254e-07
4.50623e-06
4.50405e-06
6.95674e-11
2.56868e-21
3.55346e-09
4.36013e-09
5.72426e-07
5.68556e-07
9.3716e-14
2.14008e-06
2.14008e-06
1.21794e-12
5.86483e-11
3.88248e-09
4.27697e-09
2.70314e-06
2.69966e-06
1.00463e-12
5.86416e-10
5.85412e-10
3.61743e-16
7.99766e-16
4.94525e-12
3.65494e-11
3.97681e-11
4.23908e-12
8.97295e-16
6.49761e-05
6.49761e-05
3.649e-11
3.08708e-17
3.93973e-09
4.94552e-09
2.30788e-07
2.28588e-07
2.44156e-10
8.14066e-08
0.0001147
0.000114619
1.45894e-14
2.64085e-06
5.50049e-06
1.27754e-05
1.09121e-05
3.54594e-09
1.06145e-05
1.06135e-05
9.85048e-10
0.000182763
0.000182763
2.86476e-13
0.000438762
0.000438792
3.66725e-08
4.86701e-14
1.49837e-05
1.56392e-05
6.04074e-05
5.32255e-05
1.58986e-07
0.000415472
0.000415495
1.28122e-07
0.000711492
0.000711611
2.55247e-07
0.00154084
0.00154089
7.25872e-07
0.000717466
0.000717164
4.37303e-06
0.00321005
0.00320834
9.09452e-09
8.59508e-05
8.59772e-05
6.15469e-08
0.000373629
0.000373609
5.53466e-09
0.00102502
0.00103126
1.43536e-05
0.00064052
0.000627599
5.90054e-07
6.06185e-05
6.04913e-05
3.89846e-10
2.29647e-05
2.2987e-05
6.82185e-08
2.32258e-05
2.32151e-05
6.93587e-12
3.06546e-12
8.26512e-11
7.95857e-11
7.95577e-15
1.99152e-05
2.924e-05
0.000137229
0.000134382
3.79203e-07
4.5706e-08
4.17958e-08
2.42994e-09
0.000115426
0.000118633
2.92403e-05
2.30181e-05
3.10299e-06
1.28196e-10
1.87282e-15
2.29327e-10
3.3741e-10
2.16164e-06
0.00111879
0.00111663
1.74345e-14
7.76637e-11
8.03606e-11
0.00103269
0.00103269
9.3219e-10
1.50124e-06
1.5009e-06
2.94809e-11
2.88338e-06
2.88338e-06
1.03711e-11
8.04968e-05
8.05141e-05
1.76457e-08
3.04834e-08
3.01459e-08
5.45106e-12
3.02177e-11
2.60953e-11
1.58967e-16
1.00044e-05
1.00044e-05
2.4601e-11
2.91407e-06
2.91406e-06
1.02535e-11
9.05404e-06
9.05404e-06
5.81572e-12
6.38857e-15
8.84152e-12
1.02818e-11
1.69383e-07
1.69378e-07
1.01145e-13
1.26851e-06
1.26866e-06
1.45329e-10
1.99991e-23
1.36867e-18
1.75561e-11
7.73307e-08
7.7329e-08
4.94364e-11
4.15101e-07
4.1507e-07
4.93468e-10
4.31438e-06
4.31391e-06
9.45499e-12
5.61385e-05
5.61385e-05
7.80425e-14
2.60838e-05
2.60843e-05
6.51362e-10
5.68462e-05
5.68461e-05
5.70423e-12
2.18341e-05
2.18342e-05
1.66503e-10
1.00367e-13
6.12684e-13
5.36454e-13
2.04596e-05
2.04596e-05
8.54596e-07
0.00040018
0.000400149
3.3735e-13
8.87529e-12
8.8752e-12
2.08807e-12
0.000873871
0.000873872
7.52902e-09
0.000340397
0.000340396
2.54707e-07
0.000708002
0.000707751
2.22461e-08
0.293709
0.29902
0.298878
1.01141e-15
0.626398
0.982559
0.943062
0.803089
0.869331
0.883558
0.991719
1.0078
0.270226
0.163222
0.885589
0.915912
0.949314
0.79748
0.542623
0.255529
0.000332318
0.516017
0.70209
0.99954
0.864111
0.798028
0.758054
0.674359
0.784996
0.826287
0.769505
0.431758
2.50609e-06
0.229003
0.329258
0.389513
0.906684
0.974839
0.982531
0.269744
0.195095
0.0116862
1.45437e-08
1.05673e-05
1.05912e-05
1.61663e-06
4.00687e-06
2.69425e-06
0.016818
0.0168179
1.71846e-10
0.000182612
0.000191492
9.01543e-06
0.000490218
0.000490118
1.29864e-09
9.11697e-05
9.11748e-05
1.04041e-08
0.000476775
0.000477109
2.58158e-06
1.86487e-05
1.66985e-05
5.13433e-11
0.000167225
0.000169053
1.8297e-06
5.63503e-10
7.79422e-13
8.25185e-08
2.05531e-05
2.05328e-05
8.77543e-06
0.00100793
0.00099961
1.32375e-06
0.00278649
0.00279641
1.86428e-05
0.0003236
0.000323176
5.22128e-06
0.00265691
0.00266088
1.10234e-05
0.000673902
0.000666981
6.32269e-12
2.85588e-18
9.62187e-08
1.41173e-07
0.000234578
0.000238626
8.53138e-06
0.00224587
0.00224258
7.7577e-07
1.97565e-06
1.47932e-06
2.89377e-05
0.0178063
0.0177776
3.55733e-07
0.000240405
0.000273013
3.53044e-05
0.0192904
0.01929
1.4751e-05
0.00010205
9.27297e-05
6.86627e-09
3.85957e-09
9.4298e-12
1.33388e-07
9.13576e-05
9.13308e-05
3.26327e-09
1.31695e-05
1.4175e-05
1.48217e-06
1.44438e-05
1.43868e-05
7.69219e-09
9.22183e-05
9.22432e-05
1.34817e-07
1.3618e-10
1.22083e-10
3.99616e-13
9.1443e-07
9.14443e-07
2.00489e-11
1.15634e-05
1.1564e-05
3.0427e-09
3.00733e-14
8.71023e-14
6.27975e-14
0.000190369
0.00019037
1.38694e-09
2.57412e-05
4.51367e-05
0.000396935
0.000570066
0.000544335
2.66417e-06
2.36469e-05
2.35273e-05
5.87343e-11
0.000883883
0.000916814
0.000394472
5.84564e-05
3.00123e-05
1.03545e-06
0.000192344
0.000192294
2.97464e-08
0.000346779
0.000346833
6.66462e-08
0.000136667
0.000165357
6.46699e-05
0.000189111
0.00016228
1.57702e-08
0.000106011
0.000106007
4.525e-10
0.000668733
0.000668752
4.68643e-08
0.00272499
0.00272497
4.95667e-10
2.45285e-06
2.60396e-06
1.74572e-07
0.000432345
0.000432341
1.58231e-10
0.000129173
0.000129178
5.59068e-09
0.000396763
0.000426264
4.16367e-05
0.000201944
0.00362683
0.00348824
7.13717e-05
2.78544e-05
2.4539e-05
3.00559e-05
1.24071e-05
2.5061e-08
9.37824e-19
1.35696e-14
5.10713e-12
7.33181e-07
7.33176e-07
3.32e-11
7.34028e-05
7.34028e-05
1.66218e-08
7.09369e-07
7.05287e-07
4.022e-08
0.000244302
0.000244303
1.68439e-08
1.60995e-06
1.60962e-06
2.13707e-13
9.01946e-05
9.0197e-05
2.49829e-09
8.05565e-06
8.05606e-06
2.04199e-09
3.49172e-06
3.56851e-06
8.35603e-08
1.05904e-05
0.000192247
0.000244717
7.60769e-05
5.70846e-06
3.86315e-10
1.41977e-13
5.1519e-07
1.89974e-06
0.000603565
0.000603439
4.62824e-09
0.00154113
0.00154118
9.47276e-08
0.0172718
0.0172717
3.09391e-10
0.000366785
0.0200751
0.0392423
0.0196546
0.000129745
1.9741e-06
0.0197411
0.0197406
1.46574e-08
0.000247427
0.000247512
8.45207e-07
0.000324254
0.000324133
1.2205e-08
0.000343341
0.000343358
6.67689e-07
0.000400655
0.000401478
2.07229e-06
0.00010179
0.000101558
3.9037e-07
0.00898036
0.00898037
3.84525e-06
0.0108514
0.0108476
1.5042e-13
2.40781e-05
0.00474952
0.079109
0.0743934
1.03361e-05
2.26882e-08
0.0594774
0.0594773
2.66682e-11
2.35518e-13
4.57024e-13
3.33749e-13
2.14482e-05
2.14486e-05
1.35319e-09
1.67837e-05
1.6783e-05
9.17911e-10
7.75506e-05
7.75767e-05
1.7503e-07
8.14663e-05
8.74689e-05
6.05337e-05
0.000138634
0.000133462
2.12329e-07
1.61883e-18
1.84276e-06
5.67258e-06
9.45643e-05
9.75676e-05
4.42409e-06
0.000113458
0.000137298
9.84525e-05
0.000144262
0.000136312
4.49647e-08
6.32083e-05
6.40036e-05
5.92428e-06
7.13391e-05
6.99713e-05
6.78556e-07
0.00498159
0.00553807
0.00536864
1.50139e-16
2.68515e-06
3.35806e-06
0.00140923
0.00141
3.87088e-05
0.000200825
0.000181903
0.00536652
0.0062586
0.00570241
8.80153e-08
0.000180626
0.000180588
3.27743e-10
0.000618289
0.000619166
4.37788e-06
3.05088e-06
6.55938e-11
1.95349e-17
9.82102e-12
2.66055e-11
3.47669e-09
0.000217695
0.000218132
6.09856e-07
2.68085e-11
1.73618e-09
4.53275e-07
0.000409307
0.000408995
2.85159e-07
0.000290768
0.000290589
3.01323e-08
6.33182e-05
6.3312e-05
1.25976e-08
0.000824272
0.00082427
3.09149e-09
6.09131e-06
6.09321e-06
8.84342e-09
8.78919e-08
5.01885e-07
4.67291e-07
1.67026e-07
1.36613e-05
1.35858e-05
3.18443e-07
2.3544e-07
4.16617e-12
1.68113e-05
1.68113e-05
3.03582e-12
1.79724e-17
1.65865e-11
1.65865e-11
1.96519e-10
6.67647e-09
8.21821e-09
1.23737e-07
1.22065e-07
4.60337e-09
6.34947e-17
2.22421e-10
1.33311e-08
0.000220865
0.000221017
1.17606e-06
4.1834e-06
3.66614e-06
1.55668e-08
0.00062201
0.000622003
6.63565e-09
3.3177e-05
3.31918e-05
2.98158e-08
3.59636e-14
0.102794
0.103382
0.000596129
0.000962491
0.00199834
0.00120917
0.00105502
0.000954603
0.128194
0.127241
2.70033e-07
6.74111e-09
1.20933e-07
1.53459e-07
0.00107346
0.210177
0.209993
4.27428e-16
8.67763e-15
2.35073e-07
1.21655e-06
1.45079e-06
1.15469e-05
1.1189e-05
9.17513e-08
5.26878e-09
2.1046e-07
2.05273e-07
1.60556e-08
7.80162e-07
7.89536e-07
2.56565e-08
1.82857e-09
2.11185e-09
7.76541e-05
0.000108788
0.000105934
3.87472e-09
6.06688e-05
6.06655e-05
6.76238e-10
1.35943e-11
0.0179633
0.0179697
2.47625e-05
0.0538805
0.0557524
0.00551766
0.784418
0.783996
4.17373e-06
0.000908938
0.000936942
4.09787e-05
0.796728
0.798793
0.114927
0.106812
0.0130598
0.0938292
0.0808402
4.3918e-06
6.27815e-05
6.00944e-05
1.72252e-06
1.67026e-05
0.00278449
0.242367
0.242544
0.00188871
2.78606e-06
0.000887517
0.000887218
1.56593e-05
1.5604e-05
3.33596e-06
2.51576e-07
0.0477412
0.047744
6.3983e-06
0.092998
0.0929971
8.17849e-09
0.0661091
0.0662255
0.00061127
0.0200156
0.04074
0.0300777
0.00182855
0.0015876
0.000840301
0.00074835
0.00052523
0.000435422
0.0032412
0.00307864
8.66981e-06
8.18677e-05
8.67431e-05
0.00504297
0.00503674
8.62025e-08
1.63678e-08
0.000199888
0.000199875
4.52638e-11
7.09581e-05
7.68067e-05
1.86743e-05
7.11348e-05
6.56187e-05
1.38187e-10
3.76003e-17
3.73604e-11
6.00387e-11
3.71074e-05
4.26509e-05
5.58646e-06
0.000102044
0.000102069
5.76647e-06
7.80172e-06
2.07413e-06
1.69335e-09
3.24876e-05
3.24879e-05
1.36023e-08
2.80982e-05
2.82811e-05
5.64654e-07
6.32443e-05
6.28796e-05
2.46799e-09
0.00137252
0.00137252
1.18553e-12
4.02821e-13
7.76756e-08
8.93846e-08
0.00166632
0.072144
0.0798639
0.0488736
0.0394905
3.14406e-09
0.000788088
0.000788896
1.12063e-06
0.0482766
0.0482789
3.18582e-06
0.167742
0.195441
0.195762
0.181591
0.000616314
1.596e-10
0.000258574
0.000258637
8.65087e-08
2.21091e-05
2.2047e-05
2.94181e-06
0.000795921
0.000809777
0.00012217
0.000119458
1.2742e-05
4.47029e-07
2.97244e-13
0.181085
0.195872
0.192886
0.165185
9.87825e-09
0.0639728
0.0639737
1.01663e-06
0.00428348
0.00428451
2.24298e-06
0.0026871
0.00268539
9.59019e-08
0.00384088
0.00385126
2.01628e-05
0.00139069
0.104151
0.102873
0.000111916
1.75554e-05
5.22098e-06
2.62662e-23
4.74036e-13
6.05225e-13
1.68412e-06
1.74443e-06
1.21102e-07
5.03146e-06
4.99248e-06
7.20931e-08
7.20933e-08
1.49058e-10
0.000531463
0.000532721
0.000271629
8.30382e-08
3.40903e-10
3.27974e-10
1.33277e-12
6.5889e-16
4.55245e-11
4.70784e-11
9.61394e-08
9.61547e-08
7.8422e-11
2.4874e-08
2.48047e-08
1.30721e-07
0.000531905
0.00160734
0.00184685
0.000936847
4.53822e-08
2.56794e-08
6.51156e-05
6.50903e-05
3.92133e-10
0.00488027
0.00488028
4.63836e-07
4.17901e-05
0.00574713
0.00580576
0.000986395
0.000450373
1.41716e-10
1.53999e-06
1.5408e-06
8.74875e-10
2.51151e-19
3.01624e-12
3.27341e-12
1.13648e-06
1.13648e-06
8.12756e-12
4.07094e-07
4.07087e-07
5.08055e-16
4.00545e-09
4.01188e-09
6.62011e-12
4.84573e-07
4.84574e-07
6.56223e-12
8.02247e-13
4.84512e-09
1.13084e-08
2.13351e-08
1.17122e-08
1.38256e-09
5.67322e-08
7.07887e-08
1.41842e-08
9.70823e-11
1.31453e-10
4.08642e-11
4.02636e-08
4.63354e-08
6.07585e-09
1.68887e-19
3.96616e-10
6.43948e-10
6.0655e-10
1.97065e-12
1.03544e-13
2.82563e-07
2.83124e-07
6.84341e-10
1.60785e-07
1.60383e-07
7.90889e-11
4.47319e-18
1.81402e-11
3.41215e-09
2.38722e-07
2.35332e-07
1.8089e-09
2.12427e-07
2.14118e-07
3.50726e-09
5.75066e-22
2.17646e-15
4.99532e-12
3.43319e-06
3.43318e-06
1.29817e-09
2.31037e-06
2.31032e-06
1.61574e-11
8.13341e-06
8.1334e-06
3.18048e-11
7.09232e-06
7.0923e-06
4.97559e-08
1.19084e-05
1.18586e-05
2.22712e-10
1.14059e-05
1.14058e-05
2.7306e-08
1.62445e-07
1.85049e-07
4.97833e-08
1.0221e-05
1.0221e-05
4.86731e-14
1.89898e-14
8.9884e-09
9.0124e-09
8.97984e-08
2.8688e-06
0.000516487
0.00053567
2.12513e-05
7.302e-15
0.00285212
0.00285304
2.72818e-06
0.000135917
0.00104712
0.00091357
1.40049e-06
2.59867e-09
1.5809e-09
0.00348486
0.00348512
0.000291429
0.000398378
0.000107275
9.22308e-09
0.000748323
0.000748317
2.03523e-09
0.000281928
0.000283399
1.473e-06
9.47274e-09
2.80049e-08
2.03901e-08
2.06298e-09
1.15286e-07
1.59516e-06
8.7135e-06
7.23402e-06
1.24225e-09
1.19548e-05
1.45645e-05
2.68228e-06
4.05502e-06
4.03244e-06
2.46323e-10
1.15962e-09
1.0808e-09
5.60569e-12
3.46246e-07
3.46243e-07
6.6726e-12
1.14245e-08
1.14331e-08
3.12077e-11
1.1623e-07
1.34057e-07
2.17854e-07
3.16232e-07
3.81482e-06
4.56405e-06
4.40414e-06
4.01587e-09
7.03359e-14
7.33065e-12
1.82897e-07
2.30893e-07
2.1379e-06
2.12636e-06
1.62603e-13
1.15935e-08
4.41159e-06
4.56422e-06
1.74581e-05
1.38037e-05
7.38825e-14
8.68601e-14
7.19563e-12
7.11187e-12
1.88855e-06
1.90044e-06
1.20665e-07
1.40242e-05
1.39933e-05
1.61706e-15
6.74928e-11
6.74928e-11
2.14073e-20
1.04422e-08
1.04422e-08
1.4386e-30
1.02112e-09
1.02112e-09
7.17065e-24
5.19358e-08
5.19424e-08
1.06809e-09
1.317e-08
1.21485e-08
4.901e-24
5.58516e-08
5.58516e-08
2.22919e-18
6.19895e-16
6.19895e-16
3.76443e-26
5.52172e-05
5.52172e-05
5.72991e-26
2.50761e-05
2.50761e-05
1.78182e-07
5.53901e-05
5.52119e-05
5.03219e-28
2.52955e-05
2.52955e-05
5.18695e-25
2.92688e-13
2.92688e-13
6.0582e-22
4.53208e-08
4.53208e-08
1.15558e-21
3.9127e-09
3.9127e-09
7.80953e-29
3.34917e-08
3.34917e-08
8.05974e-30
6.5255e-08
6.5255e-08
4.62469e-24
8.57802e-08
8.57802e-08
3.91648e-25
1.20629e-07
1.20629e-07
4.78263e-23
0.000207831
0.000207831
6.65225e-23
0.000486603
0.000486603
3.27918e-16
0.000207795
0.000207795
1.62886e-29
0.000486576
0.000486576
9.73696e-30
3.29619e-13
3.29619e-13
7.21278e-28
1.22643e-08
1.22643e-08
8.12441e-19
4.3898e-07
4.3898e-07
1.99555e-29
5.51982e-08
5.51982e-08
1.55175e-16
4.83007e-07
4.83007e-07
6.72016e-32
0.00100102
0.00100102
4.226e-08
1.14054e-07
7.19424e-08
2.31546e-16
0.00103746
0.00103746
1.49503e-18
1.13922e-08
1.13922e-08
1.816e-23
0.000230382
0.000230382
6.64488e-17
1.28313e-09
1.28352e-09
3.86335e-13
0.000193929
0.000193929
4.58595e-40
1.86375e-10
1.86375e-10
9.07517e-16
8.43823e-11
8.43815e-11
2.13153e-17
8.44992e-12
8.44992e-12
7.90722e-32
1.96436e-06
1.96436e-06
3.03937e-27
8.36862e-11
8.36862e-11
1.87406e-23
1.96436e-06
1.96436e-06
4.4487e-16
9.96184e-07
9.96184e-07
5.03657e-24
1.68679e-13
1.68679e-13
1.52829e-33
1.01165e-06
1.01165e-06
3.62003e-20
1.36083e-15
1.36083e-15
4.2794e-37
3.09454e-08
3.09454e-08
4.47602e-21
3.41519e-28
2.76294e-36
8.76163e-23
1.00849e-08
1.0085e-08
1.42336e-13
5.39755e-09
5.39742e-09
1.67138e-33
3.37939e-12
3.37939e-12
1.91258e-37
2.94657e-08
2.94657e-08
2.01827e-14
5.39949e-15
5.37484e-15
1.22882e-37
2.94694e-08
2.94694e-08
2.18264e-26
8.5836e-17
8.5836e-17
1.70427e-26
4.00927e-11
4.00927e-11
6.52003e-25
0.000137581
0.000137581
7.10968e-29
3.57488e-10
3.57488e-10
3.6918e-18
0.000137581
0.000137581
7.53772e-33
3.57858e-10
3.57858e-10
4.89709e-20
9.58126e-12
9.58126e-12
8.4789e-36
1.50995e-05
1.50995e-05
6.82826e-16
1.39928e-13
1.3951e-13
3.94208e-29
0.000632163
0.000632163
1.46534e-13
3.87276e-07
3.87276e-07
2.20957e-18
0.000617196
0.000617196
8.01502e-17
0.098148
0.098148
1.92152e-15
9.96425e-05
9.96425e-05
4.68354e-18
0.0980765
0.0980765
5.80058e-27
0.000189591
0.000189594
2.94657e-09
0.000127529
0.000127529
7.12946e-22
0.00118426
0.00118426
1.36561e-14
6.51898e-10
1.33163e-09
4.77696e-08
0.00109112
0.00109107
3.34404e-21
4.25603e-06
4.25603e-06
1.95687e-25
7.43786e-09
7.43786e-09
2.04433e-20
1.79506e-07
1.79506e-07
2.2658e-23
8.54676e-09
8.54676e-09
5.86136e-30
1.51712e-10
1.51712e-10
1.83968e-32
4.86277e-07
4.86277e-07
4.96011e-21
5.38831e-24
5.4261e-24
4.28181e-22
4.89344e-07
4.89344e-07
1.05555e-22
8.49728e-07
8.49728e-07
2.33033e-28
2.65006e-06
2.65006e-06
1.33607e-23
8.53436e-07
8.53436e-07
8.44089e-27
2.65006e-06
2.65006e-06
2.00791e-36
5.02968e-11
5.03035e-11
6.71783e-15
5.25355e-18
9.06222e-20
2.7344e-43
2.67759e-17
2.67759e-17
4.60065e-25
4.7324e-11
4.7324e-11
5.57776e-26
7.01818e-18
7.01818e-18
8.16333e-26
4.91368e-18
4.91369e-18
1.24255e-23
6.19507e-15
6.19509e-15
1.93535e-20
1.17263e-11
1.17263e-11
4.39822e-30
2.11837e-15
2.11837e-15
6.31292e-41
1.80688e-11
1.80688e-11
1.09288e-28
3.67406e-16
3.67406e-16
1.91251e-29
4.10637e-12
6.09153e-09
6.08746e-09
1.11981e-11
1.11643e-11
9.02139e-32
6.08771e-09
6.08771e-09
1.96476e-26
8.69173e-12
8.69173e-12
6.65899e-33
1.35743e-06
1.35743e-06
2.13751e-13
1.55054e-05
1.55054e-05
1.73665e-21
1.35742e-06
1.35742e-06
1.34415e-20
1.55054e-05
1.55054e-05
9.04274e-29
3.07216e-20
3.07216e-20
6.64236e-33
1.16148e-08
1.16148e-08
1.4881e-18
5.80632e-25
7.86319e-27
6.71326e-27
1.16136e-08
1.16136e-08
1.17212e-26
3.28212e-15
3.28212e-15
3.30682e-22
1.60314e-17
1.60314e-17
1.2659e-31
1.64174e-12
1.64174e-12
5.72802e-29
5.1226e-15
5.1226e-15
3.05781e-28
1.61967e-19
1.61967e-19
5.85168e-36
3.4475e-19
3.4475e-19
2.68644e-29
9.95726e-20
9.95726e-20
1.32239e-26
4.25085e-20
4.25085e-20
6.31852e-31
1.65542e-17
1.65548e-17
6.17643e-22
1.60814e-07
1.60814e-07
2.24592e-30
3.39477e-14
3.39477e-14
2.04252e-23
1.60814e-07
1.60814e-07
2.56103e-40
6.00314e-14
6.00314e-14
1.09284e-30
2.85125e-14
6.98371e-13
6.75095e-13
1.56132e-13
1.50895e-13
1.38148e-19
7.45671e-13
7.45671e-13
1.67318e-30
5.53311e-10
5.53311e-10
6.22036e-25
1.93199e-14
1.93199e-14
2.83283e-27
5.54317e-10
5.54317e-10
1.68488e-31
4.87677e-10
4.87677e-10
3.49422e-21
7.48746e-19
7.48746e-19
3.63306e-36
6.27245e-06
6.27245e-06
1.03853e-15
4.44537e-08
4.44537e-08
2.39627e-26
6.27239e-06
6.27239e-06
5.90155e-29
4.40308e-08
4.40308e-08
1.07761e-30
1.97465e-16
1.97465e-16
1.81253e-38
4.88526e-12
4.88526e-12
2.42035e-36
5.86039e-14
5.86039e-14
8.54142e-31
7.2798e-14
7.2798e-14
2.65885e-31
6.86697e-11
6.86697e-11
1.60182e-27
1.08374e-07
1.08374e-07
1.98465e-19
1.91099e-05
1.91099e-05
2.00808e-20
6.45709e-08
6.45709e-08
1.36546e-26
2.69308e-05
2.69308e-05
4.71458e-24
2.92614e-13
2.92614e-13
3.08929e-20
7.77554e-06
7.77554e-06
1.70885e-24
1.67384e-06
1.67384e-06
3.81283e-18
9.17751e-05
9.17751e-05
2.99735e-27
4.18895e-11
4.18895e-11
3.37146e-18
9.17799e-05
9.17799e-05
2.30083e-23
1.66739e-06
1.66739e-06
2.73947e-27
8.44683e-10
8.44683e-10
1.17297e-21
3.46163e-11
3.46163e-11
2.85213e-27
2.77125e-07
2.77126e-07
1.47657e-10
0.000355384
0.00048038
0.000125197
2.14834e-07
1.73801e-08
2.18264e-16
0.000479507
0.000479507
1.23389e-16
5.07448e-05
5.07448e-05
3.19456e-24
1.63686e-06
2.44939e-06
2.60957e-06
4.68904e-05
4.69346e-05
1.52372e-07
1.57528e-05
1.57516e-05
5.02271e-12
3.73438e-05
3.73438e-05
9.71657e-24
1.96389e-08
2.23062e-08
2.76013e-09
0.174562
0.174562
2.03649e-09
1.00305
1.00346
0.997639
0.998053
0.960191
0.719532
0.999988
0.99676
0.0305316
0.0312872
0.000775216
1.75039e-10
0.983278
0.986378
0.762666
1.00319
1.00291
1.00321
1.00357
1.00183
9.41673e-07
0.146391
0.146391
8.82601e-11
0.452675
0.453029
0.00959567
0.0330975
0.0238158
2.61949e-06
0.450045
0.450045
2.20841e-21
0.000262839
0.000262839
4.753e-19
0.0002957
0.0002957
3.56718e-25
1.48742e-08
0.00147015
0.00147381
0.00256801
0.00256433
1.58986e-10
0.00160186
0.00160269
8.29873e-07
0.00228189
0.00228189
1.79317e-20
8.56002e-07
8.56002e-07
8.31977e-15
1.46382e-05
1.46382e-05
6.15498e-15
1.96881e-05
1.96881e-05
1.62966e-26
1.20555e-05
1.20555e-05
1.95717e-16
2.34867e-05
2.34867e-05
8.08387e-32
2.58085e-07
2.58085e-07
3.41711e-13
0.00115202
0.00115202
4.0965e-23
1.31789e-11
4.84473e-10
6.18773e-06
0.00115506
0.00114888
1.47908e-25
6.33345e-06
6.33345e-06
1.44162e-31
4.16013e-07
4.16013e-07
2.01746e-23
7.66302e-15
7.66302e-15
5.08606e-31
5.9032e-16
5.90321e-16
1.43866e-19
4.1602e-07
4.1602e-07
2.43633e-22
3.83604e-15
3.83604e-15
1.05569e-46
1.36479e-09
1.36479e-09
2.84535e-18
0.296726
0.299418
0.167285
0.187132
0.186629
0.000483122
0.131026
0.130886
7.89225e-11
0.19987
0.19987
4.38369e-15
0.153487
0.168004
0.171189
0.0276214
0.00640453
4.16809e-28
3.56261e-07
4.13434e-06
1.58959e-05
0.000203291
0.0001913
2.8741e-18
0.000188826
0.000188826
3.85754e-35
9.38612e-10
9.38612e-10
6.38685e-18
2.31699e-10
2.31699e-10
2.36287e-17
8.55914e-12
8.55912e-12
1.20059e-18
2.40834e-10
2.40834e-10
3.32645e-27
0.00023479
0.00023479
7.18727e-10
7.93176e-06
7.96814e-06
1.58231e-05
0.000250553
0.000234766
6.98074e-32
1.58914e-05
1.58914e-05
1.55672e-15
8.03154e-06
8.03154e-06
1.97242e-19
7.73747e-09
7.73747e-09
2.6704e-23
0.00160995
0.00160995
5.2954e-17
0.000260636
0.000872697
0.000723959
0.00195157
0.00190894
3.07847e-23
0.183934
0.183934
6.31539e-07
0.871283
0.903014
0.905794
0.91384
0.0397004
3.10813e-06
0.960502
0.960868
0.994474
0.994565
0.000847269
0.000367683
0.363403
0.823678
0.927861
0.637671
0.148677
0.00144161
0.00214494
0.00223508
0.920055
1.00348
0.98516
0.000170261
0.999093
0.99905
1.28608e-15
0.00223223
0.00223382
0.00248067
0.9549
0.952831
7.62486e-22
5.33625e-05
5.33625e-05
2.30753e-23
2.85164e-07
2.85164e-07
9.24475e-21
3.87991e-05
3.90633e-05
3.1388e-07
4.98052e-08
2.21553e-09
3.29295e-22
2.73751e-07
2.73751e-07
2.55834e-20
4.56887e-06
4.56887e-06
2.36992e-27
0.0991312
0.0991312
3.0967e-09
0.000399239
0.000399237
5.78485e-10
0.919569
0.936271
0.789483
0.78197
1.08699e-05
5.78159e-05
0.935681
0.935671
3.65386e-11
3.22883e-11
1.06068e-14
0.00173774
0.792973
0.79233
0.78946
0.794689
0.101741
0.0721217
0.789672
0.789511
5.1411e-20
0.000142557
0.000142557
5.10722e-29
1.23942e-09
1.23942e-09
1.62531e-25
0.000612234
0.000640968
2.89002e-05
1.89621e-06
1.73013e-06
1.06165e-11
4.55909e-19
1.02881e-20
3.57098e-07
0.00064106
0.000640703
1.84837e-17
3.99139e-06
3.99139e-06
2.52556e-28
2.25525e-07
2.25525e-07
7.99007e-22
1.24481e-06
1.24481e-06
1.70728e-20
7.929e-13
7.929e-13
2.65838e-26
1.29043e-08
1.29043e-08
4.05988e-35
9.92211e-13
9.92211e-13
1.50535e-22
7.97201e-09
7.97201e-09
8.51601e-37
3.14371e-12
3.14371e-12
9.36698e-21
1.17357e-06
1.17357e-06
2.29829e-26
1.96168e-08
1.96168e-08
7.17065e-22
1.17323e-06
1.17323e-06
3.74858e-33
3.756e-08
3.756e-08
6.39966e-29
2.84325e-10
2.84325e-10
1.71144e-13
1.76704e-08
1.76702e-08
1.1715e-20
1.92574e-09
1.92574e-09
1.65407e-23
1.11655e-09
1.11655e-09
2.35185e-18
4.49364e-16
4.49364e-16
2.53018e-26
1.0655e-05
1.0655e-05
2.16785e-09
0.000205027
0.000205024
5.61293e-12
0.00842659
0.00842659
1.75521e-10
5.18311e-06
5.1831e-06
1.29668e-14
0.00863113
0.00863113
7.14333e-23
2.41353e-06
2.41356e-06
2.80666e-11
9.83637e-11
4.51539e-10
8.92964e-10
1.13803e-05
1.13794e-05
2.50857e-22
0.026588
0.0266643
8.16527e-05
6.63002e-06
1.21195e-06
2.2577e-15
0.026653
0.026653
7.38327e-33
3.25098e-09
3.25098e-09
2.154e-39
9.67773e-05
9.67773e-05
1.01991e-14
2.50089e-08
2.50089e-08
1.74929e-12
0.000220525
0.000220525
6.04782e-16
4.37617e-12
4.37617e-12
4.82683e-22
0.000123752
0.000123752
6.24066e-26
2.60173e-08
2.60173e-08
4.28339e-35
1.85032e-08
1.85032e-08
1.31488e-29
1.19145e-09
1.19145e-09
2.76425e-18
1.76616e-09
1.76616e-09
1.21495e-17
1.53529e-08
1.53529e-08
1.64434e-21
2.95759e-09
2.95759e-09
3.65852e-24
1.71993e-14
1.71993e-14
1.1438e-23
6.92746e-11
6.92746e-11
2.13988e-28
4.7738e-18
4.7738e-18
1.00087e-27
2.58939e-08
2.5894e-08
8.99347e-14
1.30482e-11
1.30447e-11
1.08007e-24
0.00186786
0.00186791
5.01701e-08
1.01834e-08
1.01834e-08
4.30635e-23
0.0018679
0.0018679
1.65279e-25
5.53438e-07
5.53438e-07
2.17399e-25
1.65528e-07
1.65528e-07
8.34224e-24
1.99183e-05
1.99183e-05
1.83254e-16
0.00258408
0.00258408
8.32331e-23
1.60218e-05
1.60373e-05
5.36024e-08
0.00258405
0.00258401
1.70887e-24
3.53256e-06
3.53256e-06
8.06777e-37
7.22739e-12
7.22739e-12
5.32333e-29
2.68248e-05
2.68248e-05
1.23909e-13
3.70376e-11
3.70376e-11
9.82504e-27
5.71188e-05
5.71188e-05
3.11668e-18
6.23393e-06
6.23393e-06
8.45921e-18
3.0273e-05
3.0273e-05
1.29668e-28
1.21e-05
1.21e-05
2.29348e-15
0.000100725
0.000159651
6.09494e-05
0.000538198
0.000536277
2.72684e-14
0.00250643
0.00250643
5.41403e-13
0.00109246
0.00346642
0.00243262
0.000190337
0.000131784
3.73433e-25
0.000449945
0.000449945
4.38956e-27
1.8031e-08
1.8031e-08
5.0274e-24
3.62095e-10
3.62095e-10
1.53916e-24
6.04765e-15
6.04765e-15
7.71743e-25
1.15003e-15
1.15013e-15
1.04289e-19
3.96464e-15
3.96463e-15
1.61649e-24
8.25829e-14
8.25829e-14
5.29427e-30
2.26459e-13
2.26459e-13
1.93522e-35
4.08023e-08
4.08023e-08
2.93342e-23
4.01162e-10
4.01162e-10
2.86352e-20
4.10182e-08
4.13436e-08
7.26217e-10
5.0254e-10
1.01791e-10
8.39842e-20
6.32467e-15
6.32459e-15
2.04151e-33
1.09708e-06
1.09708e-06
1.64263e-16
7.29313e-06
7.29351e-06
3.87169e-10
1.32541e-12
1.35941e-12
1.55597e-11
8.21419e-06
8.21418e-06
2.32688e-17
2.09596e-07
2.09596e-07
1.2091e-25
0.968499
0.968499
7.51204e-16
3.35857e-08
0.00239923
0.0023992
0.9661
0.9661
1.45499e-24
1.15202e-18
1.15202e-18
2.12281e-26
3.53043e-08
3.53044e-08
1.37355e-13
1.17334e-06
1.17334e-06
9.00319e-14
6.26831e-06
6.26831e-06
4.73369e-24
1.20884e-06
1.20884e-06
6.29673e-06
6.29806e-06
1.33332e-09
3.78776e-19
1.03086e-13
1.03086e-13
4.66685e-30
2.99612e-08
2.99612e-08
2.00968e-30
8.4908e-09
8.4908e-09
2.30917e-15
6.36933e-16
4.94491e-16
6.30598e-34
8.47971e-09
8.47971e-09
5.31526e-37
3.87511e-10
3.87511e-10
6.03261e-22
1.63008e-15
1.63008e-15
2.59319e-29
3.87511e-10
3.87511e-10
6.34079e-19
3.01178e-09
3.01178e-09
6.66706e-27
2.22829e-17
2.22829e-17
1.92006e-31
1.49927e-18
1.49927e-18
1.93106e-17
1.13161e-07
1.13161e-07
4.42847e-30
3.42306e-11
3.42306e-11
2.02038e-19
1.10152e-07
1.10152e-07
6.40066e-26
6.57544e-06
6.57544e-06
5.71622e-29
0.00236324
0.00236324
1.38382e-15
3.30188e-05
3.30188e-05
7.71015e-21
0.00236324
0.00236325
1.80785e-08
2.64316e-05
2.64191e-05
7.64721e-26
6.18644e-14
7.74021e-13
7.13786e-13
7.21893e-05
7.21896e-05
2.93942e-10
7.81497e-09
7.8148e-09
4.90542e-17
7.01949e-05
7.01949e-05
5.80735e-12
5.77499e-06
5.77499e-06
1.0442e-26
7.29692e-05
7.29692e-05
5.97251e-14
2.56449e-12
1.25284e-11
1.00276e-11
7.67421e-11
7.67385e-11
3.48781e-15
6.9213e-05
6.9213e-05
4.08312e-20
1.61478e-17
1.61478e-17
4.23687e-33
1.1266e-06
1.1266e-06
1.64722e-25
3.14597e-09
3.14597e-09
1.31421e-29
1.12401e-06
1.12401e-06
7.65902e-37
1.72352e-07
1.72352e-07
1.78876e-30
1.44042e-12
1.44042e-12
3.53157e-20
3.32431e-05
3.32447e-05
1.9931e-09
5.45123e-05
5.45118e-05
1.97752e-17
8.51563e-05
8.51563e-05
9.31589e-25
5.41778e-05
5.41778e-05
1.38353e-15
0.000118559
0.000118559
5.49918e-09
5.49872e-09
6.78018e-21
2.79615e-27
2.92897e-19
2.92897e-19
2.98239e-15
2.14329e-10
2.14327e-10
7.12111e-31
2.95405e-19
3.25493e-19
3.03613e-20
1.00558e-10
1.00558e-10
1.32484e-28
3.11538e-12
3.11538e-12
1.25662e-26
1.07952e-05
1.07952e-05
4.48022e-16
1.18573e-09
1.18573e-09
3.25342e-20
1.07921e-05
1.07921e-05
5.44087e-28
1.07065e-05
1.07065e-05
2.99496e-12
1.26733e-20
1.26577e-20
1.60623e-23
1.07045e-05
1.07045e-05
1.05464e-51
8.35881e-23
8.35881e-23
4.64068e-37
1.14074e-09
1.14074e-09
2.73443e-26
6.34518e-05
6.34518e-05
1.53388e-28
1.35622e-05
1.35622e-05
1.14187e-14
6.34528e-05
6.34528e-05
1.71192e-25
1.37314e-05
1.37314e-05
1.36502e-18
8.90164e-05
8.90164e-05
1.11261e-15
3.13139e-12
3.13028e-12
1.22593e-19
8.91854e-05
8.91854e-05
2.00364e-39
1.44482e-16
1.44482e-16
8.89886e-27
1.53759e-18
1.53759e-18
2.67612e-38
1.29854e-10
1.29854e-10
2.14854e-25
7.25722e-15
7.25722e-15
1.57699e-29
1.78772e-10
1.78772e-10
5.71775e-23
7.2581e-15
7.2581e-15
2.38416e-32
1.16978e-09
1.16978e-09
1.65878e-26
5.33168e-07
5.33168e-07
1.76718e-20
2.12845e-06
2.12845e-06
1.82006e-25
1.89279e-08
1.89279e-08
1.08696e-20
2.42586e-06
2.42586e-06
6.02435e-15
5.1541e-07
5.1541e-07
1.65685e-17
1.02738e-16
1.02745e-16
6.55786e-21
0.00018762
0.00018762
8.95695e-13
0.000224059
0.000224059
4.79099e-15
0.000187583
0.000187583
3.26398e-23
0.000223805
0.000223805
7.946e-22
6.51375e-13
6.51375e-13
2.32412e-20
5.08833e-15
5.08833e-15
2.91582e-26
2.49863e-06
2.50634e-06
1.92973e-07
1.88817e-07
3.58821e-09
2.85677e-27
1.99361e-05
1.99361e-05
4.13019e-23
8.19667e-06
8.19667e-06
6.6332e-19
0.00856194
0.00856194
3.40956e-25
0.691597
0.702819
0.0974755
0.097454
9.85587e-06
3.36087e-06
0.70634
0.706368
0.0112234
0.091234
0.0912329
3.07542e-26
4.53154e-05
4.53202e-05
4.85671e-09
2.08878e-07
2.04032e-07
2.32244e-31
4.51648e-08
4.51648e-08
5.68006e-24
4.29369e-19
4.2946e-19
9.03375e-23
9.27835e-06
9.27835e-06
7.69168e-15
1.07677e-05
1.07677e-05
9.27742e-14
9.74572e-14
9.24135e-15
3.81781e-24
0.00111445
0.00111445
9.79998e-16
3.01498e-05
3.01504e-05
2.05098e-08
0.00103648
0.00103646
4.23148e-23
8.80822e-05
8.80822e-05
3.69665e-30
0.000477984
0.000477984
5.07501e-19
8.42136e-10
8.42136e-10
1.19829e-21
0.000477978
0.000477978
8.57073e-35
9.34332e-17
9.34333e-17
3.13073e-23
2.77922e-09
2.77922e-09
2.66142e-26
1.52838e-12
1.52838e-12
2.84495e-33
9.24224e-21
9.24224e-21
8.43164e-38
1.85243e-14
1.85243e-14
8.35514e-21
3.01554e-12
3.01554e-12
5.18073e-24
4.87335e-07
4.87335e-07
4.32757e-22
0.00422288
0.00422288
3.56412e-19
8.76494e-07
8.76495e-07
9.10661e-13
0.0977949
0.0977973
0.0120685
0.0935495
0.093549
2.55803e-20
1.02225e-10
1.02262e-10
3.88132e-14
0.420102
0.420102
5.71235e-09
0.0905706
0.0923765
0.0827065
0.327588
0.258753
2.36166e-19
0.000129805
0.000129805
3.27092e-26
8.59324e-05
8.59324e-05
1.11588e-14
0.00142763
0.00142763
4.84853e-13
0.00151322
0.00151322
3.78112e-25
2.22967e-13
2.22967e-13
3.95319e-22
0.00918814
0.00918814
0.00136967
0.001427
5.7331e-05
8.70896e-15
0.007764
0.007764
1.9006e-24
8.82292e-08
8.82292e-08
6.17506e-19
2.61542e-06
2.61542e-06
1.94705e-23
9.38613e-07
9.38614e-07
1.71157e-12
1.65384e-06
1.65384e-06
5.62179e-28
0.917185
0.91977
0.91941
0.920409
0.0044004
2.77843e-17
0.913547
0.918033
0.906695
0.921027
0.0188766
4.05217e-22
0.0014975
0.0014975
1.72967e-42
1.6825e-06
1.6825e-06
6.39631e-17
0.00621743
0.00621743
2.9853e-16
4.24215e-14
4.24063e-14
6.15036e-20
0.00622202
0.00622202
3.55511e-18
4.70328e-07
4.70328e-07
4.26878e-18
3.39443e-06
3.39443e-06
3.76413e-22
1.75195e-10
1.75195e-10
1.74913e-37
1.53441e-05
1.53441e-05
1.81885e-25
0.000845324
0.000901342
0.000119456
0.00116598
0.00110254
4.60167e-14
2.22461e-05
2.22461e-05
1.5708e-15
0.00115057
0.00115057
8.88351e-20
0.000923666
0.000923666
3.30371e-23
1.02309e-08
1.02309e-08
2.23794e-32
3.22447e-09
3.24835e-09
3.03251e-10
2.79992e-09
2.52056e-09
2.80303e-31
1.43355e-13
1.43355e-13
2.5004e-35
0.0110872
0.0110872
2.77032e-06
2.77219e-06
1.87048e-09
1.12726e-18
0.01109
0.01109
4.14913e-28
3.48843e-22
3.48843e-22
2.77216e-32
7.22202e-09
7.22202e-09
4.08236e-22
2.04686e-23
2.04686e-23
9.5768e-46
5.90824e-10
5.90824e-10
6.32941e-28
1.41523e-16
1.41523e-16
7.36172e-43
4.81999e-13
4.81999e-13
2.68814e-32
1.28593e-08
1.28593e-08
3.34516e-23
2.54043e-12
2.54043e-12
2.42695e-20
1.2864e-08
1.2864e-08
1.10331e-27
7.00988e-11
7.00988e-11
3.31518e-31
3.21518e-08
3.21518e-08
4.65528e-18
2.22867e-10
2.22867e-10
1.25253e-29
1.66272e-05
1.66272e-05
1.76155e-15
2.16673e-06
2.16673e-06
8.04233e-17
1.64944e-05
1.64944e-05
9.69413e-12
2.69749e-06
2.69749e-06
4.32174e-18
2.41043e-07
2.41043e-07
7.94134e-23
5.33616e-07
5.33616e-07
3.02858e-36
0.000301966
0.000301966
3.35341e-14
2.92458e-07
2.92458e-07
1.37823e-17
0.000301769
0.000301769
9.34975e-23
3.51729e-07
3.51729e-07
2.81258e-26
1.9939e-13
1.9939e-13
1.44097e-30
3.51024e-07
3.51024e-07
3.17731e-22
3.73642e-06
3.73642e-06
8.08986e-12
4.66899e-06
4.66899e-06
4.93559e-13
4.22012e-05
4.22012e-05
1.01382e-10
0.0197255
0.0197255
1.61524e-07
0.230644
0.230644
6.59079e-21
0.680896
0.709629
0.688482
0.988789
0.988949
0.0204326
0.0332534
0.0260047
0.00789689
0.617723
0.617706
7.67466e-15
0.699017
0.699922
0.706047
0.593676
0.549975
1.24161e-23
0.010548
0.0105529
4.99233e-06
0.006035
0.00603461
3.73217e-22
0.00341433
0.00341433
1.54628e-13
0.000201076
0.000201076
2.82074e-15
0.000773045
0.000773045
7.35381e-18
6.46818e-05
6.46818e-05
2.00431e-16
0.181307
0.181307
1.00859e-09
0.016887
0.0173764
0.164894
0.168167
0.00376266
6.04254e-15
0.0167528
0.0167529
1.74589e-07
0.0151264
0.0151264
3.18155e-18
1.6971e-08
1.6971e-08
2.42068e-19
3.33006e-06
3.33006e-06
1.69629e-29
2.21418e-05
2.21418e-05
8.87628e-17
0.0153543
0.0154131
0.000122352
0.000602506
0.000555792
4.55805e-15
0.0229817
0.0229817
8.65312e-15
0.124084
0.188148
0.0952659
0.222398
0.193273
0.00047069
0.983012
0.982828
0.000124284
0.99796
0.997993
0.000746204
0.952393
0.952047
0.89994
0.979976
0.0998027
0.0678934
0.00370272
0.00369596
0.985955
1.00135
1.00084
0.941725
0.992821
0.988757
1.96834e-09
0.989651
0.989652
0.00274826
0.33761
0.335512
4.80037e-07
0.0981682
0.098168
1.26844e-07
4.06556e-06
4.06556e-06
2.09559e-14
0.00317587
0.00317587
3.4404e-15
0.188902
0.18977
0.0996976
0.251674
0.198046
6.98991e-06
0.794574
0.795732
0.0239554
0.888285
0.887912
0.890436
0.992849
0.987943
0.886619
0.991025
0.174362
0.0670969
0.972567
0.971916
4.60126e-09
0.991626
0.992703
0.108266
0.112534
0.0908338
0.00396313
1.00073
1.00072
7.84614e-08
1.00212
1.00213
0.0196785
0.52163
0.510604
2.4637e-05
0.996864
0.997311
0.992921
0.998591
0.583306
0.00304401
0.764351
0.762381
3.47517e-13
0.972919
0.97346
0.236526
0.562
0.555618
2.32757e-07
0.958323
0.958329
1.1677e-05
0.84016
0.863815
0.993939
0.992102
0.960682
0.677548
0.691147
0.973879
0.988388
1.00632
1.00197
0.703059
0.581204
0.11292
0.689564
1.00564
0.948038
0.455884
0.435045
0.893907
0.933433
0.925617
0.00560615
0.537028
0.985683
0.984424
1.00088
1.00668
0.45788
0.000934096
0.701468
0.704213
0.739532
0.832056
0.864587
0.488864
0.969661
0.936647
7.89783e-11
0.77267
0.776886
0.577183
0.745959
0.652827
1.597e-12
0.358401
0.358401
1.32448e-10
0.347653
0.347653
3.36659e-05
0.0692437
0.069243
4.85764e-18
0.00047848
0.00047848
5.98365e-18
0.00300251
0.00300313
3.63723e-05
0.00298698
0.00298693
1.2972e-19
6.43094e-12
6.43094e-12
8.63237e-18
0.121552
0.122639
0.045715
0.125764
0.102591
3.70541e-09
2.90296e-06
2.90094e-06
4.45525e-06
0.974162
0.997688
0.998471
1.00183
0.975938
0.687319
0.701138
0.0141617
0.00437798
0.200135
0.20009
2.40982e-15
0.0365038
0.882426
0.875934
0.957963
0.977643
0.975549
0.978286
0.967949
6.0213e-15
0.118422
0.118422
2.57027e-09
0.0472115
0.0472336
7.7091e-05
0.13621
0.13621
2.77203e-17
0.348296
0.34831
1.47702e-05
5.73712e-06
5.56571e-06
7.20179e-08
0.348335
0.348335
1.50779e-19
1.39692e-05
1.39692e-05
2.04442e-25
1.1081e-07
1.1081e-07
1.49153e-17
2.12075e-08
2.12075e-08
3.21649e-24
2.34033e-07
2.34033e-07
2.52813e-13
7.47932e-10
7.47932e-10
9.97252e-23
4.34505e-06
4.34505e-06
1.12788e-21
2.34091e-07
2.34091e-07
8.00953e-19
4.34586e-06
4.34586e-06
1.12929e-30
8.11692e-13
8.11692e-13
6.07669e-26
3.48365e-11
3.48367e-11
2.74486e-16
0.0377023
0.0377023
1.25694e-13
0.885082
0.886238
0.87863
0.98789
0.97286
6.33165e-06
0.0304025
0.0547535
0.136158
0.99742
0.914486
0.834215
0.990227
0.975892
0.170631
0.146949
0.121031
8.59267e-15
0.350951
0.350951
1.57125e-07
0.373957
0.374308
0.00339645
0.034839
0.0330957
1.57233e-13
0.40229
0.402313
0.000751285
0.37304
0.372472
1.60232e-05
0.185374
0.185371
6.02901e-19
0.0676173
0.13425
0.190597
0.210151
0.150433
0.12338
0.189017
0.186249
2.892e-22
0.000263003
0.000263003
7.78711e-13
0.00137265
0.00137272
0.000947517
0.00139882
0.00139385
2.7602e-16
1.48737e-08
1.48737e-08
5.52907e-26
3.04708e-07
3.04708e-07
1.46649e-18
5.59081e-07
5.59081e-07
4.71488e-32
0.0360935
0.036094
6.1194e-07
0.00114912
0.00114947
6.78065e-07
0.0372413
0.0372411
1.07154e-16
0.000140327
0.000140327
1.09747e-18
0.00126789
0.0012679
2.98655e-08
0.00140216
0.00140214
3.72324e-21
3.41036e-15
6.04676e-11
1.03493e-10
0.17149
0.171497
8.20846e-06
1.69037e-10
1.07263e-06
1.14051e-06
0.171486
0.171486
3.11007e-13
0.00116069
0.00116069
1.37994e-26
6.35979e-05
6.89629e-05
0.00116658
0.00122944
6.90599e-05
5.74368e-15
6.53798e-08
6.53798e-08
7.97185e-21
6.82001e-09
6.82001e-09
1.03292e-16
6.23898e-09
6.23898e-09
1.38022e-19
7.03536e-06
7.03536e-06
5.11474e-13
0.000423524
0.000423611
3.81745e-07
0.000443174
0.000442879
5.90159e-16
0.00101806
0.00101806
2.54422e-15
0.000442019
0.000442019
4.68711e-15
0.00145133
0.00145133
1.03854e-21
1.84761e-10
1.78704e-06
1.78745e-06
2.92912e-05
4.16199e-05
3.99479e-05
3.99238e-05
9.01142e-12
1.86821e-13
7.39349e-05
7.39349e-05
8.63784e-16
8.83095e-05
8.83095e-05
8.63635e-10
0.00126454
0.00126454
4.97247e-11
0.484177
0.484387
0.0860599
0.171663
0.171596
0.00312644
0.433479
0.432853
1.97623e-12
0.176647
0.176647
1.4921e-06
0.0652605
0.0652606
0.00041339
0.0940865
0.0940538
1.38162e-07
0.000801558
0.000801422
8.67732e-13
1.4339e-07
0.00722281
0.0489906
0.22455
0.192635
0.0402171
0.603171
0.572631
4.86679e-11
0.670206
0.670224
0.374155
0.465507
0.271259
0.591448
0.987968
0.960489
2.07957e-10
0.826596
0.826596
5.17259e-06
8.14445e-08
0.512866
0.838472
0.861399
0.519896
0.000538234
1.00216
1.00211
0.00190884
1.00029
1.00153
0.715107
1.00292
0.994381
0.993617
0.992785
0.507615
3.20494e-09
0.700119
0.700119
3.31901e-07
0.382711
0.382711
1.38626e-13
0.73106
0.994143
0.701886
0.854079
1.00436
1.00418
0.923742
0.777583
1.00119
1.00369
1.00343
1.00359
0.771369
1.00288
1.00351
0.998276
1.00244
1.0036
1.00366
1.00341
1.00366
0.0248431
0.0230623
0.00114498
0.979536
0.97964
1.00165
1.00101
0.987947
0.990527
1.0037
1.0035
1.00359
1.00381
1.0039
1.00296
0.051704
0.798806
1.00373
1.00227
0.983356
1.00267
1.0021
2.20506e-07
0.923328
0.981562
1.00468
1.00481
1.0036
1.00369
1.00323
0.989667
0.933213
0.085035
0.0985552
0.970215
0.907922
0.939918
1.00355
1.00377
1.00336
1.00363
1.00399
1.00117
1.00294
1.00114
1.00089
1.00351
1.00349
1.0031
1.00128
0.838177
0.428749
0.428306
