# Supplementary material for: Developing and Applying Heterogeneous Phylogenetic Models with XRate
Source: PLoS One. 2012 Jun 5;7(6):e36898. doi: 10.1371/journal.pone.0036898 (PMC3367922; doi:10.1371/journal.pone.0036898)
Supplement: Text S1 — contains example grammars referred to in the text, as well as small and large test Stockholm alignments. The alignment of poliovirus genomes along with the grammars used to produce Figure 3 are also included along with a Makefile indicating how the data was analyzed. Typing make help in the directory containing the Makefile will display the demonstrations available to users. (ZIP) [file pone.0036898.s001.zip › example_grammars/trained/wigs/polio.small.PhastCons.wig]

track type=wiggle_0 name=Conservation
fixedStep chrom=Alignment1 start=0 step=1
9.93222
9.97072
9.97378
9.9713
9.96593
9.96367
9.96055
9.96136
9.96488
9.96357
9.96409
9.95963
9.95761
9.95895
9.95867
9.96021
9.96378
9.96599
9.93218
9.51887
4.02466
3.84576
9.52619
9.94433
9.98432
9.98592
9.9851
9.98599
9.98921
9.99234
9.99688
9.98817
9.98769
9.99131
9.99092
9.98625
9.98457
9.98681
9.98783
9.99069
9.98743
9.98308
9.97538
9.97024
9.9601
9.93196
9.83168
9.43984
6.73963
8.0033
8.07766
7.69852
7.88955
7.72634
5.99997
6.31395
5.86454
9.01215
9.39977
9.47754
9.46046
9.05673
2.68772
2.7313
9.44829
9.8658
9.90085
9.90711
9.90617
9.86188
