# Supplementary material for: Developing and Applying Heterogeneous Phylogenetic Models with XRate
Source: PLoS One. 2012 Jun 5;7(6):e36898. doi: 10.1371/journal.pone.0036898 (PMC3367922; doi:10.1371/journal.pone.0036898)
Supplement: Text S1 — contains example grammars referred to in the text, as well as small and large test Stockholm alignments. The alignment of poliovirus genomes along with the grammars used to produce Figure 3 are also included along with a Makefile indicating how the data was analyzed. Typing make help in the directory containing the Makefile will display the demonstrations available to users. (ZIP) [file pone.0036898.s001.zip › example_grammars/trained/xdecoder.eg]

; RNA-decoder grammar in Xrate: Xdecoder
;; This xrate file reproduces the grammar described in the following paper:
;;  A comparative method for finding and folding RNA secondary structures within protein-coding regions.
;;  Pedersen JS, Meyer IM, Forsberg R, Simmonds P, Hein J.
;;  Nucleic Acids Res. 2004 Sep 24;32(16):4925-36.
;;  http://www.ncbi.nlm.nih.gov/pubmed/15448187

; This used to be classFactor.oldRates.eg 
(grammar
 (name Xdecoder)
 (update-rates 1)
 (update-rules 1)
 (parametric)
(fold-string-tag SS_cons)
 (const-pgroup
  ((newNS .999)
   (newS 0.000687668))
  ((preSbif 0.833931)
   (preSend 0.166662))
  ((endClass 1)
   (continueClass 1.07443e-06))
  ((S2B 0.750019)
   (S2L 0.250173))
  ((F2F 0.835088)
   (F2B 0.165053))
  ((L2U 0.840314)
   (L2F 0.160095))
  ((nulproba0 0.266277)
   (nulprobc0 0.226095)
   (nulprobg0 0.279322)
   (nulprobu0 0.228775))
  ((nulproba1 0.23849)
   (nulprobc1 0.257028)
   (nulprobg1 0.245025)
   (nulprobu1 0.259715))
  ((nulproba2 0.185694)
   (nulprobc2 0.303549)
   (nulprobg2 0.185308)
   (nulprobu2 0.325787))


  )  ;; end pgroup

; now the (trainable) rate parameters:
 (const-rate
  (nuldummya2a 0)
  (nulratea2c 0.0118087)
  (nulratea2g 0.0973956)
  (nulratea2u 0.0121492)
  (nulratec2a 0.00561694)
  (nuldummyc2c 0)
  (nulratec2g 0.00472654)
  (nulratec2u 0.0634164)
  (nulrateg2a 0.0571541)
  (nulrateg2c 0.00621513)
  (nuldummyg2g 0)
  (nulrateg2u 0.00411754)
  (nulrateu2a 0.00960499)
  (nulrateu2c 0.130308)
  (nulrateu2g 0.00572305)
  (nuldummyu2u 0)
  

  ; Rate class multipliers
;;   (rateClassMul4 0.0130754); slow
;;   (rateClassMul3 4.64603); fast 
;;   (rateClassMul2 0.178377); slow-ish
;;   (rateClassMul1 1); unchanged
  )  ;; end rate

; These rates are taken from the RNAdecoder paper.  For now not trainable, for testing purposes
(const-rate 
 (kappa0 4.84)
 (kappa1 4.28)
 (kappa2 19.71)

; as per XML file, kappaLi =kappai for i!=2
; (kappaL0 1.605)                                                                                                             
; (kappaL1  16.07)  
 (kappaL0 4.84)
 (kappaL1  4.84)
 (kappaL2  8.621)
 ; Codon multipliers - also from RNAdecoder paper
 (Lmul0 0.206)
 (Lmul1 0.115)
 (Lmul2 1)

;;  ; HARD-CODED TREE-SCALING RATE PARAMETERS - problems with macro
 (r00 .0424)
 (r01 .02369)
 (r02 .206)

 (r10 .02369)
 (r11 .013)
 (r12 .115)

 (r20 .206)
 (r21 .02369)
 (r22 1)   

 ; structure-related rate parameters.  Taken from RNAdecoder paper
 (structMul0 .0461)
 (structMul1 .0573)
 (structMul2 1) 
 (r_struct .384)
 (r_loop 0.476)
)
(rate 
  ; previous trained values :
  (rateClassMul1 3)
  (rateClassMul2 0.2)
  (rateClassMul3 1)
  (rateClassMul4 1)   
)

;; Pairing submodel parameters
;; These 20 probabilities are allowed to be trained.  Most rate parameters held fixed.
(const-pgroup 
  ((PPaa 0.0103158)
   (PPca 0.0147924)
   (PPga 1.03112e-11)
   (PPua 0.103092)
   (PPac 0.0103158)
   (PPcc 1.03112e-11)
   (PPgc 0.247586)
   (PPuc 0.0190773)
   (PPag 1.03112e-11)
   (PPcg 0.263706)
   (PPgg 1.96456e-11)
   (PPug 0.0618964)
   (PPau 0.133879)
   (PPcu 0.0412632)
   (PPgu 0.0826409)
   (PPuu 0.0118662))

); end pairing parameters pgroup


 ;; begin high-level subgrammar
 
;; begin -> pre_ns | pre_s
 (nonterminal (name begin))
 (transform (from (begin)) (to (pre_ns)) (prob newNS))
 (transform (prob newS) (from (begin)) (to (pre_s)))

 ;; pre_ns -> nonstruct inter_ns_s (note: different from RNAdecoder grammar.  
 ;; This allows length constraint which is useful for whole-genome scans)
 (nonterminal (name pre_ns))
 (transform (from (pre_ns)) (to (nonstruct inter_ns_s)))

 ;; pre_s -> struct inter_ns_s | end
 (nonterminal (name pre_s))
 (transform (prob preSbif) (from (pre_s)) (to (struct-bif-inter_ns_s)))
 (transform (prob preSend) (from (pre_s)) (to ()))

 (nonterminal (name struct-bif-inter_ns_s))
 (transform (from (struct-bif-inter_ns_s)) (to (struct inter_ns_s))) 

 ;; inter_ns_s -> pre_ns | pre_s
 (nonterminal (name inter_ns_s))
 (transform (prob newNS) (from (inter_ns_s)) (to (pre_ns)))
 (transform (prob newS) (from (inter_ns_s)) (to (pre_s)))

 ;; end high-level grammar

 ;; nonstruct submodel
 (nonterminal (name nonstruct))

 (&define CLASSES 4)

(&foreach X (0 1 2) ; codon positions				 
	  (&foreach-integer C (1 CLASSES)
	   (chain
	    (terminal ((&cat NUL C X )))
	    (update-policy parametric)
	    (&foreach-token i
			    (initial (state (i)) (prob ((&cat nulprob i X)))) ; each codon position has its own stationary dist
			   )
		; transitions
		(mutate (from (a)) (to (g)) (rate (&cat nulprob g X) * (&cat kappa X) * (&cat rateClassMul C) (&cat Lmul X)))
		(mutate (from (c)) (to (u)) (rate (&cat nulprob u X) * (&cat kappa X) * (&cat rateClassMul C) (&cat Lmul X)))
		(mutate (from (g)) (to (a)) (rate (&cat nulprob a X) * (&cat kappa X) * (&cat rateClassMul C) (&cat Lmul X)))
		(mutate (from (u)) (to (c)) (rate (&cat nulprob c X) * (&cat kappa X) * (&cat rateClassMul C) (&cat Lmul X)))

		; transversions
		(mutate (from (a)) (to (c)) (rate (&cat nulprob c X) * (&cat rateClassMul C) (&cat Lmul X)))
		(mutate (from (a)) (to (u)) (rate (&cat nulprob u X) * (&cat rateClassMul C) (&cat Lmul X)))
		(mutate (from (c)) (to (a)) (rate (&cat nulprob a X) * (&cat rateClassMul C) (&cat Lmul X)))
		(mutate (from (c)) (to (g)) (rate (&cat nulprob g X) * (&cat rateClassMul C) (&cat Lmul X)))
		(mutate (from (g)) (to (c)) (rate (&cat nulprob c X) * (&cat rateClassMul C) (&cat Lmul X)))
		(mutate (from (g)) (to (u)) (rate (&cat nulprob u X) * (&cat rateClassMul C) (&cat Lmul X)))
		(mutate (from (u)) (to (a)) (rate (&cat nulprob a X) * (&cat rateClassMul C) (&cat Lmul X)))
		(mutate (from (u)) (to (g)) (rate (&cat nulprob g X) * (&cat rateClassMul C) (&cat Lmul X)))
		)
	   ); end C loop

	   ;; nonstruct -> nsC

	   ;;  In the chain NULCX, (C is class, X codon)
	   ;; the terminal evolves with rate scaled by  rateClassMulC and LmulX multipliers
	   ;; in addition to the HKY model's kappa parameter (transition/transversion ratio)
	  (transform (from (nonstruct)) ( to ((&cat ns X)))(prob (1 / 3)))
	  (transform (from ((&cat ns X))) (to ((&cat ns X _emit) ns_next)))
	  (nonterminal (name (&cat ns X _emit) )(sum-from))

	   ;; ns_next -> end | nxY forall codon positions Y
	   (transform (prob endClass) (from ((&cat ns _next))) (to ())) ; end the nonStructural block region
	   (&foreach Y (0 1 2) (transform (prob (continueClass / 3)) (from (ns_next) ) (to ((&cat ns Y)))))

	   (&foreach-integer C (1 CLASSES) 
;			     (&if (&eq X 2)
;				(&if (&eq C 1) 
;				(transform (prob 1) (from ((&cat ns X _emit))) (to ((&cat ns C X _emit ) ))) 
;				() ); Codon 2 is only allowed rate class 1 (unchanged)
				(transform (prob (1 / CLASSES))(from ((&cat ns X _emit))) (to  ((&cat ns C X _emit) )))
				;)
			     
			     (transform (from ((&cat ns C X _emit))) (to ((&cat NUL C X) (&cat ns C X _emit *)))
					(annotate (row SubRate) (column (&cat NUL C X)) (label (&chr (&sum C (&ord 0)))))
					(annotate (row SS_cons) (column (&cat NUL C X)) (label ,)) 
					(annotate (row RdFrame) (column (&cat NUL C X)) (label X)))
			     (transform (from ((&cat ns C X _emit *))) (to () ) )
				
			     ); end class loop
	   ); end X loop
; NB: the old codon-centric way, using modular arithmetic to enforce reading frame was like this:
; (transform (prob newClass) (from ((&cat ns C X *))) (to ((&cat ns D (&% (&sum X 1) 3) )))))))

;; End nonstructural submodel

 ;; structural submodel
 ;; struct -> pfoldCodingS (NB 'noncoding' sections are just an area of position-2 columns)

 (nonterminal (name struct))
 (transform (prob 1) (from (struct)) (to (pfoldCodingFi)))
; old:  (transform (prob struct2pfoldS) (from (struct)) (to (pfoldS)))

 ;; PFOLD subgrammar (coding and nonCoding (really just codon pos 2 ))
 ;; pfoldCodingS -> pfoldCodingL | pfoldCodingB
 (nonterminal (name pfoldCodingS))
 (transform (prob S2L) (from (pfoldCodingS)) (to (pfoldCodingL)))
 (transform (prob S2B) (from (pfoldCodingS)) (to (pfoldCodingB)))


; A pfoldCodingF nonterminal can be made into any pfoldCodingXY where X,Y are codon positions
(&foreach X (0 1 2)
		  (&foreach Y (0 1 2)
 (transform (prob (1 / ( 9 * CLASSES) )) (from (pfoldCodingF)) (to ((&cat pfoldCodingF X Y)) ) ) ))
; A pfoldCodingFi nonterminal can be made into any pfoldCodingXY where X,Y are codon positions
(&foreach X (0 1 2)
		  (&foreach Y (0 1 2)
 (transform (prob (1 / (9 * CLASSES) )) (from (pfoldCodingFi)) (to ((&cat pfoldCodingFi X Y)) ) ) ))


 ; Big nested loop for X,Y codon tuple.  Only one of these will be consistent with the alignment's annotation
 ;; pfoldCodingF -> PP_LXY pfoldCodingF* PP_RXY
(&foreach X (0 1 2)
		  (&foreach Y (0 1 2)
 (transform (gaps-ok)
  (from ((&cat pfoldCodingF X Y)))
  (to ((&cat PP_L X Y) (&cat pfoldCodingF X Y *) (&cat PP_R X Y)))
  (annotate (row SubRate) (column (&cat PP_L X Y)) (label ,))
  (annotate (row SubRate) (column (&cat PP_R X Y)) (label ,))
  (annotate (row SS_cons) (column (&cat PP_L X Y)) (label <))
  (annotate (row SS_cons) (column (&cat PP_R X Y)) (label >))
  (annotate (row RdFrame) (column (&cat PP_L X Y)) (label X))
  (annotate (row RdFrame) (column (&cat PP_R X Y)) (label Y)))

 (transform (gaps-ok)
  (from ((&cat pfoldCodingFi X Y)))
  (to ((&cat PP_L X Y) (&cat pfoldCodingFi X Y *) (&cat PP_R X Y)))
  (annotate (row SubRate) (column (&cat PP_L X Y)) (label ,))
  (annotate (row SubRate) (column (&cat PP_R X Y)) (label ,))
  (annotate (row SS_cons) (column (&cat PP_L X Y)) (label <))
  (annotate (row SS_cons) (column (&cat PP_R X Y)) (label >))
  (annotate (row RdFrame) (column (&cat PP_L X Y)) (label X))
  (annotate (row RdFrame) (column (&cat PP_R X Y)) (label Y))
;;  (minlen 8)
  )


 ;; pfoldCodingFi* -> pfoldCodingF 
 (transform (prob 1) (from ((&cat pfoldCodingFi X Y *))) (to (pfoldCodingF)))
 ;; pfoldCodingF* -> pfoldCodingF | pfoldCodingL pfoldCodingS
 (transform (prob F2F) (from ((&cat pfoldCodingF X Y *))) (to (pfoldCodingF)))
 (transform (prob F2B) (from ((&cat pfoldCodingF X Y *))) (to (pfoldCodingB))) ))

 (nonterminal (name pfoldCodingB))
 (transform (prob 1) (from (pfoldCodingB)) (to (pfoldCodingL pfoldCodingS))); probability 1 event

 ;; pfoldCodingL -> pfoldCodingF | pfoldCodingU
 (nonterminal (name pfoldCodingL))
 (transform (prob L2F) (from (pfoldCodingL)) (to (pfoldCodingFi)))
 (transform (prob L2U) (from (pfoldCodingL)) (to (pfoldCodingU)))

 ;; pfoldCodingU -> NUC
;; (nonterminal (name pfoldCodingU) (minlen 4))
(nonterminal (name pfoldCodingU))

(&foreach X (0 1 2)
  (transform (from (pfoldCodingU)) (to ((&cat pfoldCodingU X))) (prob (1 / (3 * CLASSES) )) ) ; probability 1 event

 (transform (gaps-ok)
 (from ((&cat pfoldCodingU X)))			
  (to ((&cat L X) (&cat pfoldCodingU X *)  ) )
  (annotate (row SubRate) (column (&cat L X) ) (label ,)) ; no rate classes within structural submodel (I think...)
  (annotate (row SS_cons) (column (&cat L X) ) (label -))
  (annotate (row RdFrame) (column (&cat L X) ) (label X))) 
 (&foreach Y (0 1 2)
	   (transform (prob (1 / ( 3 * CLASSES ))) (from ((&cat pfoldCodingU X *))) (to ((&cat pfoldCodingU Y)))) )
 (transform (prob 1) (from ((&cat pfoldCodingU X *))) (to ())) ; probability 1 event
 )


(wiggle (name pairProb)
(&foreach X (0 1 2)
	;	  (component (terminal (&cat L X) )  (weight 1))
		  (&foreach Y (0 1 2)
					(component (terminal (&cat PP_L X Y) )  (weight 1))
					(component (terminal (&cat PP_R X Y) )  (weight 1))					
					)
		  )
)


 ;; Codon grammars
 ;; outer loop over reading frames
 (&foreach X (0 1 2)
	   ;; matrix (LX)
	   ;; codon-specific chain, for codons in structure (e.g. loops).  
	   ;; Each nucleotide in codon position X has the same equilibrium distribution as the non
	   ;; structural chain, but its rate is scaled by r_loop, and there is a different kappa.  
       ;; At present, there are no rate-class multipliers
	   ;; for loop regions.  This is a possible extension (e.g. to account for pseudoknots)
	   (chain
	    (terminal ((&cat L X)))
	    (update-policy parametric)
	    (&foreach-token i
			    (initial (state (i)) (prob ((&cat nulprob i X)))))
		;transitions
		(mutate (from (u)) (to (c)) (rate r_loop *  (&cat nulprob c X) * (&cat kappaL X) * (&cat Lmul X)))
		(mutate (from (a)) (to (g)) (rate r_loop *  (&cat nulprob g X) * (&cat kappaL X) * (&cat Lmul X)))
		(mutate (from (c)) (to (u)) (rate r_loop *  (&cat nulprob u X) * (&cat kappaL X) * (&cat Lmul X)))
		(mutate (from (g)) (to (a)) (rate r_loop *  (&cat nulprob a X) * (&cat kappaL X) * (&cat Lmul X)))

		; transversions
		(mutate (from (a)) (to (c)) (rate r_loop *  (&cat nulprob c X) * (&cat Lmul X)))
		(mutate (from (a)) (to (u)) (rate r_loop *  (&cat nulprob u X) * (&cat Lmul X)))
		(mutate (from (c)) (to (a)) (rate r_loop *  (&cat nulprob a X) * (&cat Lmul X)))
		(mutate (from (c)) (to (g)) (rate r_loop *  (&cat nulprob g X) * (&cat Lmul X)))
		(mutate (from (g)) (to (c)) (rate r_loop *  (&cat nulprob c X) * (&cat Lmul X)))
		(mutate (from (g)) (to (u)) (rate r_loop *  (&cat nulprob u X) * (&cat Lmul X)))
		(mutate (from (u)) (to (a)) (rate r_loop *  (&cat nulprob a X) * (&cat Lmul X)))
		(mutate (from (u)) (to (g)) (rate r_loop *  (&cat nulprob g X) * (&cat Lmul X)))
		)

	   ;; Inner loop over reading frames, for
	   ;; dinucleotide/codon model.  This governs basepair-codon interactions
	   (&foreach Y (0 1 2)
		     ;; matrix (PP_LXY PP_RXY)
		     (chain
		      (terminal ((&cat PP_L X Y) (&cat PP_R X Y)))
		      (update-policy parametric)
		      (&foreach-token i
				      (&foreach-token j
						      (initial (state (i j)) (prob ((&cat PP i j))))
						      (&foreach-token k
								      (&foreach-token l
										      (&if (&and (&neq j l) (&eq i k))
										            ; i=k, j!=l
													(mutate (from (i j)) (to (k l)) 
															(rate 
															(&cat PP i j 2 k l) ; (starting rate)
															(&cat structMul Y)   ; ('right' position change only)
							   (&cat r X Y) .5 r_struct ) )         ; (tree-scale rate x,y  = r_struct(rx+ry)/2
															() )

										      (&if (&and (&eq j l) (&neq i k))
													; j=l, i!=k
													(mutate (from (i j)) (to (k l)) 
															(rate 
															(&cat PP i j 2 k l) ; (starting rate)
															(&cat structMul X)   ; ('left' position change only)
							   (&cat r X Y) .5 r_struct) )         ; (tree-scale rate x,y  = r_struct(rx+ry)/2
;							  (&* (&sum (&cat Lmul X) (&cat Lmul Y)) .5 r_struct)))      ; (tree-scale rate x,y  = r_struct(rx+ry)/2
													() )
							                      
										      (&if (&and (&neq j l) (&neq i k))
												 ; j!=l, i!=k
													(mutate (from (i j)) (to (k l)) 
															(rate 
															(&cat PP i j 2 k l)                 ; (starting rate)
															(&cat structMul X) (&cat structMul Y)   ; (both positions change)
;							  (&sum (&cat Lmul X) (&cat Lmul Y) ) .5 .38)         ; (tree-scale rate x,y  = r_struct(rx+ry)/2
							   (&cat r X Y) .5 r_struct))         ; (tree-scale rate x,y  = r_struct(rx+ry)/2
															 () 
															  ))))))))
													
															

 (const-rate
  (PPaa2ca 0.0600986)
  (PPaa2ga 0.0560814)
  (PPaa2ua 0.722548)
  (PPaa2ac 0.00801522)
  (PPaa2cc 0.000500964)
  (PPaa2gc 0.220784)
  (PPaa2uc 0.00275364)
  (PPaa2ag 0.0555913)
  (PPaa2cg 0.181145)
  (PPaa2gg 0.0123296)
  (PPaa2ug 0.0732074)
  (PPaa2au 0.38294)
  (PPaa2cu 0.00263527)
  (PPaa2gu 0.104946)
  (PPaa2uu 0.0101865)
  (PPca2aa 0.0550617)
  (PPca2ga 0.000248377)
  (PPca2ua 1.52268)
  (PPca2ac 0.0106921)
  (PPca2cc 0.00909657)
  (PPca2gc 0.0226681)
  (PPca2uc 0.048088)
  (PPca2ag 0.0116228)
  (PPca2cg 1.44542)
  (PPca2gg 6.52292)
  (PPca2ug 0.142471)
  (PPca2au 0.144192)
  (PPca2cu 0.0285873)
  (PPca2gu 0.0448919)
  (PPca2uu 0.0758845)
  (PPga2aa 0.0468908)
  (PPga2ca 0.000179098)
  (PPga2ua 0.0664109)
  (PPga2ac 0.0136496)
  (PPga2cc 2.13375)
  (PPga2gc 0.359512)
  (PPga2uc 0.0365082)
  (PPga2ag 0.0559623)
  (PPga2cg 0.289524)
  (PPga2gg 0.123137)
  (PPga2ug 0.0249727)
  (PPga2au 0.0924175)
  (PPga2cu 0.00720614)
  (PPga2gu 0.138561)
  (PPga2uu 1.10955)
  (PPua2aa 0.0116365)
  (PPua2ca 0.0264064)
  (PPua2ga 0.00130226)
  (PPua2ac 0.00152053)
  (PPua2cc 0.000164548)
  (PPua2gc 0.169927)
  (PPua2uc 0.015992)
  (PPua2ag 0.00110859)
  (PPua2cg 0.595657)
  (PPua2gg 0.00122839)
  (PPua2ug 0.18163)
  (PPua2au 0.190888)
  (PPua2cu 0.00188783)
  (PPua2gu 0.0477751)
  (PPua2uu 0.0068114)
  (PPac2aa 0.00841425)
  (PPac2ca 0.0116368)
  (PPac2ga 0.016023)
  (PPac2ua 0.100195)
  (PPac2cc 7.48296)
  (PPac2gc 0.801266)
  (PPac2uc 0.0429033)
  (PPac2ag 0.0098591)
  (PPac2cg 0.14827)
  (PPac2gg 0.00710364)
  (PPac2ug 0.0544213)
  (PPac2au 2.24099)
  (PPac2cu 0.00174961)
  (PPac2gu 0.158405)
  (PPac2uu 0.0538624)
  (PPcc2aa 0.00154035)
  (PPcc2ca 0.0290034)
  (PPcc2ga 3.09766)
  (PPcc2ua 0.0312161)
  (PPcc2ac 0.00018022)
  (PPcc2gc 0.756131)
  (PPcc2uc 0.000115355)
  (PPcc2ag 0.00178109)
  (PPcc2cg 0.880955)
  (PPcc2gg 0.00182354)
  (PPcc2ug 0.000357246)
  (PPcc2au 0.307587)
  (PPcc2cu 0.305967)
  (PPcc2gu 0.00228456)
  (PPcc2uu 0.424535)
  (PPgc2aa 0.00226888)
  (PPgc2ca 0.000221077)
  (PPgc2ga 0.00442428)
  (PPgc2ua 0.108136)
  (PPgc2ac 0.0077065)
  (PPgc2cc 0.00265237)
  (PPgc2uc 0.0047607)
  (PPgc2ag 0.00252173)
  (PPgc2cg 0.161692)
  (PPgc2gg 0.00468077)
  (PPgc2ug 0.0369679)
  (PPgc2au 0.363911)
  (PPgc2cu 0.000237221)
  (PPgc2gu 0.146935)
  (PPgc2uu 0.000921564)
  (PPuc2aa 0.0050849)
  (PPuc2ca 0.0929205)
  (PPuc2ga 0.0680928)
  (PPuc2ua 1.74279)
  (PPuc2ac 0.0699375)
  (PPuc2cc 0.00010949)
  (PPuc2gc 0.767942)
  (PPuc2ag 0.0920627)
  (PPuc2cg 0.221304)
  (PPuc2gg 7.51353)
  (PPuc2ug 0.224965)
  (PPuc2au 0.416059)
  (PPuc2cu 0.725971)
  (PPuc2gu 0.54302)
  (PPuc2uu 0.395759)
  (PPag2aa 0.0736214)
  (PPag2ca 0.0133319)
  (PPag2ga 0.0851861)
  (PPag2ua 0.0884144)
  (PPag2ac 0.0129818)
  (PPag2cc 0.000689574)
  (PPag2gc 0.314135)
  (PPag2uc 0.055443)
  (PPag2cg 0.378244)
  (PPag2gg 0.684434)
  (PPag2ug 0.130778)
  (PPag2au 0.345818)
  (PPag2cu 0.0105537)
  (PPag2gu 0.102139)
  (PPag2uu 0.00331333)
  (PPcg2aa 0.00203881)
  (PPcg2ca 0.017434)
  (PPcg2ga 0.0039756)
  (PPcg2ua 0.418131)
  (PPcg2ac 0.00164065)
  (PPcg2cc 0.00334865)
  (PPcg2gc 0.178829)
  (PPcg2uc 0.00127102)
  (PPcg2ag 0.00338039)
  (PPcg2gg 0.0020812)
  (PPcg2ug 0.168745)
  (PPcg2au 0.145702)
  (PPcg2cu 0.00244459)
  (PPcg2gu 0.0388902)
  (PPcg2uu 0.00342286)
  (PPgg2aa 0.00921008)
  (PPgg2ca 2.78353)
  (PPgg2ga 0.110856)
  (PPgg2ua 0.0565478)
  (PPgg2ac 0.00539509)
  (PPgg2cc 0.000473867)
  (PPgg2gc 0.329049)
  (PPgg2uc 1.14866)
  (PPgg2ag 0.405389)
  (PPgg2cg 0.135011)
  (PPgg2ug 0.237254)
  (PPgg2au 0.0942869)
  (PPgg2cu 5.99633)
  (PPgg2gu 0.101844)
  (PPgg2uu 6.79864)
  (PPug2aa 0.00304058)
  (PPug2ca 0.00624757)
  (PPug2ga 0.00124873)
  (PPug2ua 0.470255)
  (PPug2ac 0.00227149)
  (PPug2cc 3.91899)
  (PPug2gc 0.150634)
  (PPug2uc 0.0053021)
  (PPug2ag 0.00425216)
  (PPug2cg 0.623185)
  (PPug2gg 0.0132827)
  (PPug2au 0.0928019)
  (PPug2cu 0.00054114)
  (PPug2gu 0.0501015)
  (PPug2uu 0.0175326)
  (PPau2aa 0.00707689)
  (PPau2ca 0.00276467)
  (PPau2ga 0.00204505)
  (PPau2ua 0.217944)
  (PPau2ac 0.0407537)
  (PPau2cc 0.00189936)
  (PPau2gc 0.656173)
  (PPau2uc 0.00432559)
  (PPau2ag 0.00497806)
  (PPau2cg 0.236585)
  (PPau2gg 0.00241152)
  (PPau2ug 0.0408929)
  (PPau2cu 0.00270805)
  (PPau2gu 0.193703)
  (PPau2uu 0.0171095)
  (PPcu2aa 0.00270672)
  (PPcu2ca 0.0330145)
  (PPcu2ga 0.0093404)
  (PPcu2ua 0.124358)
  (PPcu2ac 0.00153177)
  (PPcu2cc 0.107342)
  (PPcu2gc 0.0245369)
  (PPcu2uc 0.459612)
  (PPcu2ag 0.0126742)
  (PPcu2cg 0.225204)
  (PPcu2gg 3.56543)
  (PPcu2ug 0.0134794)
  (PPcu2au 0.157059)
  (PPcu2gu 0.0106611)
  (PPcu2uu 0.116896)
  (PPgu2aa 0.00428753)
  (PPgu2ca 0.00192258)
  (PPgu2ga 0.00675078)
  (PPgu2ua 0.120924)
  (PPgu2ac 0.00612704)
  (PPgu2cc 2.70186)
  (PPgu2gc 0.58713)
  (PPgu2uc 0.0124049)
  (PPgu2ag 0.00330918)
  (PPgu2cg 0.139835)
  (PPgu2gg 0.00567916)
  (PPgu2ug 0.0489215)
  (PPgu2au 0.427378)
  (PPgu2cu 0.000420502)
  (PPgu2uu 0.0129376)
  (PPuu2aa 0.00654874)
  (PPuu2ca 0.0518951)
  (PPuu2ga 9.80974)
  (PPuu2ua 0.268948)
  (PPuu2ac 0.0311739)
  (PPuu2cc 0.0863386)
  (PPuu2gc 0.0587096)
  (PPuu2uc 0.134384)
  (PPuu2ag 0.00182589)
  (PPuu2cg 0.191769)
  (PPuu2gg 5.82577)
  (PPuu2ug 0.262991)
  (PPuu2au 0.597663)
  (PPuu2cu 0.0677624)
  (PPuu2gu 0.201889))
 
 ) ;; end grammar

;; RNA alphabet
(alphabet
 (name RNA)
 (token (a c g u))
 (complement (u g c a))
 (extend (to n) (from a) (from c) (from g) (from u))
 (extend (to x) (from a) (from c) (from g) (from u))
 (extend (to t) (from u))
 (extend (to r) (from a) (from g))
 (extend (to y) (from c) (from u))
 (extend (to m) (from a) (from c))
 (extend (to k) (from g) (from u))
 (extend (to s) (from c) (from g))
 (extend (to w) (from a) (from u))
 (extend (to h) (from a) (from c) (from u))
 (extend (to b) (from c) (from g) (from u))
 (extend (to v) (from a) (from c) (from g))
 (extend (to d) (from a) (from g) (from u))
 (wildcard *)
 ) ;; end alphabet RNA

 ;; Here is an (older) overview of the entire RNA-decoder phylo-grammar, including:
 ;;  - Pseudoterminal tuples, corresponding to covariant substitution matrices.
 ;;  - Trainable parameters.
 ;;  - Constant parameters.
 ;;  - Production rules.

 ;; Pseudoterminal tuples, corresponding to covariant substitution matrices:

 ;; for C = 1 to CLASSES:
 ;;   (NULC)
 ;;   for X = 0 to 2:
 ;;     (LCX) (NSX)
 ;;     for Y = 0 to 2:
 ;;      (PP_LXY PP_RXY)


 ;; Trainable parameters:

 ;; for I in {a,c,g,t}
 ;;    nulprobI (pgroup)
 ;;    NSI (pgroup)
 ;;    for J in {a,c,g,t} with J != I
 ;;       nulrateI2J (rate)
 ;;       NSI2J (rate)

 ;; Multipliers for structure-codon overlap.  Sub. rate of a loop on codon X is scaled by LmulX, etc
 ;; for X = 0 to 2
 ;;    LmulX (rate)
 ;;    for Y = 0 to 2
 ;;       PPmulXY (rate)


 ;; Constant parameters:

 ;; for I in {a,c,g,t}
 ;;    LI (const-pgroup)
 ;;    for J in {a,c,g,t} with J != I
 ;;       LI2J (const-rate)
 ;;    for J in {a,c,g,t}
 ;;       PPIJ (const-pgroup)
 ;;       for {K,L} in {a,c,g,t}, with IJ != KL
 ;;          PPIJ2KL (const-rate)


 ;; Production rules:

 ;; begin -> pre_ns | pre_s
 ;; pre_ns -> nonstruct inter_ns_s (note: different from RNAdecoder grammar)
 ;; pre_s -> struct inter_ns_s | end
 ;; inter_ns_s -> pre_ns | pre_s

 ;; nonstruct -> ns1 | ns2 | ... | nsCLASSES
 ;; for C = 1 to CLASSES:
 ;;    nonstruct -> nsC
 ;;    nsC -> NULC nsC*
 ;;    nsC* -> end
 ;;    for D = 1 to CLASSES:
 ;;       nsC* -> nsD

 ;; pfoldS -> pfoldL | pfoldB
 ;; pfoldF -> PP_LXY pfoldF* PP_RXY
 ;; pfoldF* -> pfoldF | pfoldL pfoldS
 ;; pfoldL -> pfoldF | pfoldU
 ;; pfoldU -> NUC


 ;; Now the actual code, arranged by production rule.
 ;; First, the trainable parameters:
;; (pgroup
;; ((newNS SEED) (newS SEED))
;; ((preSbif SEED) (preSend SEED))
;; ((begin2ns SEED) (begin2s SEED))
;; ((endClass SEED) (nonStruct SEED) (newClass SEED))
;; ((struct2pfoldCoding SEED) (struct2pfoldS SEED))
;; ((S2B SEED) (S2L SEED))
;; ((F2F SEED) (F2B SEED))
;; ((L2U SEED) (L2F SEED))
;; )
